# Supplementary material for: A dynamic, spatially periodic, micro‐pattern of HES5 underlies neurogenesis in the mouse spinal cord
Source: Mol Syst Biol. 2021 May 25;17(5):e9902. doi: 10.15252/msb.20209902 (PMC8144840; doi:10.15252/msb.20209902)
Supplement: Supplementary file 3 — Movie EV1 [file MSB-17-e9902-s011.zip]

Archive with 3 entries (2 files):
- Movie EV1/
- Movie EV1/MovieEV1_README.txt
- Movie EV1/MovieEV1.avi
