# Supplementary material for: A dynamic, spatially periodic, micro‐pattern of HES5 underlies neurogenesis in the mouse spinal cord
Source: Mol Syst Biol. 2021 May 25;17(5):e9902. doi: 10.15252/msb.20209902 (PMC8144840; doi:10.15252/msb.20209902)
Supplement: Supplementary file 3 — Movie EV1 [file MSB-17-e9902-s011.zip › Movie EV1/MovieEV1_README.txt]

Movie EV1. Live imaging of ex-vivo E10.5 Venus::HES5 heterozygous spinal cord slice.
Viridis look-up table of Venus::HES5 intensity in ventral expression domain of HES5. Frames 
taken every 15mins for 12.25hrs. Scale bar 50um.
