# Supplementary material for: A dynamic, spatially periodic, micro‐pattern of HES5 underlies neurogenesis in the mouse spinal cord
Source: Mol Syst Biol. 2021 May 25;17(5):e9902. doi: 10.15252/msb.20209902 (PMC8144840; doi:10.15252/msb.20209902)
Supplement: Supplementary file 4 — Movie EV2 [file MSB-17-e9902-s010.zip › Movie EV2/MovieEV2_README.txt]

Movie EV2. Time-course animation of the model grid output for various coupling strengths. 
Simulation output in the form of a hexagonal grid of cells (26x10) where each hexagon represents
an individual cell and the colour indicates the expression of HES5 in that cell (colour bar indicates
 the number of proteins being expressed and each simulation was run up to 100hrs). From left to right
 the repression threshold increases ) and the other multicellular parameters are set to min. In panel 1
 (left), the coupling strength is the strongest, which results in the formation of alternating high-low
 spatial patterning (corresponding kymograph shown in Figure 5g). Panel 2 shows global in phase 
(corresponding kymograph shown in Figure 5g). Panel three shows local in phase where regions of locally
 synchronised cells can be seen (corresponding kymograph shown in Figure 5g). Panel 4 (right) shows the
 case when coupling between the cells is not present (corresponding kymograph shown in Figure 5h).
