# Supplementary material for: A dynamic, spatially periodic, micro‐pattern of HES5 underlies neurogenesis in the mouse spinal cord
Source: Mol Syst Biol. 2021 May 25;17(5):e9902. doi: 10.15252/msb.20209902 (PMC8144840; doi:10.15252/msb.20209902)
Supplement: Supplementary file 5 — Source Data for Expanded View/Appendix [file MSB-17-e9902-s009.zip]

Archive with 19 entries (18 files):
- msb20209902-sup-0013-SDataEV/__MACOSX/
- msb20209902-sup-0013-SDataEV/__MACOSX/._MSB-20-9902RR-Appendix_Figure_S1_Source_Data-sd.xlsx
- msb20209902-sup-0013-SDataEV/__MACOSX/._MSB-20-9902RR-Appendix_Figure_S2_Source_Data-sd.xlsx
- msb20209902-sup-0013-SDataEV/__MACOSX/._MSB-20-9902RR-Appendix_Figure_S3_Source_Data-sd.xlsx
- msb20209902-sup-0013-SDataEV/__MACOSX/._MSB-20-9902RR-Appendix_Figure_S4_Source_Data-sd.xlsx
- msb20209902-sup-0013-SDataEV/__MACOSX/._MSB-20-9902RR-Appendix_Figure_S7_Source_Data-sd.xlsx
- msb20209902-sup-0013-SDataEV/__MACOSX/._MSB-20-9902RR-Figure_EV1_Source_Data-sd.xlsx
- msb20209902-sup-0013-SDataEV/__MACOSX/._MSB-20-9902RR-Figure_EV2_Source_Data-sd.xlsx
- msb20209902-sup-0013-SDataEV/__MACOSX/._MSB-20-9902RR-Figure_EV3_Source_Data-sd.xlsx
- msb20209902-sup-0013-SDataEV/__MACOSX/._MSB-20-9902RR-Figure_EV4_Source_Data-sd.xlsx
- msb20209902-sup-0013-SDataEV/MSB-20-9902RR-Appendix_Figure_S1_Source_Data-sd.xlsx
- msb20209902-sup-0013-SDataEV/MSB-20-9902RR-Appendix_Figure_S2_Source_Data-sd.xlsx
- msb20209902-sup-0013-SDataEV/MSB-20-9902RR-Appendix_Figure_S3_Source_Data-sd.xlsx
- msb20209902-sup-0013-SDataEV/MSB-20-9902RR-Appendix_Figure_S4_Source_Data-sd.xlsx
- msb20209902-sup-0013-SDataEV/MSB-20-9902RR-Appendix_Figure_S7_Source_Data-sd.xlsx
- msb20209902-sup-0013-SDataEV/MSB-20-9902RR-Figure_EV1_Source_Data-sd.xlsx
- msb20209902-sup-0013-SDataEV/MSB-20-9902RR-Figure_EV2_Source_Data-sd.xlsx
- msb20209902-sup-0013-SDataEV/MSB-20-9902RR-Figure_EV3_Source_Data-sd.xlsx
- msb20209902-sup-0013-SDataEV/MSB-20-9902RR-Figure_EV4_Source_Data-sd.xlsx
