# Supplementary material for: A dynamic, spatially periodic, micro‐pattern of HES5 underlies neurogenesis in the mouse spinal cord
Source: Mol Syst Biol. 2021 May 25;17(5):e9902. doi: 10.15252/msb.20209902 (PMC8144840; doi:10.15252/msb.20209902)
Supplement: Supplementary file 5 — Source Data for Expanded View/Appendix [file MSB-17-e9902-s009.zip › msb20209902-sup-0013-SDataEV/MSB-20-9902RR-Appendix_Figure_S1_Source_Data-sd.xlsx]

## Sheet: S1a
Markers	Distance (um)	Relative Venus::HES5 Intensity
1	9.3406	1
2	26.1536	0.99784
3	41.0985	0.9044
4	56.0435	0.71592
5	68.7898	0.53924

## Sheet: S1b
	Auto-correlation of Venus::HES5
	Lag(um)	ACF
	-172.076	-8.0133
	-171.868	-136.368
	-171.66	-231.724
	-171.453	-305.988
	-171.245	-324.492
	-171.038	-344.391
	-170.83	-352.783
	-170.623	-218.055
	-170.415	-221.126
	-170.207	-300.199
	-170	-393.128
	-169.792	-359.473
	-169.585	-403.734
	-169.377	-452.2
	-169.17	-390.082
	-168.962	-405.516
	-168.754	-434.241
	-168.547	-342.971
	-168.339	-334.17
	-168.132	-461.619
	-167.924	-496.736
	-167.717	-450.981
	-167.509	-378.238
	-167.301	-570.76
	-167.094	-392.596
	-166.886	-342.46
	-166.679	-346.073
	-166.471	-522.886
	-166.264	-356.294
	-166.056	-246.791
	-165.848	-335.05
	-165.641	-220.16
	-165.433	0.259769
	-165.226	-16.9373
	-165.018	63.0652
	-164.811	202.302
	-164.603	324.919
	-164.395	524.578
	-164.188	417.836
	-163.98	262.377
	-163.773	383.183
	-163.565	722.572
	-163.358	344.391
	-163.15	149.739
	-162.942	536.928
	-162.735	624.797
	-162.527	284.582
	-162.32	154.704
	-162.112	184.805
	-161.905	375.519
	-161.697	394.434
	-161.489	210.232
	-161.282	397.204
	-161.074	463.359
	-160.867	185.718
	-160.659	239.759
	-160.452	742.567
	-160.244	744.806
	-160.036	560.133
	-159.829	292.687
	-159.621	981.85
	-159.414	1275.55
	-159.206	761.817
	-158.999	526.059
	-158.791	885.783
	-158.583	753.171
	-158.376	514.529
	-158.168	724.85
	-157.961	867.207
	-157.753	991.435
	-157.546	989.777
	-157.338	945.921
	-157.13	1172.07
	-156.923	1141.23
	-156.715	826.387
	-156.508	991.899
	-156.3	1199.64
	-156.093	942.137
	-155.885	1026.17
	-155.678	1464.14
	-155.47	1422.93
	-155.262	1333.52
	-155.055	1531
	-154.847	1616.19
	-154.64	1688.93
	-154.432	1686.16
	-154.225	1771.69
	-154.017	2537.21
	-153.809	2113.84
	-153.602	2037.31
	-153.394	2499.74
	-153.187	2207.99
	-152.979	1626.96
	-152.772	1980.46
	-152.564	1808.74
	-152.356	2361.21
	-152.149	2163.85
	-151.941	2165.18
	-151.734	2451.86
	-151.526	2309.42
	-151.319	1948.85
	-151.111	1451.63
	-150.903	1517.02
	-150.696	1436.94
	-150.488	1174.38
	-150.281	1001.46
	-150.073	1167.67
	-149.866	1183.32
	-149.658	465.588
	-149.45	111.196
	-149.243	-58.1429
	-149.035	-537.724
	-148.828	-1131.17
	-148.62	-1155.05
	-148.413	-1446.81
	-148.205	-1784.62
	-147.997	-2239.39
	-147.79	-2919.87
	-147.582	-3407.24
	-147.375	-3189.26
	-147.167	-3903.73
	-146.96	-4403.22
	-146.752	-4579.03
	-146.544	-4788.25
	-146.337	-4817.36
	-146.129	-5325.09
	-145.922	-5711.2
	-145.714	-6012.79
	-145.507	-5998.8
	-145.299	-6651.45
	-145.091	-6733.14
	-144.884	-6980.38
	-144.676	-6843.52
	-144.469	-6859.21
	-144.261	-7202.3
	-144.054	-6648.87
	-143.846	-7495
	-143.638	-8053.53
	-143.431	-7935.06
	-143.223	-7418.29
	-143.016	-7756.28
	-142.808	-7810.8
	-142.601	-7595.93
	-142.393	-7283.34
	-142.185	-6856.43
	-141.978	-6409.17
	-141.77	-6005.71
	-141.563	-5861.52
	-141.355	-5848.73
	-141.148	-5082.83
	-140.94	-4170.47
	-140.732	-4129.97
	-140.525	-3229.47
	-140.317	-2695.48
	-140.11	-2453.43
	-139.902	-1922.61
	-139.695	-1878.15
	-139.487	-1043.5
	-139.279	132.217
	-139.072	470.319
	-138.864	573.58
	-138.657	1847.63
	-138.449	1994.74
	-138.242	2106.86
	-138.034	2688.75
	-137.826	2688.7
	-137.619	3257.56
	-137.411	3538.57
	-137.204	4051.31
	-136.996	4327.53
	-136.789	5223.89
	-136.581	4952.52
	-136.373	4799.29
	-136.166	5333.64
	-135.958	5324.45
	-135.751	4920.65
	-135.543	6065.45
	-135.336	6235.12
	-135.128	6836.91
	-134.921	5463.24
	-134.713	5636.63
	-134.505	6921.8
	-134.298	6334.77
	-134.09	5835.47
	-133.883	5997.11
	-133.675	5957.16
	-133.468	5962.3
	-133.26	6207.46
	-133.052	5689.53
	-132.845	6518.57
	-132.637	5860.96
	-132.43	5369.73
	-132.222	5858.54
	-132.015	5884.43
	-131.807	5610.2
	-131.599	4610.9
	-131.392	5332.05
	-131.184	5603.03
	-130.977	5071.79
	-130.769	4838.45
	-130.562	4186.29
	-130.354	4558.08
	-130.146	3378.1
	-129.939	3876.79
	-129.731	3938.17
	-129.524	4222.3
	-129.316	3925.67
	-129.109	3849.7
	-128.901	3656.44
	-128.693	3609.45
	-128.486	3446.05
	-128.278	3100.77
	-128.071	3416.77
	-127.863	3899.95
	-127.656	3528.16
	-127.448	4010.22
	-127.24	4056.63
	-127.033	4251.03
	-126.825	4221.48
	-126.618	3603.98
	-126.41	4440.65
	-126.203	4231.3
	-125.995	3974.33
	-125.787	4769.48
	-125.58	4884.81
	-125.372	4497.46
	-125.165	4340.05
	-124.957	4555.25
	-124.75	4382.55
	-124.542	4462.27
	-124.334	3925.43
	-124.127	4207.34
	-123.919	4944.34
	-123.712	4290.31
	-123.504	4442.61
	-123.297	5247.14
	-123.089	5049.29
	-122.881	4249.46
	-122.674	4253.52
	-122.466	4724.2
	-122.259	4567.09
	-122.051	4625.59
	-121.844	4218.83
	-121.636	4541.24
	-121.428	3454.38
	-121.221	3184.52
	-121.013	2889.07
	-120.806	2432.36
	-120.598	1401.82
	-120.391	1539.14
	-120.183	808.472
	-119.975	924.906
	-119.768	89.327
	-119.56	-765.476
	-119.353	-1591.35
	-119.145	-1387.41
	-118.938	-2336.25
	-118.73	-3872.4
	-118.522	-3808.55
	-118.315	-3759.4
	-118.107	-4631
	-117.9	-5290.94
	-117.692	-6196.41
	-117.485	-6329.95
	-117.277	-6779.42
	-117.069	-7826.4
	-116.862	-7660.71
	-116.654	-7764.74
	-116.447	-9097.33
	-116.239	-9007.05
	-116.032	-9135.57
	-115.824	-8643.76
	-115.616	-9601.04
	-115.409	-11019.5
	-115.201	-10878
	-114.994	-11148.4
	-114.786	-11579.9
	-114.579	-11777.5
	-114.371	-11053.1
	-114.163	-10899.3
	-113.956	-11153.7
	-113.748	-10811.6
	-113.541	-10196.4
	-113.333	-11150.7
	-113.126	-11355.5
	-112.918	-10780.4
	-112.711	-10818.8
	-112.503	-11529.7
	-112.295	-10844.9
	-112.088	-10607.1
	-111.88	-10600.8
	-111.673	-11429.3
	-111.465	-11878.1
	-111.258	-11088.5
	-111.05	-10626.7
	-110.842	-10886.6
	-110.635	-10433.2
	-110.427	-10303.6
	-110.22	-10280.1
	-110.012	-10419.4
	-109.805	-10352.6
	-109.597	-9889.86
	-109.389	-9794.99
	-109.182	-10903
	-108.974	-10229.9
	-108.767	-9611.13
	-108.559	-8914.98
	-108.352	-9894.28
	-108.144	-9138.23
	-107.936	-7926.65
	-107.729	-8890.11
	-107.521	-8522.74
	-107.314	-8296.42
	-107.106	-7141.56
	-106.899	-6660.58
	-106.691	-7042.48
	-106.483	-6401.06
	-106.276	-5178.67
	-106.068	-5672.51
	-105.861	-5027
	-105.653	-4017.58
	-105.446	-4423.13
	-105.238	-3719.99
	-105.03	-3149.69
	-104.823	-2379.23
	-104.615	-1147.12
	-104.408	-218.469
	-104.2	656.346
	-103.993	2301.57
	-103.785	2818.88
	-103.577	4210.74
	-103.37	4859.33
	-103.162	5774.55
	-102.955	6337.75
	-102.747	7841.76
	-102.54	9559.97
	-102.332	9718.57
	-102.124	10360.3
	-101.917	11207.9
	-101.709	11945.3
	-101.502	13405.5
	-101.294	13982.5
	-101.087	14092.5
	-100.879	15838.4
	-100.671	16457
	-100.464	16628.4
	-100.256	17322.3
	-100.049	17106.1
	-99.8412	17901
	-99.6336	18259
	-99.426	17949
	-99.2185	18992.7
	-99.0109	18437.5
	-98.8033	19048.4
	-98.5957	19049.5
	-98.3882	19785
	-98.1806	18560.6
	-97.973	18574.9
	-97.7655	18666
	-97.5579	19033.2
	-97.3503	18973.6
	-97.1428	18220.1
	-96.9352	17641.6
	-96.7276	16800.9
	-96.52	16549.4
	-96.3125	15570.6
	-96.1049	14293.9
	-95.8973	14326
	-95.6898	12313.3
	-95.4822	11855.8
	-95.2746	12068.8
	-95.0671	10548.2
	-94.8595	10398.1
	-94.6519	8560.05
	-94.4444	8275.31
	-94.2368	8024.09
	-94.0292	6293.24
	-93.8216	6175.45
	-93.6141	5483.77
	-93.4065	5134.18
	-93.1989	3174.71
	-92.9914	2575.88
	-92.7838	1742.87
	-92.5762	594.542
	-92.3687	-711.205
	-92.1611	-921.742
	-91.9535	-1969.96
	-91.7459	-2219.96
	-91.5384	-2763.86
	-91.3308	-4075.26
	-91.1232	-4175.16
	-90.9157	-5383.9
	-90.7081	-5843.73
	-90.5005	-7485.88
	-90.293	-7874.38
	-90.0854	-7563.77
	-89.8778	-9013.26
	-89.6702	-9114.64
	-89.4627	-10600.5
	-89.2551	-11055.7
	-89.0475	-12258.2
	-88.84	-13657.6
	-88.6324	-13075.4
	-88.4248	-13949.2
	-88.2173	-15146.1
	-88.0097	-15163.9
	-87.8021	-15965.4
	-87.5945	-15831.3
	-87.387	-15661.7
	-87.1794	-17157.3
	-86.9718	-16628.7
	-86.7643	-18093.2
	-86.5567	-18161.4
	-86.3491	-18187.8
	-86.1415	-18036.2
	-85.934	-18404.3
	-85.7264	-18252.1
	-85.5188	-17812.2
	-85.3113	-17477.5
	-85.1037	-18190.4
	-84.8961	-17846.5
	-84.6886	-17776.4
	-84.481	-17338.8
	-84.2734	-16324
	-84.0658	-16690.9
	-83.8583	-15476.4
	-83.6507	-14952.3
	-83.4431	-15823.3
	-83.2356	-14926.3
	-83.028	-14788.4
	-82.8204	-15230.1
	-82.6129	-14496.4
	-82.4053	-13822.9
	-82.1977	-13609.2
	-81.9901	-11677.8
	-81.7826	-11908.1
	-81.575	-11174.7
	-81.3674	-10640
	-81.1599	-10096.6
	-80.9523	-9109.83
	-80.7447	-7899.69
	-80.5372	-7479.69
	-80.3296	-7398.88
	-80.122	-6670.75
	-79.9145	-4686.61
	-79.7069	-4406
	-79.4993	-3433.44
	-79.2917	-2792.13
	-79.0842	-2246.56
	-78.8766	-469.767
	-78.669	-152.633
	-78.4615	800.356
	-78.2539	2277.91
	-78.0463	3482.28
	-77.8388	4610.65
	-77.6312	6388.54
	-77.4236	6182.24
	-77.216	7043.95
	-77.0085	7853.03
	-76.8009	8293.53
	-76.5933	9936.87
	-76.3858	10341.2
	-76.1782	11847.5
	-75.9706	12925.4
	-75.7631	13699.4
	-75.5555	14752.3
	-75.3479	14794.6
	-75.1403	16491.2
	-74.9328	17009.2
	-74.7252	17544.5
	-74.5176	19327.8
	-74.3101	19869.7
	-74.1025	19768.7
	-73.8949	20597
	-73.6873	20457.9
	-73.4798	21229.2
	-73.2722	21538.4
	-73.0646	21447.8
	-72.8571	22491.3
	-72.6495	22644.7
	-72.4419	22356.2
	-72.2344	23279.7
	-72.0268	23197.7
	-71.8192	23591.4
	-71.6116	22611.2
	-71.4041	20651.1
	-71.1965	21990.1
	-70.9889	20602.7
	-70.7814	19033.6
	-70.5738	18052.6
	-70.3662	17657.8
	-70.1587	18099.8
	-69.9511	15158.9
	-69.7435	14648
	-69.5359	13411.6
	-69.3284	12705.1
	-69.1208	11930.2
	-68.9132	9965.03
	-68.7057	9013.14
	-68.4981	8570.52
	-68.2905	7110.62
	-68.083	5517.9
	-67.8754	5358.44
	-67.6678	4231.93
	-67.4603	3497.55
	-67.2527	1685.43
	-67.0451	928.165
	-66.8375	154.15
	-66.63	-1056.37
	-66.4224	-211.02
	-66.2148	-1437.04
	-66.0073	-2614.2
	-65.7997	-2913.5
	-65.5921	-3926.78
	-65.3846	-2900.82
	-65.177	-4977.06
	-64.9694	-4034.94
	-64.7618	-3540.93
	-64.5543	-4895.39
	-64.3467	-4113.68
	-64.1391	-4925.31
	-63.9316	-5943.36
	-63.724	-6180.53
	-63.5164	-5263.7
	-63.3088	-4386.24
	-63.1013	-4866.05
	-62.8937	-4978.62
	-62.6861	-5235.73
	-62.4786	-3872.77
	-62.271	-3100.54
	-62.0634	-3155.29
	-61.8559	-4103.03
	-61.6483	-2662.66
	-61.4407	-3572.23
	-61.2332	-2244.92
	-61.0256	-2162.57
	-60.818	-1606.49
	-60.6104	-2601.53
	-60.4029	-1443.53
	-60.1953	-2054.71
	-59.9877	-848.267
	-59.7802	-1723.67
	-59.5726	-1503.02
	-59.365	-1995.59
	-59.1574	-1119.39
	-58.9499	-1908.47
	-58.7423	-1360.66
	-58.5347	-2108.96
	-58.3272	-2996.12
	-58.1196	-2391.27
	-57.912	-2706.83
	-57.7045	-3226.76
	-57.4969	-2847.04
	-57.2893	-3503.58
	-57.0817	-3077.24
	-56.8742	-4130.56
	-56.6666	-3530.59
	-56.459	-4931.97
	-56.2515	-4052.09
	-56.0439	-3949.14
	-55.8363	-4211.57
	-55.6288	-3559.97
	-55.4212	-5810.58
	-55.2136	-5251.39
	-55.0061	-4771.26
	-54.7985	-5021.81
	-54.5909	-5612.97
	-54.3833	-6686.62
	-54.1758	-7067.07
	-53.9682	-7892.68
	-53.7606	-7468.98
	-53.5531	-7377.71
	-53.3455	-7999.71
	-53.1379	-8773.72
	-52.9303	-8912.27
	-52.7228	-8938.18
	-52.5152	-8587.48
	-52.3076	-9815.66
	-52.1001	-9098.07
	-51.8925	-7846.16
	-51.6849	-9056.68
	-51.4774	-8240.57
	-51.2698	-8189.05
	-51.0622	-8298.56
	-50.8546	-8258.11
	-50.6471	-7718.54
	-50.4395	-8488.92
	-50.2319	-8376.62
	-50.0244	-7996.54
	-49.8168	-6865.12
	-49.6092	-6949.77
	-49.4017	-6721.08
	-49.1941	-6591.62
	-48.9865	-5134.03
	-48.779	-4749.46
	-48.5714	-4697.77
	-48.3638	-4137.48
	-48.1562	-4110.77
	-47.9487	-3169.43
	-47.7411	-2501.53
	-47.5335	-2377.07
	-47.326	-2753.24
	-47.1184	-3099.22
	-46.9108	-2092
	-46.7032	-2392.84
	-46.4957	-1680.55
	-46.2881	-1963.67
	-46.0805	-1986.64
	-45.873	537.236
	-45.6654	-968.082
	-45.4578	-423.603
	-45.2503	206.826
	-45.0427	-572.589
	-44.8351	152.881
	-44.6275	1255.39
	-44.42	1373.78
	-44.2124	560.713
	-44.0048	2161.75
	-43.7973	3308.57
	-43.5897	2736.44
	-43.3821	3262.2
	-43.1746	3308.77
	-42.967	3104.12
	-42.7594	4385.62
	-42.5519	3684.96
	-42.3443	3904.52
	-42.1367	4145.31
	-41.9291	3579.7
	-41.7216	4017.46
	-41.514	3281.05
	-41.3064	2001.36
	-41.0989	2118.36
	-40.8913	-30.1791
	-40.6837	-663.313
	-40.4761	-1397.13
	-40.2686	-1329.79
	-40.061	-2161.94
	-39.8534	-3728.43
	-39.6459	-3380.49
	-39.4383	-4363.21
	-39.2307	-3444.67
	-39.0232	-5824.87
	-38.8156	-5897.43
	-38.608	-6482.09
	-38.4004	-5680.03
	-38.1929	-6387.02
	-37.9853	-6230.55
	-37.7777	-6425.52
	-37.5702	-6365.73
	-37.3626	-8316.9
	-37.155	-8366.38
	-36.9475	-8687.42
	-36.7399	-7731.67
	-36.5323	-7782.42
	-36.3248	-8113.13
	-36.1172	-5810.08
	-35.9096	-6951.83
	-35.702	-7347.58
	-35.4945	-6003.25
	-35.2869	-6286.46
	-35.0793	-4247.21
	-34.8718	-4562.74
	-34.6642	-4180.73
	-34.4566	-4175.97
	-34.249	-2472.58
	-34.0415	-1834.28
	-33.8339	-1055.01
	-33.6263	-370.678
	-33.4188	738.056
	-33.2112	1093.48
	-33.0036	4426.35
	-32.7961	4162.27
	-32.5885	6425.13
	-32.3809	9080
	-32.1733	9081.06
	-31.9658	10718.3
	-31.7582	11868.2
	-31.5506	13433.5
	-31.3431	14281.9
	-31.1355	15660.4
	-30.9279	16760.3
	-30.7204	18012.8
	-30.5128	19469.7
	-30.3052	20140.5
	-30.0977	22467.8
	-29.8901	23522.9
	-29.6825	23433.8
	-29.4749	23334.1
	-29.2674	23728.7
	-29.0598	24721.5
	-28.8522	24780.5
	-28.6447	24887.2
	-28.4371	24938.2
	-28.2295	25674
	-28.022	24079.7
	-27.8144	23495.3
	-27.6068	21849.7
	-27.3992	23341.8
	-27.1917	21802.6
	-26.9841	20327.6
	-26.7765	19767.6
	-26.569	20058
	-26.3614	19225.5
	-26.1538	17939.3
	-25.9462	16384.3
	-25.7387	15595.8
	-25.5311	13284.6
	-25.3235	12389.2
	-25.116	12009.7
	-24.9084	10459.4
	-24.7008	8824.16
	-24.4933	5857.39
	-24.2857	6278.97
	-24.0781	3626.49
	-23.8706	1308.02
	-23.663	517.058
	-23.4554	-2566.54
	-23.2478	-1518.87
	-23.0403	-4949.56
	-22.8327	-5904.43
	-22.6251	-6010.04
	-22.4176	-8156.94
	-22.21	-10828.5
	-22.0024	-10044.5
	-21.7949	-13227
	-21.5873	-13390
	-21.3797	-13828
	-21.1721	-15395
	-20.9646	-14900.9
	-20.757	-15986.7
	-20.5494	-15993.8
	-20.3419	-16973.1
	-20.1343	-17427.5
	-19.9267	-16967.5
	-19.7191	-17913.1
	-19.5116	-16856.3
	-19.304	-18865.7
	-19.0964	-18473.1
	-18.8889	-17602
	-18.6813	-18528.4
	-18.4737	-17946.1
	-18.2662	-19308.4
	-18.0586	-20731
	-17.851	-20980
	-17.6435	-20036.7
	-17.4359	-21319.6
	-17.2283	-21006.6
	-17.0207	-21005.4
	-16.8132	-21229.7
	-16.6056	-22340.5
	-16.398	-22807.9
	-16.1905	-23072.7
	-15.9829	-23029.8
	-15.7753	-24520.5
	-15.5678	-24175.4
	-15.3602	-24355.1
	-15.1526	-25118.6
	-14.945	-26348.3
	-14.7375	-26678.4
	-14.5299	-24867.2
	-14.3223	-26380.5
	-14.1148	-26319.3
	-13.9072	-27754.1
	-13.6996	-26462.5
	-13.4921	-25176.4
	-13.2845	-25928.5
	-13.0769	-26277.2
	-12.8693	-25637.3
	-12.6618	-27065.3
	-12.4542	-28458.6
	-12.2466	-27056.3
	-12.0391	-28159.9
	-11.8315	-28555.6
	-11.6239	-29738.3
	-11.4163	-29942.2
	-11.2088	-30291.4
	-11.0012	-30583.7
	-10.7936	-31983.7
	-10.5861	-31746.5
	-10.3785	-30691.1
	-10.1709	-30799.5
	-9.96336	-31600.3
	-9.75579	-28537
	-9.54822	-29075.1
	-9.34065	-29125.1
	-9.13308	-29181.5
	-8.92551	-28858.9
	-8.71794	-26280.7
	-8.51037	-27880.1
	-8.3028	-25190.1
	-8.09523	-23893.5
	-7.88766	-21664.8
	-7.68009	-19524.2
	-7.47252	-18561.6
	-7.26495	-15556.2
	-7.05738	-14671.7
	-6.84981	-12521.3
	-6.64224	-10169.5
	-6.43467	-6757.21
	-6.2271	-5428.61
	-6.01953	-1259.16
	-5.81196	904.579
	-5.60439	2786.57
	-5.39682	7097.92
	-5.18925	8686.18
	-4.98168	12107.7
	-4.77411	15294.1
	-4.56654	17078.1
	-4.35897	20526.6
	-4.1514	25864.8
	-3.94383	28896.6
	-3.73626	33406.5
	-3.52869	34948.8
	-3.32112	39461.1
	-3.11355	43118.8
	-2.90598	45577.1
	-2.69841	49132.5
	-2.49084	53368.1
	-2.28327	57397.9
	-2.0757	58838.2
	-1.86813	61975.6
	-1.66056	66734.9
	-1.45299	69263.2
	-1.24542	70890.6
	-1.03785	74361.4
	-0.83028	76339.2
	-0.62271	77737.9
	-0.41514	78607.8
	-0.20757	80192.4
	0	99409.6
	0.20757	80192.4
	0.41514	78607.8
	0.62271	77737.9
	0.83028	76339.2
	1.03785	74361.4
	1.24542	70890.6
	1.45299	69263.2
	1.66056	66734.9
	1.86813	61975.6
	2.0757	58838.2
	2.28327	57397.9
	2.49084	53368.1
	2.69841	49132.5
	2.90598	45577.1
	3.11355	43118.8
	3.32112	39461.1
	3.52869	34948.8
	3.73626	33406.5
	3.94383	28896.6
	4.1514	25864.8
	4.35897	20526.6
	4.56654	17078.1
	4.77411	15294.1
	4.98168	12107.7
	5.18925	8686.18
	5.39682	7097.92
	5.60439	2786.57
	5.81196	904.579
	6.01953	-1259.16
	6.2271	-5428.61
	6.43467	-6757.21
	6.64224	-10169.5
	6.84981	-12521.3
	7.05738	-14671.7
	7.26495	-15556.2
	7.47252	-18561.6
	7.68009	-19524.2
	7.88766	-21664.8
	8.09523	-23893.5
	8.3028	-25190.1
	8.51037	-27880.1
	8.71794	-26280.7
	8.92551	-28858.9
	9.13308	-29181.5
	9.34065	-29125.1
	9.54822	-29075.1
	9.75579	-28537
	9.96336	-31600.3
	10.1709	-30799.5
	10.3785	-30691.1
	10.5861	-31746.5
	10.7936	-31983.7
	11.0012	-30583.7
	11.2088	-30291.4
	11.4163	-29942.2
	11.6239	-29738.3
	11.8315	-28555.6
	12.0391	-28159.9
	12.2466	-27056.3
	12.4542	-28458.6
	12.6618	-27065.3
	12.8693	-25637.3
	13.0769	-26277.2
	13.2845	-25928.5
	13.4921	-25176.4
	13.6996	-26462.5
	13.9072	-27754.1
	14.1148	-26319.3
	14.3223	-26380.5
	14.5299	-24867.2
	14.7375	-26678.4
	14.945	-26348.3
	15.1526	-25118.6
	15.3602	-24355.1
	15.5678	-24175.4
	15.7753	-24520.5
	15.9829	-23029.8
	16.1905	-23072.7
	16.398	-22807.9
	16.6056	-22340.5
	16.8132	-21229.7
	17.0207	-21005.4
	17.2283	-21006.6
	17.4359	-21319.6
	17.6435	-20036.7
	17.851	-20980
	18.0586	-20731
	18.2662	-19308.4
	18.4737	-17946.1
	18.6813	-18528.4
	18.8889	-17602
	19.0964	-18473.1
	19.304	-18865.7
	19.5116	-16856.3
	19.7191	-17913.1
	19.9267	-16967.5
	20.1343	-17427.5
	20.3419	-16973.1
	20.5494	-15993.8
	20.757	-15986.7
	20.9646	-14900.9
	21.1721	-15395
	21.3797	-13828
	21.5873	-13390
	21.7949	-13227
	22.0024	-10044.5
	22.21	-10828.5
	22.4176	-8156.94
	22.6251	-6010.04
	22.8327	-5904.43
	23.0403	-4949.56
	23.2478	-1518.87
	23.4554	-2566.54
	23.663	517.058
	23.8706	1308.02
	24.0781	3626.49
	24.2857	6278.97
	24.4933	5857.39
	24.7008	8824.16
	24.9084	10459.4
	25.116	12009.7
	25.3235	12389.2
	25.5311	13284.6
	25.7387	15595.8
	25.9462	16384.3
	26.1538	17939.3
	26.3614	19225.5
	26.569	20058
	26.7765	19767.6
	26.9841	20327.6
	27.1917	21802.6
	27.3992	23341.8
	27.6068	21849.7
	27.8144	23495.3
	28.022	24079.7
	28.2295	25674
	28.4371	24938.2
	28.6447	24887.2
	28.8522	24780.5
	29.0598	24721.5
	29.2674	23728.7
	29.4749	23334.1
	29.6825	23433.8
	29.8901	23522.9
	30.0977	22467.8
	30.3052	20140.5
	30.5128	19469.7
	30.7204	18012.8
	30.9279	16760.3
	31.1355	15660.4
	31.3431	14281.9
	31.5506	13433.5
	31.7582	11868.2
	31.9658	10718.3
	32.1733	9081.06
	32.3809	9080
	32.5885	6425.13
	32.7961	4162.27
	33.0036	4426.35
	33.2112	1093.48
	33.4188	738.056
	33.6263	-370.678
	33.8339	-1055.01
	34.0415	-1834.28
	34.249	-2472.58
	34.4566	-4175.97
	34.6642	-4180.73
	34.8718	-4562.74
	35.0793	-4247.21
	35.2869	-6286.46
	35.4945	-6003.25
	35.702	-7347.58
	35.9096	-6951.83
	36.1172	-5810.08
	36.3248	-8113.13
	36.5323	-7782.42
	36.7399	-7731.67
	36.9475	-8687.42
	37.155	-8366.38
	37.3626	-8316.9
	37.5702	-6365.73
	37.7777	-6425.52
	37.9853	-6230.55
	38.1929	-6387.02
	38.4004	-5680.03
	38.608	-6482.09
	38.8156	-5897.43
	39.0232	-5824.87
	39.2307	-3444.67
	39.4383	-4363.21
	39.6459	-3380.49
	39.8534	-3728.43
	40.061	-2161.94
	40.2686	-1329.79
	40.4761	-1397.13
	40.6837	-663.313
	40.8913	-30.1791
	41.0989	2118.36
	41.3064	2001.36
	41.514	3281.05
	41.7216	4017.46
	41.9291	3579.7
	42.1367	4145.31
	42.3443	3904.52
	42.5519	3684.96
	42.7594	4385.62
	42.967	3104.12
	43.1746	3308.77
	43.3821	3262.2
	43.5897	2736.44
	43.7973	3308.57
	44.0048	2161.75
	44.2124	560.713
	44.42	1373.78
	44.6275	1255.39
	44.8351	152.881
	45.0427	-572.589
	45.2503	206.826
	45.4578	-423.603
	45.6654	-968.082
	45.873	537.236
	46.0805	-1986.64
	46.2881	-1963.67
	46.4957	-1680.55
	46.7032	-2392.84
	46.9108	-2092
	47.1184	-3099.22
	47.326	-2753.24
	47.5335	-2377.07
	47.7411	-2501.53
	47.9487	-3169.43
	48.1562	-4110.77
	48.3638	-4137.48
	48.5714	-4697.77
	48.779	-4749.46
	48.9865	-5134.03
	49.1941	-6591.62
	49.4017	-6721.08
	49.6092	-6949.77
	49.8168	-6865.12
	50.0244	-7996.54
	50.2319	-8376.62
	50.4395	-8488.92
	50.6471	-7718.54
	50.8546	-8258.11
	51.0622	-8298.56
	51.2698	-8189.05
	51.4774	-8240.57
	51.6849	-9056.68
	51.8925	-7846.16
	52.1001	-9098.07
	52.3076	-9815.66
	52.5152	-8587.48
	52.7228	-8938.18
	52.9303	-8912.27
	53.1379	-8773.72
	53.3455	-7999.71
	53.5531	-7377.71
	53.7606	-7468.98
	53.9682	-7892.68
	54.1758	-7067.07
	54.3833	-6686.62
	54.5909	-5612.97
	54.7985	-5021.81
	55.0061	-4771.26
	55.2136	-5251.39
	55.4212	-5810.58
	55.6288	-3559.97
	55.8363	-4211.57
	56.0439	-3949.14
	56.2515	-4052.09
	56.459	-4931.97
	56.6666	-3530.59
	56.8742	-4130.56
	57.0817	-3077.24
	57.2893	-3503.58
	57.4969	-2847.04
	57.7045	-3226.76
	57.912	-2706.83
	58.1196	-2391.27
	58.3272	-2996.12
	58.5347	-2108.96
	58.7423	-1360.66
	58.9499	-1908.47
	59.1574	-1119.39
	59.365	-1995.59
	59.5726	-1503.02
	59.7802	-1723.67
	59.9877	-848.267
	60.1953	-2054.71
	60.4029	-1443.53
	60.6104	-2601.53
	60.818	-1606.49
	61.0256	-2162.57
	61.2332	-2244.92
	61.4407	-3572.23
	61.6483	-2662.66
	61.8559	-4103.03
	62.0634	-3155.29
	62.271	-3100.54
	62.4786	-3872.77
	62.6861	-5235.73
	62.8937	-4978.62
	63.1013	-4866.05
	63.3088	-4386.24
	63.5164	-5263.7
	63.724	-6180.53
	63.9316	-5943.36
	64.1391	-4925.31
	64.3467	-4113.68
	64.5543	-4895.39
	64.7618	-3540.93
	64.9694	-4034.94
	65.177	-4977.06
	65.3846	-2900.82
	65.5921	-3926.78
	65.7997	-2913.5
	66.0073	-2614.2
	66.2148	-1437.04
	66.4224	-211.02
	66.63	-1056.37
	66.8375	154.15
	67.0451	928.165
	67.2527	1685.43
	67.4603	3497.55
	67.6678	4231.93
	67.8754	5358.44
	68.083	5517.9
	68.2905	7110.62
	68.4981	8570.52
	68.7057	9013.14
	68.9132	9965.03
	69.1208	11930.2
	69.3284	12705.1
	69.5359	13411.6
	69.7435	14648
	69.9511	15158.9
	70.1587	18099.8
	70.3662	17657.8
	70.5738	18052.6
	70.7814	19033.6
	70.9889	20602.7
	71.1965	21990.1
	71.4041	20651.1
	71.6116	22611.2
	71.8192	23591.4
	72.0268	23197.7
	72.2344	23279.7
	72.4419	22356.2
	72.6495	22644.7
	72.8571	22491.3
	73.0646	21447.8
	73.2722	21538.4
	73.4798	21229.2
	73.6873	20457.9
	73.8949	20597
	74.1025	19768.7
	74.3101	19869.7
	74.5176	19327.8
	74.7252	17544.5
	74.9328	17009.2
	75.1403	16491.2
	75.3479	14794.6
	75.5555	14752.3
	75.7631	13699.4
	75.9706	12925.4
	76.1782	11847.5
	76.3858	10341.2
	76.5933	9936.87
	76.8009	8293.53
	77.0085	7853.03
	77.216	7043.95
	77.4236	6182.24
	77.6312	6388.54
	77.8388	4610.65
	78.0463	3482.28
	78.2539	2277.91
	78.4615	800.356
	78.669	-152.633
	78.8766	-469.767
	79.0842	-2246.56
	79.2917	-2792.13
	79.4993	-3433.44
	79.7069	-4406
	79.9145	-4686.61
	80.122	-6670.75
	80.3296	-7398.88
	80.5372	-7479.69
	80.7447	-7899.69
	80.9523	-9109.83
	81.1599	-10096.6
	81.3674	-10640
	81.575	-11174.7
	81.7826	-11908.1
	81.9901	-11677.8
	82.1977	-13609.2
	82.4053	-13822.9
	82.6129	-14496.4
	82.8204	-15230.1
	83.028	-14788.4
	83.2356	-14926.3
	83.4431	-15823.3
	83.6507	-14952.3
	83.8583	-15476.4
	84.0658	-16690.9
	84.2734	-16324
	84.481	-17338.8
	84.6886	-17776.4
	84.8961	-17846.5
	85.1037	-18190.4
	85.3113	-17477.5
	85.5188	-17812.2
	85.7264	-18252.1
	85.934	-18404.3
	86.1415	-18036.2
	86.3491	-18187.8
	86.5567	-18161.4
	86.7643	-18093.2
	86.9718	-16628.7
	87.1794	-17157.3
	87.387	-15661.7
	87.5945	-15831.3
	87.8021	-15965.4
	88.0097	-15163.9
	88.2173	-15146.1
	88.4248	-13949.2
	88.6324	-13075.4
	88.84	-13657.6
	89.0475	-12258.2
	89.2551	-11055.7
	89.4627	-10600.5
	89.6702	-9114.64
	89.8778	-9013.26
	90.0854	-7563.77
	90.293	-7874.38
	90.5005	-7485.88
	90.7081	-5843.73
	90.9157	-5383.9
	91.1232	-4175.16
	91.3308	-4075.26
	91.5384	-2763.86
	91.7459	-2219.96
	91.9535	-1969.96
	92.1611	-921.742
	92.3687	-711.205
	92.5762	594.542
	92.7838	1742.87
	92.9914	2575.88
	93.1989	3174.71
	93.4065	5134.18
	93.6141	5483.77
	93.8216	6175.45
	94.0292	6293.24
	94.2368	8024.09
	94.4444	8275.31
	94.6519	8560.05
	94.8595	10398.1
	95.0671	10548.2
	95.2746	12068.8
	95.4822	11855.8
	95.6898	12313.3
	95.8973	14326
	96.1049	14293.9
	96.3125	15570.6
	96.52	16549.4
	96.7276	16800.9
	96.9352	17641.6
	97.1428	18220.1
	97.3503	18973.6
	97.5579	19033.2
	97.7655	18666
	97.973	18574.9
	98.1806	18560.6
	98.3882	19785
	98.5957	19049.5
	98.8033	19048.4
	99.0109	18437.5
	99.2185	18992.7
	99.426	17949
	99.6336	18259
	99.8412	17901
	100.049	17106.1
	100.256	17322.3
	100.464	16628.4
	100.671	16457
	100.879	15838.4
	101.087	14092.5
	101.294	13982.5
	101.502	13405.5
	101.709	11945.3
	101.917	11207.9
	102.124	10360.3
	102.332	9718.57
	102.54	9559.97
	102.747	7841.76
	102.955	6337.75
	103.162	5774.55
	103.37	4859.33
	103.577	4210.74
	103.785	2818.88
	103.993	2301.57
	104.2	656.346
	104.408	-218.469
	104.615	-1147.12
	104.823	-2379.23
	105.03	-3149.69
	105.238	-3719.99
	105.446	-4423.13
	105.653	-4017.58
	105.861	-5027
	106.068	-5672.51
	106.276	-5178.67
	106.483	-6401.06
	106.691	-7042.48
	106.899	-6660.58
	107.106	-7141.56
	107.314	-8296.42
	107.521	-8522.74
	107.729	-8890.11
	107.936	-7926.65
	108.144	-9138.23
	108.352	-9894.28
	108.559	-8914.98
	108.767	-9611.13
	108.974	-10229.9
	109.182	-10903
	109.389	-9794.99
	109.597	-9889.86
	109.805	-10352.6
	110.012	-10419.4
	110.22	-10280.1
	110.427	-10303.6
	110.635	-10433.2
	110.842	-10886.6
	111.05	-10626.7
	111.258	-11088.5
	111.465	-11878.1
	111.673	-11429.3
	111.88	-10600.8
	112.088	-10607.1
	112.295	-10844.9
	112.503	-11529.7
	112.711	-10818.8
	112.918	-10780.4
	113.126	-11355.5
	113.333	-11150.7
	113.541	-10196.4
	113.748	-10811.6
	113.956	-11153.7
	114.163	-10899.3
	114.371	-11053.1
	114.579	-11777.5
	114.786	-11579.9
	114.994	-11148.4
	115.201	-10878
	115.409	-11019.5
	115.616	-9601.04
	115.824	-8643.76
	116.032	-9135.57
	116.239	-9007.05
	116.447	-9097.33
	116.654	-7764.74
	116.862	-7660.71
	117.069	-7826.4
	117.277	-6779.42
	117.485	-6329.95
	117.692	-6196.41
	117.9	-5290.94
	118.107	-4631
	118.315	-3759.4
	118.522	-3808.55
	118.73	-3872.4
	118.938	-2336.25
	119.145	-1387.41
	119.353	-1591.35
	119.56	-765.476
	119.768	89.327
	119.975	924.906
	120.183	808.472
	120.391	1539.14
	120.598	1401.82
	120.806	2432.36
	121.013	2889.07
	121.221	3184.52
	121.428	3454.38
	121.636	4541.24
	121.844	4218.83
	122.051	4625.59
	122.259	4567.09
	122.466	4724.2
	122.674	4253.52
	122.881	4249.46
	123.089	5049.29
	123.297	5247.14
	123.504	4442.61
	123.712	4290.31
	123.919	4944.34
	124.127	4207.34
	124.334	3925.43
	124.542	4462.27
	124.75	4382.55
	124.957	4555.25
	125.165	4340.05
	125.372	4497.46
	125.58	4884.81
	125.787	4769.48
	125.995	3974.33
	126.203	4231.3
	126.41	4440.65
	126.618	3603.98
	126.825	4221.48
	127.033	4251.03
	127.24	4056.63
	127.448	4010.22
	127.656	3528.16
	127.863	3899.95
	128.071	3416.77
	128.278	3100.77
	128.486	3446.05
	128.693	3609.45
	128.901	3656.44
	129.109	3849.7
	129.316	3925.67
	129.524	4222.3
	129.731	3938.17
	129.939	3876.79
	130.146	3378.1
	130.354	4558.08
	130.562	4186.29
	130.769	4838.45
	130.977	5071.79
	131.184	5603.03
	131.392	5332.05
	131.599	4610.9
	131.807	5610.2
	132.015	5884.43
	132.222	5858.54
	132.43	5369.73
	132.637	5860.96
	132.845	6518.57
	133.052	5689.53
	133.26	6207.46
	133.468	5962.3
	133.675	5957.16
	133.883	5997.11
	134.09	5835.47
	134.298	6334.77
	134.505	6921.8
	134.713	5636.63
	134.921	5463.24
	135.128	6836.91
	135.336	6235.12
	135.543	6065.45
	135.751	4920.65
	135.958	5324.45
	136.166	5333.64
	136.373	4799.29
	136.581	4952.52
	136.789	5223.89
	136.996	4327.53
	137.204	4051.31
	137.411	3538.57
	137.619	3257.56
	137.826	2688.7
	138.034	2688.75
	138.242	2106.86
	138.449	1994.74
	138.657	1847.63
	138.864	573.58
	139.072	470.319
	139.279	132.217
	139.487	-1043.5
	139.695	-1878.15
	139.902	-1922.61
	140.11	-2453.43
	140.317	-2695.48
	140.525	-3229.47
	140.732	-4129.97
	140.94	-4170.47
	141.148	-5082.83
	141.355	-5848.73
	141.563	-5861.52
	141.77	-6005.71
	141.978	-6409.17
	142.185	-6856.43
	142.393	-7283.34
	142.601	-7595.93
	142.808	-7810.8
	143.016	-7756.28
	143.223	-7418.29
	143.431	-7935.06
	143.638	-8053.53
	143.846	-7495
	144.054	-6648.87
	144.261	-7202.3
	144.469	-6859.21
	144.676	-6843.52
	144.884	-6980.38
	145.091	-6733.14
	145.299	-6651.45
	145.507	-5998.8
	145.714	-6012.79
	145.922	-5711.2
	146.129	-5325.09
	146.337	-4817.36
	146.544	-4788.25
	146.752	-4579.03
	146.96	-4403.22
	147.167	-3903.73
	147.375	-3189.26
	147.582	-3407.24
	147.79	-2919.87
	147.997	-2239.39
	148.205	-1784.62
	148.413	-1446.81
	148.62	-1155.05
	148.828	-1131.17
	149.035	-537.724
	149.243	-58.1429
	149.45	111.196
	149.658	465.588
	149.866	1183.32
	150.073	1167.67
	150.281	1001.46
	150.488	1174.38
	150.696	1436.94
	150.903	1517.02
	151.111	1451.63
	151.319	1948.85
	151.526	2309.42
	151.734	2451.86
	151.941	2165.18
	152.149	2163.85
	152.356	2361.21
	152.564	1808.74
	152.772	1980.46
	152.979	1626.96
	153.187	2207.99
	153.394	2499.74
	153.602	2037.31
	153.809	2113.84
	154.017	2537.21
	154.225	1771.69
	154.432	1686.16
	154.64	1688.93
	154.847	1616.19
	155.055	1531
	155.262	1333.52
	155.47	1422.93
	155.678	1464.14
	155.885	1026.17
	156.093	942.137
	156.3	1199.64
	156.508	991.899
	156.715	826.387
	156.923	1141.23
	157.13	1172.07
	157.338	945.921
	157.546	989.777
	157.753	991.435
	157.961	867.207
	158.168	724.85
	158.376	514.529
	158.583	753.171
	158.791	885.783
	158.999	526.059
	159.206	761.817
	159.414	1275.55
	159.621	981.85
	159.829	292.687
	160.036	560.133
	160.244	744.806
	160.452	742.567
	160.659	239.759
	160.867	185.718
	161.074	463.359
	161.282	397.204
	161.489	210.232
	161.697	394.434
	161.905	375.519
	162.112	184.805
	162.32	154.704
	162.527	284.582
	162.735	624.797
	162.942	536.928
	163.15	149.739
	163.358	344.391
	163.565	722.572
	163.773	383.183
	163.98	262.377
	164.188	417.836
	164.395	524.578
	164.603	324.919
	164.811	202.302
	165.018	63.0652
	165.226	-16.9373
	165.433	0.259769
	165.641	-220.16
	165.848	-335.05
	166.056	-246.791
	166.264	-356.294
	166.471	-522.886
	166.679	-346.073
	166.886	-342.46
	167.094	-392.596
	167.301	-570.76
	167.509	-378.238
	167.717	-450.981
	167.924	-496.736
	168.132	-461.619
	168.339	-334.17
	168.547	-342.971
	168.754	-434.241
	168.962	-405.516
	169.17	-390.082
	169.377	-452.2
	169.585	-403.734
	169.792	-359.473
	170	-393.128
	170.207	-300.199
	170.415	-221.126
	170.623	-218.055
	170.83	-352.783
	171.038	-344.391
	171.245	-324.492
	171.453	-305.988
	171.66	-231.724
	171.868	-136.368
	172.076	-8.0133

## Sheet: S1c
Frequency (1/um)	Lomb Scargle	Thresh for P=0.0001
0	0	172.649
0.001	1.72692e-08	172.649
0.002	4.69632e-06	172.649
0.003	0.000133735	172.649
0.004	0.00156272	172.649
0.005	0.0114737	172.649
0.006	0.0625977	172.649
0.007	0.271887	172.649
0.008	0.967611	172.649
0.009	2.79843	172.649
0.01	6.49151	172.649
0.011	12.5106	172.649
0.012	21.521	172.649
0.013	34.672	172.649
0.014	52.572	172.649
0.015	74.3282	172.649
0.016	97.7588	172.649
0.017	119.761	172.649
0.018	137.88	172.649
0.019	153.019	172.649
0.02	168.78	172.649
0.021	189.077	172.649
0.022	219.529	172.649
0.023	268.815	172.649
0.024	342.899	172.649
0.025	436.153	172.649
0.026	531.774	172.649
0.027	614.855	172.649
0.028	680.888	172.649
0.029	728.145	172.649
0.03	749.655	172.649
0.031	737.607	172.649
0.032	691.021	172.649
0.033	617.185	172.649
0.034	528.674	172.649
0.035	437.429	172.649
0.036	349.596	172.649
0.037	267.501	172.649
0.038	195.406	172.649
0.039	140.139	172.649
0.04	106.788	172.649
0.041	96.5469	172.649
0.042	108.224	172.649
0.043	139.295	172.649
0.044	183.98	172.649
0.045	230.905	172.649
0.046	265.636	172.649
0.047	278.063	172.649
0.048	266.959	172.649
0.049	237.524	172.649
0.05	196.535	172.649
0.051	150.303	172.649
0.052	105.676	172.649
0.053	70.6298	172.649
0.054	51.7138	172.649
0.055	50.5622	172.649
0.056	63.8719	172.649
0.057	86.7136	172.649
0.058	115.192	172.649
0.059	146.272	172.649
0.06	176.17	172.649
0.061	200.04	172.649
0.062	213.782	172.649
0.063	215.741	172.649
0.064	206.292	172.649
0.065	186.539	172.649
0.066	158.205	172.649
0.067	124.436	172.649
0.068	89.9873	172.649
0.069	60.3153	172.649
0.07	40.1147	172.649
0.071	32.1528	172.649
0.072	36.7277	172.649
0.073	51.4477	172.649
0.074	71.5364	172.649
0.075	91.2309	172.649
0.076	105.684	172.649
0.077	112.116	172.649
0.078	109.863	172.649
0.079	99.9332	172.649
0.08	84.7634	172.649
0.081	68.0511	172.649
0.082	53.833	172.649
0.083	44.8174	172.649
0.084	41.2936	172.649
0.085	41.5798	172.649
0.086	43.4476	172.649
0.087	45.2261	172.649
0.088	46.0592	172.649
0.089	45.9026	172.649
0.09	45.6517	172.649
0.091	46.8334	172.649
0.092	50.4744	172.649
0.093	56.0314	172.649
0.094	61.5921	172.649
0.095	65.1548	172.649
0.096	65.5996	172.649
0.097	62.6959	172.649
0.098	56.7968	172.649
0.099	48.8249	172.649
0.1	40.272	172.649
0.101	32.7721	172.649
0.102	27.4965	172.649
0.103	24.9212	172.649
0.104	24.9827	172.649
0.105	27.2521	172.649
0.106	31.0407	172.649
0.107	35.5203	172.649
0.108	39.7476	172.649
0.109	42.5863	172.649
0.11	42.87	172.649
0.111	39.9824	172.649
0.112	34.452	172.649
0.113	27.9912	172.649
0.114	22.875	172.649
0.115	21.0358	172.649
0.116	23.2609	172.649
0.117	28.7656	172.649
0.118	35.4115	172.649
0.119	40.5624	172.649
0.12	42.1086	172.649
0.121	39.1857	172.649
0.122	32.444	172.649
0.123	23.8578	172.649
0.124	16.0109	172.649
0.125	10.9877	172.649
0.126	9.46367	172.649
0.127	10.6141	172.649
0.128	12.7787	172.649
0.129	14.3289	172.649
0.13	14.3339	172.649
0.131	12.8961	172.649
0.132	11.0468	172.649
0.133	10.1551	172.649
0.134	11.1262	172.649
0.135	13.8981	172.649
0.136	17.5093	172.649
0.137	20.6153	172.649
0.138	22.1396	172.649
0.139	21.7527	172.649
0.14	19.9768	172.649
0.141	17.8928	172.649
0.142	16.6312	172.649
0.143	16.9083	172.649
0.144	18.7678	172.649
0.145	21.58	172.649
0.146	24.3044	172.649
0.147	25.9146	172.649
0.148	25.7842	172.649
0.149	23.866	172.649
0.15	20.631	172.649
0.151	16.8405	172.649
0.152	13.2582	172.649
0.153	10.4234	172.649
0.154	8.5824	172.649
0.155	7.75512	172.649
0.156	7.81281	172.649
0.157	8.51665	172.649
0.158	9.57113	172.649
0.159	10.7063	172.649
0.16	11.7258	172.649
0.161	12.4953	172.649
0.162	12.9171	172.649
0.163	12.9159	172.649
0.164	12.4341	172.649
0.165	11.459	172.649
0.166	10.0915	172.649
0.167	8.59266	172.649
0.168	7.33962	172.649
0.169	6.7379	172.649
0.17	7.15908	172.649
0.171	8.85183	172.649
0.172	11.7675	172.649
0.173	15.4336	172.649
0.174	19.0638	172.649
0.175	21.8587	172.649
0.176	23.2663	172.649
0.177	23.0925	172.649
0.178	21.5272	172.649
0.179	19.1082	172.649
0.18	16.5405	172.649
0.181	14.3948	172.649
0.182	12.8909	172.649
0.183	11.9048	172.649
0.184	11.1239	172.649
0.185	10.2252	172.649
0.186	9.03402	172.649
0.187	7.62409	172.649
0.188	6.27807	172.649
0.189	5.30951	172.649
0.19	4.88672	172.649
0.191	4.97482	172.649
0.192	5.37786	172.649
0.193	5.81865	172.649
0.194	6.03909	172.649
0.195	5.90038	172.649
0.196	5.42225	172.649
0.197	4.73359	172.649
0.198	3.98831	172.649
0.199	3.31011	172.649
0.2	2.77495	172.649

## Sheet: S1d
	Auto-correlaiton of Draq5
	Lag (um)	ACF
	-216.447	384.843
	-216.216	690.785
	-215.985	1068.4
	-215.754	1444.43
	-215.523	1871.84
	-215.292	1956.38
	-215.061	1386.79
	-214.83	534.843
	-214.599	-326.078
	-214.368	-1356.46
	-214.137	-2440.58
	-213.906	-3475.2
	-213.675	-4780.88
	-213.444	-6137.61
	-213.213	-7390.32
	-212.982	-8969.62
	-212.751	-10213.3
	-212.52	-11148.1
	-212.289	-11985.5
	-212.058	-12502.8
	-211.827	-12755.1
	-211.596	-12625.8
	-211.365	-12279.3
	-211.134	-11712.6
	-210.903	-10988.6
	-210.672	-10210.5
	-210.441	-9194.01
	-210.21	-8155.26
	-209.979	-7217.17
	-209.748	-5952.87
	-209.517	-4798.67
	-209.286	-3391.04
	-209.055	-2179.95
	-208.824	-1122.76
	-208.593	36.0315
	-208.362	1416.27
	-208.131	2819.58
	-207.9	4708.92
	-207.669	6641.69
	-207.438	8452.85
	-207.207	9780.99
	-206.976	10531
	-206.745	10489.9
	-206.514	9677.03
	-206.283	7944.01
	-206.052	6134.33
	-205.821	4683.41
	-205.59	3238.5
	-205.359	1938.79
	-205.128	835.944
	-204.897	-419.071
	-204.666	-1263.59
	-204.435	-2088.67
	-204.204	-2498.66
	-203.973	-2212.43
	-203.742	-1615.73
	-203.511	-1171.05
	-203.28	-455.595
	-203.049	677.472
	-202.818	1889.74
	-202.587	3392.45
	-202.356	4982.28
	-202.125	7193.53
	-201.894	9217.45
	-201.663	10828.6
	-201.432	12234.4
	-201.201	13164.4
	-200.97	13913.8
	-200.739	14545
	-200.508	14662.1
	-200.277	14671.5
	-200.046	14109.3
	-199.815	13194.3
	-199.584	12194.5
	-199.353	10796.5
	-199.122	9127.94
	-198.891	7173.65
	-198.66	4588.71
	-198.429	1705.65
	-198.198	-1460.33
	-197.967	-4988.4
	-197.736	-8825.22
	-197.505	-12527.3
	-197.274	-15989.8
	-197.043	-19520.2
	-196.812	-22523.8
	-196.581	-25139.5
	-196.35	-27033
	-196.119	-28298.4
	-195.888	-28585.1
	-195.657	-27775
	-195.426	-26264.3
	-195.195	-23477.4
	-194.964	-20938.9
	-194.733	-19148.2
	-194.502	-17039.4
	-194.271	-14749.2
	-194.04	-12387.6
	-193.809	-9798.54
	-193.578	-6902.15
	-193.347	-3658.66
	-193.116	-658.683
	-192.885	2165.84
	-192.654	5070.18
	-192.423	7679.27
	-192.192	10322.6
	-191.961	12500.4
	-191.73	14215.3
	-191.499	15775.5
	-191.268	16711.8
	-191.037	17535.8
	-190.806	18818.3
	-190.575	20183.4
	-190.344	21479.3
	-190.113	22158.3
	-189.882	21363.3
	-189.651	20167.6
	-189.42	17981.1
	-189.189	14995.6
	-188.958	11485.8
	-188.727	8609.34
	-188.496	5705
	-188.265	3083.05
	-188.034	703.734
	-187.803	-1315.72
	-187.572	-2792.29
	-187.341	-3695.79
	-187.11	-4308.82
	-186.879	-4143.44
	-186.648	-3393.26
	-186.417	-2657.41
	-186.186	-1373
	-185.955	278.246
	-185.724	2850.6
	-185.493	5691.46
	-185.262	8485.04
	-185.031	11984.4
	-184.8	15612.2
	-184.569	19142.1
	-184.338	22745.1
	-184.107	25987.3
	-183.876	29626.2
	-183.645	33210.4
	-183.414	36090.1
	-183.183	38465.1
	-182.952	40988
	-182.721	42631.5
	-182.49	43225.5
	-182.259	43592.4
	-182.028	43644.6
	-181.797	42423.8
	-181.566	40807.1
	-181.335	37783
	-181.104	33958.9
	-180.873	30709.9
	-180.642	27298
	-180.411	23371.2
	-180.18	19525.4
	-179.949	15416.6
	-179.718	11566.1
	-179.487	7981.68
	-179.256	5053.09
	-179.025	2768.71
	-178.794	834.426
	-178.563	-174.335
	-178.332	-924.391
	-178.101	-1981.34
	-177.87	-2150.63
	-177.639	-2727.6
	-177.408	-3427.07
	-177.177	-4317.62
	-176.946	-5373.14
	-176.715	-6769.56
	-176.484	-8739.42
	-176.253	-10474.2
	-176.022	-11882.7
	-175.791	-12780.8
	-175.56	-12620.7
	-175.329	-12018.9
	-175.098	-10633.9
	-174.867	-8868.95
	-174.636	-7653.73
	-174.405	-7456.75
	-174.174	-7586.39
	-173.943	-8221.01
	-173.712	-9272.2
	-173.481	-10393.3
	-173.25	-11752.8
	-173.019	-13071.3
	-172.788	-13840.7
	-172.557	-14625.1
	-172.326	-15613.1
	-172.095	-17044.4
	-171.864	-20098.2
	-171.633	-22500.7
	-171.402	-23733.9
	-171.171	-24301.9
	-170.94	-24813.9
	-170.709	-25063.5
	-170.478	-24676.8
	-170.247	-24270.6
	-170.016	-23858.2
	-169.785	-24012.8
	-169.554	-24749.3
	-169.323	-25523.4
	-169.092	-25886.3
	-168.861	-26670.3
	-168.63	-27277.8
	-168.399	-28481
	-168.168	-29185
	-167.937	-28986.7
	-167.706	-28614.5
	-167.475	-27062.1
	-167.244	-25374.9
	-167.013	-23329.8
	-166.782	-20316.8
	-166.551	-16417.4
	-166.32	-12140.6
	-166.089	-7894.99
	-165.858	-4029.64
	-165.627	-660.147
	-165.396	2194.94
	-165.165	4280.88
	-164.934	6352.93
	-164.703	8702.79
	-164.472	11135.4
	-164.241	12607.4
	-164.01	14083.7
	-163.779	14903.9
	-163.548	14982.7
	-163.317	15142.6
	-163.086	15211.9
	-162.855	14387.4
	-162.624	13605.9
	-162.393	11937.9
	-162.162	9507.12
	-161.931	7387.98
	-161.7	5081.83
	-161.469	2870.94
	-161.238	207.733
	-161.007	-2292.54
	-160.776	-4202.83
	-160.545	-6095.67
	-160.314	-7395.15
	-160.083	-8721.31
	-159.852	-9843.39
	-159.621	-10594.3
	-159.39	-11001.7
	-159.159	-9844.99
	-158.928	-8386.68
	-158.697	-6075.04
	-158.466	-2559.07
	-158.235	1587.84
	-158.004	7197.67
	-157.773	13670.8
	-157.542	19646.4
	-157.311	24292.7
	-157.08	26535.4
	-156.849	28724.3
	-156.618	30142.6
	-156.387	31355.1
	-156.156	32671.2
	-155.925	33589.6
	-155.694	35041.1
	-155.463	35727.1
	-155.232	35678.7
	-155.001	34712.5
	-154.77	33817
	-154.539	32978.3
	-154.308	31541.8
	-154.077	29382.1
	-153.846	26001.2
	-153.615	21398.1
	-153.384	16651.2
	-153.153	11200.9
	-152.922	5792.61
	-152.691	216.791
	-152.46	-5713.32
	-152.229	-11424.4
	-151.998	-16482.1
	-151.767	-21045.4
	-151.536	-26270.4
	-151.305	-31268.2
	-151.074	-34837.4
	-150.843	-38360.4
	-150.612	-41243.9
	-150.381	-44082.6
	-150.15	-46425.3
	-149.919	-46892.4
	-149.688	-45672.2
	-149.457	-43502
	-149.226	-40513.1
	-148.995	-36218.1
	-148.764	-32736.1
	-148.533	-30263.9
	-148.302	-28577.8
	-148.071	-26859.4
	-147.84	-24285.3
	-147.609	-20524.2
	-147.378	-15683.2
	-147.147	-10051.1
	-146.916	-3808.76
	-146.685	2868.84
	-146.454	9650.09
	-146.223	17541.5
	-145.992	25745.5
	-145.761	32423.2
	-145.53	37724
	-145.299	41200.2
	-145.068	43793.2
	-144.837	45620.6
	-144.606	48490.3
	-144.375	51046.3
	-144.144	51911
	-143.913	51306
	-143.682	48259.8
	-143.451	44914.8
	-143.22	41217.2
	-142.989	37294.6
	-142.758	32520.2
	-142.527	27874
	-142.296	22009.7
	-142.065	15227
	-141.834	6440.56
	-141.603	-3972.93
	-141.372	-15306
	-141.141	-26560.5
	-140.91	-37260.5
	-140.679	-48762.4
	-140.448	-59744.6
	-140.217	-69935.1
	-139.986	-78897.6
	-139.755	-85914.7
	-139.524	-91222.2
	-139.293	-95209.8
	-139.062	-97655.7
	-138.831	-98389.2
	-138.6	-96754.8
	-138.369	-92494.3
	-138.138	-87373.2
	-137.907	-81107.9
	-137.676	-73854.2
	-137.445	-65304.1
	-137.214	-55371.4
	-136.983	-45648.9
	-136.752	-37607
	-136.521	-29317.5
	-136.29	-20391.7
	-136.059	-11382.3
	-135.828	-3280.13
	-135.597	3341.89
	-135.366	7700.6
	-135.135	11089
	-134.904	13205.2
	-134.673	14281.3
	-134.442	13051.9
	-134.211	9774.2
	-133.98	5763.32
	-133.749	691.694
	-133.518	-4410.59
	-133.287	-11040.9
	-133.056	-17911.1
	-132.825	-25160.8
	-132.594	-31975.1
	-132.363	-37405.5
	-132.132	-43070.4
	-131.901	-48349.5
	-131.67	-53215.2
	-131.439	-58036.2
	-131.208	-62623.9
	-130.977	-66935
	-130.746	-71113
	-130.515	-74063.2
	-130.284	-75269.4
	-130.053	-74749.5
	-129.822	-73861
	-129.591	-72740.6
	-129.36	-72476.5
	-129.129	-72291.6
	-128.898	-70706.1
	-128.667	-68235.5
	-128.436	-64227.4
	-128.205	-59763.4
	-127.974	-54653.3
	-127.743	-48396.2
	-127.512	-40499.6
	-127.281	-32252.8
	-127.05	-23162.8
	-126.819	-13787.4
	-126.588	-4238.53
	-126.357	4760.1
	-126.126	13939.5
	-125.895	22828.8
	-125.664	30880.1
	-125.433	38612.9
	-125.202	46044.7
	-124.971	52522.9
	-124.74	56936.4
	-124.509	58720.7
	-124.278	59408.3
	-124.047	60466.5
	-123.816	61690.4
	-123.585	62804.4
	-123.354	64183.3
	-123.123	64065.4
	-122.892	63143.4
	-122.661	61094
	-122.43	58035.1
	-122.199	54099
	-121.968	49648.3
	-121.737	45438.1
	-121.506	41831.2
	-121.275	38917.4
	-121.044	37220.9
	-120.813	36273.3
	-120.582	37189
	-120.351	38359.1
	-120.12	39717.1
	-119.889	40025.6
	-119.658	39522.4
	-119.427	38996.7
	-119.196	40084.4
	-118.965	40838
	-118.734	42392.9
	-118.503	42705.2
	-118.272	43686.5
	-118.041	44129.6
	-117.81	43721.4
	-117.579	42649.6
	-117.348	41842.3
	-117.117	41460.8
	-116.886	42435.9
	-116.655	43169.2
	-116.424	43635.8
	-116.193	43502
	-115.962	42856.5
	-115.731	42789.9
	-115.5	41518.1
	-115.269	39885.9
	-115.038	37256.4
	-114.807	34015.6
	-114.576	30491.7
	-114.345	26852.3
	-114.114	24387.1
	-113.883	21731.4
	-113.652	19852.2
	-113.421	18060
	-113.19	16937
	-112.959	15677.5
	-112.728	13260.5
	-112.497	9654.71
	-112.266	6267.67
	-112.035	3229
	-111.804	348.712
	-111.573	-2545.77
	-111.342	-6529.41
	-111.111	-9315.16
	-110.88	-12827.3
	-110.649	-14959.7
	-110.418	-17251.4
	-110.187	-19439.4
	-109.956	-21293.1
	-109.725	-21083.2
	-109.494	-20360.5
	-109.263	-19787.5
	-109.032	-19080.9
	-108.801	-18584
	-108.57	-17065.9
	-108.339	-15474.5
	-108.108	-12997.6
	-107.877	-9668.59
	-107.646	-7018.77
	-107.415	-2920.1
	-107.184	1220.9
	-106.953	6205.97
	-106.722	11793.4
	-106.491	17405.3
	-106.26	22452.9
	-106.029	27337.5
	-105.798	32114.1
	-105.567	35218.1
	-105.336	36224.2
	-105.105	35312.5
	-104.874	32842.2
	-104.643	28682.3
	-104.412	23274
	-104.181	16262.6
	-103.95	9525.37
	-103.719	2598.38
	-103.488	-2919.11
	-103.257	-7292.68
	-103.026	-10106.1
	-102.795	-10796
	-102.564	-10999.7
	-102.333	-9576.51
	-102.102	-6982.31
	-101.871	-3455.11
	-101.64	1290.43
	-101.409	5132.87
	-101.178	9479.8
	-100.947	14762
	-100.716	19378.6
	-100.485	23539.6
	-100.254	25328.3
	-100.023	26719.1
	-99.792	28365.9
	-99.561	31438.9
	-99.33	34925.6
	-99.099	38458.5
	-98.868	40342.4
	-98.637	43494.4
	-98.406	46525.6
	-98.175	49570.6
	-97.944	50547.3
	-97.713	49663.4
	-97.482	46666.8
	-97.251	42439.1
	-97.02	37711.3
	-96.789	31939.4
	-96.558	25324.8
	-96.327	18092.7
	-96.096	11594.8
	-95.865	5723.24
	-95.634	131.28
	-95.403	-5556.64
	-95.172	-10287.8
	-94.941	-13318.7
	-94.71	-15698.6
	-94.479	-17238.8
	-94.248	-20022.8
	-94.017	-21907.9
	-93.786	-24529
	-93.555	-26897.7
	-93.324	-28919.8
	-93.093	-28832
	-92.862	-28536.2
	-92.631	-27200.2
	-92.4	-24834.3
	-92.169	-22178.5
	-91.938	-19769.9
	-91.707	-16486.4
	-91.476	-13407.4
	-91.245	-8952.45
	-91.014	-2952.15
	-90.783	2337.14
	-90.552	9190.5
	-90.321	14633
	-90.09	20015.2
	-89.859	26263.3
	-89.628	32945.6
	-89.397	39290.1
	-89.166	45433
	-88.935	49996.8
	-88.704	53446.5
	-88.473	54705.9
	-88.242	55225
	-88.011	54836.3
	-87.78	54182.2
	-87.549	53542.2
	-87.318	51303.9
	-87.087	49691.9
	-86.856	48875.6
	-86.625	49548.3
	-86.394	50882.6
	-86.163	53111.4
	-85.932	53468.8
	-85.701	53070.8
	-85.47	49795.3
	-85.239	46177.5
	-85.008	41888.9
	-84.777	37337
	-84.546	33066.8
	-84.315	29504.8
	-84.084	27016
	-83.853	24744.9
	-83.622	21343.2
	-83.391	17857
	-83.16	13328.5
	-82.929	9622.09
	-82.698	6136.6
	-82.467	3113.81
	-82.236	239.845
	-82.005	-2310.55
	-81.774	-3858.77
	-81.543	-4254.36
	-81.312	-4006.54
	-81.081	-2819.52
	-80.85	-2207.84
	-80.619	-1089.44
	-80.388	179.034
	-80.157	1731.71
	-79.926	3441.39
	-79.695	5164.35
	-79.464	7196.88
	-79.233	9601.63
	-79.002	10951.9
	-78.771	12658.8
	-78.54	13523.6
	-78.309	14339.4
	-78.078	15999.1
	-77.847	17642.3
	-77.616	20399.9
	-77.385	22521.1
	-77.154	23928.7
	-76.923	25007.1
	-76.692	24797.5
	-76.461	22620.5
	-76.23	18485.2
	-75.999	11546.4
	-75.768	6955.08
	-75.537	2379.4
	-75.306	-1573.69
	-75.075	-6227.96
	-74.844	-10379.8
	-74.613	-13158.4
	-74.382	-16373.1
	-74.151	-19187.5
	-73.92	-22457.7
	-73.689	-25959.4
	-73.458	-27773.4
	-73.227	-29156.6
	-72.996	-29421.4
	-72.765	-28652.3
	-72.534	-26878.4
	-72.303	-24032.6
	-72.072	-21045.5
	-71.841	-20284.3
	-71.61	-20400.6
	-71.379	-21027
	-71.148	-21760.3
	-70.917	-21917.5
	-70.686	-22438.7
	-70.455	-20638
	-70.224	-18490.4
	-69.993	-15647.9
	-69.762	-13309
	-69.531	-10823.5
	-69.3	-8844.48
	-69.069	-6828.39
	-68.838	-3976.24
	-68.607	-1715.52
	-68.376	-636.358
	-68.145	-1080.03
	-67.914	-1010.49
	-67.683	-812.955
	-67.452	-788.518
	-67.221	-1924.3
	-66.99	-3436.31
	-66.759	-4800.3
	-66.528	-7204.99
	-66.297	-8968.93
	-66.066	-10638.8
	-65.835	-9684.7
	-65.604	-7961.75
	-65.373	-6447.18
	-65.142	-5564.77
	-64.911	-7251.17
	-64.68	-10451.3
	-64.449	-15253.2
	-64.218	-19220.5
	-63.987	-23289.5
	-63.756	-26169.3
	-63.525	-28754.1
	-63.294	-31153.7
	-63.063	-33475.3
	-62.832	-35160.3
	-62.601	-38454.6
	-62.37	-41442.8
	-62.139	-42508.7
	-61.908	-41992.7
	-61.677	-39410.6
	-61.446	-36212.8
	-61.215	-31534.6
	-60.984	-24818.9
	-60.753	-17646.2
	-60.522	-9273.28
	-60.291	-1108.96
	-60.06	7359.8
	-59.829	14184.2
	-59.598	20360.6
	-59.367	24613
	-59.136	27854.4
	-58.905	31847.7
	-58.674	36854.1
	-58.443	42316
	-58.212	46618.4
	-57.981	49741.7
	-57.75	49928.4
	-57.519	50113.4
	-57.288	48422.1
	-57.057	43703.9
	-56.826	38199.7
	-56.595	30529.9
	-56.364	21469.5
	-56.133	11287
	-55.902	771.452
	-55.671	-9584.23
	-55.44	-19707.2
	-55.209	-29708.7
	-54.978	-38443.7
	-54.747	-48325.5
	-54.516	-59388.7
	-54.285	-70012.5
	-54.054	-80187
	-53.823	-88250.5
	-53.592	-94987.9
	-53.361	-100144
	-53.13	-105329
	-52.899	-109187
	-52.668	-112765
	-52.437	-113498
	-52.206	-112520
	-51.975	-110969
	-51.744	-107558
	-51.513	-103671
	-51.282	-97777
	-51.051	-91679.6
	-50.82	-86528.7
	-50.589	-80834.8
	-50.358	-76029.1
	-50.127	-70760.4
	-49.896	-65073
	-49.665	-59943.4
	-49.434	-54632.3
	-49.203	-50289.3
	-48.972	-44825.1
	-48.741	-38802.4
	-48.51	-31321.7
	-48.279	-23875
	-48.048	-18093.6
	-47.817	-13619.1
	-47.586	-10592.9
	-47.355	-8793.15
	-47.124	-9282.18
	-46.893	-10897.3
	-46.662	-13206.7
	-46.431	-16385.3
	-46.2	-20135.4
	-45.969	-25192.3
	-45.738	-31656
	-45.507	-38130.4
	-45.276	-43918.3
	-45.045	-49158.9
	-44.814	-53045.2
	-44.583	-55592.4
	-44.352	-57198.1
	-44.121	-59403.9
	-43.89	-61002.5
	-43.659	-63207.2
	-43.428	-65978.8
	-43.197	-68241
	-42.966	-70512.6
	-42.735	-70940.2
	-42.504	-69755.2
	-42.273	-67178.1
	-42.042	-63010.2
	-41.811	-56382.6
	-41.58	-47827.2
	-41.349	-38345.1
	-41.118	-28675.8
	-40.887	-20335.9
	-40.656	-12261.9
	-40.425	-5606.23
	-40.194	709.086
	-39.963	7659.88
	-39.732	13470.8
	-39.501	19503.4
	-39.27	24677.3
	-39.039	28696.5
	-38.808	31052.5
	-38.577	32275.6
	-38.346	33501.8
	-38.115	35514.1
	-37.884	36582.2
	-37.653	37803.9
	-37.422	36079.5
	-37.191	31455.8
	-36.96	25961.6
	-36.729	19265.1
	-36.498	12499.3
	-36.267	3059.04
	-36.036	-6078.88
	-35.805	-14863.4
	-35.574	-22343.2
	-35.343	-28640.2
	-35.112	-34976.2
	-34.881	-40378.8
	-34.65	-45075.2
	-34.419	-46248.6
	-34.188	-47277.1
	-33.957	-46317.8
	-33.726	-44525.7
	-33.495	-39701.7
	-33.264	-32613.6
	-33.033	-23414.3
	-32.802	-14343
	-32.571	-5848.61
	-32.34	2474.68
	-32.109	11208.2
	-31.878	20678.8
	-31.647	29063
	-31.416	37021.7
	-31.185	43926.3
	-30.954	50403.3
	-30.723	54763.6
	-30.492	57705.5
	-30.261	58938
	-30.03	57193.2
	-29.799	55680
	-29.568	54500.5
	-29.337	51262.6
	-29.106	45130.7
	-28.875	35826
	-28.644	24820.7
	-28.413	13298.2
	-28.182	1810.25
	-27.951	-10536.5
	-27.72	-21884.3
	-27.489	-32462.9
	-27.258	-40581.4
	-27.027	-45940.9
	-26.796	-48958.8
	-26.565	-49938.8
	-26.334	-49514.6
	-26.103	-47981.6
	-25.872	-46873.4
	-25.641	-45120.6
	-25.41	-43536
	-25.179	-42328
	-24.948	-41986.1
	-24.717	-39069.8
	-24.486	-33782.7
	-24.255	-27887.4
	-24.024	-21446.6
	-23.793	-16032
	-23.562	-10350.1
	-23.331	-4574.63
	-23.1	2153.38
	-22.869	8201.47
	-22.638	11740.5
	-22.407	16413
	-22.176	21312.7
	-21.945	26352.1
	-21.714	31175.3
	-21.483	36824.3
	-21.252	42413.2
	-21.021	47930.2
	-20.79	51720.2
	-20.559	54851.9
	-20.328	55002.6
	-20.097	52819.8
	-19.866	49150.3
	-19.635	43813
	-19.404	37034.7
	-19.173	30340
	-18.942	21484.3
	-18.711	12824.2
	-18.48	4725.44
	-18.249	-2125.91
	-18.018	-9939.17
	-17.787	-16237.8
	-17.556	-22515.3
	-17.325	-28704.4
	-17.094	-37023.4
	-16.863	-45879
	-16.632	-54604.4
	-16.401	-63271.9
	-16.17	-71271.9
	-15.939	-77709.5
	-15.708	-83675.1
	-15.477	-88659.9
	-15.246	-92708.2
	-15.015	-95848.1
	-14.784	-96733.5
	-14.553	-97702.6
	-14.322	-98135.6
	-14.091	-97405.9
	-13.86	-95058.4
	-13.629	-90508.9
	-13.398	-85537
	-13.167	-79543.9
	-12.936	-70205.3
	-12.705	-61285.9
	-12.474	-49853.8
	-12.243	-37249
	-12.012	-25052.6
	-11.781	-13453.9
	-11.55	-2953.45
	-11.319	6955.09
	-11.088	15466.6
	-10.857	22542.9
	-10.626	29760
	-10.395	37696.4
	-10.164	46349
	-9.933	55205.3
	-9.702	62286.5
	-9.471	68915.7
	-9.24	72849.8
	-9.009	76787.7
	-8.778	78337.5
	-8.547	76578.3
	-8.316	72180.8
	-8.085	65285.9
	-7.854	57028.5
	-7.623	46829.2
	-7.392	36146.1
	-7.161	23117.9
	-6.93	8507.67
	-6.699	-8778.41
	-6.468	-27286
	-6.237	-46186.5
	-6.006	-65507.1
	-5.775	-82928.7
	-5.544	-97001.2
	-5.313	-107354
	-5.082	-112479
	-4.851	-114176
	-4.62	-112580
	-4.389	-107781
	-4.158	-96460.4
	-3.927	-80050.8
	-3.696	-58106
	-3.465	-32638
	-3.234	-5176.14
	-3.003	26198.4
	-2.772	60053.6
	-2.541	96634
	-2.31	134185
	-2.079	172875
	-1.848	212726
	-1.617	254901
	-1.386	298566
	-1.155	342129
	-0.924	384594
	-0.693	425351
	-0.462	462857
	-0.231	492827
	0	513881
	0.231	492827
	0.462	462857
	0.693	425351
	0.924	384594
	1.155	342129
	1.386	298566
	1.617	254901
	1.848	212726
	2.079	172875
	2.31	134185
	2.541	96634
	2.772	60053.6
	3.003	26198.4
	3.234	-5176.14
	3.465	-32638
	3.696	-58106
	3.927	-80050.8
	4.158	-96460.4
	4.389	-107781
	4.62	-112580
	4.851	-114176
	5.082	-112479
	5.313	-107354
	5.544	-97001.2
	5.775	-82928.7
	6.006	-65507.1
	6.237	-46186.5
	6.468	-27286
	6.699	-8778.41
	6.93	8507.67
	7.161	23117.9
	7.392	36146.1
	7.623	46829.2
	7.854	57028.5
	8.085	65285.9
	8.316	72180.8
	8.547	76578.3
	8.778	78337.5
	9.009	76787.7
	9.24	72849.8
	9.471	68915.7
	9.702	62286.5
	9.933	55205.3
	10.164	46349
	10.395	37696.4
	10.626	29760
	10.857	22542.9
	11.088	15466.6
	11.319	6955.09
	11.55	-2953.45
	11.781	-13453.9
	12.012	-25052.6
	12.243	-37249
	12.474	-49853.8
	12.705	-61285.9
	12.936	-70205.3
	13.167	-79543.9
	13.398	-85537
	13.629	-90508.9
	13.86	-95058.4
	14.091	-97405.9
	14.322	-98135.6
	14.553	-97702.6
	14.784	-96733.5
	15.015	-95848.1
	15.246	-92708.2
	15.477	-88659.9
	15.708	-83675.1
	15.939	-77709.5
	16.17	-71271.9
	16.401	-63271.9
	16.632	-54604.4
	16.863	-45879
	17.094	-37023.4
	17.325	-28704.4
	17.556	-22515.3
	17.787	-16237.8
	18.018	-9939.17
	18.249	-2125.91
	18.48	4725.44
	18.711	12824.2
	18.942	21484.3
	19.173	30340
	19.404	37034.7
	19.635	43813
	19.866	49150.3
	20.097	52819.8
	20.328	55002.6
	20.559	54851.9
	20.79	51720.2
	21.021	47930.2
	21.252	42413.2
	21.483	36824.3
	21.714	31175.3
	21.945	26352.1
	22.176	21312.7
	22.407	16413
	22.638	11740.5
	22.869	8201.47
	23.1	2153.38
	23.331	-4574.63
	23.562	-10350.1
	23.793	-16032
	24.024	-21446.6
	24.255	-27887.4
	24.486	-33782.7
	24.717	-39069.8
	24.948	-41986.1
	25.179	-42328
	25.41	-43536
	25.641	-45120.6
	25.872	-46873.4
	26.103	-47981.6
	26.334	-49514.6
	26.565	-49938.8
	26.796	-48958.8
	27.027	-45940.9
	27.258	-40581.4
	27.489	-32462.9
	27.72	-21884.3
	27.951	-10536.5
	28.182	1810.25
	28.413	13298.2
	28.644	24820.7
	28.875	35826
	29.106	45130.7
	29.337	51262.6
	29.568	54500.5
	29.799	55680
	30.03	57193.2
	30.261	58938
	30.492	57705.5
	30.723	54763.6
	30.954	50403.3
	31.185	43926.3
	31.416	37021.7
	31.647	29063
	31.878	20678.8
	32.109	11208.2
	32.34	2474.68
	32.571	-5848.61
	32.802	-14343
	33.033	-23414.3
	33.264	-32613.6
	33.495	-39701.7
	33.726	-44525.7
	33.957	-46317.8
	34.188	-47277.1
	34.419	-46248.6
	34.65	-45075.2
	34.881	-40378.8
	35.112	-34976.2
	35.343	-28640.2
	35.574	-22343.2
	35.805	-14863.4
	36.036	-6078.88
	36.267	3059.04
	36.498	12499.3
	36.729	19265.1
	36.96	25961.6
	37.191	31455.8
	37.422	36079.5
	37.653	37803.9
	37.884	36582.2
	38.115	35514.1
	38.346	33501.8
	38.577	32275.6
	38.808	31052.5
	39.039	28696.5
	39.27	24677.3
	39.501	19503.4
	39.732	13470.8
	39.963	7659.88
	40.194	709.086
	40.425	-5606.23
	40.656	-12261.9
	40.887	-20335.9
	41.118	-28675.8
	41.349	-38345.1
	41.58	-47827.2
	41.811	-56382.6
	42.042	-63010.2
	42.273	-67178.1
	42.504	-69755.2
	42.735	-70940.2
	42.966	-70512.6
	43.197	-68241
	43.428	-65978.8
	43.659	-63207.2
	43.89	-61002.5
	44.121	-59403.9
	44.352	-57198.1
	44.583	-55592.4
	44.814	-53045.2
	45.045	-49158.9
	45.276	-43918.3
	45.507	-38130.4
	45.738	-31656
	45.969	-25192.3
	46.2	-20135.4
	46.431	-16385.3
	46.662	-13206.7
	46.893	-10897.3
	47.124	-9282.18
	47.355	-8793.15
	47.586	-10592.9
	47.817	-13619.1
	48.048	-18093.6
	48.279	-23875
	48.51	-31321.7
	48.741	-38802.4
	48.972	-44825.1
	49.203	-50289.3
	49.434	-54632.3
	49.665	-59943.4
	49.896	-65073
	50.127	-70760.4
	50.358	-76029.1
	50.589	-80834.8
	50.82	-86528.7
	51.051	-91679.6
	51.282	-97777
	51.513	-103671
	51.744	-107558
	51.975	-110969
	52.206	-112520
	52.437	-113498
	52.668	-112765
	52.899	-109187
	53.13	-105329
	53.361	-100144
	53.592	-94987.9
	53.823	-88250.5
	54.054	-80187
	54.285	-70012.5
	54.516	-59388.7
	54.747	-48325.5
	54.978	-38443.7
	55.209	-29708.7
	55.44	-19707.2
	55.671	-9584.23
	55.902	771.452
	56.133	11287
	56.364	21469.5
	56.595	30529.9
	56.826	38199.7
	57.057	43703.9
	57.288	48422.1
	57.519	50113.4
	57.75	49928.4
	57.981	49741.7
	58.212	46618.4
	58.443	42316
	58.674	36854.1
	58.905	31847.7
	59.136	27854.4
	59.367	24613
	59.598	20360.6
	59.829	14184.2
	60.06	7359.8
	60.291	-1108.96
	60.522	-9273.28
	60.753	-17646.2
	60.984	-24818.9
	61.215	-31534.6
	61.446	-36212.8
	61.677	-39410.6
	61.908	-41992.7
	62.139	-42508.7
	62.37	-41442.8
	62.601	-38454.6
	62.832	-35160.3
	63.063	-33475.3
	63.294	-31153.7
	63.525	-28754.1
	63.756	-26169.3
	63.987	-23289.5
	64.218	-19220.5
	64.449	-15253.2
	64.68	-10451.3
	64.911	-7251.17
	65.142	-5564.77
	65.373	-6447.18
	65.604	-7961.75
	65.835	-9684.7
	66.066	-10638.8
	66.297	-8968.93
	66.528	-7204.99
	66.759	-4800.3
	66.99	-3436.31
	67.221	-1924.3
	67.452	-788.518
	67.683	-812.955
	67.914	-1010.49
	68.145	-1080.03
	68.376	-636.358
	68.607	-1715.52
	68.838	-3976.24
	69.069	-6828.39
	69.3	-8844.48
	69.531	-10823.5
	69.762	-13309
	69.993	-15647.9
	70.224	-18490.4
	70.455	-20638
	70.686	-22438.7
	70.917	-21917.5
	71.148	-21760.3
	71.379	-21027
	71.61	-20400.6
	71.841	-20284.3
	72.072	-21045.5
	72.303	-24032.6
	72.534	-26878.4
	72.765	-28652.3
	72.996	-29421.4
	73.227	-29156.6
	73.458	-27773.4
	73.689	-25959.4
	73.92	-22457.7
	74.151	-19187.5
	74.382	-16373.1
	74.613	-13158.4
	74.844	-10379.8
	75.075	-6227.96
	75.306	-1573.69
	75.537	2379.4
	75.768	6955.08
	75.999	11546.4
	76.23	18485.2
	76.461	22620.5
	76.692	24797.5
	76.923	25007.1
	77.154	23928.7
	77.385	22521.1
	77.616	20399.9
	77.847	17642.3
	78.078	15999.1
	78.309	14339.4
	78.54	13523.6
	78.771	12658.8
	79.002	10951.9
	79.233	9601.63
	79.464	7196.88
	79.695	5164.35
	79.926	3441.39
	80.157	1731.71
	80.388	179.034
	80.619	-1089.44
	80.85	-2207.84
	81.081	-2819.52
	81.312	-4006.54
	81.543	-4254.36
	81.774	-3858.77
	82.005	-2310.55
	82.236	239.845
	82.467	3113.81
	82.698	6136.6
	82.929	9622.09
	83.16	13328.5
	83.391	17857
	83.622	21343.2
	83.853	24744.9
	84.084	27016
	84.315	29504.8
	84.546	33066.8
	84.777	37337
	85.008	41888.9
	85.239	46177.5
	85.47	49795.3
	85.701	53070.8
	85.932	53468.8
	86.163	53111.4
	86.394	50882.6
	86.625	49548.3
	86.856	48875.6
	87.087	49691.9
	87.318	51303.9
	87.549	53542.2
	87.78	54182.2
	88.011	54836.3
	88.242	55225
	88.473	54705.9
	88.704	53446.5
	88.935	49996.8
	89.166	45433
	89.397	39290.1
	89.628	32945.6
	89.859	26263.3
	90.09	20015.2
	90.321	14633
	90.552	9190.5
	90.783	2337.14
	91.014	-2952.15
	91.245	-8952.45
	91.476	-13407.4
	91.707	-16486.4
	91.938	-19769.9
	92.169	-22178.5
	92.4	-24834.3
	92.631	-27200.2
	92.862	-28536.2
	93.093	-28832
	93.324	-28919.8
	93.555	-26897.7
	93.786	-24529
	94.017	-21907.9
	94.248	-20022.8
	94.479	-17238.8
	94.71	-15698.6
	94.941	-13318.7
	95.172	-10287.8
	95.403	-5556.64
	95.634	131.28
	95.865	5723.24
	96.096	11594.8
	96.327	18092.7
	96.558	25324.8
	96.789	31939.4
	97.02	37711.3
	97.251	42439.1
	97.482	46666.8
	97.713	49663.4
	97.944	50547.3
	98.175	49570.6
	98.406	46525.6
	98.637	43494.4
	98.868	40342.4
	99.099	38458.5
	99.33	34925.6
	99.561	31438.9
	99.792	28365.9
	100.023	26719.1
	100.254	25328.3
	100.485	23539.6
	100.716	19378.6
	100.947	14762
	101.178	9479.8
	101.409	5132.87
	101.64	1290.43
	101.871	-3455.11
	102.102	-6982.31
	102.333	-9576.51
	102.564	-10999.7
	102.795	-10796
	103.026	-10106.1
	103.257	-7292.68
	103.488	-2919.11
	103.719	2598.38
	103.95	9525.37
	104.181	16262.6
	104.412	23274
	104.643	28682.3
	104.874	32842.2
	105.105	35312.5
	105.336	36224.2
	105.567	35218.1
	105.798	32114.1
	106.029	27337.5
	106.26	22452.9
	106.491	17405.3
	106.722	11793.4
	106.953	6205.97
	107.184	1220.9
	107.415	-2920.1
	107.646	-7018.77
	107.877	-9668.59
	108.108	-12997.6
	108.339	-15474.5
	108.57	-17065.9
	108.801	-18584
	109.032	-19080.9
	109.263	-19787.5
	109.494	-20360.5
	109.725	-21083.2
	109.956	-21293.1
	110.187	-19439.4
	110.418	-17251.4
	110.649	-14959.7
	110.88	-12827.3
	111.111	-9315.16
	111.342	-6529.41
	111.573	-2545.77
	111.804	348.712
	112.035	3229
	112.266	6267.67
	112.497	9654.71
	112.728	13260.5
	112.959	15677.5
	113.19	16937
	113.421	18060
	113.652	19852.2
	113.883	21731.4
	114.114	24387.1
	114.345	26852.3
	114.576	30491.7
	114.807	34015.6
	115.038	37256.4
	115.269	39885.9
	115.5	41518.1
	115.731	42789.9
	115.962	42856.5
	116.193	43502
	116.424	43635.8
	116.655	43169.2
	116.886	42435.9
	117.117	41460.8
	117.348	41842.3
	117.579	42649.6
	117.81	43721.4
	118.041	44129.6
	118.272	43686.5
	118.503	42705.2
	118.734	42392.9
	118.965	40838
	119.196	40084.4
	119.427	38996.7
	119.658	39522.4
	119.889	40025.6
	120.12	39717.1
	120.351	38359.1
	120.582	37189
	120.813	36273.3
	121.044	37220.9
	121.275	38917.4
	121.506	41831.2
	121.737	45438.1
	121.968	49648.3
	122.199	54099
	122.43	58035.1
	122.661	61094
	122.892	63143.4
	123.123	64065.4
	123.354	64183.3
	123.585	62804.4
	123.816	61690.4
	124.047	60466.5
	124.278	59408.3
	124.509	58720.7
	124.74	56936.4
	124.971	52522.9
	125.202	46044.7
	125.433	38612.9
	125.664	30880.1
	125.895	22828.8
	126.126	13939.5
	126.357	4760.1
	126.588	-4238.53
	126.819	-13787.4
	127.05	-23162.8
	127.281	-32252.8
	127.512	-40499.6
	127.743	-48396.2
	127.974	-54653.3
	128.205	-59763.4
	128.436	-64227.4
	128.667	-68235.5
	128.898	-70706.1
	129.129	-72291.6
	129.36	-72476.5
	129.591	-72740.6
	129.822	-73861
	130.053	-74749.5
	130.284	-75269.4
	130.515	-74063.2
	130.746	-71113
	130.977	-66935
	131.208	-62623.9
	131.439	-58036.2
	131.67	-53215.2
	131.901	-48349.5
	132.132	-43070.4
	132.363	-37405.5
	132.594	-31975.1
	132.825	-25160.8
	133.056	-17911.1
	133.287	-11040.9
	133.518	-4410.59
	133.749	691.694
	133.98	5763.32
	134.211	9774.2
	134.442	13051.9
	134.673	14281.3
	134.904	13205.2
	135.135	11089
	135.366	7700.6
	135.597	3341.89
	135.828	-3280.13
	136.059	-11382.3
	136.29	-20391.7
	136.521	-29317.5
	136.752	-37607
	136.983	-45648.9
	137.214	-55371.4
	137.445	-65304.1
	137.676	-73854.2
	137.907	-81107.9
	138.138	-87373.2
	138.369	-92494.3
	138.6	-96754.8
	138.831	-98389.2
	139.062	-97655.7
	139.293	-95209.8
	139.524	-91222.2
	139.755	-85914.7
	139.986	-78897.6
	140.217	-69935.1
	140.448	-59744.6
	140.679	-48762.4
	140.91	-37260.5
	141.141	-26560.5
	141.372	-15306
	141.603	-3972.93
	141.834	6440.56
	142.065	15227
	142.296	22009.7
	142.527	27874
	142.758	32520.2
	142.989	37294.6
	143.22	41217.2
	143.451	44914.8
	143.682	48259.8
	143.913	51306
	144.144	51911
	144.375	51046.3
	144.606	48490.3
	144.837	45620.6
	145.068	43793.2
	145.299	41200.2
	145.53	37724
	145.761	32423.2
	145.992	25745.5
	146.223	17541.5
	146.454	9650.09
	146.685	2868.84
	146.916	-3808.76
	147.147	-10051.1
	147.378	-15683.2
	147.609	-20524.2
	147.84	-24285.3
	148.071	-26859.4
	148.302	-28577.8
	148.533	-30263.9
	148.764	-32736.1
	148.995	-36218.1
	149.226	-40513.1
	149.457	-43502
	149.688	-45672.2
	149.919	-46892.4
	150.15	-46425.3
	150.381	-44082.6
	150.612	-41243.9
	150.843	-38360.4
	151.074	-34837.4
	151.305	-31268.2
	151.536	-26270.4
	151.767	-21045.4
	151.998	-16482.1
	152.229	-11424.4
	152.46	-5713.32
	152.691	216.791
	152.922	5792.61
	153.153	11200.9
	153.384	16651.2
	153.615	21398.1
	153.846	26001.2
	154.077	29382.1
	154.308	31541.8
	154.539	32978.3
	154.77	33817
	155.001	34712.5
	155.232	35678.7
	155.463	35727.1
	155.694	35041.1
	155.925	33589.6
	156.156	32671.2
	156.387	31355.1
	156.618	30142.6
	156.849	28724.3
	157.08	26535.4
	157.311	24292.7
	157.542	19646.4
	157.773	13670.8
	158.004	7197.67
	158.235	1587.84
	158.466	-2559.07
	158.697	-6075.04
	158.928	-8386.68
	159.159	-9844.99
	159.39	-11001.7
	159.621	-10594.3
	159.852	-9843.39
	160.083	-8721.31
	160.314	-7395.15
	160.545	-6095.67
	160.776	-4202.83
	161.007	-2292.54
	161.238	207.733
	161.469	2870.94
	161.7	5081.83
	161.931	7387.98
	162.162	9507.12
	162.393	11937.9
	162.624	13605.9
	162.855	14387.4
	163.086	15211.9
	163.317	15142.6
	163.548	14982.7
	163.779	14903.9
	164.01	14083.7
	164.241	12607.4
	164.472	11135.4
	164.703	8702.79
	164.934	6352.93
	165.165	4280.88
	165.396	2194.94
	165.627	-660.147
	165.858	-4029.64
	166.089	-7894.99
	166.32	-12140.6
	166.551	-16417.4
	166.782	-20316.8
	167.013	-23329.8
	167.244	-25374.9
	167.475	-27062.1
	167.706	-28614.5
	167.937	-28986.7
	168.168	-29185
	168.399	-28481
	168.63	-27277.8
	168.861	-26670.3
	169.092	-25886.3
	169.323	-25523.4
	169.554	-24749.3
	169.785	-24012.8
	170.016	-23858.2
	170.247	-24270.6
	170.478	-24676.8
	170.709	-25063.5
	170.94	-24813.9
	171.171	-24301.9
	171.402	-23733.9
	171.633	-22500.7
	171.864	-20098.2
	172.095	-17044.4
	172.326	-15613.1
	172.557	-14625.1
	172.788	-13840.7
	173.019	-13071.3
	173.25	-11752.8
	173.481	-10393.3
	173.712	-9272.2
	173.943	-8221.01
	174.174	-7586.39
	174.405	-7456.75
	174.636	-7653.73
	174.867	-8868.95
	175.098	-10633.9
	175.329	-12018.9
	175.56	-12620.7
	175.791	-12780.8
	176.022	-11882.7
	176.253	-10474.2
	176.484	-8739.42
	176.715	-6769.56
	176.946	-5373.14
	177.177	-4317.62
	177.408	-3427.07
	177.639	-2727.6
	177.87	-2150.63
	178.101	-1981.34
	178.332	-924.391
	178.563	-174.335
	178.794	834.426
	179.025	2768.71
	179.256	5053.09
	179.487	7981.68
	179.718	11566.1
	179.949	15416.6
	180.18	19525.4
	180.411	23371.2
	180.642	27298
	180.873	30709.9
	181.104	33958.9
	181.335	37783
	181.566	40807.1
	181.797	42423.8
	182.028	43644.6
	182.259	43592.4
	182.49	43225.5
	182.721	42631.5
	182.952	40988
	183.183	38465.1
	183.414	36090.1
	183.645	33210.4
	183.876	29626.2
	184.107	25987.3
	184.338	22745.1
	184.569	19142.1
	184.8	15612.2
	185.031	11984.4
	185.262	8485.04
	185.493	5691.46
	185.724	2850.6
	185.955	278.246
	186.186	-1373
	186.417	-2657.41
	186.648	-3393.26
	186.879	-4143.44
	187.11	-4308.82
	187.341	-3695.79
	187.572	-2792.29
	187.803	-1315.72
	188.034	703.734
	188.265	3083.05
	188.496	5705
	188.727	8609.34
	188.958	11485.8
	189.189	14995.6
	189.42	17981.1
	189.651	20167.6
	189.882	21363.3
	190.113	22158.3
	190.344	21479.3
	190.575	20183.4
	190.806	18818.3
	191.037	17535.8
	191.268	16711.8
	191.499	15775.5
	191.73	14215.3
	191.961	12500.4
	192.192	10322.6
	192.423	7679.27
	192.654	5070.18
	192.885	2165.84
	193.116	-658.683
	193.347	-3658.66
	193.578	-6902.15
	193.809	-9798.54
	194.04	-12387.6
	194.271	-14749.2
	194.502	-17039.4
	194.733	-19148.2
	194.964	-20938.9
	195.195	-23477.4
	195.426	-26264.3
	195.657	-27775
	195.888	-28585.1
	196.119	-28298.4
	196.35	-27033
	196.581	-25139.5
	196.812	-22523.8
	197.043	-19520.2
	197.274	-15989.8
	197.505	-12527.3
	197.736	-8825.22
	197.967	-4988.4
	198.198	-1460.33
	198.429	1705.65
	198.66	4588.71
	198.891	7173.65
	199.122	9127.94
	199.353	10796.5
	199.584	12194.5
	199.815	13194.3
	200.046	14109.3
	200.277	14671.5
	200.508	14662.1
	200.739	14545
	200.97	13913.8
	201.201	13164.4
	201.432	12234.4
	201.663	10828.6
	201.894	9217.45
	202.125	7193.53
	202.356	4982.28
	202.587	3392.45
	202.818	1889.74
	203.049	677.472
	203.28	-455.595
	203.511	-1171.05
	203.742	-1615.73
	203.973	-2212.43
	204.204	-2498.66
	204.435	-2088.67
	204.666	-1263.59
	204.897	-419.071
	205.128	835.944
	205.359	1938.79
	205.59	3238.5
	205.821	4683.41
	206.052	6134.33
	206.283	7944.01
	206.514	9677.03
	206.745	10489.9
	206.976	10531
	207.207	9780.99
	207.438	8452.85
	207.669	6641.69
	207.9	4708.92
	208.131	2819.58
	208.362	1416.27
	208.593	36.0315
	208.824	-1122.76
	209.055	-2179.95
	209.286	-3391.04
	209.517	-4798.67
	209.748	-5952.87
	209.979	-7217.17
	210.21	-8155.26
	210.441	-9194.01
	210.672	-10210.5
	210.903	-10988.6
	211.134	-11712.6
	211.365	-12279.3
	211.596	-12625.8
	211.827	-12755.1
	212.058	-12502.8
	212.289	-11985.5
	212.52	-11148.1
	212.751	-10213.3
	212.982	-8969.62
	213.213	-7390.32
	213.444	-6137.61
	213.675	-4780.88
	213.906	-3475.2
	214.137	-2440.58
	214.368	-1356.46
	214.599	-326.078
	214.83	534.843
	215.061	1386.79
	215.292	1956.38
	215.523	1871.84
	215.754	1444.43
	215.985	1068.4
	216.216	690.785
	216.447	384.843

## Sheet: S1e
Average [eak to peak auto-correlation distance (um)
Untreated 1				Untreated 2				Untreated 3				Untreated 4				Untreated 5				Untreated 6
Apical	Intermediate	Basal		Apical	Intermediate	Basal		Apical	Intermediate	Basal		Apical	Intermediate	Basal		Apical	Intermediate	Basal		Apical	Intermediate	Basal
44.8742	43.9848	37.5919		49.1741	45.8368	35.313		50.7755	46.2334	42.9188		34.9533	41.5777	26.0223		34.9068	37.2983	45.3491		36.0078	36.1917	34.1368
44.8742	43.9848	37.5919		49.1741	45.8368	35.313		50.7755	46.2334	42.9188		34.9533	41.5777	26.0223		34.9068	37.2983	45.3491		36.0078	36.1917	34.1368
44.8742	43.9848	37.5919		49.1741	45.8368	35.313		50.7755	46.2334	42.9188		34.9533	41.5777	26.0223		34.9068	37.2983	45.3491		36.0078	36.1917	34.1368
45.6394	47.2157	35.2516		47.6339	45.6915	33.0537		46.5067	45.282	41.4134		37.4047	40.2791	29.5751		38.6895	41.9018	42.7959		37.4338	34.4692	33.9799
45.6394	47.2157	35.2516		47.6339	45.6915	33.0537		46.5067	45.282	41.4134		37.4047	40.2791	29.5751		38.6895	41.9018	42.7959		37.4338	34.4692	33.9799
45.6394	47.2157	35.2516		47.6339	45.6915	33.0537		46.5067	45.282	41.4134		37.4047	40.2791	29.5751		38.6895	41.9018	42.7959		37.4338	34.4692	33.9799
45.6118	49.9436	36.6542		47.303	47.9855	32.6823		44.5357	46.0906	42.5778		36.1057	39.4528	31.4607		36.5612	43.0002	48.4487		37.7202	36.2027	33.7553
45.6118	60.7266	36.6542		47.303	47.9855	32.6823		44.5357	39.8266	42.5778		36.1057	32.6157	31.4607		36.5612	56.9682	48.4487		37.7202	39.2249	33.7553
45.6118	60.7266	42.9819		47.303	47.9855	32.6823		44.5357	39.8266	41.243		36.1057	32.6157	37.4826		36.5612	56.9682	44.6869		37.7202	39.2249	31.2146
47.3423	60.7266	42.9819		47.324	46.3765	33.2949		48.6756	39.8266	41.243		33.0034	32.6157	37.4826		41.5069	56.9682	44.6869		43.3112	39.2249	31.2146
47.3423	59.0597	42.9819		47.324	44.2852	33.2949		48.6756	46.6022	41.243		33.0034	33.8379	37.4826		41.5069	57.799	44.6869		43.3112	38.3325	31.2146
47.3423	59.0597	42.2677		47.324	44.2852	40.9818		48.6756	46.6022	42.5738		33.0034	33.8379	37.3803		41.5069	57.799	45.4711		43.3112	38.3325	33.1695
45.3544	59.0597	42.2677		47.1669	44.2852	40.9818		47.0247	46.6022	42.5738		33.8924	33.8379	37.3803		39.3184	57.799	45.4711		43.8668	38.3325	33.1695
45.3544	56.9415	42.2677		47.1669	43.7339	40.9818		47.0247	45.1533	42.5738		33.8924	33.2666	37.3803		39.3184	55.0158	45.4711		43.8668	37.1112	33.1695
45.3544		40.2907		47.1669	43.7339	38.0718		47.0247		44.0513		33.8924		34.5492		39.3184		42.0881		43.8668		32.8575
44.0283		40.2907		46.0025	43.7339	38.0718		46.2562		44.0513		32.962		34.5492		42.9119		42.0881		42.9171		32.8575
44.0283				46.0025	44.2653	38.0718		46.2562				32.962				42.9119				42.9171
44.0283				46.0025	44.2653	36.9025		46.2562				32.962				42.9119				42.9171
				43.7618	44.2653	36.9025
				43.7618	43.7091	36.9025
				43.7618		36.8301
				42.7626		36.8301
				42.7626
				42.7626

## Sheet: S1f
Mean 3D distance between cell pair (um)	Pearson correlation coefficient in apical-basal movement over time series	Cell tracks (188 from 3 separate experiments) were analysed at every time point
7.69108	0.879878
9.21538	0.802491
9.37226	0.103045
9.56377	-0.396417
9.76144	-0.1103
11.2943	0.490315
11.5287	0.724768
12.3083	0.682307
12.3371	0.745959
12.6105	0.434341
13.4133	0.724833
14.1113	0.366279
14.1642	0.00728258
14.5983	0.324859
14.7597	0.852216
15.4524	0.618272
15.6826	0.891656
16.3234	0.871597
16.5713	0.962329
17.0846	0.906355
17.1137	0.885548
17.1335	-0.112227
17.9246	-0.485851
18.0058	0.874955
18.154	0.850985
18.2159	0.393056
18.6007	0.706584
18.6922	-0.457539
18.9084	0.20612
19.0814	-0.284997
19.1202	-0.365545
19.1956	0.549452
19.4016	0.831192
19.6063	-0.819413
19.8867	-0.0624357
20.4354	0.898511
20.7109	0.359724
20.7512	0.765278
20.7896	0.741395
20.921	0.80705
20.927	0.686925
21.0838	-0.636597
21.1916	-0.0989554
21.3314	0.653462
21.4435	0.0153895
21.4957	0.73826
21.5277	0.750049
21.5695	0.834304
21.6358	0.845533
21.696	-0.497656
21.8174	0.790266
21.8215	-0.202977
22.2217	0.526325
22.2842	0.917329
22.5698	0.0935731
22.5879	0.899518
22.7271	-0.083421
22.8768	0.0559986
23.2623	0.323432
23.2738	0.978209
23.3923	0.0379091
23.4969	-0.327028
23.71	-0.225907
23.9698	0.555575
24.2785	0.875942
24.3858	0.879298
24.43	-0.0446529
24.5051	0.521878
24.5178	0.530432
24.5376	-0.210742
24.6932	0.351222
24.7395	0.564766
24.8907	0.888865
24.9953	0.23702
25	0.369572
25.1509	0.0110428
25.1855	0.781849
25.2267	-0.671923
25.6162	-0.300686
25.6164	-0.104833
25.6649	0.234612
25.9643	0.922993
25.9894	0.904788
26.2436	0.266676
26.327	-0.551665
26.4576	-0.292987
26.4647	0.823337
26.5148	0.529361
26.6454	0.279541
27.078	0.847974
27.2973	0.691094
27.324	0.214353
27.444	0.449204
27.449	0.902509
27.9461	-0.332998
27.9974	-0.241491
28.1426	0.278954
28.3036	0.22583
28.4597	-0.610229
28.567	0.735492
28.5957	0.751696
28.789	0.284602
28.8014	-0.846198
28.9712	0.656929
28.9714	-0.119159
28.9876	-0.0962993
29.0218	-0.630236
29.0595	0.904326
29.1088	0.2748
29.1255	0.422777
29.2588	-0.206781
29.8807	0.156198
29.927	0.448019
30.0208	0.626532
30.0309	0.535777
30.0752	0.418495
30.097	-0.171558
30.1808	0.817137
30.297	0.130579
30.3045	0.291227
30.5597	-0.344461
30.5794	0.26203
30.5957	-0.62466
30.5993	0.283409
30.63	-0.662316
30.6734	0.237623
30.782	0.229426
30.7821	0.238706
30.8573	0.435966
30.9135	0.590797
31.0158	0.630903
31.0576	-0.879085
31.1305	0.605343
31.1739	-0.506388
31.2431	0.158361
31.3749	0.873359
31.4429	-0.0203785
31.4684	0.41703
31.5491	0.881383
31.5495	-0.232197
31.6555	-0.0231402
31.6624	-0.183587
31.6964	0.85968
31.7362	0.720265
31.8502	-0.520023
32.0429	-0.787697
32.0776	0.938025
32.109	-0.839917
32.147	-0.775619
32.1687	-0.778746
32.2376	0.521819
32.2709	0.69792
32.3157	0.744131
32.3638	-0.201151
32.3818	-0.0617231
32.3972	0.152815
32.4873	0.639004
32.6437	0.919369
32.6743	-0.44534
32.7056	-0.418368
32.7211	0.817921
32.7978	-0.725481
32.8033	0.870315
32.9447	0.490042
33.0269	-0.500773
33.0675	0.236646
33.1225	-0.689366
33.1637	0.53923
33.1776	-0.691702
33.2868	-0.137085
33.2946	0.0447869
33.3258	0.785305
33.4197	-0.903037
33.4369	-0.241897
33.4767	0.608483
33.5137	-0.070418
33.5308	0.139771
33.5321	0.417194
33.6716	0.189445
33.7727	0.820707
33.783	0.23735
33.8805	0.523572
33.918	-0.173863
33.9989	0.687276
34.002	0.616333
34.068	0.129921
34.076	0.410421
34.152	0.49096
34.1641	-0.145056
34.2214	0.679284
34.3905	0.699762
34.4527	0.554619
34.5179	0.833665
34.5879	-0.736419
34.6383	-0.270837
34.7433	-0.817701
34.768	0.0531918
34.8246	0.753843
34.975	-0.559342
35.0083	-0.647791
35.1455	0.456881
35.3569	0.544569
35.4622	0.598907
35.5671	0.0265878
35.5816	-0.532584
35.6119	-0.0988112
35.655	-0.270572
35.6964	-0.591072
35.7172	0.2692
35.7597	0.480876
35.7756	-0.70496
35.8166	0.867655
35.8792	-0.484232
35.8864	-0.39241
35.9909	0.440025
36.0446	0.475993
36.2093	0.729793
36.3722	-0.310723
36.4127	-0.523218
36.4202	-0.830589
36.4683	0.75715
36.4849	0.209227
36.5116	0.10662
36.5827	-0.72287
36.6125	-0.753232
36.878	-0.00940611
36.9537	0.0358403
36.9689	0.535003
37.1536	-0.497985
37.4158	0.456462
37.5088	0.888521
37.5162	0.82167
37.6383	0.695406
37.7067	0.708439
37.7346	0.259397
37.7403	0.370692
37.7838	0.522576
37.8052	-0.254889
37.8312	-0.685585
37.8476	0.811011
37.8707	-0.36311
37.9129	-0.17856
37.9136	-0.169961
37.9755	-0.300482
38.0719	0.238886
38.1187	0.683135
38.1224	-0.35921
38.1809	0.411344
38.2656	-0.0361648
38.3288	0.737148
38.3478	0.000641321
38.3692	0.748197
38.44	-0.0291498
38.4851	0.444158
38.6913	0.780782
38.7557	0.0781435
38.825	-0.550967
38.934	-0.0864288
39.0382	0.842614
39.1084	-0.499032
39.1905	0.364053
39.2345	0.539905
39.2467	0.134499
39.2789	0.842412
39.3031	0.171603
39.3272	0.623097
39.4169	0.730832
39.423	0.241346
39.4555	0.82146
39.4911	0.162566
39.4936	0.843822
39.5033	0.0485426
39.6528	-0.960571
39.681	0.212523
39.71	0.190462
39.7267	0.48416
39.7569	0.0747087
39.839	-0.0657416
39.8507	0.796503
39.8684	-0.0470639
40.0141	-0.158812
40.1276	0.120175
40.196	0.337178
40.2637	0.239118
40.3364	0.725482
40.3436	0.682892
40.3449	0.897433
40.6977	-0.871979
40.8113	0.760222
40.9843	-0.489556
41.0365	-0.166488
41.1987	0.65894
41.2019	0.441344
41.2619	0.872682
41.4345	0.0998249
41.4482	0.0359013
41.4489	0.252541
41.5246	0.511797
41.5767	0.904658
41.5856	-0.139917
41.6349	-0.758395
41.6367	0.833302
41.6761	0.41296
41.7192	-0.135604
41.8689	0.569382
41.8811	0.691362
41.8861	0.262279
41.9256	-0.676764
42.0728	-0.123598
42.096	0.911867
42.2556	-0.758399
42.2892	-0.0653254
42.3252	0.713462
42.3954	0.219007
42.4686	0.844212
42.6007	0.720333
42.6249	0.605397
42.6285	0.204219
42.6815	0.2389
42.7354	0.257017
42.8484	0.658291
42.8651	0.331709
42.8857	-0.402101
42.8971	0.626639
42.948	0.843017
42.997	0.599472
43.1042	-0.227179
43.1531	-0.54192
43.1633	0.714776
43.192	0.00885709
43.22	-0.0984415
43.2299	0.274423
43.2901	0.175588
43.3635	-0.244093
43.4043	-0.432847
43.49	0.485581
43.5562	0.516303
43.6629	0.686092
43.7716	0.732704
43.8038	0.0658242
43.8199	0.482988
43.8649	0.0743682
43.8952	0.796876
43.9134	0.711468
43.947	0.154839
43.9944	-0.270895
44.0271	0.663985
44.1256	-0.176401
44.1262	0.656738
44.228	0.0729769
44.2382	0.802188
44.2998	-0.547328
44.3021	-0.066267
44.3057	0.849287
44.3163	0.0360865
44.3427	0.428108
44.4063	-0.356005
44.4284	-0.341183
44.4803	0.120475
44.5862	0.902025
44.6513	-0.330529
44.8168	0.560248
44.8585	0.421084
44.8833	0.274928
44.9276	-0.63461
44.9692	0.556158
44.9755	0.354979
45.0387	-0.250361
45.0614	0.869321
45.0673	-0.122615
45.1482	0.828742
45.2144	-0.184288
45.2628	-0.154906
45.2969	0.846315
45.3161	0.524744
45.407	0.429213
45.422	-0.434833
45.4621	-0.853855
45.4935	0.624746
45.5829	0.834894
45.6611	0.321191
45.6844	0.619744
45.7399	0.693718
45.8541	-0.4919
45.8615	0.293433
45.8692	-0.761419
45.9144	0.217926
45.9369	0.916353
45.9421	-0.100904
45.9595	0.561169
45.9849	0.900595
45.9924	-0.593152
46.0291	0.842842
46.0325	0.884591
46.1197	0.408216
46.1376	0.682639
46.1912	-0.506982
46.218	0.480253
46.2199	0.676271
46.2261	-0.209177
46.2641	-0.789708
46.2746	-0.571045
46.2847	0.768864
46.294	-0.684018
46.3353	-0.509037
46.4066	0.848783
46.5496	-0.0796481
46.6239	-0.142956
46.6764	0.755783
46.6899	0.170553
46.7235	0.321624
46.7306	0.511828
46.7382	-0.173516
46.8024	-0.0290985
46.8073	0.0594314
46.8787	0.52489
46.944	0.648888
46.9972	0.109129
47.0225	0.697568
47.0682	0.631903
47.0886	-0.182393
47.0923	-0.0778637
47.1327	0.538575
47.1624	0.240559
47.1654	0.644268
47.1815	-0.616622
47.216	0.770381
47.2676	-0.760848
47.3709	-0.134528
47.4894	-0.323637
47.5016	0.0159646
47.5541	0.700071
47.6724	-0.0224541
47.769	0.227284
47.7924	-0.177327
47.8496	0.38332
47.8789	0.870647
47.9126	0.909169
48.025	-0.191443
48.1188	-0.223887
48.1585	0.442583
48.162	0.874633
48.1792	-0.294512
48.1822	-0.253893
48.2813	0.162393
48.3122	-0.569623
48.3809	0.529179
48.5699	0.370901
48.6753	-0.432997
48.703	-0.136266
48.7563	0.0680634
48.7926	0.121168
48.8094	-0.358272
48.8216	-0.188753
48.8912	0.167187
48.9078	0.32253
48.9444	0.377113
48.9531	0.0170804
48.9628	0.277278
48.9886	0.64524
49.0156	-0.9035
49.0205	-0.0306973
49.0232	-0.759112
49.0989	0.0533557
49.1875	-0.567083
49.2429	-0.54002
49.2767	0.623965
49.5236	-0.0781133
49.5605	0.261629
49.5904	0.857292
49.6773	0.703146
49.6817	-0.193817
49.7675	0.414861
49.784	-0.655585
49.8337	-0.437072
49.8739	0.736094
49.8832	0.904151
50.0277	-0.21099
50.0867	-0.172069
50.2042	-0.617398
50.2488	-0.48232
50.2525	-0.837617
50.2602	0.494061
50.2667	-0.424421
50.2897	0.587738
50.3521	-0.0409713
50.3657	0.80647
50.4169	0.416923
50.4625	0.665323
50.483	-0.594134
50.5437	0.912465
50.7077	-0.650398
50.7629	-0.426779
50.7665	0.853698
50.8102	0.133802
50.8362	0.687254
50.9364	0.901549
50.9634	0.808046
50.9768	0.00358695
50.9778	-0.678138
51.0391	-0.514378
51.0471	-0.398793
51.0751	0.706738
51.081	0.188736
51.0973	-0.680552
51.1281	-0.704392
51.1738	0.77419
51.205	0.447615
51.2126	-0.149268
51.2374	0.521021
51.2672	-0.434178
51.3926	-0.0587199
51.4155	0.577084
51.5326	0.937461
51.5805	-0.566074
51.6361	0.510617
51.7601	0.557878
51.7624	0.520979
51.7765	0.236981
51.8243	0.848064
51.8801	0.550917
51.911	-0.185434
51.9112	0.275601
51.9305	0.605307
51.9834	0.93978
52.0067	-0.0785582
52.0099	0.442756
52.061	-0.555597
52.0653	0.491543
52.1036	0.162425
52.1414	-0.119342
52.1654	-0.063558
52.1669	0.774017
52.1769	0.0618349
52.2099	-0.44854
52.2188	-0.92425
52.2433	0.528435
52.2666	0.259106
52.3865	0.6282
52.3883	-0.0984954
52.4344	-0.309545
52.568	-0.355278
52.6144	0.640154
52.7193	0.167151
52.794	0.691256
52.822	-0.374305
52.8358	-0.581748
52.8776	0.451748
52.8963	0.134578
52.9064	-0.197289
52.9074	0.766785
53.0172	0.255247
53.0227	0.231348
53.0262	0.788204
53.039	-0.853233
53.0459	0.845315
53.0974	0.438476
53.1424	0.302661
53.152	0.121253
53.3147	0.75533
53.3172	-0.349881
53.3578	-0.293999
53.3752	-0.000297287
53.4529	0.861403
53.4804	0.808135
53.4831	-0.74001
53.5083	-0.79038
53.5306	0.719395
53.5327	-0.712123
53.537	0.279735
53.5811	0.703521
53.6088	-0.0499279
53.7149	0.380774
53.7411	-0.177394
53.817	0.438363
53.8891	0.0753077
54.0273	-0.177188
54.036	0.281352
54.0474	-0.82745
54.0899	-0.620147
54.113	-0.566021
54.1498	0.374138
54.194	-0.508228
54.1948	-0.601098
54.2548	-0.201362
54.4322	0.923159
54.498	0.812965
54.4988	0.782557
54.5176	-0.6111
54.5179	-0.116072
54.571	0.398447
54.5823	0.17999
54.5902	0.616559
54.5937	0.518897
54.6073	-0.0809457
54.6705	0.00626195
54.676	-0.0791506
54.6869	-0.324372
54.7006	0.917638
54.7083	0.780198
54.7334	0.276107
54.7746	0.912718
54.8559	0.1891
54.9178	-0.0538307
54.9209	-0.334474
54.9947	-0.333728
54.9952	-0.769299
55.0008	0.509348
55.0043	-0.0831619
55.0224	0.850154
55.0323	-0.613484
55.0678	0.639766
55.1184	-0.0718497
55.1765	0.100842
55.3053	0.914417
55.3677	0.48123
55.4068	0.273355
55.4189	0.708465
55.465	-0.25792
55.5043	-0.745223
55.546	0.339197
55.5676	0.316279
55.6223	0.409257
55.6354	-0.0783334
55.6372	0.286923
55.6392	-0.139883
55.6695	-0.136408
55.7024	-0.410045
55.7528	0.0465783
55.7685	0.199547
55.8228	0.0348299
55.8528	0.05084
55.8776	0.327322
55.8933	0.642211
55.9194	0.198418
55.9871	0.324211
56.015	-0.812771
56.0176	0.775556
56.0727	0.585084
56.0944	0.401598
56.1149	0.290931
56.1582	0.296988
56.1691	-0.360218
56.1927	-0.0977948
56.258	0.882419
56.3191	0.290709
56.3208	-0.100679
56.3582	0.162095
56.3725	0.831509
56.4899	-0.0201767
56.5206	-0.241294
56.5234	0.595314
56.5264	0.63586
56.6418	0.42715
56.6681	-0.444286
56.7349	-0.68736
56.7454	0.418655
56.8194	0.442308
56.8431	-0.694699
56.8492	0.563135
56.9106	-0.405187
56.9361	0.649417
56.9482	-0.282957
56.9718	0.36067
57.0116	0.752546
57.0612	-0.724879
57.074	0.218863
57.0815	0.59611
57.2253	0.153372
57.2434	0.111016
57.2932	-0.337149
57.3133	0.863193
57.4229	-0.391674
57.4231	-0.791289
57.458	0.334365
57.5123	-0.671537
57.5796	-0.137612
57.5848	0.646595
57.6288	0.0930384
57.6861	0.74959
57.6977	0.254539
57.7307	0.889215
57.7895	-0.367008
57.9069	-0.591062
57.9185	0.345675
57.9319	-0.406036
58.0131	0.713396
58.0214	-0.173094
58.0282	-0.0214896
58.0534	-0.326546
58.11	-0.0409213
58.1158	0.676768
58.2054	0.145523
58.2377	0.504391
58.2497	0.144476
58.3544	0.233104
58.381	-0.076976
58.3925	-0.26372
58.3995	0.0083259
58.4211	-0.311034
58.4248	0.346587
58.5257	0.399351
58.5276	-0.439311
58.5697	-0.901838
58.6036	-0.518141
58.6743	0.847772
58.6926	-0.174546
58.7	0.645303
58.7105	-0.763806
58.7736	-0.0879672
58.8231	-0.721158
58.9536	0.40927
58.9553	0.384261
59.1484	0.322701
59.154	0.543458
59.2329	-0.573122
59.2436	0.116755
59.3238	-0.394696
59.3308	-0.773128
59.3784	-0.144398
59.3794	0.341062
59.4035	0.915301
59.4449	0.642097
59.4645	0.676308
59.4842	0.464417
59.6007	-0.752078
59.6574	0.471338
59.6734	0.138189
59.6934	0.836554
59.7488	-0.3648
59.7541	0.0948296
59.8682	0.425046
59.8737	0.782846
59.9286	-0.416244
59.9479	0.436545
59.9836	0.828068
60.0248	0.428404
60.0473	-0.76426
60.0638	0.513974
60.1734	0.251527
60.3135	0.954601
60.3137	-0.0811595
60.315	0.680416
60.3565	0.813198
60.4138	-0.615447
60.4342	-0.305334
60.4619	-0.23186
60.4873	-0.927207
60.4973	0.016787
60.5139	0.385848
60.5553	-0.249412
60.5662	0.620058
60.5832	-0.231757
60.6553	0.122138
60.6722	-0.0904397
60.6827	0.946617
60.6899	-0.203735
60.7221	0.478125
60.7668	0.912524
60.8412	0.428423
60.8643	0.344147
60.8925	0.0286963
61.1002	0.758549
61.1104	-0.717004
61.1351	0.873874
61.164	-0.0888875
61.2024	0.6143
61.2179	0.368677
61.2206	0.878501
61.235	0.718959
61.2418	0.761703
61.2843	-0.628785
61.3014	-0.204901
61.3298	0.367315
61.3353	-0.186229
61.3765	0.709106
61.4389	-0.809261
61.445	0.854885
61.4566	0.180688
61.5262	-0.410138
61.6369	-0.320794
61.6726	-0.120404
61.6762	-0.846344
61.6866	0.603055
61.7422	0.498731
61.7658	-0.530757
61.8087	0.225298
61.8843	0.696614
61.9005	0.530497
62.0042	-0.464042
62.0645	0.262781
62.1056	0.552427
62.1178	0.0500318
62.136	-0.753252
62.1893	0.820606
62.2452	0.0726736
62.2515	0.848481
62.2594	0.626033
62.2838	0.769205
62.284	-0.121757
62.2978	0.394962
62.3	-0.754775
62.4173	0.530341
62.4835	0.585824
62.5853	-0.144644
62.6174	-0.678508
62.6664	0.848178
62.8179	-0.181147
62.8498	0.873476
62.9007	0.257193
62.902	0.560426
62.9094	0.76699
63.0221	0.55627
63.0547	-0.618875
63.0562	-0.195762
63.0881	0.925112
63.0962	0.23291
63.1049	0.22548
63.1073	0.502435
63.1259	0.256126
63.1769	0.178947
63.1999	0.622393
63.2329	0.766871
63.2448	-0.89375
63.2966	0.0552615
63.3831	-0.763064
63.3999	-0.187756
63.4097	0.747681
63.4322	0.621342
63.4937	0.728272
63.5291	-0.405607
63.5837	0.679077
63.6031	0.547353
63.6079	0.150651
63.6819	-0.847823
63.69	0.497493
63.7406	-0.290613
63.8199	0.813311
63.8406	-0.121604
63.8813	0.526807
63.9216	-0.27171
63.9222	-0.656465
64.0508	0.844182
64.0755	0.902048
64.1322	0.577
64.1542	0.723372
64.2024	0.103443
64.2982	0.87277
64.3279	-0.204429
64.3333	0.58501
64.3829	0.344005
64.438	0.689164
64.4446	0.00940741
64.4662	-0.357596
64.4727	0.125071
64.4814	0.361034
64.5467	-0.797778
64.6371	-0.0760137
64.6682	0.180233
64.6764	0.0254945
64.6837	0.378916
64.7319	0.586898
64.7662	0.447159
64.8065	0.227826
64.8345	-0.419878
64.8437	-0.705259
64.8964	0.713339
64.981	0.19664
65.0064	-0.018844
65.0436	0.44292
65.0516	-0.264872
65.1264	-0.221195
65.1305	-0.25876
65.1631	-0.64885
65.3072	-0.299212
65.3467	0.63212
65.3637	0.0750256
65.3798	-0.188443
65.381	0.326286
65.387	-0.316785
65.3902	0.472766
65.4076	-0.0226763
65.4235	0.898196
65.4235	0.356477
65.4502	0.0913476
65.4574	0.617492
65.4703	0.240874
65.5185	-0.161399
65.5221	0.580642
65.5267	0.190009
65.5724	0.431944
65.6187	0.79523
65.6829	-0.373586
65.6911	-0.426909
65.7404	-0.661072
65.7802	0.42591
65.8621	0.538762
65.8744	-0.247066
65.8745	0.720658
65.9243	-0.313176
65.9366	0.562134
66.0002	0.432122
66.0067	0.334414
66.0368	0.819394
66.105	0.170966
66.1219	0.738001
66.1694	0.871039
66.174	-0.267188
66.1833	0.418486
66.2946	-0.551762
66.3126	-0.813932
66.4706	0.384927
66.6393	0.0105451
66.6407	0.670792
66.6541	-0.0801925
66.7502	0.0624127
66.8094	0.074915
66.8174	-0.0525156
66.8521	0.820276
66.8604	0.489561
66.9184	0.450598
66.9583	-0.805095
67.0565	0.772074
67.0967	0.619732
67.1316	0.870346
67.1546	0.106824
67.1893	-0.402947
67.3886	0.931636
67.437	-0.374807
67.5786	-0.229804
67.647	0.359349
67.666	0.869442
67.7148	-0.364616
67.7868	0.598179
67.8006	0.361945
67.855	-0.230314
67.865	0.818735
67.8876	-0.605765
67.9687	-0.773527
67.9885	0.613564
68.0485	0.907956
68.1748	0.243065
68.1925	0.0186117
68.1925	-0.26505
68.2799	-0.113672
68.2863	-0.778909
68.3547	0.178798
68.3619	0.49349
68.4288	0.476488
68.4712	0.620659
68.5953	-0.62201
68.6241	0.950362
68.639	0.30083
68.6729	-0.172363
68.7418	-0.147885
68.7683	-0.330803
68.801	-0.616153
68.8144	0.142902
68.8533	0.426154
68.8613	0.318674
68.8958	0.585601
68.9441	-0.484461
68.9521	0.233275
68.9574	0.871091
68.9624	-0.20531
69.0219	-0.155515
69.0771	0.921333
69.1475	0.554622
69.1564	0.401518
69.243	0.598424
69.2978	0.371766
69.3041	0.695609
69.328	-0.00767302
69.3849	-0.0790293
69.3927	0.454466
69.4076	0.0779853
69.4652	0.505956
69.4718	-0.0766842
69.4762	0.533089
69.5215	0.826615
69.5628	0.868428
69.5748	0.157097
69.5843	0.233568
69.6325	-0.587039
69.6455	0.631126
69.6954	0.415033
69.8421	0.890422
69.8427	0.587489
69.924	0.263813
69.934	0.773007
69.9631	0.782863
69.9862	-0.370816
69.9919	0.583533
70	0.438857
70.0406	0.298183
70.081	-0.131921
70.1169	-0.246137
70.1263	-0.26489
70.1311	-0.0585383
70.1316	-0.645148
70.191	0.206813
70.2913	-0.657541
70.4027	-0.669072
70.4096	0.141273
70.5599	-0.292542
70.634	-0.241275
70.6494	0.889856
70.6537	-0.659076
70.6926	0.243285
70.7689	-0.67795
70.7743	0.636694
70.7872	0.202283
70.8005	-0.336373
70.8455	0.839173
70.8584	0.69979
70.9211	0.694529
70.9266	0.128846
70.9628	0.0192595
71.0608	0.514255
71.0758	-0.626086
71.081	0.413228
71.0863	-0.289998
71.0968	0.256721
71.1115	-0.0890844
71.2001	0.478618
71.2278	0.300612
71.2401	-0.468176
71.2969	0.631397
71.3154	-0.66916
71.3363	-0.611656
71.3455	-0.822786
71.3493	-0.0110214
71.4163	0.624601
71.4377	0.694176
71.5037	-0.373469
71.5546	0.795864
71.5794	-0.131121
71.6372	0.480925
71.6871	0.214692
71.7321	-0.289823
71.7337	-0.457432
71.7915	-0.758109
71.8786	-0.071469
71.8853	-0.0406463
71.914	-0.629204
71.9183	0.570645
71.9538	-0.0399055
72.0073	0.368461
72.0247	0.109615
72.0634	-0.432329
72.0997	0.615911
72.2023	-0.0928651
72.2151	-0.521866
72.2272	-0.0419348
72.2903	0.428172
72.3109	0.0777704
72.4493	0.594827
72.4828	0.0257319
72.6421	0.412334
72.681	0.561344
72.7181	0.729961
72.7261	0.87664
72.9138	0.84859
72.948	0.605124
72.9587	0.113666
73.0553	0.747406
73.0587	0.179348
73.0748	0.700887
73.0945	0.436211
73.1256	0.602254
73.1554	0.652079
73.1612	0.331794
73.2628	0.738481
73.2923	-0.170273
73.3088	0.123694
73.312	-0.804493
73.3159	0.370618
73.3454	-0.552249
73.3856	0.380901
73.434	0.587326
73.4534	0.763294
73.4592	0.939801
73.494	0.43711
73.521	-0.0215213
73.6045	-0.379263
73.6371	-0.885028
73.6794	-0.374831
73.713	-0.609101
73.7487	-0.570462
73.7911	0.368237
73.8275	0.675124
73.9714	0.0950438
73.9764	-0.606088
74.0249	0.775166
74.0857	-0.464081
74.1501	0.0342606
74.1775	0.721724
74.1927	-0.310185
74.2168	0.790023
74.2681	-0.581923
74.3047	0.44401
74.3396	-0.298934
74.3611	0.0762473
74.379	-0.713587
74.3972	-0.088083
74.4382	0.165193
74.4561	-0.586145
74.4607	0.677286
74.4725	-0.803755
74.5597	0.714082
74.5613	0.700538
74.594	0.703955
74.6086	-0.318124
74.6268	0.336472
74.6443	0.520693
74.6742	0.754096
74.677	0.316507
74.7304	0.605349
74.751	-0.155881
74.8588	-0.519264
74.9993	-0.62712
75.0053	0.706874
75.0251	-0.194041
75.0508	0.00301279
75.1312	0.881314
75.1525	0.844974
75.1814	0.531629
75.1861	-0.239701
75.2239	0.725807
75.252	0.471126
75.2524	0.194249
75.3127	0.378305
75.3223	-0.891968
75.364	-0.255863
75.4379	0.174843
75.4443	-0.271193
75.4914	0.597645
75.5443	0.360658
75.5501	-0.0985555
75.6594	0.309076
75.8346	0.567171
75.8666	0.465311
75.9214	0.274234
75.9302	-0.172742
76.019	0.530852
76.0191	-0.159115
76.0617	-0.661983
76.0797	0.00134568
76.1062	-0.685239
76.1485	0.937128
76.1783	0.244114
76.2073	0.7932
76.21	0.638669
76.3003	-0.506262
76.3551	0.891907
76.4722	0.738321
76.4788	0.702732
76.5066	-0.848229
76.5106	0.840392
76.5857	-0.069094
76.593	0.70079
76.7039	-0.587097
76.74	-0.231703
76.7679	0.686099
76.7916	0.494023
76.8016	0.873797
76.838	0.415431
76.8914	0.59477
76.9244	0.729642
76.9326	0.840777
76.9357	-0.0720382
76.9399	0.0777558
76.9869	-0.714527
77.0765	-0.124731
77.1256	0.244628
77.169	-0.0985527
77.1947	0.759422
77.2122	0.908877
77.2692	-0.227493
77.3295	0.549402
77.3816	-0.661484
77.4065	-0.481229
77.4447	-0.216166
77.5058	0.117232
77.574	-0.536604
77.5903	-0.445035
77.6216	0.219323
77.6614	0.0316526
77.663	-0.704902
77.6653	-0.704877
77.6759	0.102721
77.7247	0.855179
77.8302	0.618329
77.9119	-0.0161739
78.0129	-0.124806
78.0429	-0.420462
78.0475	-0.55536
78.1156	-0.238964
78.126	0.536753
78.1668	-0.594503
78.1936	-0.774302
78.3017	-0.00959839
78.3178	-0.0230734
78.442	0.277355
78.5073	-0.791385
78.5221	0.731215
78.5273	0.402496
78.557	-0.273424
78.5781	0.757558
78.5887	-0.536603
78.5993	0.562086
78.6415	0.313649
78.6465	-0.568658
78.647	0.7141
78.6818	0.733764
78.6919	-0.753976
78.7088	0.278751
78.7985	0.21503
78.8124	-0.210245
78.8124	0.658164
78.826	0.542956
78.9007	-0.73303
78.9217	0.898492
78.9843	0.101572
79.0151	0.200705
79.1512	-0.806161
79.1541	0.512873
79.2834	-0.161573
79.2944	-0.201858
79.4847	0.47995
79.4992	0.0953611
79.51	0.122306
79.5187	-0.398864
79.6044	0.463692
79.6444	-0.165119
79.684	0.622763
79.7109	0.545936
79.7143	-0.386522
79.7463	0.382596
79.789	-0.839083
79.8303	-0.213732
79.8303	-0.173911
79.837	-0.119862
79.8518	0.626626
79.898	-0.145434
79.9314	0.149254
80.0756	0.873448
80.0846	0.253687
80.0978	0.596774
80.1596	0.422738
80.1946	0.0417172
80.2116	0.774157
80.245	0.338968
80.2474	-0.0121993
80.3094	0.241012
80.3416	0.174061
80.3687	0.0456741
80.3898	0.563566
80.4164	-0.756447
80.4328	-0.55723
80.4626	0.385376
80.4654	0.412435
80.4954	-0.642401
80.6305	-0.65638
80.6785	0.775196
80.6834	0.0153046
80.8073	0.51075
80.8418	-0.168858
80.8654	-0.747099
80.868	0.459894
80.9316	0.0433377
80.946	0.843299
80.947	0.100855
80.9642	-0.336717
81.0186	0.529171
81.0206	-0.0838459
81.0822	0.81701
81.1207	0.556087
81.1704	-0.608221
81.2201	-0.394958
81.2358	-0.556308
81.2725	-0.402644
81.321	-0.2751
81.383	0.712161
81.3842	0.700048
81.4009	0.2579
81.4099	0.449987
81.4666	0.213558
81.4702	0.386919
81.5136	0.385675
81.5189	0.4833
81.5575	-0.713077
81.5747	0.513517
81.63	-0.226021
81.632	0.837751
81.7106	-0.780298
81.7295	0.807497
81.7512	0.211898
81.7641	-0.775107
81.7927	0.134407
81.835	0.175545
81.9321	-0.57739
82.0156	-0.840933
82.0438	0.721626
82.069	-0.639994
82.0704	0.160425
82.0711	0.880916
82.0788	-0.642513
82.1059	0.502007
82.1084	-0.568783
82.1123	-0.0369689
82.1144	0.0754288
82.1362	0.616079
82.14	0.525498
82.254	-0.00914257
82.2591	-0.543579
82.3394	-0.707562
82.3871	-0.559039
82.4831	0.548193
82.51	-0.370545
82.5581	0.19665
82.5975	-0.55828
82.7656	-0.400262
82.8253	-0.760451
82.8637	-0.0178365
83.0038	0.0173194
83.029	0.0487457
83.1101	0.0977535
83.2323	0.497171
83.2828	0.60022
83.3527	0.313387
83.382	-0.308922
83.3828	0.680706
83.4305	-0.195136
83.4646	0.79328
83.4746	0.38013
83.4882	0.464421
83.5017	0.685385
83.5058	0.536356
83.5219	0.830918
83.575	0.845218
83.6052	0.415619
83.7212	0.247111
83.7469	0.808235
83.7803	-0.384437
83.8073	0.0983255
83.8392	0.0184408
83.8737	0.415525
83.9212	-0.048147
83.9412	-0.662919
83.9513	0.742505
83.9904	0.54907
84.0103	-0.5848
84.0492	0.559326
84.0703	0.313899
84.0832	-0.409325
84.0862	-0.0928229
84.1976	0.25099
84.2107	-0.665876
84.2738	0.454399
84.3107	0.202777
84.3226	0.0948132
84.332	0.466551
84.41	-0.48339
84.4485	-0.0350144
84.452	-0.243575
84.5111	-0.919525
84.5221	0.816068
84.5347	0.604977
84.5701	-0.181875
84.5945	0.327779
84.6429	-0.0138424
84.7221	0.299497
84.808	-0.230718
84.8467	0.220805
84.8581	-0.275818
84.8788	0.799563
84.9521	-0.657147
85.0243	-0.647228
85.21	0.065024
85.2237	-0.0975397
85.2296	0.431789
85.2971	0.412783
85.3117	0.535002
85.3548	0.010451
85.4705	-0.338508
85.596	-0.143457
85.6387	0.0721871
85.6585	0.684881
85.6604	0.100845
85.6693	-0.301562
85.6886	-0.832979
85.7505	-0.295335
85.7657	0.573883
85.7921	0.512921
85.799	0.0372805
85.8476	0.686875
85.8602	-0.680656
85.8611	-0.777379
85.8671	0.949721
85.8725	-0.103544
85.884	-0.61664
85.8912	0.288375
85.9918	0.504506
86.0358	0.100452
86.058	0.821579
86.0838	-0.7037
86.1057	0.76566
86.1152	0.317307
86.2212	0.189589
86.2455	0.175998
86.2634	-0.815008
86.3331	-0.504734
86.3556	0.00415425
86.3829	-0.353919
86.4577	-0.639734
86.4941	0.597856
86.5482	0.864191
86.6028	0.316089
86.6525	-0.458765
86.6613	-0.0358376
86.8303	0.133902
86.9658	0.854212
86.9816	-0.17997
87.0084	0.422718
87.0562	0.520333
87.0601	0.606684
87.0662	0.0719038
87.0771	0.84003
87.1248	0.751835
87.1493	0.877581
87.2764	0.496608
87.2775	0.597073
87.294	-0.89334
87.4607	0.489061
87.4965	0.410796
87.4997	0.49214
87.5007	-0.787903
87.5361	0.594808
87.5449	-0.199152
87.5839	0.555022
87.6335	0.367375
87.7233	0.17513
87.7313	-0.431918
87.7352	-0.933505
87.7989	0.191933
87.8492	-0.367375
87.9374	-0.340092
87.9485	-0.246292
87.9757	0.854343
88.0281	0.182784
88.0289	-0.25602
88.0295	-0.197683
88.0914	0.352145
88.127	0.560975
88.2971	0.369953
88.3836	-0.0859584
88.3876	0.642316
88.4473	0.286397
88.5	-0.430604
88.5099	0.0790928
88.5275	0.461755
88.6375	0.73305
88.6903	-0.791735
88.7055	-0.741825
88.7272	-0.229006
88.8161	-0.867158
88.9022	0.335388
88.9055	-0.533661
88.9294	0.344494
89.1911	-0.4294
89.1927	-0.312902
89.211	-0.191145
89.2125	-0.053761
89.2193	-0.393732
89.2202	0.702763
89.2227	0.723706
89.2669	0.762328
89.3384	-0.480572
89.4095	0.341658
89.4379	0.27525
89.4501	0.287389
89.4541	-0.884436
89.4976	0.792397
89.5175	-0.531672
89.6107	-0.828494
89.6179	-0.000577276
89.6181	-0.804993
89.6327	0.754905
89.6872	0.0858951
89.7551	0.0310877
89.8122	0.796591
89.9192	0.422074
89.9343	-0.823694
89.9736	0.77334
90.037	0.363756
90.0526	-0.0754432
90.0885	0.562818
90.0917	0.197774
90.1833	0.195176
90.2004	-0.364884
90.2168	-0.338493
90.2397	0.498054
90.2518	0.495895
90.2527	-0.538092
90.2762	0.879588
90.2988	0.542189
90.413	0.198036
90.528	-0.810069
90.5601	0.634542
90.5993	-0.922173
90.645	-0.386189
90.6828	0.0680031
90.7172	0.867755
90.7369	0.501862
90.7956	0.319666
90.7967	0.500048
90.8807	0.0950949
90.904	0.523548
90.905	0.566239
90.9051	-0.786734
90.941	0.126013
90.9822	-0.276965
91.0176	0.215656
91.0829	0.75405
91.0886	-0.430987
91.0954	0.273881
91.1007	-0.398988
91.1391	-0.0743005
91.1923	-0.682282
91.2421	-0.310354
91.2488	0.32131
91.2991	0.165654
91.3049	0.0934012
91.3322	-0.385771
91.4474	0.874257
91.484	-0.932482
91.5025	0.821619
91.5435	0.374954
91.7449	-0.614791
91.7884	-0.284452
91.832	0.897669
91.9683	0.818345
92.0996	0.192982
92.171	-0.644141
92.3954	0.631346
92.4418	0.588305
92.5336	-0.015484
92.5586	0.0786118
92.567	0.0841417
92.5816	0.292507
92.7454	0.320992
92.7769	0.412446
92.8115	0.134899
92.8619	0.797887
92.9507	-0.687168
93.0408	0.248485
93.0711	0.567986
93.1623	-0.468508
93.1766	0.797646
93.1836	0.0578935
93.1939	0.647683
93.2328	-0.311539
93.3279	0.799043
93.5137	0.652406
93.5614	-0.520575
93.6006	-0.740282
93.6036	-0.474076
93.771	0.174436
93.8186	-0.847884
93.9308	0.844302
94.0399	-0.682179
94.0439	0.0196888
94.0848	0.0943888
94.1364	-0.659819
94.1399	0.211039
94.2143	0.499191
94.2506	-0.727391
94.379	0.745114
94.4469	0.700453
94.4488	-0.678844
94.4868	0.793852
94.7024	-0.707833
94.7175	0.00469738
94.784	0.61854
94.8116	-0.147287
94.9067	-0.26862
95.1312	0.821578
95.1543	-0.775744
95.1585	0.413415
95.2674	0.338355
95.3242	0.0639833
95.3644	-0.197548
95.3913	0.518363
95.3956	0.0965683
95.418	-0.0836595
95.4501	0.0028934
95.4802	0.481461
95.576	0.491833
95.6366	0.515172
95.6853	-0.654332
95.6962	0.4454
95.7131	0.694884
95.7607	-0.72267
95.8057	0.566483
95.8286	0.118005
95.8619	-0.676041
95.9481	0.726348
95.9522	-0.688605
96.0393	0.739335
96.1073	0.473195
96.1197	-0.0954498
96.2042	0.677028
96.2198	0.877638
96.2844	-0.736683
96.3769	0.428963
96.3837	-0.106189
96.4342	-0.388857
96.4778	0.173056
96.5015	-0.0742218
96.5917	0.789752
96.6218	-0.566045
96.7401	0.412362
96.8257	-0.125645
96.93	-0.850028
97.1134	-0.550234
97.1835	0.125783
97.2115	0.0827898
97.2578	-0.000258706
97.3618	-0.355318
97.401	0.0970304
97.4836	-0.850643
97.5103	0.78418
97.5118	0.243332
97.5643	-0.0358474
97.6211	0.610917
97.7448	0.42377
97.7507	-0.461998
97.8611	-0.040614
97.8636	0.682916
97.9174	-0.100587
97.9342	0.465966
97.964	-0.721788
97.9754	0.472655
97.9854	-0.332664
97.9971	-0.370609
98.0561	0.142458
98.0715	-0.329244
98.1501	0.069324
98.25	0.74427
98.3373	-0.338688
98.3999	-0.43354
98.541	0.946831
98.5874	0.456601
98.6138	-0.637812
98.6334	0.742103
98.6943	-0.737753
98.7276	0.858893
98.7386	-0.729174
98.748	0.625999
98.8766	0.745865
98.9005	-0.811409
99.0168	-0.182101
99.032	-0.811183
99.0495	0.608467
99.0551	-0.654966
99.1361	0.512466
99.259	0.457882
99.2676	-0.390511
99.2942	0.0664676
99.3937	0.410328
99.4338	-0.7442
99.4668	-0.88794
99.6363	-0.16917
99.6898	0.0592037
99.8197	-0.309589
99.8394	-0.583871
99.8432	-0.00344939
99.9228	0.350272
99.9305	0.81297
99.936	0.571017
99.939	-0.0170104
100.074	-0.392753
100.089	-0.88864
100.117	0.0476374
100.144	0.923471
100.231	0.68797
100.265	0.482349
100.328	0.570827
100.452	-0.156556
100.554	0.480031
100.625	-0.739493
100.672	0.808114
100.703	-0.404943
100.704	-0.123075
100.804	0.381178
100.817	-0.139442
100.821	-0.936186
100.96	-0.663218
101.016	-0.644463
101.064	0.254812
101.151	0.237489
101.189	0.755452
101.197	0.533654
101.255	0.00627995
101.275	0.600252
101.404	-0.845245
101.461	-0.264169
101.48	0.291516
101.658	-0.195054
101.735	0.213706
101.925	-0.0266741
101.929	-0.0515111
102.088	-0.190524
102.163	-0.732616
102.204	0.460684
102.243	-0.897089
102.304	-0.826509
102.361	0.00180413
102.48	0.456213
102.519	0.6198
102.598	-0.409398
102.923	-0.733529
103.024	-0.0904822
103.088	0.694639
103.272	0.124428
103.281	-0.176303
103.333	-0.18045
103.393	-0.468814
103.397	0.483687
103.498	-0.845792
103.538	-0.1198
103.554	-0.249143
103.603	-0.470211
103.811	0.503779
103.846	0.691583
103.956	0.341596
104.015	-0.157623
104.067	-0.298902
104.075	-0.275045
104.095	0.0704931
104.171	0.807527
104.188	-0.0829325
104.404	0.401813
104.467	-0.783522
104.526	0.787838
104.527	0.891236
104.618	0.482062
104.627	0.244947
104.667	-0.193352
104.669	0.724103
104.675	-0.722932
104.723	0.600277
104.746	0.713125
104.79	-0.57318
104.835	0.720927
104.904	-0.378237
104.965	0.502516
104.983	0.817208
105.015	-0.405015
105.051	0.330848
105.075	0.163781
105.088	0.344246
105.092	-0.0600662
105.109	0.341332
105.138	-0.255849
105.206	-0.519209
105.257	-0.488038
105.458	-0.521699
105.461	-0.2811
105.611	-0.351221
105.623	0.451354
105.819	-0.460061
105.918	0.0515938
105.964	0.615255
106.072	-0.0297056
106.097	-0.703191
106.129	0.799129
106.129	0.716607
106.153	0.185193
106.195	0.76045
106.402	0.786377
106.473	-0.762412
106.519	-0.660076
106.575	0.109409
106.653	0.607873
106.73	-0.0934137
106.753	0.16259
106.828	0.0750397
106.893	-0.539282
106.902	-0.547863
107.006	-0.158142
107.094	-0.646522
107.117	0.959933
107.214	0.924646
107.399	0.0852391
107.597	0.0616561
107.69	-0.682288
107.782	0.835998
107.937	-0.396846
108.027	-0.172993
108.056	-0.67045
108.191	0.569988
108.203	-0.0737637
108.204	-0.486147
108.325	-0.0905856
108.339	-0.219515
108.416	-0.495149
108.427	-0.00383108
108.461	-0.615624
108.581	0.669955
108.635	0.0347051
108.734	-0.478191
108.758	0.451277
108.874	-0.364166
108.888	0.822091
108.898	-0.276205
108.929	0.458149
109.031	0.51323
109.123	-0.379393
109.127	-0.294431
109.151	0.468712
109.271	0.560178
109.323	0.525655
109.351	0.906679
109.392	-0.3137
109.398	0.0560793
109.431	0.16395
109.484	-0.199012
109.489	0.453681
109.49	-0.183362
109.598	-0.905076
109.602	-0.433812
109.821	0.679869
109.867	-0.688375
110.034	0.632387
110.039	-0.613806
110.125	0.071788
110.209	-0.523301
110.215	-0.656476
110.224	0.102768
110.279	-0.825939
110.443	-0.324756
110.492	-0.834378
110.568	-0.928068
110.588	0.949988
110.667	0.196089
110.834	-0.849445
110.964	-0.285085
111	0.858395
111.054	0.175868
111.071	-0.669422
111.191	-0.650436
111.264	-0.227165
111.274	-0.59042
111.289	-0.215216
111.358	-0.435932
111.506	-0.336491
111.582	0.0345977
111.645	0.367948
111.654	-0.67507
111.665	-0.731655
111.739	-0.836011
111.746	0.907872
111.76	-0.512176
111.845	0.421416
111.88	0.505969
111.931	-0.675121
111.963	0.546104
112.093	-0.259729
112.178	0.20578
112.178	0.165263
112.209	0.372683
112.21	-0.490952
112.296	-0.714447
112.418	-0.09278
112.422	-0.33772
112.434	0.140893
112.502	-0.126352
112.527	-0.0520265
112.544	-0.782173
112.71	0.168544
112.79	0.477568
112.815	-0.238864
112.871	0.319788
112.932	0.578929
112.936	0.0431777
112.987	0.580861
113.04	0.29944
113.154	-0.175478
113.27	-0.632224
113.305	-0.0112256
113.379	-0.596993
113.388	0.837125
113.458	-0.904601
113.566	0.570924
113.575	-0.159994
113.62	0.685253
113.647	-0.349964
113.697	-0.519345
113.764	0.858452
113.814	-0.049221
113.863	0.490712
113.875	-0.181582
113.884	0.27056
113.948	0.482337
113.959	0.83581
114.012	-0.591059
114.268	0.292532
114.281	0.436854
114.364	-0.406534
114.447	-0.283777
114.497	0.589012
114.51	0.778751
114.615	-0.809997
114.699	-0.408343
114.716	0.597272
114.742	-0.286284
114.827	0.324963
114.863	0.284637
114.863	0.207471
114.897	-0.703899
114.942	-0.00116973
114.953	0.150208
115.171	0.51076
115.24	0.598453
115.401	-0.85092
115.498	0.295952
115.562	-0.625639
115.602	0.822034
115.614	-0.567492
115.671	-0.07676
115.822	0.589443
115.917	0.175009
116.18	0.107813
116.186	-0.540493
116.208	-0.15867
116.352	0.641457
116.396	0.793849
116.443	0.076105
116.472	0.77769
116.567	0.401526
116.624	-0.785406
116.725	0.429531
116.743	0.379912
116.873	-0.0872154
116.919	-0.688943
116.976	-0.807719
116.988	0.63275
117.059	-0.161207
117.153	0.578282
117.223	-0.144484
117.253	-0.750348
117.291	-0.40178
117.311	0.0507087
117.36	0.885503
117.57	0.429238
117.675	-0.086303
117.955	0.863513
117.982	0.71525
118.035	-0.613867
118.059	0.817837
118.059	-0.500101
118.091	-0.246187
118.174	-0.205404
118.193	0.40005
118.261	-0.288656
118.27	0.648647
118.319	-0.524862
118.529	-0.258185
118.607	0.1426
118.736	-0.573015
118.762	0.302002
118.774	-0.0342249
118.813	0.135324
118.88	0.844682
118.889	0.406876
118.896	-0.151894
118.936	0.649987
119.076	0.874595
119.124	0.129809
119.175	-0.148676
119.319	0.605893
119.336	0.471502
119.45	0.525147
119.493	0.440919
119.679	0.554264
119.696	0.144838
119.784	-0.0424563
119.824	-0.127078
119.937	0.769339
120.057	-0.197803
120.105	-0.0957384
120.109	0.425406
120.181	0.63835
120.248	-0.941416
120.361	0.171765
120.365	-0.626051
120.463	0.68235
[truncated: 132 more rows]
