# Supplementary material for: A dynamic, spatially periodic, micro‐pattern of HES5 underlies neurogenesis in the mouse spinal cord
Source: Mol Syst Biol. 2021 May 25;17(5):e9902. doi: 10.15252/msb.20209902 (PMC8144840; doi:10.15252/msb.20209902)
Supplement: Supplementary file 5 — Source Data for Expanded View/Appendix [file MSB-17-e9902-s009.zip › msb20209902-sup-0013-SDataEV/MSB-20-9902RR-Appendix_Figure_S2_Source_Data-sd.xlsx]

## Sheet: S2a-i
		Magnification=0.488um
Time (h)	Space->
0	40	49	42	46	48	52	47	50	47	54	56	55	57	47	53	55	52	53	56	43	52	56	47	56	55	51	61	53	53	55	56	48	51	51	53	54	54	53	55	55	55	47	53	53	53	49	46	47	48
0.25	46	47	41	43	45	47	49	47	48	51	51	53	49	48	54	54	50	48	50	49	51	58	56	53	53	51	49	52	52	53	51	52	51	53	59	57	53	49	51	54	47	45	48	46	43	44	49	49	46
0.5	45	43	42	43	47	51	49	50	52	54	49	46	51	50	49	53	51	49	45	46	54	52	46	46	47	52	51	49	52	51	53	55	55	57	52	50	51	47	45	49	47	48	47	45	45	45	40	43	48
0.75	45	41	43	47	48	47	47	49	49	50	54	52	53	52	50	48	47	51	50	52	49	45	46	45	49	52	55	54	53	53	52	57	53	51	53	54	51	45	42	46	46	42	46	45	46	45	44	47	47
1	49	51	49	50	48	47	49	55	54	48	49	46	49	48	40	45	49	50	46	44	46	43	46	49	44	46	46	54	55	47	47	49	53	49	45	52	54	49	46	46	46	49	53	49	45	43	44	45	41
1.25	53	51	53	53	52	52	50	51	51	51	50	49	54	55	47	45	51	51	44	43	46	44	44	49	52	52	52	47	45	47	51	52	50	47	47	51	51	51	53	52	46	48	45	41	43	43	41	45	46
1.5	47	46	43	48	52	51	48	44	44	45	47	52	51	50	49	52	50	48	45	48	51	46	48	50	51	48	45	46	49	47	50	48	43	45	44	47	50	47	45	43	48	49	45	45	45	45	44	46	46
1.75	49	48	52	54	54	49	56	54	58	49	44	48	43	48	41	43	47	46	45	50	41	47	45	43	43	43	40	47	45	42	47	49	46	41	44	44	47	48	45	47	51	43	41	49	44	43	38	37	46
2	53	50	44	45	49	44	45	48	45	49	49	47	48	47	45	46	47	46	41	44	49	52	46	45	46	45	39	40	45	51	48	44	45	48	46	44	43	41	47	48	45	45	44	39	37	38	41	40	42
2.25	49	46	49	49	46	47	50	49	49	46	49	47	44	48	52	52	49	49	49	47	47	49	50	46	41	49	46	42	38	42	40	39	44	50	50	45	43	49	47	44	44	43	41	39	40	40	41	41	40
2.5	48	47	46	44	47	47	46	42	41	47	48	42	42	50	51	48	50	50	49	48	50	50	50	43	39	39	41	42	40	39	38	38	42	39	41	41	45	47	44	40	41	42	43	44	39	41	46	40	41
2.75	45	41	42	43	46	44	46	51	48	45	43	42	41	44	46	49	48	45	45	49	48	47	46	44	42	40	40	38	40	40	39	41	41	38	34	34	37	36	38	42	42	39	40	40	40	41	42	42	40
3	45	49	41	50	46	54	43	39	48	41	46	45	45	42	41	50	45	44	44	41	52	45	42	37	37	42	42	39	42	35	38	39	37	40	39	40	40	36	38	37	42	42	43	42	38	39	41	42	45
3.25	43	45	43	50	54	50	51	45	43	45	42	46	45	45	43	45	42	41	37	43	42	42	35	41	36	37	37	40	44	38	35	38	36	38	33	42	36	37	39	40	43	41	33	40	42	40	36	45	49
3.5	39	55	49	42	48	49	56	45	51	40	43	50	48	46	50	46	48	42	44	47	47	40	37	40	41	41	42	38	39	39	40	38	35	41	39	40	39	40	44	36	43	43	37	39	43	48	39	48	40
3.75	45	42	41	39	44	48	50	46	42	41	50	42	46	45	51	51	42	36	46	46	40	50	39	43	37	39	33	38	30	38	35	34	37	38	39	41	34	36	39	34	38	38	42	39	46	42	35	47	43
4	39	43	41	44	47	43	47	41	48	45	40	46	42	42	39	43	45	42	42	45	39	32	30	39	31	27	35	41	41	36	36	30	34	39	35	32	35	37	35	39	38	33	35	38	39	40	43	44	43
4.25	42	45	41	44	53	45	41	44	46	48	47	47	46	36	34	39	38	45	39	39	37	37	39	37	35	31	30	34	33	39	33	31	32	35	34	32	36	38	35	36	36	34	33	36	35	38	34	41	36
4.5	47	40	40	36	43	41	50	46	41	45	46	43	40	42	40	37	41	47	38	48	41	43	38	35	37	41	32	39	34	35	33	32	39	35	36	35	33	35	38	36	43	33	37	38	35	37	35	47	41
4.75	45	44	45	44	40	40	49	41	41	40	40	39	31	34	33	39	35	40	33	43	38	34	36	33	36	35	33	32	35	29	38	32	27	33	29	32	33	39	38	34	35	41	50	39	45	39	47	45	41
5	43	40	38	39	42	43	43	36	37	41	36	37	37	37	36	37	34	39	40	37	36	38	37	32	30	29	37	31	31	32	32	37	35	34	35	33	37	35	34	27	33	37	38	38	35	34	40	44	42
5.25	37	40	41	39	35	38	38	38	35	36	33	30	35	34	35	39	41	40	35	37	37	33	34	39	36	34	34	34	34	33	31	36	36	34	33	32	32	34	33	29	33	39	39	37	33	33	35	41	47
5.5	45	43	43	46	43	38	39	46	45	40	37	34	33	34	35	34	35	35	30	34	35	37	36	30	34	34	30	32	34	32	34	33	34	32	35	35	33	35	32	33	32	33	36	40	37	35	37	40	41
5.75	41	41	46	43	40	42	41	38	41	39	38	38	37	37	35	35	37	33	37	39	35	33	38	37	35	34	34	34	34	32	32	32	35	37	36	35	37	35	32	30	30	33	32	32	37	39	36	35	36
6	33	39	39	39	46	44	43	40	35	42	35	35	33	28	33	37	33	30	34	35	32	30	32	35	38	32	29	28	29	29	29	33	33	26	28	32	27	28	27	26	27	28	32	30	29	30	33	33	32
6.25	44	46	43	49	48	40	44	43	33	34	38	40	34	34	39	36	30	32	32	36	34	36	28	29	26	28	34	33	25	29	29	27	29	30	32	32	30	28	31	33	24	28	26	32	35	27	29	30	27
6.5	43	43	41	39	43	42	42	36	31	35	38	37	35	36	36	35	33	35	35	36	30	27	28	29	29	32	33	30	29	33	29	29	31	31	28	26	29	34	35	32	30	29	28	29	29	29	30	30	33
6.75	41	45	40	40	41	37	37	37	38	38	39	36	34	36	37	33	27	32	35	33	30	28	27	32	30	30	31	31	32	29	31	35	31	29	28	28	30	28	29	28	28	28	28	31	32	29	32	31	29
7	45	46	46	46	43	40	39	40	39	38	37	36	38	34	34	34	34	37	31	31	32	30	25	31	31	29	29	32	31	27	28	28	28	27	25	26	27	28	32	30	28	28	31	32	29	26	26	29	32
7.25	39	38	41	41	39	39	40	36	34	36	36	34	31	28	30	31	32	30	27	33	30	26	27	30	31	32	34	29	24	26	26	22	27	27	28	30	29	30	28	28	30	29	31	28	25	28	29	26	30
7.5	36	37	41	40	37	39	36	35	35	36	39	34	32	31	26	22	25	27	29	29	28	31	32	29	27	28	31	29	24	32	32	27	23	23	23	23	25	24	28	25	29	32	31	31	31	29	28	31	32
7.75	41	38	37	36	38	36	32	31	31	29	33	35	29	26	27	25	27	29	27	25	27	30	28	25	25	28	25	26	27	27	26	23	23	24	26	27	30	30	27	29	31	30	29	31	31	28	26	27	31
8	42	37	37	38	37	36	31	31	30	25	26	25	27	30	29	30	32	30	26	27	31	27	27	28	28	25	29	31	28	28	30	30	31	29	28	27	26	24	26	30	31	27	27	28	26	26	31	32	32
8.25	41	37	38	43	43	36	35	37	33	34	36	29	31	35	34	33	30	31	33	32	28	27	29	31	28	25	28	29	23	25	27	28	26	27	33	31	28	27	27	30	26	23	27	30	29	26	28	29	31
8.5	37	37	37	33	31	32	31	32	33	36	36	32	29	28	31	28	29	32	31	32	31	30	26	23	24	25	26	27	25	27	25	21	24	28	26	27	30	29	26	26	27	28	26	25	26	28	27	25	26
8.75	35	32	32	27	28	33	35	34	30	29	29	32	34	34	30	27	27	33	33	27	29	35	30	24	24	24	25	28	28	28	24	24	22	25	28	25	26	28	28	29	31	32	29	31	28	22	24	27	30
9	34	33	33	30	29	29	30	32	37	36	34	33	32	32	28	28	26	24	26	27	28	29	28	23	24	27	23	21	21	25	25	25	26	25	25	25	25	25	25	27	28	25	25	28	27	28	32	32	31
9.25	26	27	27	29	30	30	31	30	31	31	28	27	32	35	26	23	25	22	21	24	28	27	24	26	28	24	25	24	23	24	25	30	31	28	28	24	23	24	25	26	24	25	24	24	25	28	27	29	33
9.5	24	27	30	30	33	36	36	34	35	31	29	30	32	29	26	24	26	29	25	21	25	27	29	31	31	28	29	26	24	25	27	24	23	27	26	25	29	25	23	26	24	22	24	30	30	28	28	27	28
9.75	31	27	30	29	26	29	32	30	31	32	33	31	30	31	29	25	26	27	25	23	24	28	31	28	26	24	22	25	25	26	25	24	25	27	24	24	25	23	23	26	28	29	28	27	29	29	30	33	29
10	32	30	28	31	31	27	27	30	28	23	24	28	31	29	29	31	27	25	23	20	21	25	29	33	30	27	24	24	25	24	22	24	26	28	26	21	24	29	26	27	26	25	29	30	30	32	29	30	36
10.25	26	32	31	28	31	29	30	34	34	30	31	32	27	25	27	29	28	28	26	26	27	30	30	26	27	25	24	21	25	31	26	23	25	26	29	32	28	27	30	28	30	25	28	31	30	31	34	33	33
10.5	31	31	31	30	29	27	31	31	33	30	29	30	27	29	28	25	26	25	24	24	23	26	24	20	19	26	27	27	29	26	26	26	22	26	31	26	23	27	29	30	34	30	23	26	31	34	30	27	29
10.75	26	25	23	23	26	28	27	29	30	28	28	23	21	25	23	22	27	25	22	26	25	24	25	26	27	27	27	26	25	26	25	26	28	26	26	29	25	23	26	28	29	28	29	31	29	28	30	33	30
11	25	25	27	27	29	29	26	26	25	24	30	30	28	31	28	25	27	25	24	23	21	25	24	23	25	21	21	23	24	20	22	22	21	22	23	25	24	28	30	25	27	30	30	29	34	34	32	36	38
11.25	25	25	29	26	27	28	26	25	28	26	23	24	26	27	26	24	26	25	23	22	22	23	22	21	25	29	32	29	24	25	25	25	30	33	29	31	28	27	30	28	31	36	35	36	37	37	41	40	38
11.5	27	24	24	26	26	25	24	27	26	28	27	22	24	24	20	22	21	20	21	20	23	23	22	25	26	27	23	25	28	29	28	31	35	34	33	40	43	41	42	39	42	48	42	44	49	49	48	54	50
11.75	26	27	28	28	27	26	26	28	22	20	21	21	19	24	30	27	23	23	24	25	25	20	19	27	29	27	25	25	28	27	27	29	30	33	36	33	36	39	40	38	40	43	44	47	45	46	46	43	43
12	25	24	23	23	25	27	24	25	25	22	22	25	24	23	26	25	24	26	25	24	26	29	28	26	27	26	27	28	27	29	28	30	32	37	44	42	37	37	40	41	42	47	42	38	48	54	47	45	51
12.25	20	20	25	23	25	24	22	24	25	25	23	21	20	25	26	24	24	28	28	29	24	26	28	30	29	27	31	31	31	30	32	30	35	42	46	41	37	40	41	43	46	44	43	46	47	50	48	50	51
12.5	27	24	21	24	26	23	22	27	28	26	26	25	25	25	26	24	24	28	32	32	27	28	26	27	31	31	32	35	36	36	37	38	38	38	37	37	40	46	42	45	48	47	49	50	49	49	51	47	47
12.75	27	22	20	22	22	27	25	21	27	26	24	28	30	26	24	26	30	26	24	30	29	29	26	26	30	25	30	31	33	28	31	37	37	36	40	43	39	41	48	49	49	45	39	43	47	53	56	54	51
13	27	27	28	26	25	24	24	28	24	24	22	23	27	25	24	25	23	26	29	29	32	31	35	34	32	35	31	31	35	39	38	37	38	43	44	41	39	44	45	42	44	47	48	44	44	51	60	56	53
13.25	25	27	25	25	23	20	23	25	26	28	27	24	24	25	29	29	27	30	32	36	38	39	41	38	34	35	41	40	42	42	42	42	41	37	39	45	44	42	43	47	47	44	42	44	44	39	41	50	59
13.5	21	25	23	26	24	22	23	26	28	27	25	33	35	28	31	33	33	29	35	41	39	38	37	37	34	36	35	37	40	42	41	37	41	41	42	45	46	43	44	46	42	43	45	49	50	42	36	42	42
13.75	24	26	26	24	21	24	27	25	21	25	28	25	22	23	27	25	29	34	35	35	34	38	38	38	36	43	39	38	41	38	43	49	40	41	42	41	41	46	47	49	46	40	48	47	39	42	41	33	35
14	26	24	20	22	29	30	30	26	26	25	23	23	29	36	32	32	34	31	30	29	35	40	33	33	38	37	37	41	42	42	42	36	33	36	37	35	41	39	37	40	39	43	47	46	41	39	43	47	47
14.25	27	24	25	24	31	30	25	26	20	29	20	26	24	21	23	29	27	25	31	34	36	36	31	38	40	37	37	36	43	40	37	44	41	45	40	43	46	52	40	39	39	42	48	58	46	41	40	46	41
[truncated: 411 more columns]

## Sheet: S2a-ii
		Magnification		0.254um
Time (h)	Space->
0	75	65	63	60	57	67	63	67	67	59	56	60	69	60	57	62	58	51	64	56	58	60	60	58	50	61	53	56	53	57	58	59	52	60	52	51	45	39	53	45	55	53	46	48	47	46	51	43	41
0.25	59	70	66	66	60	64	62	60	66	57	56	55	72	49	60	75	61	52	54	56	60	60	60	68	57	52	57	56	48	52	51	47	55	52	56	48	61	52	47	58	44	41	41	44	44	54	44	57	40
0.5	69	66	62	72	59	69	55	63	60	63	55	56	57	62	58	60	62	60	40	54	61	58	58	54	61	56	55	58	66	53	55	53	56	51	57	43	43	47	52	52	55	58	56	40	40	56	45	46	47
0.75	68	65	71	75	73	70	60	55	58	66	70	52	64	58	60	57	59	61	62	67	57	49	49	50	63	57	58	59	62	59	50	54	61	51	55	49	44	46	56	41	47	49	47	44	47	42	52	48	49
1	70	64	72	67	71	73	69	59	61	69	68	53	68	65	69	64	64	56	53	57	56	66	66	63	68	70	60	62	59	59	42	53	49	44	54	46	44	51	47	49	48	46	49	55	49	42	46	42	51
1.25	65	66	68	65	68	75	57	66	76	75	69	60	75	84	72	72	70	74	64	61	56	48	48	55	51	65	55	48	54	57	58	47	57	57	60	52	49	48	43	50	54	41	49	49	41	52	48	56	51
1.5	73	64	59	65	84	65	65	81	67	72	65	83	68	57	61	65	58	65	62	68	61	66	66	71	64	58	63	58	51	58	72	47	47	58	64	52	47	50	44	44	47	45	47	56	56	40	47	46	40
1.75	61	69	68	75	69	72	68	77	68	79	67	61	58	75	69	63	59	75	62	60	52	58	58	66	65	57	50	63	55	45	65	64	58	64	64	58	59	58	52	57	47	38	44	50	51	47	47	46	34
2	66	76	68	68	79	71	67	67	75	73	61	73	69	66	73	67	60	51	65	63	58	64	64	59	64	60	49	61	56	58	48	64	45	57	64	66	69	52	58	55	54	53	48	47	49	57	56	42	56
2.25	67	66	67	72	59	67	60	68	65	60	59	67	60	57	65	66	57	49	51	54	49	66	66	58	62	61	48	58	64	44	63	51	50	46	49	54	47	62	53	48	57	39	36	39	37	44	48	47	45
2.5	79	63	51	63	71	67	61	57	59	62	51	68	73	70	56	65	59	71	63	54	54	47	47	68	55	59	70	53	57	53	51	47	48	49	45	50	34	36	44	50	41	39	50	39	40	47	39	40	48
2.75	65	65	69	76	56	58	55	57	61	59	68	40	62	51	59	60	56	49	58	60	62	48	48	40	52	49	56	62	40	57	53	45	56	31	33	49	33	35	45	57	47	44	52	51	39	37	44	47	43
3	66	62	61	60	48	54	44	66	65	69	53	47	53	58	50	56	52	63	57	56	43	47	47	49	52	43	49	49	57	44	51	43	53	38	40	51	39	51	47	49	44	48	43	41	46	52	39	52	58
3.25	70	61	61	64	62	45	55	64	52	63	57	56	61	58	46	54	57	58	52	49	49	46	46	57	60	49	49	52	47	57	34	44	53	49	42	44	43	41	53	50	51	47	58	53	47	43	44	48	49
3.5	69	78	58	62	59	52	60	68	60	57	71	66	60	55	60	53	56	61	64	67	61	54	54	66	56	57	49	56	51	56	52	51	56	55	48	51	55	47	56	51	45	52	57	55	53	51	52	40	40
3.75	57	60	60	61	69	62	65	54	64	72	65	64	59	64	59	55	54	52	54	66	49	62	62	65	56	57	63	54	58	62	56	64	59	59	56	51	58	54	62	49	55	54	47	59	64	64	57	45	44
4	46	49	51	43	43	56	49	54	56	63	63	58	63	67	48	55	56	64	69	44	56	61	61	60	51	65	61	52	67	47	52	58	49	60	46	64	54	51	54	46	59	64	43	56	44	58	51	59	45
4.25	56	58	50	52	52	44	45	52	45	56	60	50	63	61	54	58	58	63	69	59	68	53	53	62	57	59	58	62	54	53	45	44	45	48	52	42	49	49	49	53	55	52	64	50	58	58	64	54	56
4.5	53	64	63	63	74	67	52	58	58	58	77	64	53	63	61	63	63	64	55	57	53	53	53	68	56	47	46	58	53	52	52	59	49	63	57	61	50	50	57	50	55	41	57	50	56	47	61	56	58
4.75	53	50	69	51	61	63	52	54	64	72	57	60	56	63	57	61	71	63	60	57	61	58	58	60	48	56	58	56	80	54	56	49	54	58	49	55	58	61	44	50	50	57	57	44	59	47	48	53	51
5	44	48	51	46	36	38	50	47	40	51	35	49	49	37	44	46	53	48	48	52	45	57	57	47	46	62	38	49	44	46	49	54	47	55	69	54	52	53	49	45	37	47	51	46	52	50	44	45	46
5.25	47	50	51	51	59	54	65	53	50	66	55	47	50	47	48	63	46	48	49	53	53	48	48	52	47	47	58	44	46	58	54	53	53	61	48	51	54	53	55	48	59	36	48	49	44	37	52	49	49
5.5	58	68	64	75	61	53	64	66	60	62	64	63	56	64	66	55	61	58	46	60	45	62	62	72	58	63	53	64	55	66	58	66	55	59	55	68	64	52	54	58	69	75	66	58	55	45	53	63	68
5.75	67	55	63	66	62	69	67	56	69	76	75	79	62	74	63	47	61	56	59	62	51	58	58	61	52	55	59	59	60	64	56	56	57	65	62	58	71	58	64	67	56	51	61	67	60	60	60	66	58
6	50	64	56	60	73	61	74	61	53	63	48	66	70	61	67	65	68	80	74	57	62	72	72	68	55	63	52	46	51	57	63	59	69	59	52	63	51	69	61	63	58	46	59	52	58	50	70	58	67
6.25	61	58	53	71	67	53	62	58	47	59	66	49	54	56	60	64	48	50	58	49	58	52	52	55	46	47	46	53	47	52	57	62	46	69	58	48	54	47	74	63	60	53	53	55	40	56	55	74	51
6.5	60	53	55	57	61	60	62	58	68	61	63	48	55	61	74	65	54	58	60	57	58	53	53	47	46	59	51	47	47	51	42	47	49	60	54	49	49	49	46	50	64	59	54	57	58	53	62	59	44
6.75	58	45	67	61	54	52	58	58	65	60	60	68	57	49	65	60	59	56	59	56	54	58	58	57	56	55	43	51	55	44	54	54	57	56	64	46	59	67	60	59	57	67	49	48	45	53	52	69	52
7	56	59	63	71	52	59	57	40	49	48	57	61	58	65	58	53	59	47	55	41	39	42	42	58	41	58	50	57	49	47	49	58	52	56	69	60	47	56	53	49	56	60	55	78	64	62	54	50	64
7.25	56	65	48	56	62	55	64	60	48	40	53	47	43	43	47	57	58	50	53	42	41	46	46	46	57	47	53	51	47	55	55	45	48	45	53	40	59	51	58	56	59	59	60	55	65	50	65	63	70
7.5	47	49	50	60	45	63	49	61	52	49	47	41	51	54	57	44	43	53	41	44	37	52	52	40	39	52	54	48	51	52	45	35	52	41	36	54	48	52	68	61	44	60	49	61	64	63	58	62	44
7.75	47	47	43	65	55	39	49	51	44	47	50	42	34	56	49	49	46	46	48	38	55	41	41	43	50	50	38	49	42	40	58	39	47	35	42	41	42	33	59	55	64	53	55	56	50	59	66	68	64
8	46	44	50	49	48	56	52	40	47	51	68	39	61	41	41	43	43	48	52	50	52	37	37	43	53	39	33	47	60	50	42	42	34	62	46	46	38	44	49	51	48	46	44	52	50	52	55	59	62
8.25	31	37	46	43	51	44	50	37	38	41	49	46	39	45	45	43	55	45	45	39	51	42	42	51	59	38	41	54	44	39	50	45	46	41	51	41	48	42	54	55	56	36	55	54	47	55	52	49	61
8.5	47	53	50	43	52	46	49	56	52	44	44	49	43	49	43	36	37	45	49	53	50	41	41	39	35	40	50	44	34	48	41	44	44	47	53	38	45	51	55	53	55	67	52	58	61	46	61	48	55
8.75	40	53	49	60	43	53	55	37	48	53	42	42	33	48	48	48	51	43	43	44	52	47	47	43	34	54	53	50	49	44	48	45	44	49	35	43	52	42	47	52	47	45	43	49	60	43	49	43	53
9	30	52	43	50	36	43	47	45	44	41	46	47	45	51	41	38	32	39	28	36	46	50	50	36	35	40	59	43	54	47	40	41	38	42	50	40	35	38	40	45	35	40	44	63	48	48	50	65	53
9.25	42	37	43	47	44	44	44	45	34	48	39	42	40	40	50	50	44	42	30	45	43	48	48	39	49	40	49	36	46	42	46	51	28	35	49	42	41	45	43	49	41	34	37	44	49	44	42	50	42
9.5	43	45	41	26	35	33	34	37	35	51	45	39	37	36	42	36	45	37	34	36	47	53	53	42	34	36	34	41	34	35	45	42	33	35	38	27	51	42	43	42	47	34	50	51	59	57	37	46	49
9.75	34	38	42	35	32	40	30	38	36	32	35	29	36	39	36	45	30	48	36	39	64	65	65	46	42	41	45	43	32	30	49	52	36	49	46	48	47	40	42	53	43	52	66	54	43	47	51	50	59
10	45	47	39	32	41	48	38	37	57	35	41	47	40	42	47	45	41	54	53	34	39	41	41	47	41	42	47	43	45	35	39	38	50	35	50	51	53	41	49	40	44	47	49	59	42	57	42	52	52
10.25	58	58	39	48	48	53	36	38	40	43	42	38	49	32	44	32	43	36	38	39	46	48	48	55	53	49	48	38	38	44	46	60	39	53	47	35	40	37	41	47	43	54	48	50	45	44	46	51	60
10.5	43	37	41	38	39	44	41	36	36	42	37	29	36	27	31	37	43	45	49	48	42	43	43	35	35	42	32	49	43	35	35	42	52	45	51	44	45	35	46	41	45	38	59	46	59	54	53	57	51
10.75	37	48	46	29	43	37	53	48	47	59	37	54	49	34	47	50	45	45	47	45	48	63	63	46	41	42	48	48	41	54	43	41	49	52	45	52	48	59	57	59	65	52	49	58	47	67	57	56	66
11	44	43	49	34	43	49	40	45	47	42	38	50	40	59	44	42	45	42	45	45	43	42	42	44	47	41	52	52	52	54	43	51	39	52	39	49	63	51	54	57	54	60	46	50	47	44	55	51	62
11.25	42	54	50	33	41	31	44	47	49	42	45	39	56	44	42	46	54	45	48	45	37	38	38	34	40	46	61	51	46	40	42	46	39	44	39	39	52	54	48	46	41	38	54	65	54	56	65	35	62
11.5	38	51	59	63	33	32	42	33	47	34	32	40	48	41	46	48	46	43	43	44	42	44	44	40	56	47	48	57	44	48	48	46	63	49	45	55	40	58	62	51	41	49	46	42	45	56	49	59	59
11.75	39	32	34	47	43	35	30	32	21	36	27	42	38	46	46	39	47	29	49	41	53	36	36	54	41	54	48	53	57	54	55	71	42	43	44	39	43	65	43	59	53	67	52	59	60	54	60	66	55
12	29	51	52	39	45	44	43	40	48	52	46	38	39	44	43	39	38	39	48	53	46	65	65	60	56	49	49	56	53	69	44	59	51	59	53	53	52	51	54	58	64	50	53	68	65	63	58	64	49
12.25	39	36	42	48	47	49	32	47	50	52	31	41	53	61	48	44	58	48	31	43	48	47	47	56	47	47	45	53	45	56	43	66	54	46	57	63	58	52	54	42	61	57	52	53	53	41	61	58	56
[truncated: 853 more columns]

## Sheet: S2a-iii
		Magnification=0.581um
Time (h)	Space->
0	61	64	64	61	70	73	66	64	73	82	75	77	73	80	73	66	71	68	78	87	98	89	82	86	84	89	89	87	82	80	77	84	70	87	77	78	82	98	91	89	95	96	82	100	87	96	105	93	96
0.25	70	62	70	64	64	71	75	78	73	77	70	66	71	73	75	95	71	75	77	87	70	71	77	86	86	86	93	93	95	82	84	87	87	95	84	93	100	93	105	93	98	91	103	93	89	107	105	91	102
0.5	62	68	61	75	80	73	62	77	70	78	73	78	73	91	66	82	75	70	87	87	80	78	87	93	91	91	86	82	95	93	105	95	84	93	82	95	100	107	98	98	103	103	102	82	103	96	107	100	112
0.75	57	71	66	62	73	82	61	71	68	71	78	73	82	77	68	80	77	89	82	80	78	80	89	82	86	84	93	86	107	96	87	107	84	100	89	93	96	96	102	93	96	100	107	105	98	103	109	87	109
1	71	68	71	70	78	75	77	73	73	82	71	80	73	68	80	68	82	93	77	86	86	100	78	87	93	91	96	91	96	95	87	109	98	86	96	102	105	107	102	103	105	98	103	109	96	93	114	96	103
1.25	64	62	71	64	71	71	73	73	78	68	71	73	62	80	77	75	75	80	71	73	80	80	86	82	84	96	95	86	86	89	98	98	102	98	98	96	96	105	103	109	91	103	112	103	107	100	103	102	111
1.5	62	59	66	66	64	73	55	62	70	71	73	78	71	75	71	78	80	78	77	77	80	68	91	62	78	80	77	84	93	103	87	95	87	107	111	103	102	111	91	103	102	107	91	100	96	100	102	95	103
1.75	57	64	71	62	64	64	68	66	77	66	75	80	82	77	70	80	77	61	75	86	70	78	80	84	91	78	80	71	80	87	86	89	100	102	96	105	98	91	91	102	111	89	87	95	95	98	98	89	100
2	52	66	59	59	66	71	59	70	62	62	66	70	64	70	73	84	80	73	61	61	86	77	84	78	86	82	77	82	91	86	91	80	89	84	105	98	96	100	112	96	103	105	107	96	87	103	95	98	93
2.25	61	62	62	62	59	68	64	52	52	68	64	61	78	66	66	68	68	66	77	84	82	80	71	77	77	80	71	71	78	80	84	71	87	82	80	91	77	86	93	100	89	100	95	103	103	91	100	112	107
2.5	57	46	55	59	50	53	71	59	64	64	55	62	68	75	66	73	73	77	59	73	68	77	73	71	71	87	73	77	93	89	89	80	73	87	78	96	89	100	87	91	98	91	105	98	103	114	100	96	95
2.75	61	62	64	55	59	64	61	61	70	70	71	66	66	78	68	71	68	78	87	71	82	82	82	80	71	75	71	68	80	68	86	80	93	96	95	91	87	84	103	86	95	96	93	98	95	102	100	102	112
3	55	57	64	52	64	62	62	59	62	71	68	73	73	75	71	71	75	71	86	64	64	77	62	77	64	87	75	70	78	78	73	80	80	80	84	87	91	95	86	91	102	109	105	96	98	114	109	109	109
3.25	62	71	61	57	70	59	68	66	73	62	77	61	87	80	78	71	80	77	75	75	77	78	64	71	77	89	77	66	78	77	75	80	77	93	84	84	98	86	91	87	96	95	105	103	105	103	112	111	107
3.5	55	59	59	68	50	71	66	59	77	62	64	77	75	70	68	70	77	70	70	73	77	71	68	78	77	80	84	93	82	78	84	80	89	95	87	93	84	95	95	98	102	111	95	109	109	100	102	100	119
3.75	57	59	66	53	61	70	57	59	59	66	71	64	75	64	59	75	77	78	73	77	71	71	77	75	77	78	80	82	75	89	87	84	95	86	78	86	84	89	93	91	98	103	112	95	111	98	100	103	112
4	59	55	61	62	59	64	61	64	71	75	77	64	68	77	77	62	68	80	64	75	68	77	71	86	78	91	70	80	86	80	84	87	82	93	75	102	93	95	107	98	98	103	103	103	112	100	118	109	111
4.25	57	64	61	61	62	70	64	55	71	73	82	80	80	77	77	77	87	78	77	78	75	84	86	91	82	87	91	87	78	84	80	87	84	86	91	87	98	96	100	96	100	91	102	100	91	107	103	112	91
4.5	64	73	59	68	73	75	80	75	73	70	78	86	84	80	80	80	78	77	84	84	82	87	84	73	87	96	86	93	78	73	103	91	103	105	98	102	102	116	111	116	91	103	100	95	98	105	114	102	100
4.75	68	62	77	84	80	68	68	75	78	73	86	86	80	93	86	80	77	78	86	84	87	100	103	91	91	98	100	91	96	93	96	89	100	91	102	93	98	107	114	105	116	109	118	105	112	102	98	114	112
5	71	75	61	68	70	80	77	73	71	80	78	75	87	78	93	75	82	80	78	80	87	86	93	93	87	91	95	87	96	84	100	96	105	100	103	111	96	105	103	107	105	91	95	93	112	118	109	111	95
5.25	73	71	78	80	64	73	61	80	84	75	80	75	78	82	78	78	93	87	82	89	100	89	78	100	93	100	87	96	102	86	103	107	96	109	102	102	114	96	118	112	112	114	109	107	98	111	112	102	103
5.5	70	71	82	71	71	71	80	68	87	77	80	73	66	80	78	91	82	80	95	82	87	89	87	87	103	93	100	89	91	100	95	100	102	118	98	105	116	112	119	116	112	125	107	107	116	96	114	98	107
5.75	77	78	75	78	82	84	78	80	91	82	77	80	73	70	89	84	71	86	77	89	84	89	86	84	102	96	105	98	96	111	109	95	102	112	118	112	119	121	116	111	109	116	116	114	102	107	118	105	93
6	71	82	70	78	68	80	75	75	75	71	80	73	89	80	86	78	77	68	96	77	82	89	89	91	102	89	89	100	103	114	109	100	109	107	105	93	100	109	121	103	100	105	118	102	107	102	102	105	100
6.25	77	77	71	71	77	86	77	82	82	86	91	84	77	95	77	86	84	77	80	95	100	89	103	102	95	109	98	114	95	107	105	105	111	114	103	105	111	103	121	112	95	109	105	102	96	109	91	103	111
6.5	82	66	75	78	80	80	84	102	82	82	95	82	86	91	89	78	89	93	93	87	112	107	95	107	98	121	109	111	119	105	116	98	111	118	102	107	103	107	98	125	109	105	105	118	93	112	107	102	105
6.75	75	78	80	89	80	80	73	93	87	87	103	116	98	95	98	100	103	102	100	105	103	109	107	103	116	95	109	112	111	114	103	109	118	112	121	116	107	105	114	98	103	102	111	109	102	123	114	119	107
7	77	86	75	73	84	84	89	84	96	96	107	98	102	103	105	96	95	89	91	102	87	98	130	118	109	112	118	119	118	132	102	123	123	116	105	105	111	100	98	98	111	105	114	119	103	109	102	121	121
7.25	87	80	77	84	89	87	89	96	93	102	103	100	98	109	103	86	102	103	109	105	116	95	119	121	119	116	116	107	111	107	118	116	102	123	114	111	105	91	102	107	107	96	107	112	95	111	103	116	114
7.5	93	80	93	82	98	95	102	103	112	111	95	105	102	100	102	95	103	95	107	109	103	111	111	114	107	109	102	116	95	105	109	107	112	105	123	107	118	105	114	107	91	114	105	96	96	109	105	96	100
7.75	91	95	102	96	98	102	102	111	98	100	96	107	111	119	111	103	96	98	98	112	103	105	105	102	116	103	109	89	105	109	112	109	102	109	105	109	98	107	102	102	111	118	118	102	119	103	109	111	109
8	95	82	102	89	98	96	111	111	107	112	98	100	107	111	98	100	112	111	102	114	107	111	98	96	112	116	98	95	100	105	114	109	98	107	98	102	100	103	100	109	98	98	93	102	95	119	103	105	105
8.25	102	95	100	102	100	96	116	100	112	114	112	105	103	100	109	112	114	105	111	109	111	105	96	111	105	116	105	116	107	98	105	109	116	112	112	116	116	114	116	121	105	111	121	114	114	112	107	103	121
8.5	95	102	105	96	98	103	102	102	102	107	103	102	95	98	98	111	111	107	119	114	100	111	116	111	116	95	98	118	103	119	100	111	112	102	123	114	114	136	109	125	111	127	114	111	111	114	112	130	128
8.75	93	96	107	105	102	98	114	109	114	102	109	93	112	102	111	114	103	109	118	112	109	111	116	107	109	118	107	103	114	109	100	103	100	123	105	114	118	125	123	118	111	111	109	111	109	118	109	105	119
9	111	114	111	100	105	103	105	89	109	93	93	96	103	114	102	107	111	96	102	100	109	109	116	114	100	103	100	111	98	98	107	112	105	103	112	114	112	107	102	112	109	107	98	105	119	121	116	130	132
9.25	116	105	105	102	100	98	102	107	105	96	96	89	118	107	121	114	118	105	89	119	119	100	105	118	107	103	112	123	118	128	109	112	107	116	105	111	116	118	119	118	118	116	116	128	127	139	123	130	125
9.5	112	111	107	103	102	109	107	109	100	96	111	107	105	103	103	98	100	112	123	103	111	119	116	121	111	100	123	109	111	116	119	114	105	114	93	102	111	118	98	125	127	114	127	128	111	116	111	132	116
9.75	103	111	114	105	96	98	87	89	102	111	80	91	105	100	118	111	112	107	114	118	112	107	116	121	98	105	112	111	107	107	109	109	114	103	100	111	102	121	109	102	119	119	109	125	125	128	134	121	141
10	95	116	95	109	105	105	91	102	107	109	112	89	98	96	100	98	103	107	107	105	109	118	105	105	103	100	102	109	111	96	102	103	91	130	114	103	109	103	119	111	127	116	121	118	128	119	132	116	119
10.25	96	96	105	107	105	127	114	100	109	116	100	102	111	114	111	123	112	121	109	96	102	111	95	103	112	123	98	118	105	118	118	109	119	114	116	119	119	134	114	121	125	134	123	143	136	139	139	125	132
10.5	98	100	89	98	102	105	100	116	107	105	105	116	103	109	111	132	111	116	112	98	91	125	107	123	105	125	114	109	103	118	125	109	125	123	116	125	136	123	143	127	130	130	130	136	136	144	139	105	128
10.75	100	105	107	102	96	112	100	116	103	109	102	102	112	95	103	96	107	102	130	102	107	109	107	109	111	98	114	116	128	119	123	119	114	136	118	128	137	119	141	137	132	119	136	136	132	137	141	132	144
11	95	86	98	98	98	100	111	109	107	105	96	107	107	105	84	105	98	109	98	111	98	107	105	102	119	112	107	121	114	121	116	111	109	118	123	123	127	136	127	134	119	136	139	128	125	130	146	109	136
11.25	114	98	102	96	96	86	105	96	112	102	111	87	100	109	91	89	96	96	98	111	114	119	111	121	118	121	114	128	109	139	111	118	125	118	112	116	123	123	121	136	134	128	125	130	143	127	130	134	150
11.5	109	114	93	80	114	102	89	116	111	86	95	86	96	91	84	105	95	114	116	121	136	118	128	116	125	109	119	121	114	109	121	116	116	114	118	116	112	121	130	139	123	127	116	114	128	119	127	137	123
11.75	102	95	102	109	107	109	102	102	116	118	107	98	105	95	93	119	121	112	118	125	116	116	125	105	118	139	119	128	119	107	116	132	125	118	116	119	128	119	121	102	130	141	112	116	134	119	143	137	125
12	109	111	107	105	105	112	105	105	102	98	102	96	107	116	103	128	112	121	114	130	121	139	130	118	132	139	136	111	121	121	107	116	114	127	127	121	127	139	121	132	137	127	125	139	139	128	136	150	137
12.25	112	114	109	111	111	114	100	107	107	105	116	103	121	119	100	111	109	128	125	130	116	121	119	119	114	125	127	121	132	118	121	123	107	128	119	118	114	111	130	132	118	125	127	136	132	148	144	150	141
12.5	98	109	82	107	107	111	111	116	116	114	123	116	119	114	107	128	119	111	119	121	114	123	111	111	121	134	116	121	109	121	114	116	107	118	130	139	128	136	137	137	130	136	128	144	136	153	134	132	150
12.75	107	103	112	109	111	103	116	109	125	111	121	109	114	103	118	116	112	137	121	132	114	109	128	121	134	123	134	105	123	116	116	112	114	109	112	118	125	130	123	119	143	123	137	130	148	148	146	123	141
13	121	107	109	114	109	103	112	111	121	112	127	127	118	112	114	114	107	119	123	118	116	111	111	125	105	125	127	103	114	125	121	127	116	98	132	119	125	130	130	125	134	137	146	153	130	143	136	139	152
13.25	103	93	121	107	114	118	105	116	139	130	114	105	111	123	121	109	107	109	98	119	109	127	103	105	127	125	109	121	111	112	114	116	119	111	114	118	128	118	132	139	137	141	150	150	155	144	144	139	152
13.5	105	105	105	111	105	102	118	95	111	128	121	114	109	123	107	91	102	105	114	111	107	116	118	127	112	119	114	127	116	121	118	128	118	112	128	127	121	136	125	130	123	144	130	132	144	136	134	152	159
13.75	102	96	118	125	114	109	107	105	114	130	100	111	118	91	95	96	98	116	107	125	105	118	114	111	127	116	119	128	136	119	123	128	146	121	134	134	137	130	130	146	134	144	146	157	136	137	137	144	164
14	114	105	96	109	119	109	121	116	125	118	118	86	89	127	109	112	109	119	111	111	127	128	109	130	125	109	102	128	121	132	116	111	128	152	119	141	134	143	173	136	159	150	157	127	143	139	148	178	157
14.25	105	116	119	109	105	119	121	134	116	111	118	95	121	123	105	130	109	119	123	109	119	137	123	130	103	114	132	128	127	136	111	121	114	119	153	136	141	152	134	137	132	144	152	153	155	153	144	148	160
14.5	103	103	102	105	112	118	121	103	114	109	100	116	107	116	111	111	107	118	103	130	119	132	123	128	136	121	121	127	128	121	130	132	118	146	123	134	143	153	132	134	139	143	146	130	148	178	144	148	141
14.75	98	105	107	98	112	112	105	103	127	125	98	114	109	125	109	107	116	141	118	119	107	127	123	123	128	123	132	123	121	121	128	136	123	134	144	137	143	143	141	137	153	152	137	134	166	153	164	169	168
15	103	114	100	107	107	112	111	107	103	118	102	119	116	114	118	107	109	105	134	127	121	127	144	114	137	134	119	128	130	125	127	127	118	116	119	119	136	125	130	166	132	159	166	168	164	148	148	184	193
15.25	121	112	96	119	116	118	121	123	100	112	114	105	112	114	107	105	112	109	102	119	119	127	132	137	116	144	130	152	132	130	139	150	132	128	119	152	137	141	144	144	148	153	143	155	162	169	144	164	155
15.5	98	105	114	112	134	114	127	96	136	107	123	118	112	119	87	114	119	100	118	125	123	112	118	130	123	127	137	130	144	139	111	127	130	127	152	134	141	148	148	157	175	146	160	171	168	153	159	187	189
15.75	111	112	100	109	112	119	112	136	116	107	100	96	98	111	116	102	95	130	102	116	111	125	118	130	150	136	152	144	144	127	132	143	119	139	119	134	143	150	121	160	148	164	168	148	143	164	169	169	160
16	107	125	98	95	107	103	103	96	102	116	102	98	103	84	91	107	105	89	114	116	114	119	123	118	123	118	137	134	141	132	127	130	137	137	123	144	143	150	143	146	132	143	164	159	164	148	164	159	164
16.25	96	112	103	134	98	111	114	116	112	103	98	84	105	80	98	100	109	102	111	105	125	114	111	118	127	118	139	134	125	130	125	128	143	134	123	141	155	139	148	153	141	134	152	146	164	144	159	137	166
16.5	102	114	111	118	102	109	114	114	102	102	103	121	114	100	87	103	102	93	87	111	123	109	118	103	119	136	130	125	137	136	134	144	132	128	134	150	143	160	168	164	164	150	146	160	157	155	168	164	150
16.75	111	105	91	107	100	109	123	111	103	100	119	116	96	91	80	102	103	114	112	105	107	105	105	132	107	143	134	130	136	143	143	125	153	150	144	153	136	123	132	150	141	150	169	157	153	175	153	169	169
17	116	105	118	123	114	114	119	114	119	105	102	95	96	89	107	95	96	95	68	103	119	107	118	128	137	119	139	152	139	144	141	152	143	130	132	162	153	153	137	139	153	152	146	136	148	116	157	182	177
17.25	127	109	111	109	107	116	107	100	112	111	98	87	95	91	111	111	86	93	107	123	107	123	119	125	130	137	136	162	146	159	141	162	162	146	137	159	155	144	146	146	152	143	153	134	155	182	160	157	180
[truncated: 382 more columns]

## Sheet: S2a-iv
		Magnification =0.488um
Time (h)	Space->
0	41	41	50	42	42	49	48	47	57	51	54	60	45	52	55	56	64	59	57	55	55	54	54	65	58	65	58	56	61	58	61	64	60	60	67	60	58	59	58	58	58	57	60	56	59	59	60	60	59
0.25	46	46	45	45	49	43	53	53	54	50	48	47	51	55	58	54	54	59	60	54	54	58	60	63	57	59	53	60	61	59	61	68	58	56	58	62	61	64	58	58	62	60	57	65	56	61	63	64	63
0.5	54	54	54	44	52	53	52	52	59	59	58	51	58	58	56	58	62	55	55	60	60	62	61	62	67	57	61	64	58	59	64	66	62	61	63	62	57	59	60	60	61	60	61	61	64	60	56	61	62
0.75	48	48	50	52	52	53	51	52	52	48	55	53	55	58	55	56	56	54	55	53	53	55	55	52	60	54	58	58	58	63	71	60	60	64	63	58	60	65	63	63	56	56	58	60	57	62	60	57	60
1	43	43	44	48	47	50	51	45	52	52	46	53	47	50	53	49	55	55	57	55	55	53	55	51	59	56	64	61	63	60	54	54	61	59	59	60	65	64	67	67	62	61	60	64	60	58	56	55	60
1.25	40	40	41	46	46	45	44	46	49	44	50	49	57	52	53	55	56	58	61	54	54	60	54	52	53	57	57	53	50	55	54	58	56	61	59	57	57	58	61	61	58	58	54	63	54	58	51	61	60
1.5	42	42	40	46	51	48	51	50	49	49	46	51	55	52	49	59	55	50	54	51	51	60	56	55	55	58	52	53	59	57	55	55	57	53	52	57	54	62	54	54	60	57	51	59	57	60	64	62	62
1.75	39	39	37	39	45	40	41	42	44	45	40	32	40	45	48	43	46	49	56	53	53	48	52	53	50	52	55	51	51	52	56	58	51	53	51	57	48	50	52	52	52	57	58	59	56	57	55	57	65
2	28	28	31	31	33	35	37	34	39	36	44	43	43	43	47	47	40	42	49	50	50	50	42	41	52	45	46	49	47	47	48	50	57	49	48	51	55	57	53	53	54	46	50	49	56	54	60	57	55
2.25	37	37	35	36	39	39	37	40	35	47	44	40	50	42	49	47	52	52	50	50	50	45	53	46	43	49	47	51	50	44	49	54	57	55	52	52	49	53	53	53	58	53	54	50	59	52	54	53	50
2.5	35	35	32	31	35	33	35	35	36	43	41	38	37	46	42	41	46	47	48	44	44	39	50	42	47	49	48	48	47	49	52	49	47	51	50	51	55	49	46	46	59	57	51	52	55	53	53	49	50
2.75	33	33	30	30	37	31	31	40	30	36	37	36	38	42	39	39	38	44	39	43	43	44	43	43	43	41	44	42	45	45	46	44	56	50	49	50	52	48	49	49	55	50	52	52	48	52	54	57	59
3	32	32	37	34	35	34	33	29	35	40	32	36	30	33	34	41	35	39	39	37	37	47	41	46	34	37	42	45	45	40	43	49	45	48	53	47	50	50	51	51	53	58	56	55	52	56	54	56	59
3.25	37	37	34	34	34	31	36	37	35	33	32	30	34	31	31	32	35	35	31	39	39	42	41	35	45	43	36	41	45	47	40	45	47	48	48	50	52	50	59	59	50	58	60	61	57	60	53	56	60
3.5	34	34	32	32	33	31	38	37	35	36	33	33	34	43	40	45	42	41	45	43	43	39	39	42	46	48	42	46	48	51	54	54	54	58	55	58	58	60	60	60	59	56	61	68	60	60	57	61	63
3.75	35	35	34	35	40	41	35	34	37	38	38	42	42	42	38	41	41	41	44	43	43	44	45	47	46	52	46	45	53	56	52	55	55	51	54	57	56	58	57	57	54	57	60	52	65	65	62	58	62
4	37	37	35	31	42	35	34	41	38	36	39	37	38	39	47	45	48	44	44	42	42	48	52	47	53	50	50	53	54	53	55	57	52	51	52	51	61	61	56	56	52	63	51	51	61	63	58	56	64
4.25	33	33	31	34	30	31	36	36	34	37	38	34	33	46	36	36	39	44	40	47	47	48	41	51	44	50	49	48	54	55	55	54	55	56	58	51	59	58	62	62	58	59	58	64	54	59	62	57	62
4.5	29	29	36	44	37	38	42	41	35	46	43	41	47	42	45	43	44	44	49	49	49	47	51	54	52	49	58	59	55	50	58	55	60	55	55	51	59	56	55	55	56	52	59	60	56	60	56	67	68
4.75	34	34	41	37	39	38	39	36	40	41	39	36	42	51	42	42	44	48	50	54	54	49	49	52	55	51	56	56	49	51	54	52	56	55	64	64	55	61	58	58	61	61	61	54	62	62	60	62	59
5	31	31	30	32	35	37	30	38	39	37	39	42	37	38	38	41	34	39	40	42	42	46	47	46	43	49	51	52	47	57	54	49	58	60	59	59	58	64	69	69	54	64	67	62	58	58	63	58	57
5.25	33	33	35	38	35	35	43	36	46	39	43	39	41	39	45	46	45	43	46	50	50	51	49	53	54	54	49	52	55	59	54	57	57	60	60	51	55	60	62	62	57	57	65	59	58	58	56	62	56
5.5	40	40	32	36	35	33	38	38	36	41	40	43	38	39	41	44	44	44	55	45	45	54	46	46	47	52	53	53	51	52	50	56	56	55	53	58	51	59	57	57	62	54	63	73	61	55	65	67	64
5.75	38	38	45	38	40	38	42	45	46	49	46	47	45	43	47	49	48	52	55	51	51	52	57	57	56	57	59	58	60	61	61	59	59	62	62	61	56	68	65	65	61	71	66	64	67	65	70	67	68
6	40	40	44	40	46	45	46	50	47	52	55	51	54	53	58	59	58	58	58	60	60	56	57	60	65	60	62	58	68	61	64	62	70	59	65	71	59	61	69	69	66	62	65	64	64	64	73	61	66
6.25	40	40	40	45	46	42	41	50	45	43	46	51	54	51	58	59	57	54	56	61	61	58	53	51	64	63	61	61	54	61	67	66	72	68	66	67	60	66	59	59	68	70	68	66	70	69	60	64	61
6.5	37	37	41	44	43	43	44	46	47	51	49	57	53	58	61	55	64	55	63	59	59	60	55	65	60	62	60	59	61	57	65	58	63	62	67	66	64	69	72	72	66	68	67	61	66	64	62	65	65
6.75	39	39	37	39	43	43	48	42	42	50	52	50	46	55	57	59	57	58	54	65	65	58	59	58	64	64	61	63	73	73	66	58	60	64	73	67	69	66	74	74	71	72	74	75	73	61	65	64	59
7	38	38	40	37	40	38	43	42	41	41	45	53	49	56	53	47	57	52	54	59	59	56	54	56	58	60	63	66	59	57	62	57	58	67	62	66	69	71	71	71	71	74	69	71	72	80	68	69	66
7.25	39	39	44	41	44	42	40	44	45	42	42	48	46	50	45	56	52	57	56	57	57	49	51	58	49	57	52	60	65	49	58	57	61	57	63	64	63	63	63	63	63	74	74	67	75	70	67	72	70
7.5	46	46	51	50	53	46	44	61	59	58	49	57	58	65	48	51	60	54	58	64	64	63	61	56	67	62	66	64	64	65	67	65	66	72	74	67	71	65	73	73	67	66	66	66	60	69	64	65	68
7.75	58	58	53	53	53	53	51	55	54	59	54	58	52	52	54	54	57	52	49	56	56	61	61	64	69	65	65	58	65	64	71	68	69	72	74	71	67	63	71	71	73	64	63	72	63	65	68	61	61
8	48	48	44	47	50	45	43	49	51	50	53	51	46	51	48	55	54	51	50	58	58	59	59	56	59	59	58	62	68	71	68	67	73	74	73	74	67	69	67	67	69	63	65	67	63	72	66	62	63
8.25	46	46	52	47	54	52	46	47	48	50	42	48	50	51	57	56	52	51	54	64	64	57	63	67	60	71	63	70	65	73	72	73	71	68	72	64	68	66	69	69	67	70	64	64	75	64	68	67	61
8.5	49	49	44	49	49	46	52	58	49	56	55	59	50	52	48	57	62	61	59	59	59	61	66	70	68	77	66	72	75	69	66	68	70	72	63	66	69	64	65	65	73	64	59	68	64	60	62	67	65
8.75	39	39	46	40	43	45	43	47	45	50	49	49	53	55	58	51	55	56	62	64	64	64	61	68	65	72	70	77	72	69	62	66	62	71	66	60	63	58	69	69	61	60	67	59	63	58	65	57	61
9	49	49	51	60	55	53	53	60	57	53	50	62	54	60	64	66	62	66	66	68	68	69	63	71	65	63	56	65	64	64	59	69	67	55	61	66	58	60	60	60	54	62	66	56	61	58	56	64	67
9.25	47	47	41	45	43	46	46	51	54	47	61	57	57	60	54	56	56	63	64	62	62	68	59	66	69	66	68	63	69	68	60	64	64	64	55	63	54	57	59	59	63	66	66	54	59	64	64	65	67
9.5	47	47	47	44	45	51	49	46	53	55	54	55	48	49	56	56	62	64	63	62	62	65	67	61	59	65	64	65	58	61	56	59	59	60	59	61	55	59	62	62	60	61	62	61	61	58	58	64	59
9.75	44	44	41	37	44	43	49	44	44	40	47	50	51	52	56	50	51	52	55	60	60	60	56	65	59	60	70	68	68	64	69	72	75	61	68	63	63	61	65	65	57	60	59	68	56	59	58	56	61
10	43	43	41	45	41	43	41	39	41	42	54	50	48	45	47	45	48	47	55	52	52	47	49	53	52	61	63	66	60	67	67	67	65	65	63	65	61	63	64	64	66	64	68	54	58	69	58	58	59
10.25	37	37	27	37	42	40	33	35	45	41	36	46	44	40	37	45	46	44	43	45	45	54	48	49	47	42	52	46	54	54	56	55	61	60	61	61	67	62	67	67	60	65	66	62	62	60	58	58	59
10.5	41	41	33	40	42	35	35	43	40	38	41	37	43	42	39	39	40	44	51	49	49	51	48	49	46	42	47	48	48	56	51	51	59	62	59	58	58	56	65	65	62	62	61	59	56	57	56	57	58
10.75	35	35	35	36	36	38	41	39	43	43	41	44	45	45	41	45	44	41	47	47	47	42	43	44	42	48	50	52	48	52	55	54	53	54	63	62	54	58	56	56	61	58	60	60	64	62	57	57	59
11	37	37	40	35	45	35	35	40	48	38	40	43	47	45	44	42	37	40	42	44	44	47	41	44	45	55	46	49	57	57	57	57	57	57	57	67	57	58	58	58	55	58	69	53	63	61	54	61	55
11.25	32	32	36	41	34	36	33	41	46	40	39	35	37	39	38	33	42	35	41	40	40	41	47	46	43	48	52	43	55	43	53	51	51	51	54	57	54	56	59	59	57	49	61	54	62	59	51	52	64
11.5	40	40	36	42	42	37	41	33	37	36	34	31	39	32	38	37	41	37	41	41	41	45	45	42	45	52	49	47	51	56	50	52	57	52	56	60	55	50	52	52	57	55	54	57	51	52	52	51	56
11.75	34	34	34	34	40	40	39	38	34	40	33	34	37	37	39	38	39	36	35	36	36	37	34	41	42	44	45	49	54	44	46	54	51	57	59	62	53	52	56	56	59	51	65	56	60	62	61	61	52
12	33	33	35	40	35	39	38	35	34	40	32	31	37	38	45	39	41	44	45	51	51	50	56	51	46	54	54	49	58	59	52	55	56	59	54	60	58	66	61	61	59	51	58	59	53	62	55	55	57
12.25	39	39	39	28	35	35	37	39	35	38	39	45	38	38	40	41	46	46	45	52	52	45	44	53	45	52	52	47	52	52	53	54	55	58	54	53	53	52	56	56	56	55	55	51	57	55	59	55	51
12.5	41	41	33	37	41	38	37	36	36	43	37	41	40	39	38	42	38	45	45	51	51	44	50	45	55	49	55	53	50	52	54	53	57	52	63	54	53	50	50	50	53	48	61	54	52	56	54	45	55
12.75	39	39	41	40	44	36	40	41	38	46	40	40	46	42	43	46	52	50	50	56	56	52	49	61	50	46	49	55	54	60	57	56	53	53	48	55	56	57	56	56	52	53	55	49	52	52	55	54	50
13	34	34	37	39	40	38	38	40	41	38	45	41	42	48	48	45	51	48	52	54	54	50	53	60	62	50	57	57	55	56	50	57	48	49	53	58	56	55	48	48	54	53	51	48	51	59	52	56	58
13.25	34	34	39	43	43	43	45	45	48	48	47	43	54	54	51	54	47	49	50	58	58	57	49	49	55	49	48	45	50	49	56	51	55	58	53	56	49	55	50	50	50	51	55	47	55	51	57	51	51
13.5	34	34	38	37	42	41	42	45	46	48	42	42	48	47	54	51	46	48	49	56	56	47	51	52	52	53	53	52	50	49	54	57	47	53	52	49	57	50	56	56	52	54	45	51	53	56	55	54	51
13.75	35	35	38	46	36	43	43	46	49	50	47	45	40	44	48	45	44	49	48	52	52	47	49	43	46	49	43	47	49	50	45	51	44	46	51	53	46	55	50	50	47	47	41	46	53	48	49	54	53
14	46	46	48	45	49	50	45	55	57	44	49	44	51	43	57	49	42	53	46	44	44	49	45	42	45	45	44	41	47	47	49	47	51	44	52	42	51	53	51	51	55	49	44	51	45	45	50	51	47
14.25	44	44	40	44	50	59	50	51	55	51	49	52	50	50	48	55	52	46	46	46	46	47	51	48	53	51	43	53	44	47	48	49	47	48	53	40	49	48	55	55	52	46	48	49	55	55	58	49	49
14.5	47	47	51	48	48	48	51	49	51	52	49	52	53	45	47	48	57	44	59	50	50	56	49	48	49	54	55	53	51	54	51	53	52	53	62	56	59	55	60	60	60	57	68	62	59	64	59	56	63
14.75	44	44	56	54	52	52	55	53	54	62	51	56	46	62	52	56	55	57	50	48	48	60	53	57	52	58	59	50	58	50	57	54	56	51	64	59	54	58	58	58	52	62	63	62	58	61	53	58	59
15	42	42	44	50	49	54	45	50	50	51	48	46	50	53	58	52	59	54	59	61	61	57	66	46	48	58	59	58	58	58	50	57	57	65	60	63	61	58	55	55	54	60	51	59	59	59	61	68	57
15.25	43	43	50	51	50	45	51	39	54	48	44	44	46	52	41	51	50	50	42	53	53	57	53	48	48	58	54	52	57	51	52	53	56	59	51	52	48	52	59	59	53	70	56	57	58	65	68	70	65
15.5	51	51	50	46	37	41	48	50	45	42	57	44	46	52	52	45	50	51	46	56	56	51	55	51	53	53	59	48	53	50	52	57	52	49	50	53	52	46	55	55	51	55	52	46	55	54	59	68	62
15.75	46	46	48	45	46	50	46	49	46	47	46	48	52	48	56	58	45	48	49	61	61	50	51	53	51	49	49	46	48	50	53	53	50	54	57	68	53	58	62	62	60	57	60	57	71	68	66	69	69
16	57	57	59	51	50	45	44	48	51	49	53	48	54	47	56	48	47	48	51	49	49	57	56	56	46	51	52	53	48	51	51	57	54	51	54	56	49	56	61	61	55	62	64	66	62	67	60	57	60
16.25	49	49	54	51	48	51	48	52	45	52	57	45	54	54	53	49	51	42	56	50	50	57	59	52	46	50	49	51	45	43	44	52	55	54	54	53	53	54	59	59	60	60	54	60	56	65	66	62	57
16.5	47	47	51	45	42	50	53	51	42	47	55	56	54	50	60	52	61	49	54	48	48	51	53	52	55	49	48	55	50	54	53	56	51	53	51	50	54	53	47	47	58	55	50	57	58	60	57	63	60
16.75	43	43	44	56	45	51	52	55	51	56	47	48	59	57	51	50	53	60	54	57	57	54	52	54	51	46	48	48	42	52	56	62	57	54	53	50	56	52	59	59	54	63	65	48	60	67	68	66	61
17	50	50	53	43	48	41	49	46	49	52	54	50	49	53	54	58	59	58	58	54	54	56	53	44	49	52	52	50	51	61	55	60	59	59	54	56	43	60	52	52	61	52	69	66	53	61	59	66	68
17.25	39	39	40	53	56	49	49	49	47	53	49	52	56	57	51	50	56	57	50	58	58	48	53	59	59	54	46	52	47	55	54	43	55	57	55	62	59	55	62	62	53	61	57	55	53	54	55	53	62
17.5	49	49	44	53	54	53	56	53	48	49	51	52	42	53	54	48	57	60	56	46	46	47	46	51	50	46	48	53	49	52	45	49	57	54	59	54	53	57	63	63	59	55	57	54	61	53	58	65	62
17.75	56	56	46	58	51	53	51	57	57	55	49	51	53	45	54	54	43	53	52	50	50	49	52	53	56	49	56	54	55	59	55	64	50	64	63	61	57	64	55	55	57	66	79	64	65	67	69	83	70
18	53	53	44	49	54	52	57	53	51	58	50	56	59	58	52	47	63	53	48	49	49	58	51	50	49	56	54	57	52	60	61	59	58	53	55	65	63	64	58	58	69	60	63	57	59	61	59	66	64
18.25	48	48	49	47	56	61	52	55	50	52	60	58	52	56	48	55	50	53	57	50	50	54	57	57	52	62	53	56	50	57	51	60	51	61	61	57	54	66	61	61	62	67	68	65	66	75	69	62	63
[truncated: 948 more columns]

## Sheet: S2a-v
		Magnification=0.488um
Time (h)	Space->
0	78	75	66	69	55	66	72	55	55	72	66	61	64	61	64	75	69	75	66	78	61	66	61	66	69	66	72	61	72	78	66	69	72	72	75	66	75	78	75	69	72	72	72	58	81	75	69	90	87
0.25	75	87	75	78	84	69	84	69	69	64	66	81	84	69	75	87	81	78	75	72	66	72	66	72	69	64	61	64	64	78	72	69	78	78	75	69	78	90	72	84	72	58	58	75	78	81	84	90	90
0.5	81	75	78	72	72	66	66	72	72	75	69	75	66	87	75	72	93	84	81	75	72	75	66	58	55	55	64	58	72	64	61	64	64	64	58	66	61	61	58	61	61	72	72	64	84	75	81	78	90
0.75	72	78	72	69	93	81	81	72	72	69	72	72	75	75	87	81	84	69	66	66	61	69	66	66	66	66	64	61	64	72	66	72	69	69	69	78	78	61	64	64	66	72	72	69	78	87	81	72	69
1	69	78	69	75	75	84	75	72	72	78	55	72	75	78	72	84	75	78	66	75	72	69	55	72	61	66	55	78	69	75	58	64	75	75	69	72	64	69	75	75	72	75	75	81	87	84	66	69	66
1.25	43	52	49	69	58	64	64	81	81	78	81	75	75	84	81	84	81	78	87	75	84	87	81	81	66	66	90	81	66	75	78	58	64	64	72	66	66	52	75	78	58	66	66	69	78	93	81	93	81
1.5	26	23	32	29	29	32	32	40	40	52	52	55	58	69	75	69	84	78	66	84	64	72	72	66	90	75	90	81	81	78	78	69	64	64	72	58	66	75	72	52	66	66	66	78	75	66	69	66	64
1.75	0	0	5	8	11	14	11	23	23	37	49	34	49	52	58	52	58	55	64	61	58	69	61	66	69	61	84	75	87	78	81	69	78	78	64	64	64	69	78	61	64	64	64	61	75	58	64	78	72
2	5	5	2	8	5	14	11	20	20	20	17	29	37	40	34	43	58	49	46	43	49	55	58	58	66	69	58	69	66	69	66	69	78	78	69	72	61	72	64	69	66	64	64	64	69	78	66	61	66
2.25	0	0	0	0	0	0	0	2	2	11	8	17	17	14	23	14	29	32	23	43	32	40	52	49	61	52	58	55	61	64	64	66	72	72	61	72	72	61	61	66	75	81	81	75	72	87	75	84	69
2.5	0	0	0	0	0	0	0	0	0	0	5	2	5	11	14	11	26	17	23	34	40	43	29	46	40	43	46	49	49	46	46	64	49	49	52	69	64	61	72	64	69	78	78	78	78	72	75	78	66
2.75	0	0	0	0	0	0	0	0	0	0	0	0	0	0	0	0	0	0	2	5	0	14	11	17	20	26	26	32	34	37	37	40	43	43	34	58	46	52	49	49	52	55	55	72	64	93	72	72	75
3	0	0	0	0	0	0	0	0	0	0	0	0	0	0	0	0	0	0	0	0	0	0	0	0	2	11	5	14	14	14	20	23	26	26	34	34	34	34	40	43	55	52	52	49	58	58	58	61	58
3.25	0	0	0	0	0	0	0	0	0	0	0	0	0	0	0	0	0	0	0	0	0	0	0	0	5	8	8	11	14	20	29	32	26	26	29	43	37	43	37	46	49	49	49	49	64	61	72	69	66
3.5	0	0	0	0	0	0	0	0	0	0	0	0	0	0	0	0	0	0	0	0	0	0	0	0	2	2	8	8	20	23	23	23	26	26	34	40	49	40	40	49	52	55	55	69	58	55	66	75	75
3.75	0	0	0	0	0	0	0	0	0	0	0	0	0	0	0	0	0	0	0	0	0	0	0	0	0	0	0	5	0	8	11	8	14	14	14	29	34	23	29	32	49	40	40	55	55	52	58	78	69
4	0	0	0	0	0	0	0	0	0	0	0	0	0	0	0	0	0	0	0	0	0	0	0	0	0	0	0	0	0	0	0	8	11	11	5	32	14	17	26	17	37	37	37	46	34	40	69	52	52
4.25	0	0	0	0	0	0	0	0	0	0	0	0	0	0	0	0	0	0	0	0	0	0	0	0	0	0	0	0	0	0	0	0	0	0	0	8	0	8	14	23	20	26	26	34	34	34	34	46	46
4.5	0	0	0	0	0	0	0	0	0	0	0	0	0	0	0	0	0	0	0	0	0	0	0	0	0	0	0	0	0	0	0	0	0	0	0	8	5	5	5	11	20	20	20	32	29	43	34	46	40
4.75	0	0	0	0	0	0	0	0	0	0	0	0	0	0	0	0	0	0	0	0	0	0	0	0	0	0	0	0	0	0	0	0	0	0	0	0	0	0	0	0	5	8	8	8	20	11	17	20	20
5	0	0	0	0	0	0	0	0	0	0	0	0	0	0	0	0	0	0	0	0	0	0	0	0	0	0	0	0	0	0	0	0	0	0	0	0	0	0	8	2	8	2	2	8	17	23	23	29	32
5.25	0	0	0	0	0	0	0	0	0	0	0	0	0	0	0	0	0	0	0	0	0	0	0	0	0	0	0	0	0	0	0	0	0	0	0	0	0	0	0	0	0	0	0	0	0	0	5	2	5
5.5	0	0	0	0	0	0	0	0	0	0	0	0	0	0	0	0	0	0	0	0	0	0	0	0	0	0	0	0	0	0	0	0	0	0	0	0	0	0	0	0	0	0	0	0	0	0	0	0	0
5.75	0	0	0	0	0	0	0	0	0	0	0	0	0	0	0	0	0	0	0	0	0	0	0	0	0	0	0	0	0	0	0	0	0	0	0	0	0	0	0	0	0	0	0	0	0	0	0	0	0
6	0	0	0	0	0	0	0	0	0	0	0	0	0	0	0	0	0	0	0	0	0	0	0	0	0	0	0	0	0	0	0	0	0	0	0	0	0	0	0	0	0	0	0	0	0	0	0	0	0
6.25	0	0	0	0	0	0	0	0	0	0	0	0	0	0	0	0	0	0	0	0	0	0	0	0	0	0	0	0	0	0	0	0	0	0	0	0	0	0	0	0	0	0	0	0	0	0	0	0	0
6.5	0	0	0	0	0	0	0	0	0	0	0	0	0	0	0	0	0	0	0	0	0	0	0	0	0	0	0	0	0	0	0	0	0	0	0	0	0	0	0	0	0	0	0	0	0	0	0	0	0
6.75	0	0	0	0	0	0	0	0	0	0	0	0	0	0	0	0	0	0	0	0	0	0	0	0	0	0	0	0	0	0	0	0	0	0	0	0	0	0	0	0	0	0	0	0	0	0	0	0	0
7	0	0	0	0	0	0	0	0	0	0	0	0	0	0	0	0	0	0	0	0	0	0	0	0	0	0	0	0	0	0	0	0	0	0	0	0	0	0	0	0	0	0	0	0	0	0	0	0	0
7.25	0	0	0	0	0	0	0	0	0	0	0	0	0	0	0	0	0	0	0	0	0	0	0	0	0	0	0	0	0	0	0	0	0	0	0	0	0	0	0	0	0	0	0	0	0	0	0	0	0
7.5	0	0	0	0	0	0	0	0	0	0	0	0	0	0	0	0	0	0	0	0	0	0	0	0	0	0	0	0	0	0	0	0	0	0	0	0	0	0	0	0	0	0	0	0	0	0	0	0	0
7.75	0	0	0	0	0	0	0	0	0	0	0	0	0	0	0	0	0	0	0	0	0	0	0	0	0	0	0	0	0	0	0	0	0	0	0	0	0	0	0	0	0	0	0	0	0	0	0	0	0
8	0	0	0	0	0	0	0	0	0	0	0	0	0	0	0	0	0	0	0	0	0	0	0	0	0	0	0	0	0	0	0	0	0	0	0	0	0	0	0	0	0	0	0	0	0	0	0	0	0
8.25	0	0	0	0	0	0	0	0	0	0	0	0	0	0	0	0	0	0	0	0	0	0	0	0	0	0	0	0	0	0	0	0	0	0	0	0	0	0	0	0	0	0	0	0	0	0	0	0	0
8.5	0	0	0	0	0	0	0	0	0	0	0	0	0	0	0	0	0	0	0	0	0	0	0	0	0	0	0	0	0	0	0	0	0	0	0	0	0	0	0	0	0	0	0	0	0	0	0	0	0
8.75	0	0	0	0	0	0	0	0	0	0	0	0	0	0	0	0	0	0	0	0	0	0	0	0	0	0	0	0	0	0	0	0	0	0	0	0	0	0	0	0	0	0	0	0	0	0	0	0	0
9	0	0	0	0	0	0	0	0	0	0	0	0	0	0	0	0	0	0	0	0	0	0	0	0	0	0	0	0	0	0	0	0	0	0	0	0	0	0	0	0	0	0	0	0	0	0	0	0	0
9.25	0	0	0	0	0	0	0	0	0	0	0	0	0	0	0	0	0	0	0	0	0	0	0	0	0	0	0	0	0	0	0	0	0	0	0	0	0	0	0	0	0	0	0	0	0	0	0	0	0
9.5	0	0	0	0	0	0	0	0	0	0	0	0	0	0	0	0	0	0	0	0	0	0	0	0	0	0	0	0	0	0	0	0	0	0	0	0	0	0	0	0	0	0	0	0	0	0	0	0	0
9.75	0	0	0	0	0	0	0	0	0	0	0	0	0	0	0	0	0	0	0	0	0	0	0	0	0	0	0	0	0	0	0	0	0	0	0	0	0	0	0	0	0	0	0	0	0	2	2	0	5
10	0	0	0	0	0	0	0	0	0	0	0	0	0	0	0	0	0	0	0	0	0	0	0	0	0	0	0	0	0	0	0	0	0	0	0	0	0	0	0	0	0	2	2	2	11	5	14	17	17
10.25	0	0	0	0	0	0	0	0	0	0	0	0	0	0	0	0	0	0	0	0	0	0	0	0	0	0	0	0	0	0	0	0	0	0	0	0	0	0	0	0	0	0	0	2	5	5	8	17	8
10.5	0	0	0	0	0	0	0	0	0	0	0	0	0	0	0	0	0	0	0	0	0	0	0	0	0	0	0	0	0	0	0	0	0	0	0	0	0	0	0	0	0	0	0	0	5	8	17	20	20
10.75	0	0	0	0	0	0	0	0	0	0	0	0	0	0	0	0	0	0	0	0	0	0	0	0	0	0	0	0	0	0	0	0	0	0	0	0	0	0	0	0	0	0	0	2	0	2	8	8	26
11	0	0	0	0	0	0	0	0	0	0	0	0	0	0	0	0	0	0	0	0	0	0	0	0	0	0	0	0	0	0	0	0	0	0	0	0	0	0	0	0	0	0	0	2	8	8	8	17	8
11.25	0	0	0	0	0	0	0	0	0	0	0	0	0	0	0	0	0	0	0	0	0	0	0	0	0	0	0	0	0	0	0	0	0	0	0	0	0	0	0	0	8	14	14	17	17	26	26	34	32
11.5	0	0	0	0	0	0	0	0	0	0	0	0	0	0	0	0	0	0	0	0	0	0	0	0	0	0	0	0	0	0	0	0	0	0	0	0	0	0	5	2	11	8	8	20	26	20	29	37	37
11.75	0	0	0	0	0	0	0	0	0	0	0	0	0	0	0	0	0	0	0	0	0	0	0	0	0	0	0	0	0	0	0	0	0	0	0	0	0	0	0	2	8	20	20	26	20	23	29	34	40
12	0	0	0	0	0	0	0	0	0	0	0	0	0	0	0	0	0	0	0	0	0	0	0	0	0	0	0	0	0	0	0	0	0	0	0	0	0	8	2	8	14	17	17	20	29	23	29	29	40
12.25	0	0	0	0	0	0	0	0	0	0	0	0	0	0	0	0	0	0	0	0	0	0	0	0	0	0	0	0	0	0	0	0	0	0	0	0	0	0	5	5	11	14	14	26	20	23	34	32	37
12.5	0	0	0	0	0	0	0	0	0	0	0	0	0	0	0	0	0	0	0	0	0	0	0	0	0	0	0	0	0	0	0	0	0	0	0	0	0	0	2	5	11	20	20	23	32	34	37	37	26
12.75	0	0	0	0	0	0	0	0	0	0	0	0	0	0	0	0	0	0	0	0	0	0	0	0	0	0	0	0	0	0	0	0	0	0	0	0	0	5	11	8	8	11	11	26	26	20	34	43	32
13	0	0	0	0	0	0	0	0	0	0	0	0	0	0	0	0	0	0	0	0	0	0	0	0	0	0	0	0	0	0	0	0	0	0	0	0	0	5	14	11	14	20	20	29	14	23	34	34	26
13.25	0	0	0	0	0	0	0	0	0	0	0	0	0	0	0	0	0	0	0	0	0	0	0	0	0	0	0	0	0	0	0	0	0	0	0	0	0	0	0	2	8	8	8	20	23	17	32	49	20
13.5	0	0	0	0	0	0	0	0	0	0	0	0	0	0	0	0	0	0	0	0	0	0	0	0	0	0	0	0	0	0	0	0	0	0	0	0	0	2	8	2	5	8	8	11	17	20	34	26	29
13.75	0	0	0	0	0	0	0	0	0	0	0	0	0	0	0	0	0	0	0	0	0	0	0	0	0	0	0	0	0	0	0	0	0	0	0	0	2	2	2	5	11	14	14	17	14	26	43	29	29
14	0	0	0	0	0	0	0	0	0	0	0	0	0	0	0	0	0	0	0	0	0	0	0	0	0	0	0	0	0	0	0	0	0	0	0	0	0	0	5	5	5	17	17	14	23	20	20	29	37
14.25	0	0	0	0	0	0	0	0	0	0	0	0	0	0	0	0	0	0	0	0	0	0	0	0	0	0	0	0	0	0	0	0	0	0	0	0	0	11	8	8	8	23	23	26	26	17	40	34	40
14.5	0	0	0	0	0	0	0	0	0	0	0	0	0	0	0	0	0	0	0	0	0	0	0	0	0	0	0	0	0	0	0	0	0	0	0	0	0	2	11	14	11	11	11	14	32	26	29	29	26
14.75	0	0	0	0	0	0	0	0	0	0	0	0	0	0	0	0	0	0	0	0	0	0	0	0	0	0	0	0	0	0	0	0	0	0	0	0	0	5	0	5	5	11	11	20	29	20	32	34	34
15	0	0	0	0	0	0	0	0	0	0	0	0	0	0	0	0	0	0	0	0	0	0	0	0	0	0	0	0	0	0	0	0	0	0	0	5	0	0	5	8	14	17	17	14	14	20	26	37	20
15.25	0	0	0	0	0	0	0	0	0	0	0	0	0	0	0	0	0	0	0	0	0	0	0	0	0	0	0	0	0	0	0	0	0	0	0	2	0	11	14	8	17	26	26	17	20	26	23	26	29
15.5	0	0	0	0	0	0	0	0	0	0	0	0	0	0	0	0	0	0	0	0	0	0	0	0	0	0	0	0	0	0	0	0	0	0	0	5	2	14	14	26	26	17	17	20	26	29	37	49	52
15.75	0	0	0	0	0	0	0	0	0	0	0	0	0	0	0	0	0	0	0	0	0	0	0	0	0	0	0	0	0	0	0	0	0	0	0	0	0	0	5	8	8	14	14	17	17	14	20	26	32
16	0	0	0	0	0	0	0	0	0	0	0	0	0	0	0	0	0	0	0	0	0	0	0	0	0	0	0	0	0	0	0	0	0	0	0	0	0	5	8	0	5	14	14	11	17	26	20	26	43
16.25	0	0	0	0	0	0	0	0	0	0	0	0	0	0	0	0	0	0	0	0	0	0	0	0	0	0	0	0	0	0	0	0	0	0	0	0	0	0	8	2	2	5	5	11	2	20	20	26	26
16.5	0	0	0	0	0	0	0	0	0	0	0	0	0	0	0	0	0	0	0	0	0	0	0	0	0	0	0	0	0	0	0	0	0	0	0	0	0	0	5	5	2	8	8	2	11	23	29	29	29
16.75	0	0	0	0	0	0	0	0	0	0	0	0	0	0	0	0	0	0	0	0	0	0	0	0	0	0	0	0	0	0	0	0	0	0	0	2	8	5	11	2	20	11	11	14	20	14	23	40	29
17	0	0	0	0	0	0	0	0	0	0	0	0	0	0	0	0	0	0	0	0	0	0	0	0	0	0	0	0	0	0	0	0	0	0	0	0	0	5	8	11	8	11	11	17	14	29	34	34	34
17.25	0	0	0	0	0	0	0	0	0	0	0	0	0	0	0	0	0	0	0	0	0	0	0	0	0	0	0	0	0	0	0	0	0	0	0	0	0	0	2	0	11	11	11	20	17	14	17	20	29
17.5	0	0	0	0	0	0	0	0	0	0	0	0	0	0	0	0	0	0	0	0	0	0	0	0	0	0	0	0	0	0	0	0	0	0	0	0	0	2	2	0	11	8	8	0	14	11	20	17	23
17.75	0	0	0	0	0	0	0	0	0	0	0	0	0	0	0	0	0	0	0	0	0	0	0	0	0	0	0	0	0	0	0	0	0	0	0	11	8	11	11	14	11	20	20	32	14	17	37	32	32
18	0	0	0	0	0	0	0	0	0	0	0	0	0	0	0	0	0	0	0	0	0	0	0	0	0	0	0	0	2	5	5	8	14	14	29	17	14	17	26	20	29	34	34	37	40	61	55	55	37
18.25	0	0	0	0	0	0	0	0	0	0	0	0	0	0	0	0	0	0	0	0	0	0	0	0	0	0	0	0	0	0	0	8	5	5	14	11	8	20	23	20	20	32	32	37	46	32	49	43	52
18.5	0	0	0	0	0	0	0	0	0	0	0	0	0	0	0	0	0	0	0	0	0	0	0	0	0	0	0	0	2	0	0	0	5	5	8	17	20	20	20	20	32	49	49	52	40	40	40	43	34
18.75	0	0	0	0	0	0	0	0	0	0	0	0	0	0	0	0	0	0	0	0	0	0	0	0	0	0	5	0	11	11	2	26	14	14	14	26	23	14	20	29	49	34	34	40	46	58	69	55	55
19	0	0	0	0	0	0	0	0	0	0	0	0	0	0	0	0	0	0	0	0	0	0	0	8	5	5	14	20	23	14	23	17	26	26	32	32	37	40	40	40	37	46	46	66	52	58	43	64	66
19.25	0	0	0	0	0	0	0	0	0	0	0	0	0	0	0	0	0	0	0	0	0	0	0	0	0	0	5	20	8	8	2	17	17	17	29	26	14	40	37	26	37	52	52	69	66	66	75	66	61
19.5	0	0	0	0	0	0	0	0	0	0	0	0	0	0	0	0	0	2	0	5	8	23	23	23	29	17	34	26	23	34	32	46	29	29	34	49	52	46	58	49	64	69	69	93	69	75	66	81	72
19.75	0	0	0	0	0	0	0	0	0	0	0	5	5	5	11	11	17	8	11	17	23	34	14	29	32	34	37	23	29	34	37	46	43	43	40	52	49	61	66	90	58	64	64	69	87	66	61	93	64
20	0	0	0	0	0	0	0	0	0	0	0	0	0	0	8	0	8	17	14	23	11	14	23	17	20	17	17	23	26	46	37	34	37	37	69	52	61	49	61	66	61	84	84	75	69	78	64	78	78
20.25	0	0	0	0	0	0	0	0	0	0	2	2	14	11	11	20	11	8	17	26	11	17	8	14	32	29	32	32	32	52	46	43	49	49	49	58	52	61	55	72	64	72	72	69	75	64	61	75	101
20.5	0	0	0	0	0	0	0	0	0	0	0	8	0	2	5	2	20	14	11	17	34	23	11	23	29	17	23	34	40	34	32	43	52	52	58	72	66	55	66	64	66	64	64	81	69	101	98	66	61
20.75	0	0	0	0	0	0	0	0	0	11	5	8	17	11	23	20	23	17	14	17	29	2	32	26	32	20	20	32	58	40	43	64	69	69	75	72	64	69	64	72	52	75	75	81	55	78	84	96	61
21	0	0	0	0	0	0	0	0	0	5	5	0	11	8	17	11	26	20	23	20	14	20	20	29	29	34	34	34	34	49	55	58	69	69	78	81	69	90	81	75	87	49	49	81	78	75	69	78	93
21.25	0	0	0	0	5	5	0	17	17	17	26	17	26	29	34	23	29	26	29	34	26	46	26	43	29	55	37	40	34	49	46	64	72	72	87	72	81	84	81	101	72	84	84	93	72	78	87	61	81
21.5	0	0	0	0	0	2	0	0	0	8	8	14	20	20	17	37	29	32	40	49	43	34	40	29	32	34	40	40	61	46	49	69	75	75	69	69	66	75	98	81	93	84	84	81	98	81	87	64	78
21.75	0	0	0	0	0	0	0	0	0	14	8	26	34	23	26	29	40	40	34	64	46	40	23	32	49	34	37	26	32	43	61	58	64	64	72	81	96	84	81	81	81	96	96	96	84	96	107	96	110
22	0	0	0	0	0	0	0	5	5	5	11	14	29	32	29	23	26	43	32	43	43	32	49	32	43	40	29	40	52	49	58	64	64	64	75	81	87	90	69	72	75	104	104	98	98	104	96	87	84
22.25	0	0	0	0	0	0	0	2	2	20	8	8	29	17	29	20	34	40	40	34	46	40	43	37	26	29	40	52	46	58	52	43	55	55	75	90	93	81	81	84	75	96	96	87	78	98	90	81	98
22.5	2	5	11	14	23	23	20	34	34	26	34	37	37	49	46	55	52	40	49	46	52	58	58	55	46	52	43	69	46	90	78	98	78	78	98	66	90	69	87	78	90	104	104	81	98	98	87	69	61
22.75	2	5	17	26	17	20	23	29	29	32	26	20	49	34	37	37	58	64	64	46	64	55	46	52	37	37	52	66	64	72	75	69	75	75	93	75	81	84	81	87	81	69	69	93	96	110	78	84	72
23	2	0	5	17	20	20	26	14	14	37	23	37	52	55	43	46	49	49	37	46	58	64	69	61	43	52	64	72	55	61	66	78	93	93	84	78	84	90	93	90	90	101	101	90	87	84	96	90	87
23.25	0	2	2	11	17	20	20	34	34	34	52	43	37	49	61	52	52	43	46	58	43	61	46	55	49	66	52	58	52	49	58	66	87	87	78	90	96	69	72	87	78	107	107	98	104	98	75	96	81
23.5	2	0	8	5	17	17	20	23	23	34	40	32	34	37	61	40	58	43	52	40	43	43	64	61	43	49	52	46	55	46	64	81	66	66	66	78	72	78	84	72	96	75	75	90	96	84	96	96	84
23.75	0	0	2	5	0	2	2	14	14	23	20	40	34	49	69	69	64	69	58	69	64	72	58	52	55	46	64	55	72	61	64	66	58	58	72	66	78	75	87	78	72	69	69	75	87	61	69	81	87
24	14	8	17	32	29	32	37	32	32	75	49	52	64	46	55	66	78	72	61	69	84	69	81	61	61	66	72	75	84	78	72	72	84	84	75	90	66	84	87	81	81	69	69	81	98	104	90	78	87
24.25	8	17	8	29	34	49	40	43	43	52	66	72	81	90	84	84	78	66	84	72	72	66	66	66	90	78	78	78	84	78	78	87	93	93	110	66	78	64	66	61	90	78	78	84	66	93	104	101	69
24.5	11	8	8	20	20	23	23	40	40	49	66	46	58	40	58	75	78	84	96	98	72	96	98	98	78	78	61	87	87	69	78	78	78	78	90	81	66	49	101	58	61	64	64	90	75	69	96	84	81
24.75	46	40	37	55	58	72	93	55	55	93	90	104	119	72	98	93	101	81	93	104	78	87	72	87	69	72	69	61	81	69	64	98	81	81	78	75	55	52	61	46	49	49	49	61	87	58	90	72	93
[truncated: 607 more columns]

## Sheet: S2b
Time (h)	0	0.25	0.5	0.75	1	1.25	1.5	1.75	2	2.25	2.5	2.75	3	3.25	3.5	3.75	4	4.25	4.5	4.75	5	5.25	5.5	5.75	6	6.25	6.5	6.75	7	7.25	7.5	7.75	8	8.25	8.5	8.75	9	9.25	9.5	9.75	10	10.25	10.5	10.75	11	11.25	11.5	11.75	12
	33.2414	32.9071	32.6137	32.3848	32.2651	32.1598	32.0437	31.917	31.6857	31.3423	30.9057	30.3225	29.5691	28.8567	28.0613	27.3276	26.7499	26.3498	26.0233	25.8951	25.877	25.9773	26.215	26.4993	26.781	27.1233	27.4577	27.8295	28.2941	28.8932	29.5867	30.4936	31.524	32.6827	33.9734	35.3972	36.8587	38.3529	39.7792	41.1261	42.3969	43.5294	44.5189	45.5392	46.496	47.4199	48.3163	49.2391	50.1618
Magnification=0.488um	32.7186	32.4307	32.1768	31.9708	31.8629	31.7708	31.6737	31.575	31.3863	31.0995	30.7237	30.2058	29.53	28.8729	28.1251	27.422	26.8515	26.4323	26.0823	25.9172	25.8698	25.9423	26.1537	26.4228	26.6984	27.0456	27.395	27.7848	28.2695	28.8841	29.6055	30.522	31.5645	32.7297	34.0147	35.4231	36.8591	38.3299	39.7283	41.0444	42.2827	43.4009	44.3871	45.3985	46.3656	47.3077	48.2261	49.1679	50.1168
	32.0867	31.8563	31.6514	31.4758	31.3868	31.3137	31.2383	31.1708	31.0293	30.8053	30.499	30.0556	29.4701	28.8802	28.1931	27.5322	26.9772	26.545	26.1758	25.9748	25.8972	25.9379	26.1178	26.3682	26.6338	26.9826	27.3449	27.7527	28.259	28.8901	29.6418	30.5702	31.6238	32.7956	34.072	35.4622	36.8668	38.3067	39.6694	40.948	42.1498	43.2519	44.2335	45.2373	46.2176	47.1827	48.1282	49.0936	50.0726
	31.3613	31.1969	31.0475	30.9087	30.844	30.7941	30.7421	30.7076	30.616	30.4584	30.227	29.8657	29.3801	28.8699	28.2564	27.65	27.1203	26.6834	26.2996	26.0653	25.9561	25.9615	26.1052	26.3327	26.5836	26.9315	27.3057	27.7323	28.2614	28.9105	29.6917	30.6317	31.6922	32.8657	34.1272	35.4923	36.8573	38.2577	39.5772	40.8126	41.9769	43.0626	44.0407	45.0404	46.0385	47.0328	48.011	49.0079	50.0224
	30.6467	30.5394	30.4348	30.3234	30.274	30.2398	30.203	30.1948	30.149	30.0553	29.9008	29.6267	29.2479	28.8279	28.3001	27.7596	27.2654	26.8341	26.4424	26.18	26.0415	26.012	26.1172	26.3205	26.5558	26.9014	27.2881	27.7353	28.2891	28.9577	29.7693	30.7227	31.7886	32.9625	34.2076	35.5446	36.8671	38.2211	39.4913	40.6789	41.803	42.8685	43.8397	44.8344	45.8494	46.8736	47.8861	48.916	49.9685
	29.8877	29.8429	29.7874	29.7086	29.6787	29.6633	29.6415	29.657	29.6551	29.6224	29.5435	29.3575	29.0873	28.762	28.3276	27.8604	27.4088	26.9925	26.5998	26.3148	26.15	26.0872	26.1548	26.3351	26.5556	26.8991	27.2997	27.769	28.3482	29.0373	29.8758	30.8406	31.9073	33.077	34.3016	35.6067	36.8846	38.1882	39.4072	40.5466	41.6344	42.6824	43.6483	44.6409	45.6749	46.7315	47.7798	48.8445	49.9349
	29.1859	29.1901	29.171	29.1153	29.0985	29.096	29.0839	29.1177	29.1551	29.1791	29.175	29.0775	28.9159	28.6898	28.3537	27.9667	27.5638	27.17	26.7813	26.4778	26.2884	26.1929	26.2233	26.3811	26.589	26.9326	27.351	27.8458	28.4546	29.1671	30.0298	31.0041	32.0657	33.2244	34.4224	35.6887	36.916	38.1609	39.3234	40.4114	41.4615	42.4882	43.4443	44.4317	45.481	46.566	47.6485	48.7488	49.877
	28.4855	28.5359	28.5506	28.5178	28.5144	28.5244	28.522	28.5725	28.6465	28.724	28.7931	28.7856	28.733	28.6112	28.3795	28.0802	27.7334	27.3708	26.9918	26.6752	26.4627	26.3343	26.3271	26.4593	26.6518	26.9923	27.4254	27.9426	28.5769	29.3096	30.1895	31.1694	32.2201	33.3638	34.5328	35.7595	36.938	38.1248	39.2337	40.2739	41.2918	42.2991	43.2458	44.229	45.2915	46.4011	47.5146	48.6468	49.807
	27.9069	27.9825	28.0111	27.9843	27.9795	27.9893	27.9861	28.0427	28.1429	28.2643	28.3993	28.4783	28.5306	28.5135	28.3887	28.1811	27.897	27.5746	27.2126	26.8904	26.6587	26.5006	26.4569	26.5622	26.7379	27.0719	27.5155	28.0518	28.7064	29.4555	30.3454	31.328	32.3671	33.4952	34.637	35.8288	36.967	38.1026	39.1667	40.1684	41.1625	42.1542	43.0927	44.0724	45.143	46.2713	47.4092	48.5659	49.7492
	27.4495	27.5303	27.5543	27.5184	27.499	27.497	27.4849	27.5388	27.6561	27.8133	28.007	28.1671	28.3184	28.4044	28.3847	28.2694	28.0514	27.7736	27.4333	27.1109	26.8625	26.6781	26.6013	26.6806	26.8428	27.1723	27.6274	28.1848	28.8603	29.6267	30.5231	31.5059	32.5308	33.6392	34.752	35.9067	37.0052	38.0899	39.1114	40.0788	41.0518	42.0275	42.9581	43.9333	45.006	46.1472	47.3026	48.4777	49.6773
	27.1142	27.1799	27.1808	27.1211	27.0748	27.05	27.0227	27.0679	27.1952	27.3811	27.6262	27.8623	28.106	28.2925	28.3751	28.3508	28.2011	27.9706	27.6565	27.339	27.0763	26.8688	26.7618	26.8161	26.9664	27.2938	27.7611	28.3398	29.0367	29.82	30.7192	31.7004	32.7105	33.7973	34.8815	36.0005	37.0636	38.1026	39.0874	40.0267	40.9823	41.9411	42.8587	43.8235	44.8865	46.0262	47.185	48.3656	49.5687
	26.7914	26.8393	26.8171	26.7362	26.666	26.6215	26.583	26.6217	26.7583	26.9706	27.2616	27.5684	27.8957	28.1772	28.3574	28.4214	28.3406	28.159	27.8734	27.566	27.2906	27.0644	26.9298	26.9591	27.0978	27.4221	27.8988	28.4953	29.211	30.0098	30.907	31.8842	32.8817	33.9489	35.006	36.0932	37.1252	38.1259	39.0769	39.9929	40.931	41.8684	42.7674	43.7151	44.7593	45.8836	47.035	48.2119	49.4083
	26.5514	26.5707	26.5172	26.4096	26.3106	26.243	26.1936	26.2253	26.3694	26.6058	26.9365	27.307	27.7082	28.0754	28.342	28.4857	28.4703	28.3337	28.0768	27.7807	27.4951	27.2546	27.0973	27.1033	27.2331	27.5529	28.0363	28.649	29.381	30.1931	31.0874	32.0613	33.0501	34.1003	35.136	36.197	37.2056	38.175	39.0962	39.9924	40.9106	41.8198	42.6967	43.6191	44.6316	45.7272	46.8575	48.0186	49.1964
	26.3009	26.2987	26.2241	26.1004	25.9824	25.9006	25.8484	25.8796	26.0324	26.2904	26.6516	27.0763	27.5382	27.9787	28.3188	28.5317	28.5784	28.4861	28.2604	27.9794	27.6882	27.4393	27.2646	27.2502	27.3712	27.6855	28.1728	28.7986	29.5449	30.3692	31.2625	32.2352	33.22	34.255	35.2721	36.3087	37.2961	38.2384	39.1305	40.0062	40.9007	41.7774	42.6267	43.5177	44.4896	45.5463	46.6436	47.7752	48.9219
	26.0791	26.054	25.9603	25.8242	25.6913	25.601	25.552	25.5873	25.7497	26.0284	26.4155	26.8875	27.4014	27.9056	28.3106	28.5868	28.6951	28.648	28.4564	28.1938	27.8998	27.6453	27.4537	27.4167	27.5254	27.8299	28.3142	28.9472	29.704	30.5386	31.4316	32.4041	33.388	34.4099	35.4115	36.4283	37.3975	38.3175	39.1818	40.0386	40.9072	41.7475	42.5642	43.4167	44.338	45.3451	46.3983	47.4895	48.5962
	25.9022	25.8535	25.7427	25.5976	25.4537	25.3594	25.3167	25.3579	25.5294	25.8249	26.2309	26.7388	27.2923	27.845	28.3011	28.6301	28.7953	28.791	28.6352	28.3954	28.1036	27.8496	27.6451	27.5886	27.6847	27.9749	28.4502	29.0829	29.8446	30.6829	31.5752	32.546	33.5312	34.5425	35.5314	36.5319	37.4845	38.3858	39.2214	40.0577	40.8935	41.6905	42.4666	43.2711	44.1323	45.0796	46.0794	47.121	48.1818
	25.6938	25.632	25.517	25.3762	25.2347	25.1491	25.1207	25.1738	25.3554	25.664	26.08	26.6114	27.1899	27.7757	28.2704	28.6442	28.8641	28.9037	28.7891	28.5793	28.2985	28.0519	27.8402	27.769	27.8531	28.1265	28.5887	29.2166	29.98	30.8212	31.7157	32.6866	33.6751	34.6776	35.6531	36.6358	37.5679	38.4481	39.2485	40.0556	40.8487	41.5931	42.3229	43.0737	43.8714	44.7557	45.6981	46.6878	47.7023
	25.4058	25.3503	25.2523	25.1364	25.0174	24.9578	24.956	25.0296	25.2239	25.5433	25.9621	26.506	27.0974	27.7033	28.2255	28.6374	28.9103	28.9954	28.927	28.7525	28.4906	28.256	28.0403	27.9566	28.0264	28.2805	28.7241	29.3421	30.1035	30.9463	31.8447	32.819	33.8128	34.8087	35.7744	36.7403	37.6521	38.5063	39.266	40.0352	40.7728	41.4552	42.1248	42.8106	43.5356	44.3505	45.2298	46.1641	47.1328
	25.1083	25.0644	24.9903	24.9056	24.8146	24.7864	24.8126	24.9063	25.1111	25.434	25.847	26.391	26.9827	27.5971	28.1372	28.5815	28.9086	29.0455	29.0333	28.9049	28.6754	28.4646	28.2538	28.1644	28.2207	28.4526	28.874	29.4753	30.2285	31.0679	31.9688	32.9437	33.9388	34.9239	35.8765	36.821	37.7059	38.5284	39.2398	39.9628	40.6379	41.2553	41.8617	42.4805	43.1339	43.8806	44.6974	45.5767	46.5038
	24.7863	24.7646	24.7259	24.6826	24.6292	24.6397	24.6973	24.8115	25.0239	25.3427	25.7402	26.2699	26.8478	27.4565	28.0036	28.4732	28.8508	29.0424	29.0919	29.0172	28.8316	28.6548	28.459	28.3715	28.4192	28.6323	29.0345	29.6187	30.3628	31.1985	32.1031	33.0792	34.0735	35.0476	35.9856	36.9044	37.7587	38.5449	39.2046	39.8749	40.4833	41.0328	41.5727	42.123	42.7088	43.3914	44.1497	44.9784	45.8704
	24.482	24.4885	24.4915	24.4948	24.4859	24.5402	24.6298	24.7628	24.9775	25.2829	25.6557	26.1559	26.7059	27.2933	27.836	28.3238	28.748	28.9972	29.1156	29.1052	28.979	28.8476	28.6781	28.6025	28.6465	28.8429	29.2252	29.7874	30.517	31.3431	32.2474	33.2202	34.2075	35.1678	36.0872	36.9759	37.7938	38.537	39.1431	39.7574	40.2985	40.7844	41.2618	41.751	42.2813	42.9134	43.6263	44.4152	45.2843
	24.1297	24.1728	24.225	24.2801	24.3226	24.4258	24.5502	24.7035	24.9213	25.2117	25.5583	26.0237	26.5412	27.1028	27.6363	28.14	28.6089	28.9171	29.1101	29.1718	29.1159	29.0377	28.9034	28.8465	28.889	29.0688	29.4278	29.9617	30.6673	31.474	32.3675	33.33	34.3014	35.2436	36.1429	37.0003	37.7813	38.4841	39.0432	39.6044	40.0869	40.5207	40.9442	41.3827	41.8686	42.4638	43.1445	43.9057	44.7624
	23.8121	23.8872	23.9819	24.0806	24.1682	24.3133	24.4662	24.6341	24.85	25.1214	25.4385	25.8639	26.3445	26.8784	27.3997	27.9176	28.4306	28.801	29.0738	29.2165	29.2428	29.2279	29.1397	29.1087	29.154	29.3198	29.6538	30.1557	30.8303	31.611	32.4872	33.4353	34.3849	35.3072	36.1844	37.009	37.752	38.4117	38.9257	39.435	39.8648	40.2543	40.6315	41.032	41.4877	42.0604	42.7226	43.4688	44.325
	23.58	23.6813	23.8106	23.9419	24.0639	24.2388	24.4077	24.5784	24.7824	25.026	25.3072	25.6841	26.122	26.6245	27.1305	27.6591	28.2127	28.6455	29.0007	29.2306	29.3485	29.406	29.3742	29.3794	29.4344	29.5909	29.9015	30.3699	31.0093	31.7574	32.6086	33.5363	34.4602	35.3613	36.2155	37.0079	37.7152	38.3351	38.8116	39.2756	39.6645	40.0237	40.3697	40.7499	41.1952	41.7652	42.4265	43.1713	44.0384
	23.432	23.5514	23.7051	23.8562	24.001	24.1925	24.3653	24.5281	24.7118	24.9226	25.164	25.4857	25.8762	26.343	26.8293	27.3622	27.9486	28.4367	28.871	29.1885	29.4034	29.5405	29.5767	29.6307	29.7081	29.8681	30.164	30.6049	31.2124	31.9264	32.7468	33.6474	34.5391	35.4138	36.2433	37.0034	37.6763	38.2619	38.7113	39.1424	39.5066	39.8533	40.1851	40.5611	41.0116	41.5919	42.2638	43.0157	43.8982
	23.3222	23.4513	23.618	23.777	23.9349	24.1335	24.304	24.4565	24.6205	24.8042	25.0115	25.284	25.6324	26.068	26.5349	27.0689	27.6793	28.2129	28.7179	29.1175	29.4258	29.642	29.7514	29.861	29.9698	30.143	30.4309	30.8498	31.4274	32.1061	32.8912	33.7585	34.6125	35.4564	36.2581	36.983	37.6186	38.1715	38.5982	39.0017	39.3507	39.6951	40.0252	40.4116	40.8817	41.4856	42.182	42.9538	43.8605
	23.2788	23.405	23.5696	23.7206	23.8778	24.0718	24.2318	24.3701	24.5155	24.6777	24.858	25.0899	25.404	25.8134	26.2635	26.795	27.4212	27.9913	28.5563	29.0299	29.4257	29.7181	29.9017	30.0697	30.2118	30.4	30.6783	31.0723	31.6142	32.2481	32.9872	33.8123	34.625	35.4374	36.214	36.9131	37.5242	38.0615	38.4852	38.8813	39.2391	39.6039	39.953	40.3696	40.8743	41.512	42.2417	43.037	43.9645
	23.3373	23.4487	23.5967	23.725	23.8673	24.0439	24.1841	24.3009	24.4253	24.5686	24.7257	24.9218	25.2049	25.5894	26.0205	26.5418	27.1733	27.768	28.3789	28.9152	29.3888	29.7518	30.0088	30.2369	30.4195	30.6269	30.8978	31.2708	31.7781	32.3674	33.0582	33.8369	34.6073	35.386	36.1386	36.816	37.4088	37.938	38.3691	38.7707	39.1533	39.5528	39.9393	40.4033	40.9554	41.6394	42.4096	43.2327	44.1803
	23.441	23.5334	23.6594	23.76	23.8817	24.0347	24.1524	24.2461	24.3509	24.4802	24.6188	24.7866	25.0447	25.4076	25.8185	26.3243	26.9511	27.5594	28.2023	28.7877	29.3268	29.7528	30.0808	30.3708	30.5991	30.8324	31.101	31.4588	31.9339	32.4772	33.1151	33.8417	34.5662	35.306	36.0313	36.69	37.2703	37.8012	38.2521	38.6747	39.0963	39.5464	39.9847	40.5076	41.113	41.8476	42.6594	43.5079	44.4691
	23.6195	23.6781	23.7662	23.8248	23.9133	24.0328	24.1217	24.1908	24.2777	24.3995	24.5278	24.679	24.9219	25.2698	25.6653	26.1553	26.7701	27.3813	28.041	28.6604	29.2486	29.7264	30.1178	30.4687	30.7467	31.0129	31.2865	31.6377	32.0869	32.587	33.1699	33.8373	34.5099	35.2018	35.8914	36.5284	37.0967	37.6344	38.1115	38.5668	39.0377	39.5495	40.0491	40.6364	41.296	42.0768	42.9234	43.7888	44.7519
	23.818	23.8441	23.8925	23.9078	23.9596	24.0413	24.0994	24.1428	24.2131	24.3313	24.4545	24.5989	24.8337	25.172	25.5572	26.0308	26.6285	27.2312	27.892	28.5296	29.1487	29.6632	30.1065	30.5106	30.8367	31.1371	31.4202	31.7707	32.1999	32.6639	33.1942	33.8042	34.4297	35.075	35.734	36.3549	36.919	37.4732	37.9859	38.4853	39.0125	39.5902	40.1546	40.8056	41.5139	42.3321	43.203	44.077	45.0293
	24.04	24.0336	24.0413	24.0134	24.0251	24.0648	24.0898	24.106	24.1595	24.2747	24.3952	24.541	24.7743	25.1086	25.4889	25.9482	26.5269	27.1155	27.7668	28.4068	29.038	29.5728	30.0529	30.4978	30.8654	31.197	31.4915	31.8461	32.2618	32.6976	33.1839	33.7417	34.3259	34.9267	35.5558	36.1612	36.7261	37.3011	37.8522	38.4017	38.9873	39.6334	40.2639	40.9779	41.7301	42.5772	43.4594	44.3288	45.2547
	24.227	24.1936	24.1668	24.1035	24.081	24.0845	24.0838	24.0797	24.1234	24.2413	24.3649	24.5208	24.7599	25.0951	25.4751	25.9226	26.48	27.0511	27.682	28.3102	28.9356	29.4742	29.9762	30.4476	30.8499	31.2086	31.5157	31.8796	32.2872	32.7033	33.1542	33.6677	34.2141	34.7714	35.3699	35.9601	36.5259	37.1203	37.7066	38.3034	38.9416	39.6491	40.3393	41.1073	41.892	42.7564	43.6367	44.4906	45.3773
	24.38	24.3265	24.273	24.1824	24.132	24.105	24.0847	24.0648	24.1025	24.2244	24.3541	24.5263	24.7758	25.1172	25.5011	25.9394	26.4763	27.0276	27.6322	28.2381	28.8442	29.3726	29.8817	30.3664	30.7935	31.1746	31.4952	31.8707	32.2743	32.6786	33.1019	33.5789	34.0941	34.6126	35.1834	35.7626	36.3352	36.955	37.5803	38.2292	38.9202	39.6886	40.4327	41.2447	42.0486	42.9127	43.7708	44.5893	45.4169
	24.5771	24.4986	24.4145	24.2933	24.2094	24.1483	24.1043	24.0656	24.0937	24.2149	24.3492	24.5392	24.801	25.1512	25.5442	25.9781	26.4985	27.032	27.6103	28.1889	28.7685	29.2783	29.7827	30.2694	30.7123	31.1097	31.4449	31.8323	32.2342	32.6328	33.0384	33.4873	33.9792	34.4657	35.013	35.5825	36.164	36.8081	37.4688	38.1652	38.8999	39.716	40.501	41.3398	42.1497	42.9983	43.8182	44.588	45.3466
	24.7663	24.6702	24.5627	24.4182	24.3066	24.2155	24.1518	24.0973	24.1155	24.2339	24.3718	24.5794	24.854	25.2122	25.6172	26.0496	26.556	27.0718	27.6216	28.1684	28.7143	29.1973	29.6861	30.1633	30.6112	31.0193	31.3677	31.7661	32.1692	32.568	32.9647	33.3967	33.8717	34.335	34.865	35.428	36.0197	36.6861	37.3773	38.1158	38.8842	39.7371	40.5487	41.3996	42.2035	43.0246	43.7944	44.5072	45.1881
	24.9474	24.8376	24.7119	24.5493	24.4137	24.2971	24.2161	24.1476	24.1555	24.2669	24.4057	24.628	24.9135	25.2792	25.6973	26.1306	26.6273	27.1278	27.6523	28.1671	28.6758	29.1272	29.5915	30.0496	30.4927	30.9053	31.2657	31.6755	32.086	32.4958	32.8997	33.3305	33.8016	34.2536	34.7739	35.3337	35.935	36.6172	37.3265	38.0919	38.8779	39.7492	40.57	41.4161	42.1998	42.979	43.6877	44.3336	44.9321
	25.1546	25.0331	24.8925	24.7138	24.5542	24.4113	24.3101	24.2235	24.215	24.3119	24.4442	24.6731	24.965	25.3363	25.7664	26.2008	26.6898	27.1769	27.6801	28.1621	28.6316	29.0481	29.4818	29.9133	30.3433	30.756	31.1287	31.5518	31.9752	32.404	32.8307	33.2772	33.7593	34.2155	34.7385	35.3025	35.9173	36.6134	37.332	38.1093	38.8963	39.7642	40.57	41.3877	42.1323	42.8519	43.4866	44.0548	44.5664
	25.4204	25.2886	25.1367	24.9447	24.7628	24.594	24.4697	24.3599	24.3257	24.3963	24.5106	24.7306	25.0181	25.3848	25.8205	26.2527	26.7345	27.2102	27.6968	28.1496	28.5845	28.9687	29.3716	29.7752	30.1888	30.6012	30.9881	31.4252	31.8674	32.3213	32.7806	33.2521	33.7522	34.2204	34.7493	35.3157	35.9374	36.6353	37.3497	38.123	38.8953	39.7424	40.5197	41.2968	42.0001	42.6568	43.2184	43.7112	44.1427
	25.7224	25.5744	25.4051	25.1947	24.9856	24.7884	24.6361	24.4997	24.4355	24.4746	24.5667	24.7727	25.0524	25.4107	25.8494	26.2786	26.7543	27.2179	27.69	28.1159	28.518	28.8713	29.2413	29.6161	30.0114	30.4219	30.8238	31.2762	31.7419	32.2253	32.7259	33.2312	33.7588	34.2495	34.7937	35.3667	35.9952	36.6922	37.396	38.1551	38.9016	39.7122	40.4466	41.1693	41.8214	42.4072	42.8945	43.3104	43.6657
	25.992	25.8318	25.6482	25.4232	25.1908	24.9687	24.7901	24.6274	24.5317	24.5365	24.6009	24.7853	25.0507	25.3925	25.8266	26.2466	26.7131	27.1631	27.6227	28.0259	28.4003	28.7298	29.0719	29.4223	29.8002	30.2105	30.6272	31.0958	31.586	32.1006	32.6468	33.1909	33.7502	34.2688	34.8324	35.4136	36.045	36.7325	37.414	38.1445	38.853	39.6133	40.2929	40.9549	41.5528	42.0709	42.4925	42.8431	43.1393
	26.2643	26.0967	25.9043	25.6703	25.4194	25.1764	24.9716	24.7806	24.6499	24.6144	24.6427	24.794	25.0351	25.3514	25.7707	26.1751	26.6298	27.0678	27.5196	27.9071	28.2625	28.5789	28.902	29.2371	29.6031	30.0165	30.4494	30.935	31.4509	31.9947	32.5838	33.1649	33.7564	34.3038	34.8835	35.4674	36.0954	36.7617	37.4104	38.0985	38.758	39.4556	40.0713	40.6694	41.2148	41.672	42.0424	42.3433	42.6019
	26.5363	26.3665	26.1709	25.9333	25.6698	25.4096	25.1794	24.958	24.7882	24.7055	24.6888	24.7942	24.9988	25.2778	25.6718	26.053	26.4931	26.9193	27.3673	27.7465	28.0937	28.4083	28.7238	29.0545	29.4172	29.8386	30.2897	30.7938	31.3378	31.9101	32.5393	33.1556	33.7759	34.3485	34.9408	35.5224	36.1403	36.7769	37.3847	38.0225	38.6286	39.2605	39.8145	40.3542	40.8557	41.2631	41.5973	41.8629	42.0998
	26.7366	26.5762	26.3875	26.157	25.891	25.6207	25.3694	25.1192	24.9095	24.778	24.7108	24.7638	24.9233	25.1581	25.5203	25.8751	26.2993	26.7138	27.1603	27.5381	27.8842	28.2047	28.5211	28.8554	29.2228	29.6573	30.1277	30.6533	31.226	31.8258	32.4892	33.1344	33.7794	34.3704	34.9689	35.5407	36.1401	36.7401	37.3034	37.8875	38.4394	39.0062	39.5034	39.9938	40.4597	40.8304	41.1442	41.3906	41.6237
	26.941	26.7859	26.5989	26.3712	26.1005	25.8181	25.5433	25.2633	25.0132	24.8335	24.7149	24.7148	24.8274	25.0159	25.3417	25.6686	26.0752	26.4767	26.9208	27.3003	27.6481	27.9781	28.3007	28.6437	29.0176	29.465	29.9506	30.4944	31.0891	31.7082	32.3943	33.0603	33.7234	34.3273	34.9283	35.4878	36.0659	36.6292	37.149	37.6795	38.1793	38.6854	39.1313	39.582	40.021	40.3692	40.6793	40.9262	41.1741
	27.1812	27.0268	26.835	26.6037	26.3234	26.0236	25.7208	25.4076	25.1162	24.8878	24.7174	24.6639	24.7274	24.8661	25.1512	25.4458	25.832	26.2177	26.6563	27.0384	27.3912	27.734	28.069	28.4255	28.8107	29.2709	29.7684	30.3257	30.9357	31.5657	32.2602	32.9328	33.6018	34.2047	34.7983	35.3369	35.8868	36.4091	36.8854	37.366	37.8216	38.2764	38.685	39.1123	39.5392	39.8827	40.2077	40.4758	40.7575
	27.3464	27.2053	27.0196	26.7947	26.513	26.2009	25.8744	25.5296	25.199	24.9243	24.7016	24.5955	24.6093	24.6988	24.9423	25.2047	25.5708	25.9426	26.3759	26.7618	27.1205	27.4774	27.8263	28.1953	28.5914	29.0594	29.5603	30.1237	30.7401	31.3742	32.069	32.7432	33.4159	34.0178	34.6065	35.1309	35.6601	36.1494	36.5911	37.0304	37.4491	37.8598	38.239	38.6512	39.0722	39.4213	39.7703	40.0716	40.3978
	27.5295	27.3953	27.2101	26.987	26.702	26.3764	26.0273	25.6528	25.2862	24.9691	24.6975	24.5408	24.5047	24.5456	24.7444	24.9733	25.3151	25.6717	26.0974	26.4866	26.8516	27.2239	27.5902	27.9747	28.3843	28.8596	29.3604	29.9265	30.5432	31.1718	31.8534	32.5177	33.1811	33.7701	34.3422	34.845	35.3488	35.8039	36.2123	36.6152	37.0033	37.3818	37.7441	38.1544	38.5807	38.949	39.3345	39.6815	40.0605
	27.6892	27.5656	27.3844	27.1665	26.8836	26.5491	26.1841	25.7861	25.3898	25.0361	24.7193	24.5144	24.4273	24.4179	24.5679	24.7595	25.0721	25.4086	25.8217	26.2133	26.5855	26.9733	27.3601	27.7619	28.186	28.6673	29.1648	29.727	30.3357	30.95	31.6069	32.2518	32.897	33.4669	34.0196	34.5033	34.983	35.4108	35.7954	36.1711	36.537	36.8942	37.2499	37.6654	38.1035	38.4995	38.9277	39.3272	39.7629
	27.9778	27.8474	27.6538	27.4246	27.1289	26.7725	26.3818	25.9542	25.5235	25.132	24.7713	24.5201	24.3825	24.324	24.424	24.5762	24.8564	25.1686	25.5639	25.9511	26.3245	26.7217	27.1238	27.5386	27.9712	28.4547	28.9439	29.4969	30.0927	30.6905	31.318	31.9392	32.5636	33.1117	33.6456	34.1138	34.5755	34.9854	35.357	35.7203	36.0785	36.4321	36.7952	37.2269	37.6843	38.1134	38.5833	39.0342	39.521
	28.2962	28.1578	27.9514	27.7109	27.4031	27.0257	26.6127	26.1588	25.6981	25.2734	24.8738	24.5781	24.3916	24.2834	24.3308	24.4392	24.6798	24.9607	25.3295	25.702	26.066	26.4639	26.8748	27.296	27.7335	28.2155	28.6947	29.2375	29.8202	30.4004	31.0003	31.5988	32.2005	32.7269	33.2421	33.6956	34.1409	34.5365	34.8968	35.252	35.6063	35.9626	36.3379	36.7879	37.2658	37.7304	38.2408	38.7406	39.2732
	28.6648	28.5084	28.2811	28.0223	27.6979	27.2963	26.8615	26.3833	25.8966	25.4433	25.0102	24.674	24.4416	24.2866	24.2806	24.3434	24.5389	24.782	25.1159	25.4634	25.8074	26.1949	26.6062	27.0258	27.4624	27.9393	28.4089	28.9422	29.5144	30.0802	30.6572	31.2391	31.8221	32.3323	32.834	33.2797	33.7158	34.1063	34.4627	34.8174	35.1745	35.541	35.9333	36.4024	36.8993	37.3953	37.9409	38.4822	39.0492
	29.0855	28.9082	28.6596	28.3812	28.0375	27.6095	27.1508	26.6459	26.1311	25.6464	25.1782	24.7995	24.5194	24.3186	24.2571	24.2737	24.4207	24.622	24.917	25.2317	25.5491	25.9188	26.3225	26.7344	27.1645	27.6337	28.096	28.6222	29.1871	29.7439	30.3062	30.8795	31.4509	31.9519	32.448	32.8941	33.328	33.7201	34.079	34.4386	34.8003	35.1787	35.5849	36.066	36.5741	37.0909	37.6584	38.2254	38.8123
	29.5494	29.349	29.0771	28.7778	28.4124	27.9567	27.4742	26.9433	26.4009	25.8856	25.3845	24.9634	24.6375	24.3912	24.2742	24.244	24.3396	24.4957	24.7464	25.0226	25.3077	25.6547	26.0448	26.4444	26.8653	27.327	27.7859	28.3092	28.871	29.4215	29.9739	30.5429	31.1044	31.5987	32.0905	32.5373	32.9693	33.3644	33.7289	34.0988	34.4679	34.8616	35.2821	35.7722	36.2876	36.8196	37.4004	37.9804	38.5731
	30.0058	29.786	29.4962	29.1823	28.802	28.3259	27.8272	27.2775	26.7145	26.1737	25.6442	25.1834	24.8113	24.5179	24.3432	24.2616	24.2998	24.4027	24.5999	24.828	25.071	25.3875	25.7566	26.1395	26.5513	27.0073	27.47	28.0003	28.5718	29.1307	29.6894	30.2672	30.8299	31.3273	31.82	32.2692	32.7009	33.0977	33.4642	33.8416	34.215	34.6206	35.0529	35.549	36.0667	36.6062	37.1905	37.7715	38.3574
	30.4644	30.2296	29.9275	29.6042	29.214	28.7228	28.2113	27.6461	27.0651	26.4992	25.9417	25.4411	25.0196	24.679	24.4461	24.3112	24.2906	24.3383	24.4804	24.6581	24.8569	25.1399	25.4854	25.8507	26.253	26.7053	27.1774	27.721	28.3094	28.8851	29.4604	30.0547	30.6264	31.1316	31.6287	32.0817	32.5125	32.91	33.2764	33.6575	34.0321	34.4451	34.8817	35.3772	35.8892	36.4262	37.0044	37.5738	38.1438
	30.956	30.7066	30.3933	30.0604	29.6606	29.1551	28.6311	28.0488	27.4482	26.8543	26.2666	25.7233	25.2505	24.8624	24.5724	24.3843	24.3062	24.3007	24.3891	24.5187	24.676	24.9257	25.2484	25.5974	25.9928	26.4453	26.9317	27.4936	28.1025	28.6993	29.2959	29.9107	30.4929	31.008	31.5099	31.9664	32.3947	32.7912	33.1569	33.5387	33.9123	34.3301	34.7677	35.26	35.7641	36.296	36.8655	37.4196	37.9711
	31.4383	31.1814	30.863	30.5267	30.1221	29.6085	29.0763	28.481	27.8643	27.2452	26.6302	26.0481	25.5288	25.0975	24.7562	24.5193	24.3884	24.3321	24.368	24.4506	24.5659	24.7796	25.0751	25.404	25.7922	26.2433	26.7459	27.3282	27.9611	28.584	29.2075	29.8485	30.4486	30.9803	31.4933	31.9569	32.389	32.7889	33.1595	33.545	33.9203	34.3408	34.776	35.2592	35.748	36.2632	36.8122	37.3378	37.8586
	31.9742	31.7027	31.3704	31.0222	30.6059	30.0793	29.5336	28.9225	28.2869	27.6418	27.0007	26.3828	25.8202	25.3487	24.9629	24.683	24.5076	24.4076	24.3962	24.4396	24.5188	24.6994	24.9694	25.2785	25.6591	26.108	26.6242	27.2257	27.8813	28.5326	29.1872	29.8571	30.4792	31.0313	31.56	32.0339	32.4694	32.8707	33.2425	33.6266	33.9992	34.4153	34.8428	35.3132	35.7838	36.2795	36.8055	37.3021	37.7942
	32.4753	32.2031	31.8678	31.5152	31.0929	30.558	29.9993	29.3717	28.7151	28.0433	27.3751	26.7227	26.1199	25.6117	25.1885	24.8714	24.6584	24.5219	24.4683	24.4799	24.5287	24.68	24.926	25.2182	25.5936	26.0414	26.5692	27.1902	27.8681	28.5482	29.2342	29.9335	30.582	31.1601	31.7093	32.1997	32.6442	33.0514	33.4292	33.8139	34.184	34.5915	35.0069	35.4598	35.9056	36.3753	36.8726	37.3363	37.7987
	33.0264	32.754	32.4134	32.0521	31.6192	31.0723	30.4949	29.8455	29.1634	28.4621	27.7651	27.0788	26.4395	25.8995	25.4461	25.0974	24.8543	24.6894	24.6014	24.5889	24.6145	24.7408	24.9651	25.2441	25.6148	26.06	26.5954	27.2311	27.9272	28.6331	29.3485	30.0759	30.7538	31.3616	31.9362	32.4496	32.9086	33.3236	33.7077	34.0904	34.452	34.844	35.2396	35.6683	36.0861	36.5279	36.9979	37.4345	37.8772
	33.5929	33.3217	32.9751	32.604	32.1586	31.598	30.9998	30.3256	29.6163	28.8852	28.1608	27.4439	26.7733	26.207	25.7327	25.3604	25.0967	24.9136	24.8012	24.7752	24.7867	24.8944	25.1022	25.3715	25.7416	26.1852	26.7258	27.3727	28.0851	28.8134	29.5537	30.3043	31.0094	31.6451	32.2438	32.7814	33.2571	33.6832	34.0796	34.4653	34.8248	35.2063	35.5894	35.9992	36.3946	36.8116	37.2581	37.6709	38.0974
	34.1429	33.8827	33.5381	33.1641	32.7122	32.1434	31.5278	30.8304	30.094	29.3338	28.582	27.8356	27.1361	26.5455	26.0542	25.6625	25.3825	25.1872	25.0554	25.022	25.0247	25.116	25.3088	25.5696	25.9383	26.3796	26.9218	27.5775	28.3039	29.0547	29.8222	30.5992	31.3378	32.0104	32.642	33.2123	33.7117	34.1542	34.5688	34.9581	35.3157	35.6871	36.0551	36.445	36.8179	37.2109	37.6341	38.0246	38.4369
	34.829	34.5613	34.2007	33.8066	33.3333	32.7442	32.1013	31.3731	30.6034	29.8102	29.03	28.2546	27.5274	26.9132	26.4076	25.9996	25.7067	25.5039	25.3578	25.3211	25.3204	25.3991	25.5797	25.834	26.1996	26.6376	27.1767	27.8362	28.5719	29.3412	30.1304	30.9302	31.7034	32.417	33.0864	33.6974	34.2295	34.6969	35.1393	35.5405	35.9032	36.2713	36.6288	37.0021	37.3549	37.7259	38.1275	38.4987	38.9008
	35.5277	35.2594	34.8883	34.4779	33.983	33.3712	32.6952	31.9295	31.119	30.2865	29.4719	28.6646	27.9107	27.2738	26.7574	26.339	26.0391	25.8365	25.6841	25.6478	25.6473	25.717	25.8867	26.1346	26.4944	26.9263	27.4573	28.1154	28.8564	29.6415	30.4515	31.2748	32.0858	32.8458	33.5622	34.2249	34.8048	35.3094	35.7917	36.2175	36.5959	36.9696	37.3241	37.6842	38.0197	38.3689	38.747	39.0971	39.4871
	36.298	36.0244	35.6389	35.2087	34.6875	34.0469	33.3317	32.5216	31.6637	30.7858	29.9308	29.0875	28.3053	27.6432	27.1156	26.688	26.3818	26.1822	26.028	25.9921	25.9915	26.0535	26.2137	26.4556	26.8103	27.2372	27.7621	28.4222	29.1721	29.9761	30.8113	31.6633	32.516	33.3269	34.0942	34.8128	35.4463	35.9942	36.5224	36.9794	37.3795	37.7652	38.1211	38.4702	38.7891	39.1155	39.4675	39.7926	40.1645
	36.9552	36.7048	36.3343	35.912	35.3882	34.7369	33.9963	33.1499	32.2491	31.3256	30.425	29.5407	28.7245	28.0331	27.4902	27.0528	26.7394	26.5428	26.39	26.3554	26.3571	26.4142	26.5681	26.8058	27.1559	27.5799	28.1026	28.7678	29.5307	30.3569	31.2218	32.1067	33.0053	33.8706	34.6917	35.4685	36.1572	36.7499	37.3257	37.8149	38.2369	38.6369	38.9939	39.3331	39.6369	39.941	40.2675	40.5662	40.9182
	37.706	37.4724	37.1132	36.6969	36.167	35.5023	34.7334	33.8479	32.9001	31.9248	30.9715	30.0403	29.1815	28.4547	27.889	27.4389	27.1149	26.9199	26.7692	26.7353	26.7411	26.7973	26.9482	27.1834	27.5299	27.9548	28.4797	29.1539	29.9329	30.7851	31.6816	32.6022	33.5472	34.4664	35.3415	36.1772	36.9214	37.5589	38.1848	38.7092	39.1578	39.5769	39.9394	40.2731	40.5657	40.8499	41.1521	41.4251	41.7559
	38.3883	38.1941	37.8719	37.4885	36.9755	36.3168	35.5355	34.6226	33.6351	32.6097	31.5993	30.6158	29.7055	28.9327	28.3313	27.8587	27.516	27.3148	27.1622	27.1241	27.1304	27.1868	27.3377	27.5729	27.9177	28.3461	28.8779	29.5641	30.3624	31.2445	32.1764	33.1358	34.1283	35.1022	36.0318	36.9269	37.7277	38.4111	39.0876	39.6482	40.1249	40.5655	40.9338	41.2617	41.5424	41.8051	42.0797	42.3223	42.6275
	39.055	38.912	38.6419	38.3073	37.8274	37.1876	36.4063	35.4766	34.4569	33.3837	32.3125	31.2712	30.3	29.4692	28.8187	28.3114	27.9392	27.7204	27.5598	27.5108	27.5141	27.5709	27.726	27.9641	28.3114	28.7492	29.2956	30.0007	30.824	31.7409	32.7119	33.7118	34.7506	35.7775	36.7588	37.7076	38.5621	39.2896	40.0148	40.6123	41.1197	41.5856	41.9646	42.2916	42.564	42.8092	43.0592	43.2713	43.5488
	39.7105	39.6306	39.4262	39.155	38.7205	38.109	37.3358	36.3959	35.3477	34.2262	33.0888	31.9835	30.9429	30.0466	29.3385	28.7885	28.3816	28.1408	27.9705	27.9096	27.9099	27.9717	28.1375	28.3831	28.7364	29.189	29.7578	30.4862	31.3373	32.291	33.3006	34.3414	35.4223	36.4954	37.5244	38.5221	39.4246	40.1938	40.9628	41.5943	42.1322	42.6231	43.0111	43.3365	43.6011	43.8283	44.0544	44.2367	44.4838
	40.3801	40.3671	40.234	40.0325	39.6489	39.0719	38.3115	37.3677	36.2959	35.1286	33.9236	32.7519	31.6387	30.6732	29.9012	29.3043	28.8595	28.5939	28.4138	28.3427	28.3412	28.4129	28.5941	28.8523	29.2146	29.6845	30.2796	31.0319	31.9079	32.895	33.9377	35.0134	36.1261	37.2355	38.3022	39.3398	40.282	41.0868	41.8931	42.5551	43.1216	43.634	44.0292	44.351	44.608	44.819	45.0221	45.1778	45.3976
	41.0059	41.0756	41.0325	40.918	40.6023	40.0763	39.3432	38.4087	37.3244	36.1189	34.8483	33.6095	32.4203	31.3778	30.5323	29.8792	29.3869	29.0868	28.8893	28.8014	28.7936	28.8736	29.0689	29.3401	29.7116	30.1977	30.8187	31.5949	32.4926	33.5109	34.5831	35.6894	36.8275	37.9652	39.0616	40.1283	41.1	41.9317	42.7653	43.4503	44.0401	44.5709	44.976	45.2992	45.5551	45.76	45.9504	46.092	46.2938
	41.7175	41.8637	41.9064	41.8763	41.6275	41.1533	40.4497	39.5277	38.4346	37.1938	35.8598	34.5514	33.281	32.1549	31.2279	30.5087	29.9616	29.6194	29.3977	29.2885	29.27	29.3572	29.5656	29.85	30.2302	30.7302	31.376	32.1733	33.0912	34.1374	35.2352	36.3691	37.5277	38.6858	39.8039	40.8914	41.8847	42.7349	43.5857	44.2871	44.8943	45.4401	45.8548	46.1812	46.4417	46.6467	46.8333	46.97	47.1609
	42.4797	42.698	42.8211	42.8706	42.6855	42.2614	41.5876	40.6791	39.5805	38.308	36.9147	35.5382	34.1867	32.9765	31.9658	31.1764	30.5705	30.1824	29.9311	29.8004	29.7699	29.8643	30.0856	30.3852	30.7754	31.2888	31.9565	32.7708	33.703	34.7684	35.8821	37.032	38.1993	39.3674	40.4973	41.5968	42.602	43.4668	44.3299	45.0461	45.6701	46.2328	46.66	46.9948	47.2666	47.4799	47.6725	47.8135	48.0026
	43.3701	43.6372	43.8176	43.9255	43.7873	43.4021	42.754	41.8589	40.7615	39.465	38.0232	36.5858	35.1611	33.8698	32.7767	31.9137	31.2415	30.7997	30.5092	30.3487	30.2982	30.3927	30.6198	30.9298	31.3276	31.8486	32.5338	33.3596	34.2987	35.3751	36.495	37.6512	38.8169	39.9846	41.1151	42.2154	43.2249	44.0972	44.9675	45.6951	46.3344	46.9149	47.3614	47.7135	48.0073	48.2418	48.4543	48.6147	48.8147
	44.3695	44.6696	44.8905	45.0398	44.9336	44.5741	43.9433	43.0565	41.9607	40.643	39.1598	37.6656	36.1734	34.8037	33.6318	32.6947	31.9542	31.4565	31.1237	30.9301	30.8567	30.9496	31.1806	31.4972	31.8975	32.4182	33.1115	33.9359	34.8673	35.9374	37.0475	38.1923	39.3424	40.4965	41.6184	42.7122	43.7235	44.6036	45.4822	46.2265	46.8884	47.4962	47.9707	48.3497	48.6762	48.9433	49.187	49.3759	49.5951
	45.5054	45.8229	46.0668	46.2389	46.1485	45.8006	45.1763	44.2895	43.1904	41.8511	40.3285	38.7789	37.2217	35.7746	34.5269	33.5148	32.7039	32.1488	31.771	31.542	31.4441	31.5325	31.7638	32.0829	32.4827	32.9966	33.6878	34.5011	35.4146	36.4652	37.5531	38.6733	39.7955	40.9246	42.0276	43.1043	44.1113	44.9946	45.8778	46.6393	47.3287	47.9693	48.483	48.9019	49.2736	49.5851	49.8711	50.097	50.3423
	46.775	47.0923	47.3398	47.5149	47.4236	47.0734	46.4455	45.551	44.4451	43.0849	41.5282	39.9266	38.3092	36.7898	35.4708	34.3828	33.4983	32.8807	32.4517	32.1795	32.0483	32.1218	32.3423	32.654	33.0435	33.5386	34.2139	35.0038	35.8878	36.9057	37.9597	39.0442	40.1312	41.2309	42.3113	43.3688	44.3733	45.2624	46.1527	46.9352	47.6561	48.3338	48.8933	49.3589	49.782	50.1441	50.4784	50.7475	51.0253
	48.2029	48.4943	48.7177	48.8696	48.7552	48.3838	47.739	46.8265	45.7103	44.3296	42.7466	41.101	39.4324	37.8513	36.4694	35.3107	34.3531	33.6722	33.1884	32.8669	32.6937	32.7418	32.9404	33.2324	33.602	34.0652	34.7122	35.4643	36.3056	37.2759	38.2821	39.3163	40.3554	41.4127	42.4588	43.4882	44.4836	45.3741	46.2693	47.074	47.83	48.5514	49.1659	49.6887	50.1746	50.5984	50.9907	51.3115	51.6288
	49.6363	49.9141	50.1217	50.2574	50.1255	49.7358	49.0761	48.1457	47.0204	45.622	44.0164	42.3314	40.6195	38.984	37.5461	36.3201	35.2904	34.5454	34.0028	33.6259	33.4028	33.415	33.5809	33.8433	34.1854	34.6086	35.2184	35.9251	36.7161	37.6285	38.5778	39.5511	40.5308	41.5333	42.5331	43.5225	44.4978	45.3811	46.274	47.0968	47.8855	48.6502	49.3206	49.9039	50.4556	50.9461	51.4009	51.7773	52.1382
	51.1795	51.4306	51.6072	51.7123	51.551	51.1324	50.4514	49.4987	48.3628	46.9502	45.33	43.6146	41.8706	40.193	38.7104	37.4235	36.3278	35.5186	34.915	34.4778	34.1983	34.1632	34.2856	34.5061	34.8091	35.1811	35.7415	36.3919	37.1236	37.9667	38.8497	39.7516	40.6663	41.6072	42.5549	43.5002	44.4495	45.3208	46.2085	47.0455	47.8625	48.6669	49.3896	50.0299	50.6436	51.1984	51.7142	52.1434	52.5502
	52.6643	52.9021	53.0584	53.1428	52.961	52.5206	51.8237	50.8543	49.7132	48.2955	46.6709	44.9387	43.1778	41.4765	39.9657	38.6312	37.4811	36.6119	35.9487	35.4476	35.1038	35.0082	35.0724	35.2349	35.4832	35.7884	36.2842	36.8653	37.5286	38.2934	39.1027	39.9274	40.7718	41.6483	42.5411	43.4366	44.3554	45.2082	46.084	46.9285	47.7678	48.605	49.3765	50.0704	50.7435	51.3608	51.9371	52.4187	52.8732
	54.1805	54.3979	54.5255	54.5839	54.3791	53.916	53.2043	52.2236	51.0838	49.6715	48.0559	46.325	44.5673	42.8604	41.3359	39.9648	38.7688	37.8427	37.1181	36.5471	36.1268	35.9555	35.9472	36.0375	36.2182	36.446	36.8678	37.3725	37.9618	38.6418	39.3709	40.1132	40.8804	41.6845	42.5134	43.3515	44.2303	45.0556	45.9106	46.7547	47.6072	48.4677	49.2792	50.0163	50.7386	51.41	52.04	52.5699	53.0706
	55.5979	55.8098	55.9229	55.9671	55.7522	55.2778	54.5612	53.5805	52.454	51.0617	49.4716	47.7639	46.0332	44.345	42.8265	41.4372	40.2103	39.2344	38.4503	37.805	37.299	37.0353	36.9372	36.9398	37.0376	37.1761	37.515	37.936	38.4476	39.0407	39.6892	40.349	41.0373	41.7663	42.5256	43.2982	44.1249	44.9103	45.73	46.5576	47.4043	48.2684	49.1021	49.8655	50.6223	51.3361	52.0112	52.5846	53.1315
	56.9223	57.1334	57.2369	57.2705	57.0508	56.5736	55.8582	54.8868	53.7844	52.4275	50.8793	49.2178	47.5375	45.8935	44.4047	43.0191	41.7806	40.7686	39.9326	39.2151	38.6219	38.2561	38.0547	37.9587	37.9609	38.0001	38.2479	38.5816	39.0135	39.5192	40.0861	40.6638	41.2729	41.9232	42.6071	43.3064	44.0675	44.7977	45.5666	46.3603	47.1826	48.0314	48.8679	49.6407	50.4157	51.1597	51.8707	52.4837	53.0758
	58.1761	58.3804	58.4711	58.4929	58.2684	57.7926	57.0829	56.1288	55.0593	53.7509	52.2605	50.6667	49.0601	47.4837	46.0466	44.6879	43.4592	42.4292	41.552	40.7691	40.0888	39.6167	39.3026	39.0991	38.9963	38.9278	39.0775	39.3203	39.6715	40.0913	40.5782	41.0776	41.608	42.1789	42.7821	43.402	44.0841	44.7419	45.4414	46.179	46.9526	47.7605	48.5766	49.3376	50.1134	50.874	51.6136	52.2658	52.9088
	59.3277	59.5199	59.5946	59.6029	59.3754	58.9061	58.2092	57.2829	56.2589	55.0151	53.6021	52.0998	50.5909	49.1062	47.74	46.432	45.2341	44.2029	43.2952	42.4545	41.6903	41.1087	40.6757	40.3593	40.1433	39.962	40.0073	40.1558	40.4247	40.7591	41.1667	41.5896	42.0407	42.5318	43.0477	43.5814	44.1722	44.7433	45.3586	46.0233	46.728	47.4759	48.2518	48.9851	49.7475	50.5135	51.2754	51.9653	52.663
	60.3719	60.542	60.5914	60.5784	60.3429	59.8802	59.1999	58.309	57.3412	56.1776	54.8617	53.4742	52.0877	50.7183	49.446	48.2142	47.071	46.0603	45.1363	44.2522	43.4149	42.7295	42.1796	41.7507	41.4217	41.1291	41.0703	41.126	41.3154	41.5698	41.9032	42.2557	42.6305	43.0428	43.47	43.915	44.4049	44.8786	45.3977	45.9742	46.5931	47.2642	47.9827	48.6715	49.4062	50.1637	50.9386	51.6595	52.4073
	61.3588	61.4903	61.5001	61.453	61.1988	60.7373	60.0704	59.2163	58.308	57.2292	56.0183	54.7557	53.5043	52.263	51.0985	49.9625	48.8928	47.9252	47.0052	46.0995	45.2105	44.4424	43.7916	43.2658	42.8352	42.4408	42.2864	42.2544	42.3661	42.5413	42.8004	43.0818	43.3769	43.708	44.042	44.3945	44.7792	45.1486	45.5635	46.0417	46.5636	47.1444	47.79	48.4188	49.1114	49.8469	50.6246	51.3695	52.1642
	62.1009	62.2028	62.1855	62.1146	61.852	61.4047	60.7616	59.9569	59.12	58.1368	57.0398	55.9133	54.805	53.7006	52.6521	51.6254	50.6427	49.7354	48.8402	47.9354	47.0225	46.1998	45.4747	44.8798	44.3695	43.8933	43.6586	43.5501	43.5882	43.6875	43.8704	44.0755	44.2838	44.5252	44.7569	45.006	45.2739	45.5262	45.8255	46.1925	46.6057	47.0843	47.6467	48.2086	48.8522	49.5629	50.3429	51.1154	51.9635
	62.8429	62.8815	62.8072	62.6852	62.3918	61.942	61.3113	60.5494	59.7797	58.8909	57.911	56.9224	55.9564	54.9897	54.059	53.1489	52.2645	51.4338	50.5853	49.707	48.8006	47.957	47.1915	46.5598	45.9969	45.4642	45.1675	44.9954	44.9681	44.9987	45.1116	45.2455	45.3682	45.5207	45.6505	45.798	45.9477	46.0778	46.2546	46.4982	46.7902	47.1534	47.6166	48.1	48.6849	49.3624	50.1405	50.9392	51.8417
	63.4212	63.4006	63.2744	63.1064	62.7868	62.3382	61.723	61.0043	60.2987	59.5003	58.6331	57.7759	56.9439	56.1132	55.2991	54.5117	53.7366	53.0006	52.2216	51.4001	50.5336	49.7062	48.9364	48.3022	47.7172	47.1559	46.8181	46.598	46.5146	46.4825	46.5272	46.5909	46.6274	46.6908	46.7199	46.7673	46.8006	46.8131	46.8701	46.9916	47.1633	47.4103	47.769	48.1686	48.6886	49.3257	50.0941	50.9127	51.8621
	63.8903	63.8111	63.6346	63.4231	63.0797	62.6347	62.0364	61.3611	60.7165	60.0023	59.2399	58.5028	57.7927	57.0887	56.3839	55.7173	55.0545	54.4226	53.7307	52.9923	52.1977	51.424	50.691	50.0941	49.526	48.9711	48.6231	48.3808	48.2586	48.1774	48.1638	48.1631	48.113	48.0859	48.0111	47.9548	47.8682	47.7574	47.6898	47.6812	47.728	47.8552	48.1084	48.4243	48.8801	49.479	50.2392	51.0778	52.0743
	64.2755	64.1279	63.8928	63.6306	63.2552	62.8052	62.2176	61.5787	60.989	60.3516	59.6882	59.0609	58.4623	57.8754	57.2744	56.7253	56.1765	55.6557	55.0653	54.4302	53.7341	53.0501	52.3945	51.8742	51.3614	50.8506	50.5259	50.2906	50.1531	50.042	49.9857	49.9303	49.7988	49.6827	49.506	49.3426	49.1301	48.8895	48.6881	48.5387	48.4515	48.4537	48.5944	48.824	49.2156	49.7782	50.5341	51.3953	52.4405
	64.4626	64.2647	63.9901	63.6942	63.3009	62.8543	62.2829	61.6822	61.1433	60.5761	60.0016	59.47	58.9676	58.4849	57.9785	57.54	57.1046	56.6996	56.2246	55.7129	55.1425	54.5838	54.0463	53.6412	53.2208	52.7906	52.5179	52.3143	52.1794	52.0515	51.9618	51.8567	51.6502	51.4471	51.1738	50.9075	50.5755	50.2115	49.8801	49.5946	49.3774	49.2595	49.2898	49.4376	49.7674	50.2962	51.0465	51.9265	53.0136
	64.4967	64.2676	63.9712	63.6579	63.2604	62.824	62.273	61.711	61.2168	60.7115	60.2136	59.761	59.3362	58.9399	58.5124	58.1684	57.8381	57.5441	57.1909	56.8174	56.395	55.9926	55.6135	55.3633	55.076	54.7666	54.5789	54.4348	54.325	54.1957	54.0828	53.9342	53.6569	53.3717	53.0082	52.645	52.2024	51.7262	51.2746	50.8617	50.523	50.2925	50.2179	50.2872	50.5555	51.0482	51.7888	52.6798	53.7994
	64.4907	64.2257	63.9022	63.5662	63.1588	62.7239	62.1864	61.6567	61.1993	60.7485	60.3212	59.9389	59.5832	59.2649	58.9087	58.649	58.4143	58.2243	57.9909	57.7557	57.4853	57.2503	57.0483	56.9737	56.8451	56.6848	56.6122	56.5567	56.5011	56.3964	56.2843	56.1125	55.7803	55.4233	54.9766	54.519	53.9674	53.3782	52.8037	52.2603	51.7991	51.4581	51.283	51.2792	51.4915	51.9526	52.685	53.585	54.7301
	64.3338	64.0561	63.728	63.3902	62.9911	62.571	62.0574	61.5653	61.1457	60.7458	60.3822	60.0611	59.7647	59.5128	59.2196	59.0307	58.8782	58.7828	58.6602	58.5554	58.4312	58.3638	58.3441	58.4511	58.4953	58.5022	58.5639	58.62	58.6426	58.5884	58.5015	58.3291	57.9625	57.5524	57.0355	56.4929	55.8407	55.1449	54.4484	53.7769	53.1945	52.7443	52.4692	52.3961	52.5539	52.9865	53.7096	54.6178	55.7822
	64.1278	63.8445	63.5186	63.184	62.7979	62.3936	61.9054	61.4488	61.062	60.7066	60.3977	60.1258	59.8765	59.6752	59.4333	59.2983	59.2137	59.2001	59.1765	59.194	59.212	59.3117	59.4801	59.7745	60.0022	60.191	60.4002	60.5819	60.6966	60.7076	60.6572	60.4929	60.1066	59.6532	59.0764	58.4613	57.7211	56.9326	56.1267	55.3408	54.6492	54.1023	53.7353	53.6	53.7074	54.1131	54.8221	55.7324	56.9064
	63.8304	63.558	63.2504	62.9318	62.5688	62.1867	61.7273	61.3058	60.9467	60.6298	60.3661	60.1307	59.917	59.752	59.551	59.4565	59.4267	59.4807	59.5425	59.6687	59.8191	60.0768	60.4256	60.9024	61.3131	61.6868	62.0479	62.3629	62.5817	62.6707	62.6713	62.5308	62.1424	61.6641	61.0476	60.3783	59.5706	58.7101	57.8147	56.9357	56.1521	55.5244	55.0796	54.8905	54.9514	55.3299	56.0177	56.918	58.0854
	63.5238	63.2672	62.9821	62.6842	62.3482	61.991	61.5617	61.1723	60.8333	60.5446	60.3142	60.1012	59.9109	59.7665	59.5941	59.5267	59.5379	59.6477	59.7791	59.998	60.266	60.6665	61.1796	61.8238	62.4064	62.9581	63.4661	63.9128	64.2392	64.4143	64.4749	64.3697	63.9924	63.505	62.864	62.1596	61.3052	60.393	59.4294	58.4808	57.6264	56.9391	56.433	56.2031	56.2278	56.5821	57.244	58.1268	59.2756
	63.2311	62.9979	62.7424	62.4731	62.1716	61.845	61.4504	61.0926	60.7696	60.5009	60.294	60.0903	59.9121	59.7729	59.6146	59.5585	59.5949	59.7454	59.926	60.2176	60.5826	61.1027	61.7572	62.5446	63.282	63.9958	64.6382	65.2057	65.6346	65.8945	66.0169	65.9519	65.5934	65.1075	64.4552	63.7324	62.8522	61.9097	60.9014	59.909	59.007	58.2779	57.73	57.4714	57.4691	57.8027	58.4358	59.296	60.4174
	62.7241	62.5623	62.3832	62.1836	61.9542	61.6908	61.3538	61.0418	60.7409	60.4902	60.2951	60.0883	59.9065	59.7548	59.593	59.5301	59.5737	59.7456	59.9561	60.2995	60.7433	61.358	62.1268	63.0317	63.8972	64.7474	65.5028	66.1709	66.6867	67.0237	67.2059	67.1846	66.8586	66.3938	65.7585	65.0497	64.182	63.2479	62.2351	61.2385	60.323	59.5795	59.0089	58.7299	58.7024	59.01	59.5996	60.4193	61.4939
	62.2024	62.127	62.0408	61.9245	61.7768	61.5846	61.3072	61.0363	60.7479	60.4993	60.2954	60.065	59.8587	59.6736	59.4919	59.409	59.4476	59.6277	59.857	60.2372	60.7467	61.437	62.2955	63.293	64.2631	65.2235	66.0703	66.8178	67.405	67.8086	68.0445	68.0668	67.7798	67.3481	66.7491	66.0765	65.2499	64.3535	63.3704	62.402	61.5024	60.768	60.1959	59.9081	59.8627	60.1417	60.6826	61.4522	62.468
	61.686	61.7053	61.7215	61.7009	61.6454	61.5345	61.3226	61.0924	60.8127	60.5554	60.3268	60.0552	59.8041	59.5664	59.3458	59.2274	59.2459	59.4187	59.6519	60.0523	60.6087	61.353	62.2744	63.3377	64.3839	65.4247	66.3369	67.1393	67.7792	68.2326	68.5094	68.5708	68.3234	67.9322	67.3842	66.7719	66.0164	65.1895	64.2723	63.3701	62.5208	61.8238	61.2719	60.989	60.9322	61.1809	61.6686	62.3809	63.3301
	61.1512	61.2749	61.4029	61.4896	61.5385	61.5187	61.3788	61.1913	60.9209	60.6508	60.3896	60.0694	59.7643	59.4662	59.1962	59.0358	59.0274	59.1823	59.4075	59.8139	60.3966	61.1667	62.121	63.2174	64.3065	65.3942	66.3435	67.1759	67.8495	68.3403	68.6521	68.7548	68.5541	68.2156	67.7397	67.2112	66.5532	65.824	65.0051	64.1984	63.4262	62.7868	62.2692	61.9994	61.9363	62.1524	62.5825	63.2302	64.106
	60.63	60.8677	61.1167	61.3208	61.4815	61.5572	61.49	61.3412	61.076	60.7834	60.4768	60.0955	59.7254	59.3574	59.0282	58.8209	58.7801	58.9098	59.1193	59.5204	60.1127	60.888	61.8501	62.9517	64.0541	65.1553	66.1161	66.954	67.6418	68.154	68.4927	68.6345	68.4832	68.2074	67.8214	67.3979	66.8635	66.2604	65.5722	64.8918	64.2263	63.6691	63.2065	62.9602	62.9001	63.0824	63.4523	64.0279	64.823
	60.0105	60.3909	60.79	61.1397	61.4353	61.6252	61.643	61.5388	61.2822	60.963	60.6002	60.1475	59.6998	59.2503	58.8506	58.5878	58.5046	58.599	58.7851	59.1701	59.7581	60.5241	61.4767	62.5649	63.6616	64.7539	65.7103	66.5379	67.2283	67.7491	68.1029	68.2749	68.1676	67.9498	67.6547	67.3383	66.9343	66.4661	65.9229	65.3877	64.849	64.394	64.0078	63.8021	63.7608	63.9188	64.2412	64.7526	65.4733
	59.4769	59.9862	60.5218	61.0071	61.4273	61.7216	61.8159	61.7517	61.501	61.1527	60.7309	60.2049	59.6762	59.141	58.6638	58.3383	58.2027	58.2508	58.4065	58.765	59.3357	60.0816	61.0152	62.0807	63.1599	64.2326	65.1752	65.9836	66.6699	67.19	67.5527	67.7494	67.6833	67.5236	67.3201	67.1164	66.8481	66.5216	66.133	65.7523	65.3508	65.0078	64.7046	64.5479	64.532	64.6696	64.9547	65.4083	66.0628
	59.0401	59.656	60.3046	60.9075	61.4352	61.8191	61.9792	61.9503	61.7059	61.3313	60.8551	60.2614	59.6549	59.0391	58.4852	58.0959	57.9008	57.896	58.0154	58.3393	58.8775	59.593	60.4963	61.5299	62.5807	63.6247	64.5459	65.3302	66.0104	66.5267	66.8937	67.1128	67.0877	66.9871	66.8744	66.7835	66.6486	66.4645	66.2323	66.0089	65.7477	65.5215	65.3036	65.2025	65.2175	65.3396	65.5981	66.0054	66.6029
	58.6531	59.3761	60.1355	60.8537	61.4857	61.9555	62.1792	62.1845	61.9476	61.5488	61.0197	60.3612	59.6791	58.9874	58.3571	57.9016	57.641	57.5785	57.6572	57.9416	58.4385	59.1168	59.983	60.9797	61.9978	63.0084	63.9068	64.6666	65.3398	65.8507	66.2197	66.4595	66.4751	66.4307	66.4037	66.4217	66.4163	66.3727	66.2966	66.2301	66.111	66.0061	65.8814	65.8432	65.8953	66.0098	66.2515	66.6208	67.1684
	58.4257	59.2333	60.0786	60.887	61.5988	62.1333	62.4041	62.4348	62.2039	61.7842	61.2096	60.4965	59.7525	58.9964	58.2999	57.7815	57.4542	57.3318	57.3634	57.5985	58.0413	58.6721	59.4909	60.4437	61.4228	62.3977	63.2769	64.0192	64.6925	65.2044	65.5819	65.8465	65.903	65.9122	65.9605	66.073	66.1764	66.2514	66.3088	66.3786	66.3858	66.3921	66.3528	66.3768	66.471	66.5887	66.8303	67.18	67.6963
	58.3499	59.212	60.1138	60.984	61.7509	62.3304	62.636	62.6894	62.468	62.0373	61.4326	60.6808	59.8922	59.0858	58.3342	57.7559	57.3591	57.1715	57.1443	57.3164	57.6892	58.2601	59.0196	59.9199	60.8537	61.7937	62.6576	63.3912	64.0723	64.5943	64.989	65.2841	65.3861	65.4492	65.5645	65.759	65.9523	66.1266	66.2946	66.4812	66.5975	66.7039	66.7442	66.8329	66.9776	67.1133	67.3729	67.7227	68.2255
	58.3668	59.2687	60.2112	61.1271	61.9357	62.5504	62.8857	62.9623	62.7527	62.3179	61.693	60.9115	60.0849	59.2347	58.4312	57.7924	57.3223	57.0677	56.9798	57.0905	57.3971	57.9144	58.6216	59.4781	60.3716	61.286	62.1371	62.8639	63.549	64.0753	64.4786	64.7938	64.9338	65.046	65.2174	65.4855	65.7576	66.0245	66.2966	66.5938	66.8138	67.0185	67.1358	67.2921	67.4896	67.6516	67.9381	68.2973	68.7942
	58.545	59.4615	60.4163	61.3482	62.1711	62.7981	63.1454	63.2347	63.0311	62.5936	61.9546	61.1525	60.2987	59.4156	58.5684	57.8743	57.3359	57.0178	56.8703	56.9225	57.1684	57.6361	58.2961	59.1164	59.9767	60.8752	61.7201	62.4485	63.1412	63.6765	64.0921	64.4272	64.601	64.7564	64.9723	65.2979	65.6285	65.9676	66.3235	66.7092	67.0145	67.3049	67.4923	67.7159	67.9676	68.1656	68.4859	68.8626	69.3617
	58.8901	59.8036	60.7521	61.6767	62.492	63.1125	63.457	63.5496	63.3454	62.9053	62.2574	61.4455	60.5789	59.6788	58.8011	58.0614	57.4641	57.0895	56.8842	56.8759	57.0599	57.4726	58.0769	58.853	59.6737	60.5533	61.388	62.1185	62.8184	63.3662	63.7992	64.1591	64.3704	64.5696	64.8263	65.2018	65.5779	65.9755	66.3988	66.8556	67.2307	67.5935	67.8434	68.1307	68.4334	68.6716	69.0279	69.426	69.9304
	59.2918	60.2017	61.1419	62.0521	62.8542	63.4619	63.8003	63.8955	63.6929	63.2562	62.6098	61.8028	60.9391	60.0394	59.149	58.3767	57.7325	57.3086	57.0473	56.9771	57.0977	57.4477	57.9881	58.7088	59.4815	60.337	61.1564	61.8872	62.5909	63.1542	63.608	63.9955	64.248	64.4938	64.7871	65.2026	65.6133	66.0564	66.5308	67.0414	67.4718	67.8916	68.1936	68.5389	68.8889	69.1699	69.5611	69.9835	70.4936
	59.7999	60.69	61.6053	62.4814	63.2535	63.8339	64.1562	64.2494	64.0498	63.6245	62.9915	62.2042	61.3572	60.4729	59.582	58.787	58.1048	57.6333	57.3159	57.1821	57.2388	57.5208	57.9949	58.6561	59.3773	60.2064	61.0076	61.7404	62.4475	63.0298	63.5078	63.9285	64.2281	64.5241	64.8574	65.3114	65.7547	66.2394	66.759	67.3141	67.7914	68.2577	68.6027	68.9966	69.382	69.6982	70.1114	70.548	71.053
	60.3578	61.2262	62.1133	62.9473	63.6812	64.2262	64.524	64.6105	64.4116	63.9987	63.3842	62.6273	61.8092	60.9542	60.0759	59.2737	58.5683	58.0571	57.6897	57.4951	57.4917	57.7037	58.1064	58.7026	59.3635	60.1607	60.9382	61.6685	62.3742	62.9757	63.4811	63.9391	64.289	64.641	65.0189	65.5128	65.9899	66.5167	67.0796	67.6748	68.1936	68.7005	69.0789	69.5104	69.9185	70.2565	70.6729	71.1045	71.5877
	61.0952	61.915	62.7472	63.5145	64.1884	64.6784	64.9377	65.0058	64.8037	64.4033	63.8144	63.0971	62.3196	61.5056	60.653	59.8586	59.1434	58.6017	58.1892	57.9359	57.8715	58.0083	58.3349	58.8568	59.4523	60.2096	60.957	61.6805	62.3831	63.0053	63.5406	64.0397	64.4407	64.8499	65.2729	65.8018	66.3079	66.8698	67.4682	68.0925	68.6438	69.1784	69.5808	70.0401	70.4612	70.8104	71.216	71.6302	72.0786
	61.8311	62.6067	63.3864	64.0891	64.7051	65.1394	65.3593	65.4075	65.2038	64.8189	64.26	63.5896	62.8598	62.0964	61.2791	60.5018	59.7868	59.2207	58.7665	58.4553	58.3267	58.3812	58.6254	59.0626	59.5829	60.2893	60.9967	61.7063	62.4007	63.0446	63.6132	64.1592	64.6194	65.0939	65.5755	66.1491	66.6968	67.3042	67.9462	68.6048	69.1928	69.7523	70.1726	70.6493	71.0673	71.4111	71.7817	72.1548	72.5471
	62.6324	63.3542	64.0703	64.6963	65.2427	65.6102	65.7804	65.8013	65.5926	65.2233	64.6999	64.0842	63.4085	62.7055	61.9329	61.1825	60.4758	59.887	59.3935	59.0227	58.8265	58.7921	58.9495	59.2966	59.7395	60.391	61.0572	61.753	62.4424	63.1139	63.7219	64.323	64.8492	65.3953	65.9413	66.5565	67.1459	67.7956	68.4749	69.1584	69.7728	70.3438	70.7713	71.2529	71.6557	71.9823	72.3059	72.6249	72.9493
	63.4721	64.1397	64.7894	65.3367	65.8095	66.1063	66.2226	66.2127	66.0002	65.6502	65.1678	64.6113	63.9948	63.357	62.6358	61.9157	61.2179	60.6049	60.0678	59.6319	59.3601	59.2302	59.2945	59.5476	59.9095	60.4985	61.1201	61.7989	62.4844	63.1839	63.8322	64.4903	65.0867	65.7108	66.3276	66.9926	67.6338	68.3325	69.0539	69.7653	70.4041	70.982	71.4106	71.8819	72.2535	72.5431	72.8022	73.0489	73.2907
	64.4745	65.0657	65.6266	66.0782	66.4621	66.6765	66.7301	66.6838	66.4678	66.1401	65.7056	65.2141	64.6638	64.0967	63.4343	62.7478	62.0582	61.4189	60.8329	60.3237	59.9624	59.7237	59.6828	59.8305	60.1006	60.6143	61.1839	61.8386	62.5179	63.2448	63.9336	64.6514	65.3216	66.0269	66.7205	67.4389	68.1369	68.8851	69.647	70.3816	71.0378	71.6136	72.0323	72.4801	72.8079	73.0499	73.2348	73.4032	73.558
	65.5771	66.0806	66.5394	66.8851	67.1704	67.2956	67.2794	67.193	66.9743	66.6716	66.2917	65.8718	65.3952	64.9075	64.3102	63.6617	62.9806	62.3135	61.6709	61.0799	60.6137	60.2512	60.0893	60.1173	60.2808	60.7041	61.2122	61.8343	62.5043	63.2581	63.9921	64.779	65.534	66.3357	67.1236	67.9114	68.6814	69.491	70.3008	71.0623	71.7335	72.3007	72.6988	73.1075	73.3772	73.5564	73.6551	73.7338	73.7945
	66.7273	67.1482	67.5079	67.751	67.9402	67.9774	67.8906	67.761	67.5391	67.2618	66.938	66.5901	66.1907	65.7837	65.2561	64.6462	63.9715	63.2752	62.5686	61.8871	61.3028	60.803	60.506	60.4022	60.448	60.7663	61.2049	61.7874	62.4458	63.2246	64.0061	64.866	65.7122	66.617	67.5082	68.3736	69.2239	70.1013	70.9613	71.7519	72.4354	72.9913	73.3669	73.7287	73.9364	74.0474	74.059	74.0466	74.0158
	67.9426	68.286	68.5526	68.6995	68.7995	68.7544	68.5997	68.4257	68.1992	67.946	67.6766	67.3977	67.0766	66.7485	66.2921	65.7195	65.048	64.321	63.5458	62.7664	62.053	61.4024	60.9568	60.7089	60.6244	60.8224	61.1791	61.711	62.3491	63.1433	63.9681	64.8955	65.8324	66.8421	67.8402	68.7883	69.7243	70.6726	71.5844	72.4044	73.0991	73.643	73.9969	74.3106	74.4595	74.5077	74.4432	74.3506	74.2442
	69.1934	69.4658	69.645	69.7031	69.7208	69.5988	69.3785	69.1619	68.9312	68.7038	68.4907	68.2843	68.0486	67.8034	67.4257	66.8942	66.2259	65.468	64.6192	63.7346	62.8783	62.0623	61.453	61.048	60.8185	60.8834	61.146	61.6173	62.2287	63.03	63.8958	64.891	65.9212	67.0411	68.1515	69.1928	70.2204	71.2437	72.2076	73.0549	73.7549	74.2816	74.6046	74.863	74.9505	74.9353	74.8033	74.6403	74.4709
	70.5714	70.7744	70.8666	70.8356	70.7694	70.5674	70.277	70.0116	69.7678	69.5586	69.3951	69.2566	69.1064	68.9442	68.6493	68.1632	67.5011	66.7163	65.7949	64.8048	63.8005	62.8108	62.0261	61.4537	61.067	60.987	61.144	61.5444	62.1239	62.9273	63.8331	64.895	66.0226	67.2553	68.4806	69.621	70.7425	71.8414	72.8553	73.7261	74.4245	74.9311	75.2235	75.4279	75.4583	75.3861	75.2005	74.9834	74.768
	71.9828	72.134	72.1556	72.0482	71.9078	71.6316	71.2718	70.9539	70.6898	70.4919	70.3694	70.2949	70.2336	70.1569	69.9532	69.5219	68.8751	68.0736	67.0869	65.9943	64.8405	63.6701	62.6982	61.9462	61.3876	61.148	61.1846	61.5023	62.0413	62.8388	63.7819	64.9084	66.1357	67.4825	68.825	70.0702	71.2878	72.4624	73.5248	74.4157	75.1088	75.5937	75.8529	76.0032	75.9793	75.8548	75.626	75.3697	75.1237
	73.4113	73.5274	73.4954	73.3256	73.1217	72.7784	72.3524	71.9814	71.6921	71.4999	71.4114	71.3983	71.4308	71.4426	71.3394	70.975	70.3555	69.5486	68.5048	67.313	66.0075	64.6493	63.478	62.5306	61.7852	61.3721	61.2775	61.5057	62.0011	62.7914	63.7747	64.9684	66.2963	67.7552	69.2117	70.5603	71.8668	73.1079	74.2088	75.1118	75.797	76.2602	76.491	76.595	76.53	76.3679	76.1139	75.8391	75.5818
	74.826	74.9277	74.8646	74.6518	74.4002	74.0014	73.5157	73.093	72.7717	72.5769	72.5119	72.5508	72.6714	72.7688	72.7686	72.4809	71.8982	71.1	70.0135	68.7347	67.286	65.7463	64.3739	63.2266	62.2859	61.6934	61.4571	61.5871	62.0312	62.8061	63.823	65.0767	66.5029	68.0698	69.6329	71.0847	72.4779	73.7828	74.9187	75.8345	76.5131	76.9582	77.1617	77.2238	77.1252	76.9313	76.6628	76.3825	76.1254
	76.2046	76.313	76.2407	76.0046	75.7186	75.2738	74.7338	74.256	73.8922	73.6821	73.6251	73.7034	73.9014	74.0791	74.185	73.9861	73.4562	72.684	71.5772	70.2314	68.6559	66.9496	65.3832	64.0389	62.9038	62.1339	61.752	61.7829	62.1748	62.9332	63.9853	65.2969	66.816	68.4853	70.1458	71.6889	73.1542	74.509	75.6638	76.5785	77.2402	77.6617	77.8339	77.859	77.7342	77.5178	77.2469	76.9735	76.7283
	77.5283	77.6643	77.6047	77.365	77.0561	76.5717	75.9785	75.4379	75.0147	74.7692	74.6965	74.7943	75.0526	75.301	75.513	75.4141	74.9591	74.238	73.1423	71.7598	70.0856	68.2379	66.4931	64.9598	63.6362	62.692	62.161	62.0889	62.4256	63.166	64.2488	65.6125	67.2149	68.975	70.7206	72.3465	73.8712	75.265	76.4322	77.3419	77.9883	78.3921	78.5422	78.5433	78.4045	78.1769	77.9127	77.6556	77.4271
	78.6857	78.8808	78.8671	78.654	78.3442	77.8362	77.2004	76.5983	76.1048	75.8073	75.698	75.7947	76.0924	76.4004	76.7155	76.7261	76.3666	75.7235	74.6737	73.2894	71.552	69.5952	67.6954	65.9875	64.4867	63.3765	62.6966	62.5176	62.7938	63.5096	64.6145	66.0196	67.6911	69.5258	71.3382	73.0297	74.5982	76.0193	77.191	78.093	78.7259	79.1169	79.2537	79.244	79.1042	78.8773	78.6308	78.3959	78.1883
	79.7949	80.0579	80.1005	79.9248	79.6201	79.0925	78.4163	77.7459	77.169	76.8007	76.6338	76.7072	77.0166	77.3687	77.778	77.9022	77.6535	77.1123	76.1416	74.7917	73.0299	71.0018	68.9785	67.1185	65.4605	64.1964	63.3728	63.0868	63.3002	63.9891	65.1087	66.5477	68.274	70.1686	72.0294	73.7671	75.3603	76.7904	77.9516	78.8346	79.4478	79.824	79.9522	79.9425	79.8143	79.6023	79.3843	79.1813	79.0015
	80.8648	81.1993	81.3018	81.1671	80.8645	80.3143	79.5931	78.8449	78.1696	77.7099	77.4634	77.4906	77.7824	78.1622	78.6544	78.8928	78.7685	78.3511	77.4931	76.2166	74.4741	72.4212	70.314	68.3321	66.5407	65.1406	64.1821	63.789	63.9328	64.5875	65.7081	67.1654	68.9251	70.8584	72.7452	74.5074	76.1074	77.5301	78.6707	79.5314	80.1255	80.4919	80.6196	80.6224	80.5172	80.3321	80.1483	79.9784	79.8255
	81.8466	82.2684	82.4475	82.3685	82.0749	81.5053	80.7364	79.9006	79.1115	78.537	78.1836	78.136	78.3765	78.761	79.3191	79.6698	79.6801	79.4114	78.702	77.542	75.8687	73.8451	71.7034	69.6393	67.7464	66.2302	65.1485	64.6462	64.7088	65.3126	66.4118	67.8625	69.6225	71.5649	73.4465	75.2051	76.7886	78.1871	79.2965	80.1322	80.7101	81.0741	81.2153	81.2456	81.1802	81.0379	80.8974	80.7627	80.6379
	82.756	83.2744	83.5414	83.5293	83.2503	82.6626	81.8421	80.9063	79.9852	79.2684	78.7776	78.6215	78.7736	79.1368	79.7403	80.1993	80.3556	80.2627	79.7404	78.7441	77.1958	75.2593	73.1378	71.0359	69.0766	67.4657	66.2713	65.6544	65.6205	66.1541	67.2023	68.6165	70.3392	72.258	74.1043	75.8347	77.3806	78.7438	79.8188	80.6323	81.2023	81.5765	81.7472	81.8219	81.812	81.7263	81.6332	81.5332	81.434
	83.6895	84.2817	84.6182	84.6595	84.3842	83.7708	82.8926	81.8513	80.7898	79.9158	79.2717	78.9851	79.0176	79.3338	79.9558	80.5094	80.8099	80.903	80.5924	79.7946	78.4195	76.624	74.5794	72.4899	70.5056	68.8308	67.5415	66.8115	66.6695	67.1147	68.0842	69.4323	71.0825	72.9453	74.7298	76.409	77.9036	79.2246	80.2644	81.0597	81.6299	82.0242	82.2348	82.368	82.4228	82.4018	82.3557	82.2849	82.2055
	84.7016	85.3552	85.7477	85.8285	85.5444	84.893	83.9416	82.7787	81.5612	80.508	79.686	79.2398	79.1183	79.3547	79.9618	80.5853	81.0176	81.2987	81.2142	80.646	79.4918	77.893	75.9885	73.9749	72.02	70.3228	68.9686	68.1368	67.8814	68.2204	69.0812	70.3282	71.8646	73.631	75.313	76.9079	78.325	79.5841	80.5762	81.3474	81.9167	82.3352	82.5962	82.7997	82.9325	82.99	83.0001	82.9638	82.9091
	85.8647	86.5559	86.9805	87.0793	86.7669	86.0587	85.0139	83.7117	82.3233	81.0709	80.0485	79.416	79.1121	79.2381	79.7991	80.466	81.0147	81.4794	81.6308	81.3162	80.4222	79.0713	77.3683	75.4949	73.6255	71.9502	70.5671	69.6515	69.2828	69.5027	70.2278	71.34	72.7246	74.3554	75.9001	77.3798	78.6951	79.8733	80.8051	81.5408	82.1023	82.54	82.8482	83.1202	83.3308	83.4691	83.536	83.537	83.5122
	87.1549	87.85	88.2773	88.3695	88.0122	87.237	86.0901	84.6486	83.092	81.6375	80.409	79.5803	79.0773	79.0683	79.5512	80.2316	80.8723	81.5027	81.8832	81.8297	81.2181	80.1494	78.6937	77.0131	75.2721	73.6555	72.2738	71.2871	70.8013	70.8868	71.4491	72.3949	73.5914	75.051	76.4302	77.7733	78.9708	80.0588	80.9243	81.6215	82.1746	82.6323	82.9863	83.325	83.6122	83.8301	83.9495	83.9871	83.9921
	88.5608	89.2335	89.6385	89.703	89.2877	88.439	87.1859	85.6099	83.8915	82.2374	80.8007	79.7669	79.0498	78.8796	79.2489	79.9062	80.6053	81.3721	81.9608	82.1656	81.8509	81.0921	79.9244	78.4876	76.9202	75.4035	74.0568	73.0195	72.4215	72.3647	72.7445	73.4987	74.4822	75.7442	76.9401	78.1346	79.2059	80.2033	81.0018	81.6591	82.2012	82.6745	83.0664	83.4596	83.8083	84.0889	84.2443	84.3074	84.3321
	90.2325	90.83	91.1639	91.1593	90.6574	89.7185	88.3494	86.6389	84.7648	82.9156	81.271	80.0235	79.0805	78.7218	78.9396	79.5307	80.2478	81.111	81.8769	82.3227	82.304	81.8686	81.0177	79.8659	78.5145	77.138	75.8638	74.8071	74.1154	73.9212	74.1107	74.6559	75.4081	76.4509	77.446	78.4754	79.4069	80.303	81.0247	81.6325	82.1553	82.6331	83.0525	83.4868	83.8836	84.2156	84.4004	84.4898	84.538
	91.9243	92.4304	92.6805	92.6009	92.016	90.9967	89.5248	87.6982	85.6879	83.6617	81.8192	80.3563	79.182	78.6143	78.646	79.1259	79.8148	80.7253	81.6237	82.2781	82.5349	82.4194	81.9	81.0626	79.9625	78.7662	77.6038	76.5651	75.8092	75.4913	75.4956	75.8291	76.3451	77.1583	77.9464	78.8023	79.5883	80.3775	81.0144	81.5611	82.0523	82.5187	82.9437	83.3956	83.8187	84.1824	84.3854	84.4962	84.5665
	93.6991	94.0895	94.2351	94.0669	93.3945	92.2996	90.7372	88.8154	86.6914	84.5123	82.4905	80.8196	79.4167	78.6271	78.446	78.7727	79.3883	80.2925	81.2719	82.0913	82.5896	82.7751	82.5819	82.0696	81.2375	80.2477	79.2239	78.2326	77.4393	77.0144	76.8445	76.9732	77.2636	77.8538	78.4481	79.1436	79.7969	80.4904	81.0502	81.5363	81.9878	82.4273	82.8331	83.2709	83.6855	84.0469	84.2423	84.3582	84.4384
	95.5312	95.7906	95.8181	95.5525	94.793	93.6279	91.9885	89.9921	87.7762	85.4691	83.2875	81.4212	79.7976	78.7782	78.3647	78.501	79.0006	79.8436	80.8475	81.7801	82.474	82.9239	83.0347	82.8399	82.2822	81.5166	80.6541	79.7411	78.9429	78.4365	78.1185	78.0621	78.1509	78.5346	78.9547	79.5033	80.0363	80.6427	81.1298	81.5518	81.9501	82.3406	82.6996	83.0903	83.4609	83.7857	83.9508	84.0545	84.1359
	97.3499	97.4723	97.3751	97.0097	96.1682	94.9423	93.2461	91.2006	88.9209	86.5179	84.2027	82.1598	80.3314	79.0842	78.4244	78.3386	78.6821	79.4092	80.3771	81.3649	82.1984	82.8642	83.2446	83.3435	83.0529	82.5185	81.8328	81.0267	80.2584	79.7018	79.2699	79.0626	78.9818	79.1893	79.4671	79.8954	80.3293	80.8647	81.293	81.6544	81.9963	82.325	82.6183	82.936	83.233	83.4926	83.6076	83.6829	83.7546
	99.0239	99.0294	98.8251	98.3799	97.4798	96.2174	94.4934	92.4299	90.1166	87.6484	85.2224	83.0193	81.0002	79.5255	78.608	78.2747	78.4238	78.9881	79.865	80.8526	81.7702	82.6018	83.2098	83.5684	83.5261	83.2176	82.7134	82.0322	81.3222	80.7442	80.2341	79.9123	79.7038	79.7734	79.9477	80.2907	80.6571	81.1441	81.5351	81.849	82.1374	82.3966	82.6081	82.8283	83.0234	83.1868	83.2279	83.2527	83.2982
	100.67	100.573	100.273	99.7592	98.8129	97.5264	95.7923	93.7286	91.3996	88.8884	86.37	84.0204	81.8209	80.1219	78.9409	78.3413	78.2635	78.6241	79.3602	80.2918	81.2359	82.1786	82.9646	83.5385	83.7159	83.6176	83.2899	82.7451	82.118	81.5468	80.9969	80.6023	80.3126	80.29	80.4055	80.6972	81.0281	81.4893	81.8619	82.1392	82.3744	82.5572	82.672	82.7737	82.8433	82.8862	82.8354	82.7897	82.7945
	102.13	101.972	101.617	101.071	100.111	98.827	97.1092	95.0683	92.745	90.2148	87.6239	85.1448	82.782	80.8716	79.4359	78.5665	78.2434	78.3724	78.9272	79.7533	80.6666	81.663	82.5697	83.3045	83.6605	83.7466	83.5813	83.1793	82.6539	82.118	81.5699	81.1486	80.828	80.7659	80.8707	81.1543	81.4869	81.9495	82.3277	82.5851	82.7742	82.8829	82.892	82.8613	82.7875	82.6926	82.534	82.3969	82.3447
	103.508	103.309	102.915	102.35	101.388	100.114	98.423	96.417	94.1114	91.5798	88.9364	86.347	83.8436	81.7399	80.0644	78.9309	78.3525	78.231	78.5694	79.2453	80.0749	81.0678	82.0374	82.8779	83.3693	83.6118	83.5928	83.3352	82.9266	82.4487	81.936	81.5268	81.2161	81.1545	81.2841	81.5932	81.9593	82.4511	82.8644	83.1304	83.2979	83.3547	83.2758	83.1242	82.9108	82.6787	82.408	82.1669	82.0422
	104.775	104.57	104.167	103.607	102.661	101.408	99.7508	97.7863	95.5065	92.9863	90.3061	87.6273	85.008	82.7343	80.8406	79.4601	78.6274	78.2508	78.3506	78.8422	79.5448	80.4818	81.4612	82.3524	82.9339	83.2966	83.401	83.2787	82.9915	82.5872	82.1388	81.7802	81.519	81.5022	81.6948	82.067	82.5008	83.0503	83.5263	83.8261	83.9923	84.0139	83.8572	83.5921	83.2427	82.8731	82.4851	82.1287	81.9183
	105.924	105.745	105.362	104.827	103.915	102.691	101.077	99.1603	96.9152	94.4191	91.7181	88.9724	86.2617	83.8426	81.7599	80.1555	79.0782	78.449	78.3004	78.5856	79.1271	79.9672	80.9078	81.7997	82.4268	82.8734	83.0764	83.0777	82.9115	82.5968	82.2386	81.9635	81.7871	81.8509	82.1359	82.5954	83.1167	83.7372	84.2868	84.6335	84.8094	84.8108	84.5915	84.2317	83.765	83.275	82.7822	82.3175	82.0225
	107.066	106.922	106.563	106.056	105.174	103.975	102.396	100.522	98.3131	95.848	93.1411	90.353	87.5796	85.0472	82.8161	81.0238	79.7252	78.8614	78.4682	78.5387	78.8964	79.606	80.4625	81.3072	81.9322	82.4189	82.6895	82.7928	82.7348	82.5122	82.2566	82.0823	82.0125	82.1812	82.5771	83.138	83.7609	84.4668	85.1021	85.5146	85.721	85.7272	85.4738	85.0469	84.4915	83.9057	83.3243	82.7596	82.3813
	108.089	108.001	107.69	107.226	106.386	105.22	103.677	101.847	99.678	97.248	94.5483	91.7401	88.9311	86.319	83.9801	82.0416	80.5531	79.4836	78.859	78.7151	78.8759	79.4282	80.1619	80.9174	81.4976	81.9825	82.2919	82.4725	82.5087	82.3776	82.2298	82.1659	82.2128	82.4964	83.007	83.6713	84.3937	85.1861	85.9063	86.3925	86.6448	86.6799	86.422	85.9607	85.3541	84.7069	84.0627	83.418	82.9662
	109.014	108.986	108.732	108.323	107.538	106.419	104.923	103.146	101.029	98.6458	95.9741	93.1718	90.355	87.6949	85.2855	83.2394	81.5935	80.3457	79.5066	79.1484	79.1003	79.4701	80.0469	80.6751	81.1704	81.6144	81.9326	82.1647	82.2786	82.2347	82.194	82.2437	82.4088	82.8119	83.4379	84.2059	85.0264	85.9104	86.717	87.2892	87.6054	87.6948	87.4671	87.0095	86.39	85.7173	85.0385	84.3372	83.8248
	109.879	109.9	109.699	109.342	108.612	107.542	106.099	104.382	102.329	100.007	97.3899	94.625	91.8367	89.1687	86.7333	84.6232	82.8592	81.4671	80.434	79.8702	79.6089	79.778	80.1675	80.6345	81.0092	81.3744	81.6695	81.921	82.0885	82.1164	82.1703	82.3243	82.5978	83.1083	83.8357	84.693	85.5988	86.5659	87.4502	88.112	88.5032	88.6684	88.5049	88.0923	87.5028	86.8477	86.169	85.4421	84.8888
	110.683	110.742	110.584	110.271	109.59	108.566	107.173	105.514	103.527	101.272	98.7286	96.0251	93.2968	90.6609	88.2437	86.1163	84.2806	82.7869	81.5938	80.8495	80.3877	80.3551	80.5451	80.8317	81.0647	81.3239	81.5694	81.8111	82.0079	82.0908	82.2235	82.4672	82.8338	83.4392	84.2527	85.1838	86.1579	87.1952	88.1433	88.8862	89.3532	89.5977	89.5134	89.1678	88.6337	88.0229	87.3684	86.6439	86.0719
	111.308	111.396	111.28	111.013	110.388	109.42	108.087	106.495	104.589	102.413	99.9662	97.3537	94.7176	92.1534	89.7956	87.6958	85.8355	84.2845	82.9718	82.0758	81.43	81.198	81.1821	81.2756	81.347	81.4736	81.6432	81.8423	82.0386	82.151	82.3373	82.6458	83.0787	83.752	84.6241	85.6022	86.6197	87.7082	88.7017	89.5146	90.0564	90.3853	90.3969	90.143	89.6952	89.1606	88.5628	87.8749	87.3148
	111.71	111.829	111.762	111.553	111.001	110.109	108.859	107.352	105.544	103.464	101.134	98.6367	96.1195	93.6592	91.395	89.3598	87.5177	85.9503	84.5573	83.5412	82.7332	82.309	82.0864	81.9776	81.8717	81.841	81.9063	82.0263	82.1893	82.3002	82.5093	82.8539	83.3261	84.0399	84.9465	85.9497	86.9912	88.1171	89.1434	90.0161	90.6291	91.0434	91.1615	91.0153	90.6743	90.2374	89.7174	89.0923	88.5684
	111.93	112.08	112.068	111.927	111.463	110.664	109.515	108.108	106.411	104.436	102.237	99.8703	97.491	95.1574	93.0092	91.0684	89.2819	87.7363	86.3048	85.2034	84.2632	83.6643	83.2442	82.9349	82.6481	82.4446	82.3817	82.3925	82.4902	82.5661	82.7664	83.114	83.5919	84.3163	85.2301	86.2363	87.2814	88.4264	89.4737	90.3966	91.0744	91.567	91.794	91.7608	91.5327	91.2033	90.7733	90.2276	89.761
	111.85	112.052	112.12	112.074	111.728	111.052	110.032	108.746	107.177	105.321	103.26	101.033	98.8015	96.609	94.587	92.759	91.0567	89.567	88.1377	86.9916	85.9579	85.2142	84.6242	84.1325	83.6745	83.2966	83.0914	82.9704	82.9748	82.9821	83.1409	83.4555	83.9021	84.6003	85.4878	86.4638	87.4855	88.6215	89.6682	90.6189	91.347	91.9063	92.2385	92.3227	92.2143	92.0055	91.685	91.2391	90.8549
	111.47	111.742	111.909	111.981	111.779	111.25	110.386	109.244	107.822	106.098	104.188	102.108	100.035	97.995	96.1055	94.4031	92.8062	91.399	90.0081	88.8543	87.7683	86.9171	86.1937	85.5465	84.9337	84.3883	84.0304	83.757	83.6391	83.543	83.6246	83.8707	84.253	84.8963	85.7356	86.6654	87.6516	88.7638	89.8011	90.7661	91.5315	92.1467	92.5721	92.7672	92.774	92.6854	92.4793	92.1446	91.8601
	110.817	111.18	111.468	111.682	111.648	111.29	110.605	109.626	108.364	106.783	105.027	103.094	101.176	99.288	97.5284	95.9565	94.4782	93.173	91.8548	90.7317	89.636	88.7205	87.9052	87.1361	86.3922	85.6937	85.1798	84.7427	84.4804	84.2518	84.224	84.37	84.659	85.221	85.9888	86.8537	87.7917	88.8651	89.8826	90.8478	91.6361	92.2914	92.7916	93.0838	93.1926	93.2146	93.1211	92.9016	92.727
	109.894	110.369	110.799	111.175	111.331	111.162	110.674	109.877	108.788	107.362	105.762	103.978	102.21	100.467	98.8286	97.3828	96.0272	94.8358	93.616	92.5551	91.4904	90.5533	89.6932	88.8434	88.0007	87.1751	86.5132	85.9172	85.5015	85.1259	84.9715	84.9995	85.1764	85.6402	86.3193	87.1038	87.9804	88.9945	89.9742	90.9145	91.7017	92.3713	92.9175	93.2859	93.4784	93.5998	93.6172	93.5168	93.4634
	108.806	109.398	109.973	110.514	110.863	110.885	110.6	109.99	109.078	107.812	106.366	104.729	103.105	101.497	99.974	98.65	97.42	96.3513	95.2512	94.2823	93.287	92.3695	91.511	90.6199	89.7108	88.785	87.9874	87.2399	86.6676	86.1372	85.8471	85.7436	85.7984	86.1537	86.7347	87.4308	88.2366	89.1757	90.1022	90.9971	91.7613	92.4226	92.9914	93.419	93.6816	93.8949	94.0242	94.0489	94.1268
	107.744	108.445	109.15	109.84	110.37	110.569	110.477	110.048	109.308	108.199	106.898	105.397	103.902	102.406	100.98	99.7599	98.6414	97.6874	96.7124	95.8501	94.9491	94.0842	93.2678	92.3735	91.4322	90.4391	89.5281	88.6484	87.9335	87.2573	86.8335	86.5993	86.5327	86.7756	87.2571	87.8579	88.587	89.4396	90.3009	91.1353	91.8605	92.4978	93.0708	93.5417	93.8604	94.1506	94.3849	94.5301	94.7321
	106.52	107.354	108.212	109.069	109.791	110.175	110.281	110.041	109.474	108.527	107.364	105.992	104.607	103.201	101.851	100.71	99.6789	98.8189	97.9623	97.2049	96.4083	95.6189	94.8756	94.014	93.0738	92.0507	91.0578	90.0781	89.2482	88.4527	87.9173	87.5716	87.4028	87.552	87.948	88.4618	89.1176	89.875	90.6559	91.4064	92.0621	92.6442	93.1826	93.6617	94.0074	94.3489	94.6753	94.9307	95.252
	105.399	106.342	107.325	108.32	109.204	109.748	110.029	109.962	109.556	108.764	107.734	106.481	105.19	103.855	102.567	101.484	100.519	99.7323	98.9825	98.323	97.6351	96.9378	96.2887	95.49	94.5827	93.569	92.5324	91.4943	90.5893	89.7143	89.0966	88.665	88.4155	88.4823	88.7992	89.2213	89.7923	90.437	91.1138	91.756	92.3178	92.8269	93.3112	93.785	94.149	94.5349	94.9521	95.3176	95.7536
	104.497	105.517	106.59	107.686	108.695	109.363	109.789	109.872	109.608	108.959	108.05	106.905	105.691	104.405	103.16	102.11	101.183	100.444	99.7733	99.1909	98.6004	97.9938	97.4473	96.7261	95.8734	94.9014	93.8569	92.8042	91.8713	90.9645	90.309	89.8321	89.5402	89.558	89.8227	90.1726	90.6664	91.1987	91.7623	92.2823	92.7348	93.1519	93.5571	94.0026	94.3623	94.7707	95.2613	95.7191	96.2492
	103.865	104.927	106.051	107.207	108.296	109.047	109.579	109.78	109.633	109.11	108.309	107.264	106.115	104.863	103.646	102.61	101.695	100.97	100.347	99.8097	99.2904	98.7603	98.3128	97.6759	96.8962	95.9965	94.9828	93.9621	93.0527	92.1681	91.5225	91.0459	90.7488	90.7487	90.9833	91.2761	91.6964	92.1112	92.5487	92.9289	93.2525	93.5571	93.8586	94.2549	94.5909	95.0033	95.5528	96.091	96.7006
	103.484	104.566	105.71	106.888	108.017	108.811	109.407	109.691	109.633	109.216	108.511	107.558	106.469	105.244	104.054	103.02	102.099	101.364	100.758	100.236	99.7581	99.2822	98.9154	98.3599	97.6599	96.8525	95.9031	94.9581	94.1228	93.3148	92.7262	92.2951	92.0313	92.0472	92.2749	92.5227	92.8726	93.1689	93.4718	93.702	93.8815	94.0612	94.2443	94.5752	94.8726	95.2743	95.869	96.476	97.1518
	103.272	104.358	105.5	106.676	107.813	108.622	109.254	109.595	109.607	109.285	108.667	107.804	106.774	105.578	104.416	103.381	102.441	101.675	101.055	100.518	100.049	99.5997	99.285	98.798	98.1759	97.4703	96.6118	95.779	95.0641	94.3824	93.9012	93.5633	93.3752	93.445	93.6956	93.9188	94.2082	94.3927	94.5587	94.633	94.6597	94.7034	94.7509	94.9946	95.2334	95.6027	96.2165	96.8637	97.5783
	103.292	104.363	105.481	106.627	107.744	108.543	109.183	109.555	109.617	109.371	108.832	108.052	107.08	105.915	104.78	103.737	102.765	101.946	101.282	100.695	100.199	99.7441	99.4527	99.0202	98.4753	97.8817	97.1422	96.4585	95.9082	95.3995	95.0704	94.8655	94.7846	94.9338	95.2237	95.435	95.6671	95.7411	95.7658	95.6769	95.5433	95.4422	95.3468	95.489	95.6568	95.9815	96.5972	97.2687	98.0064
	103.494	104.535	105.613	106.714	107.787	108.558	109.181	109.562	109.658	109.472	109.002	108.303	107.393	106.267	105.165	104.117	103.109	102.228	101.499	100.836	100.281	99.7923	99.4933	99.0985	98.6247	98.1451	97.5434	97.0353	96.6799	96.3737	96.2259	96.178	96.2257	96.4678	96.8037	97.007	97.1849	97.1548	97.0433	96.7992	96.5098	96.2704	96.0367	96.0746	96.1661	96.4402	97.0433	97.7207	98.4651
	103.83	104.825	105.844	106.878	107.887	108.612	109.201	109.575	109.693	109.561	109.161	108.546	107.714	106.649	105.599	104.561	103.527	102.589	101.787	101.036	100.402	99.8556	99.5202	99.1403	98.7216	98.3458	97.8807	97.5528	97.3967	97.3012	97.3451	97.4652	97.6495	97.9969	98.3898	98.6011	98.7408	98.6281	98.4032	98.0264	97.6001	97.2358	96.874	96.808	96.8177	97.0314	97.5979	98.2563	98.986
	104.068	105.039	106.02	107.006	107.96	108.648	109.204	109.569	109.706	109.622	109.287	108.758	108.013	107.031	106.046	105.038	103.997	103.016	102.147	101.311	100.597	99.9875	99.6046	99.2306	98.8624	98.5855	98.2582	98.1105	98.1478	98.2595	98.4925	98.7759	99.0894	99.5372	99.9812	100.202	100.308	100.123	99.8002	99.3055	98.7564	98.2758	97.7949	97.6256	97.5507	97.6976	98.2097	98.8312	99.5352
	104.27	105.207	106.142	107.076	107.97	108.622	109.148	109.509	109.672	109.642	109.385	108.955	108.32	107.446	106.552	105.597	104.573	103.571	102.65	101.743	100.952	100.28	99.8442	99.467	99.1385	98.9483	98.7483	98.7651	98.9742	99.2733	99.6757	100.104	100.531	101.063	101.543	101.768	101.841	101.599	101.193	100.597	99.9432	99.3631	98.7811	98.5196	98.3691	98.4535	98.9041	99.4813	100.154
	104.464	105.348	106.22	107.09	107.918	108.533	109.031	109.394	109.59	109.623	109.455	109.138	108.633	107.893	107.112	106.239	105.261	104.266	103.312	102.351	101.49	100.758	100.261	99.8678	99.5677	99.4492	99.3629	99.5274	99.8875	100.354	100.909	101.464	101.988	102.588	103.093	103.319	103.365	103.081	102.613	101.941	101.206	100.544	99.8821	99.5395	99.3207	99.3447	99.7233	100.245	100.877
	104.482	105.324	106.15	106.973	107.752	108.347	108.833	109.21	109.449	109.551	109.474	109.274	108.911	108.319	107.666	106.896	105.989	105.033	104.076	103.09	102.183	101.407	100.862	100.457	100.183	100.127	100.139	100.428	100.906	101.506	102.181	102.835	103.429	104.072	104.586	104.811	104.837	104.531	104.026	103.307	102.521	101.802	101.083	100.674	100.394	100.36	100.658	101.112	101.688
	104.455	105.237	106.001	106.765	107.491	108.065	108.543	108.941	109.229	109.407	109.428	109.353	109.142	108.711	108.197	107.545	106.735	105.847	104.923	103.949	103.029	102.239	101.672	101.271	101.031	101.035	101.135	101.522	102.085	102.782	103.54	104.255	104.885	105.538	106.036	106.245	106.244	105.923	105.395	104.646	103.83	103.073	102.318	101.859	101.531	101.449	101.666	102.048	102.564
	104.437	105.126	105.8	106.486	107.145	107.691	108.162	108.585	108.926	109.184	109.313	109.37	109.317	109.054	108.689	108.17	107.479	106.689	105.828	104.901	104.001	103.226	102.663	102.28	102.08	102.144	102.317	102.775	103.388	104.144	104.944	105.679	106.308	106.931	107.387	107.565	107.529	107.201	106.665	105.91	105.092	104.325	103.565	103.083	102.729	102.61	102.754	103.067	103.518
	104.305	104.894	105.478	106.087	106.684	107.207	107.682	108.14	108.544	108.893	109.137	109.336	109.445	109.358	109.149	108.773	108.219	107.548	106.778	105.927	105.074	104.341	103.806	103.455	103.302	103.423	103.657	104.162	104.795	105.576	106.382	107.103	107.695	108.254	108.64	108.77	108.691	108.354	107.817	107.069	106.269	105.509	104.761	104.274	103.907	103.759	103.833	104.072	104.452
	104.249	104.697	105.152	105.647	106.157	106.635	107.099	107.585	108.047	108.488	108.852	109.198	109.474	109.566	109.518	109.296	108.896	108.367	107.714	106.967	106.192	105.526	105.045	104.743	104.646	104.827	105.113	105.648	106.279	107.059	107.845	108.526	109.054	109.523	109.818	109.883	109.745	109.389	108.847	108.109	107.332	106.587	105.866	105.389	105.023	104.859	104.874	105.05	105.36
	104.303	104.572	104.862	105.206	105.603	106.012	106.45	106.951	107.464	107.992	108.477	108.972	109.415	109.683	109.797	109.735	109.502	109.129	108.616	107.997	107.331	106.757	106.358	106.122	106.096	106.338	106.672	107.222	107.837	108.59	109.327	109.934	110.366	110.705	110.876	110.843	110.617	110.22	109.662	108.933	108.189	107.477	106.804	106.361	106.019	105.858	105.831	105.95	106.189
	104.202	104.32	104.469	104.684	104.987	105.339	105.76	106.279	106.844	107.459	108.067	108.713	109.318	109.761	110.035	110.137	110.073	109.862	109.494	109.011	108.463	107.987	107.678	107.515	107.561	107.859	108.234	108.785	109.374	110.084	110.756	111.275	111.597	111.796	111.832	111.691	111.368	110.919	110.335	109.606	108.889	108.204	107.576	107.164	106.844	106.685	106.624	106.689	106.859
	104.089	104.053	104.06	104.138	104.34	104.625	105.018	105.545	106.155	106.855	107.587	108.392	109.164	109.79	110.237	110.513	110.627	110.583	110.37	110.027	109.603	109.225	109.007	108.918	109.037	109.387	109.797	110.341	110.901	111.559	112.149	112.562	112.753	112.791	112.664	112.385	111.935	111.403	110.769	110.024	109.324	108.664	108.085	107.714	107.427	107.282	107.205	107.231	107.338
	103.863	103.694	103.576	103.524	103.63	103.848	104.209	104.736	105.388	106.171	107.03	107.997	108.942	109.758	110.386	110.846	111.145	111.271	111.213	111.01	110.714	110.437	110.309	110.296	110.489	110.886	111.329	111.864	112.396	112.992	113.493	113.789	113.838	113.702	113.398	112.961	112.362	111.723	111.017	110.239	109.544	108.903	108.372	108.041	107.792	107.668	107.586	107.581	107.633
	103.689	103.383	103.13	102.938	102.936	103.073	103.39	103.905	104.592	105.455	106.444	107.578	108.699	109.709	110.529	111.176	111.658	111.947	112.038	111.964	111.791	111.605	111.559	111.614	111.872	112.307	112.776	113.297	113.799	114.329	114.737	114.908	114.812	114.5	114.013	113.407	112.646	111.879	111.081	110.25	109.543	108.909	108.416	108.12	107.91	107.809	107.732	107.706	107.716
	103.468	103.052	102.687	102.369	102.264	102.319	102.583	103.075	103.786	104.717	105.829	107.129	108.427	109.638	110.659	111.505	112.174	112.627	112.865	112.915	112.859	112.757	112.783	112.895	113.206	113.664	114.147	114.642	115.105	115.559	115.858	115.891	115.642	115.152	114.477	113.691	112.761	111.852	110.95	110.052	109.321	108.685	108.221	107.954	107.778	107.699	107.634	107.599	107.581
	103.056	102.586	102.158	101.756	101.576	101.567	101.784	102.249	102.977	103.967	105.189	106.645	108.117	109.53	110.759	111.812	112.672	113.292	113.677	113.845	113.904	113.876	113.959	114.114	114.46	114.918	115.398	115.853	116.265	116.627	116.807	116.695	116.294	115.637	114.778	113.816	112.72	111.666	110.655	109.684	108.917	108.271	107.823	107.575	107.427	107.369	107.323	107.29	107.26
	102.508	102.028	101.579	101.128	100.899	100.842	101.024	101.464	102.207	103.251	104.575	106.179	107.819	109.435	110.872	112.134	113.18	113.963	114.488	114.765	114.929	114.965	115.089	115.269	115.634	116.078	116.54	116.947	117.301	117.57	117.631	117.383	116.842	116.035	115.007	113.877	112.622	111.418	110.287	109.225	108.402	107.724	107.271	107.026	106.896	106.857	106.835	106.821	106.801
	101.859	101.418	100.994	100.537	100.284	100.2	100.353	100.766	101.517	102.597	104	105.73	107.521	109.322	110.957	112.42	113.644	114.585	115.248	115.632	115.9	116.003	116.165	116.367	116.742	117.162	117.6	117.954	118.243	118.41	118.344	117.96	117.285	116.335	115.15	113.861	112.457	111.108	109.858	108.705	107.821	107.108	106.638	106.383	106.263	106.235	106.237	106.247	106.247
	101.28	100.888	100.498	100.047	99.775	99.6655	99.7867	100.162	100.904	102.001	103.453	105.281	107.194	109.155	110.971	112.621	114.014	115.111	115.913	116.41	116.786	116.964	117.169	117.391	117.766	118.154	118.553	118.842	119.047	119.101	118.898	118.375	117.574	116.499	115.181	113.759	112.232	110.764	109.412	108.178	107.237	106.488	105.99	105.714	105.593	105.573	105.598	105.642	105.678
	100.785	100.465	100.133	99.7119	99.4353	99.3076	99.3938	99.7186	100.425	101.499	102.95	104.821	106.804	108.877	110.834	112.641	114.184	115.431	116.376	116.999	117.503	117.778	118.045	118.302	118.688	119.055	119.419	119.648	119.766	119.702	119.358	118.699	117.774	116.58	115.139	113.599	111.965	110.389	108.951	107.648	106.659	105.881	105.355	105.057	104.934	104.921	104.972	105.057	105.142
	100.416	100.188	99.9303	99.5581	99.2882	99.1472	99.1945	99.4549	100.098	101.11	102.505	104.36	106.353	108.48	110.529	112.451	114.115	115.502	116.594	117.364	118.019	118.423	118.783	119.099	119.514	119.872	120.208	120.377	120.398	120.206	119.716	118.922	117.878	116.576	115.027	113.385	111.663	109.998	108.487	107.125	106.093	105.286	104.724	104.4	104.272	104.267	104.347	104.484	104.636
	100.283	100.134	99.9401	99.6129	99.3453	99.1858	99.1864	99.3697	99.9243	100.837	102.13	103.911	105.856	107.978	110.067	112.059	113.817	115.33	116.569	117.499	118.319	118.878	119.354	119.749	120.209	120.577	120.897	121.016	120.945	120.632	120.003	119.079	117.923	116.516	114.863	113.126	111.323	109.579	108.006	106.598	105.535	104.709	104.127	103.787	103.67	103.688	103.81	104.015	104.253
	100.327	100.259	100.135	99.86	99.6012	99.4252	99.3749	99.4689	99.9089	100.683	101.823	103.468	105.301	107.353	109.426	111.441	113.261	114.883	116.265	117.365	118.37	119.104	119.72	120.216	120.742	121.139	121.456	121.538	121.379	120.951	120.19	119.146	117.881	116.374	114.628	112.812	110.946	109.143	107.533	106.106	105.037	104.214	103.628	103.291	103.198	103.253	103.427	103.708	104.037
	100.618	100.623	100.56	100.336	100.085	99.8893	99.7808	99.7739	100.073	100.671	101.605	103.05	104.701	106.611	108.599	110.579	112.423	114.13	115.647	116.928	118.136	119.074	119.862	120.489	121.107	121.56	121.893	121.952	121.713	121.178	120.294	119.136	117.77	116.168	114.34	112.46	110.547	108.708	107.083	105.659	104.605	103.8	103.222	102.895	102.834	102.931	103.161	103.52	103.949
	101.089	101.162	101.157	100.986	100.75	100.538	100.37	100.256	100.396	100.786	101.471	102.656	104.059	105.757	107.59	109.472	111.293	113.051	114.683	116.143	117.558	118.715	119.699	120.484	121.221	121.759	122.136	122.196	121.902	121.284	120.301	119.049	117.593	115.908	114.01	112.077	110.128	108.265	106.64	105.232	104.206	103.427	102.866	102.559	102.537	102.683	102.977	103.421	103.963
	101.762	101.887	101.925	101.797	101.569	101.333	101.103	100.876	100.846	101.007	101.417	102.303	103.412	104.845	106.474	108.209	109.966	111.739	113.461	115.084	116.696	118.07	119.258	120.209	121.079	121.718	122.155	122.231	121.899	121.214	120.149	118.811	117.271	115.506	113.539	111.559	109.58	107.706	106.094	104.72	103.741	103.008	102.488	102.226	102.268	102.488	102.867	103.416	104.087
	102.583	102.749	102.823	102.735	102.514	102.256	101.964	101.63	101.427	101.354	101.476	102.035	102.816	103.94	105.321	106.861	108.51	110.255	112.028	113.785	115.568	117.142	118.525	119.637	120.64	121.386	121.893	121.996	121.641	120.912	119.789	118.387	116.782	114.957	112.942	110.937	108.952	107.096	105.524	104.209	103.302	102.631	102.172	101.971	102.09	102.391	102.86	103.513	104.316
	103.605	103.775	103.851	103.774	103.545	103.252	102.896	102.462	102.094	101.792	101.633	101.855	102.291	103.078	104.174	105.475	106.971	108.641	110.422	112.271	114.189	115.938	117.499	118.766	119.898	120.755	121.339	121.477	121.117	120.364	119.202	117.751	116.094	114.22	112.175	110.16	108.187	106.365	104.853	103.614	102.796	102.202	101.819	101.691	101.896	102.285	102.849	103.609	104.547
	104.569	104.757	104.849	104.8	104.581	104.273	103.872	103.359	102.848	102.339	101.916	101.807	101.891	102.325	103.107	104.133	105.435	106.977	108.712	110.598	112.602	114.484	116.192	117.594	118.837	119.794	120.45	120.626	120.273	119.512	118.334	116.854	115.168	113.27	111.226	109.227	107.293	105.53	104.096	102.951	102.232	101.724	101.424	101.377	101.673	102.154	102.821	103.692	104.771
	105.551	105.752	105.86	105.846	105.648	105.337	104.909	104.341	103.711	103.018	102.354	101.929	101.666	101.741	102.192	102.919	103.991	105.363	107.004	108.872	110.902	112.863	114.672	116.169	117.485	118.514	119.221	119.424	119.084	118.331	117.159	115.677	113.995	112.112	110.106	108.159	106.299	104.623	103.288	102.246	101.631	101.211	100.994	101.026	101.407	101.976	102.747	103.73	104.949
	106.364	106.598	106.746	106.788	106.635	106.346	105.914	105.321	104.605	103.768	102.898	102.19	101.608	101.338	101.461	101.88	102.698	103.863	105.362	107.151	109.146	111.128	112.985	114.535	115.888	116.957	117.692	117.915	117.594	116.861	115.716	114.256	112.606	110.769	108.839	106.979	105.226	103.666	102.448	101.523	101.015	100.683	100.542	100.644	101.093	101.733	102.593	103.675	105.02
	107.195	107.444	107.618	107.707	107.599	107.338	106.917	106.322	105.554	104.611	103.579	102.627	101.754	101.156	100.954	101.054	101.592	102.508	103.814	105.463	107.358	109.3	111.155	112.717	114.068	115.148	115.892	116.127	115.833	115.137	114.039	112.631	111.045	109.288	107.468	105.728	104.109	102.681	101.588	100.776	100.367	100.116	100.042	100.203	100.707	101.407	102.347	103.52	104.984
	108.016	108.276	108.477	108.616	108.563	108.346	107.956	107.384	106.595	105.581	104.425	103.268	102.131	101.224	100.702	100.477	100.714	101.351	102.423	103.878	105.617	107.463	109.266	110.798	112.11	113.169	113.899	114.136	113.871	113.225	112.192	110.86	109.367	107.721	106.043	104.447	102.982	101.698	100.731	100.029	99.7083	99.5295	99.5124	99.7182	100.262	101.009	102.016	103.268	104.833
	108.748	109.036	109.281	109.487	109.509	109.355	109.015	108.489	107.704	106.648	105.398	104.072	102.704	101.514	100.69	100.144	100.074	100.413	101.221	102.438	103.972	105.672	107.373	108.835	110.072	111.08	111.774	112.004	111.772	111.187	110.234	109	107.626	106.117	104.606	103.178	101.884	100.751	99.9091	99.3103	99.0634	98.9453	98.9691	99.2011	99.7629	100.535	101.589	102.9	104.546
	109.426	109.756	110.06	110.346	110.46	110.389	110.118	109.657	108.9	107.83	106.513	105.049	103.481	102.032	100.921	100.061	99.6778	99.7067	100.226	101.171	102.459	103.968	105.529	106.889	108.029	108.965	109.614	109.841	109.653	109.145	108.3	107.189	105.96	104.611	103.282	102.03	100.907	99.916	99.1809	98.6588	98.456	98.372	98.4149	98.6507	99.2077	99.9883	101.074	102.43	104.141
	110.136	110.508	110.869	111.237	111.449	111.471	111.28	110.898	110.186	109.124	107.766	106.197	104.459	102.777	101.396	100.23	99.5353	99.2471	99.4604	100.106	101.115	102.397	103.782	105.013	106.038	106.889	107.485	107.715	107.585	107.174	106.458	105.497	104.437	103.268	102.132	101.064	100.114	99.2592	98.6173	98.1575	97.9814	97.9172	97.9631	98.1848	98.7148	99.4808	100.567	101.936	103.674
	110.865	111.28	111.701	112.152	112.467	112.591	112.49	112.194	111.54	110.502	109.123	107.478	105.598	103.71	102.081	100.626	99.6295	99.0294	98.9299	99.2637	99.972	101.003	102.189	103.271	104.169	104.927	105.47	105.708	105.643	105.345	104.777	103.987	103.114	102.138	101.203	100.324	99.543	98.8132	98.2464	97.8251	97.649	97.5797	97.6032	97.7856	98.2638	98.9939	100.055	101.413	103.152
	111.588	112.057	112.547	113.091	113.516	113.752	113.748	113.541	112.95	111.943	110.553	108.849	106.849	104.781	102.924	101.2	99.9194	99.0204	98.6121	98.6327	99.0345	99.8016	100.774	101.697	102.468	103.133	103.63	103.89	103.905	103.736	103.331	102.722	102.044	101.26	100.516	99.8133	99.1812	98.556	98.0422	97.6393	97.4462	97.3576	97.3467	97.4786	97.8925	98.5748	99.5905	100.914	102.628
	112.317	112.855	113.428	114.074	114.62	114.977	115.079	114.967	114.445	113.476	112.087	110.338	108.237	106.01	103.942	101.965	100.41	99.2212	98.5072	98.215	98.3088	98.8091	99.5652	100.33	100.982	101.565	102.032	102.325	102.429	102.396	102.16	101.735	101.247	100.647	100.08	99.5407	99.0408	98.5022	98.0222	97.6182	97.3901	97.2649	97.204	97.2696	97.604	98.2232	99.1726	100.44	102.108
	113.093	113.7	114.353	115.098	115.757	116.232	116.438	116.419	115.97	115.044	113.669	111.894	109.718	107.359	105.103	102.895	101.082	99.6161	98.6012	97.9995	97.7847	98.0172	98.5559	99.1643	99.7074	100.224	100.681	101.024	101.23	101.344	101.283	101.043	100.738	100.309	99.8963	99.4948	99.1016	98.6279	98.1609	97.7415	97.4669	97.2965	97.1805	97.1765	97.4291	97.9805	98.8513	100.05	101.655
	113.883	114.553	115.279	116.112	116.875	117.46	117.767	117.839	117.464	116.59	115.244	113.462	111.239	108.78	106.364	103.951	101.906	100.182	98.8811	97.9812	97.4699	97.4408	97.7674	98.2249	98.6734	99.1402	99.6036	100.007	100.32	100.579	100.689	100.624	100.485	100.201	99.9176	99.6266	99.3177	98.8895	98.4237	97.9816	97.6593	97.4412	97.2719	97.2048	97.3824	97.8672	98.6541	99.7744	101.299
	114.746	115.467	116.253	117.159	118.012	118.695	119.098	119.256	118.957	118.138	116.834	115.061	112.813	110.28	107.729	105.14	102.888	100.928	99.3572	98.1767	97.3845	97.1062	97.2293	97.5432	97.9047	98.3337	98.8121	99.2755	99.6901	100.079	100.342	100.43	100.43	100.264	100.084	99.8846	99.6433	99.2571	98.7957	98.3404	97.9876	97.7367	97.5245	97.4038	97.5129	97.928	98.6237	99.648	101.071
	115.537	116.327	117.188	118.18	119.127	119.91	120.406	120.649	120.425	119.665	118.416	116.667	114.417	111.84	109.186	106.457	104.029	101.86	100.04	98.5971	97.5374	97.0199	96.9441	97.1193	97.3957	97.7932	98.2922	98.8134	99.325	99.8343	100.234	100.455	100.574	100.503	100.405	100.276	100.085	99.7312	99.2697	98.8024	98.4227	98.1423	97.8889	97.7184	97.7636	98.1091	98.7124	99.6384	100.956
	116.447	117.271	118.173	119.211	120.216	121.067	121.632	121.943	121.79	121.093	119.913	118.212	115.991	113.409	110.689	107.86	105.292	102.941	100.9	99.2136	97.9076	97.1624	96.8946	96.937	97.1298	97.499	98.0191	98.5902	99.1868	99.7971	100.311	100.64	100.851	100.85	100.809	100.729	100.574	100.247	99.7899	99.3202	98.9257	98.6309	98.3497	98.1449	98.1452	98.4323	98.9548	99.7914	101.009
	117.314	118.159	119.093	120.159	121.204	122.104	122.729	123.102	123.022	122.398	121.305	119.675	117.517	114.964	112.215	109.324	106.647	104.145	101.908	99.9997	98.4709	97.5105	97.0602	96.9737	97.0843	97.4256	97.9653	98.5773	99.2455	99.9329	100.536	100.945	101.22	101.26	101.253	101.199	101.063	100.76	100.314	99.8549	99.4647	99.1751	98.8868	98.6676	98.6444	98.8859	99.3419	100.097	101.217
	118.187	119.024	119.96	121.023	122.079	123.003	123.669	124.094	124.084	123.539	122.552	121.019	118.954	116.47	113.733	110.824	108.076	105.458	103.058	100.953	99.2244	98.062	97.4368	97.2212	97.2463	97.5557	98.107	98.7434	99.467	100.205	100.872	101.338	101.651	101.713	101.724	101.686	101.568	101.295	100.879	100.452	100.095	99.8346	99.5636	99.3491	99.3186	99.5183	99.9116	100.58	101.594
	119.004	119.822	120.752	121.797	122.852	123.787	124.485	124.958	125.019	124.56	123.691	122.278	120.333	117.953	115.265	112.377	109.594	106.892	104.358	102.078	100.167	98.8078	98.0055	97.651	97.5755	97.8361	98.3795	99.0181	99.7751	100.543	101.247	101.748	102.08	102.15	102.166	102.133	102.026	101.784	101.41	101.032	100.725	100.515	100.281	100.09	100.073	100.244	100.589	101.183	102.093
	119.863	120.632	121.529	122.524	123.55	124.471	125.182	125.689	125.816	125.446	124.703	123.428	121.628	119.382	116.78	113.953	111.171	108.424	105.794	103.368	101.301	99.7537	98.7718	98.2661	98.0755	98.2662	98.7764	99.393	100.16	100.934	101.656	102.178	102.518	102.591	102.602	102.564	102.46	102.247	101.919	101.593	101.344	101.188	101.001	100.844	100.855	101.01	101.324	101.856	102.674
	120.611	121.335	122.195	123.137	124.126	125.023	125.736	126.269	126.453	126.173	125.557	124.435	122.803	120.721	118.244	115.521	112.782	110.033	107.35	104.814	102.615	100.892	99.7316	99.0619	98.7381	98.8329	99.2792	99.8454	100.592	101.346	102.065	102.592	102.928	103.001	103.01	102.976	102.886	102.717	102.453	102.199	102.028	101.94	101.813	101.698	101.739	101.874	102.154	102.62	103.339
	121.345	121.997	122.791	123.654	124.579	125.432	126.13	126.673	126.906	126.715	126.226	125.267	123.82	121.928	119.609	117.027	114.369	111.661	108.963	106.354	104.048	102.167	100.83	99.9878	99.5169	99.4922	99.8466	100.342	101.046	101.761	102.459	102.982	103.311	103.388	103.394	103.367	103.296	103.176	102.988	102.816	102.732	102.72	102.661	102.595	102.669	102.788	103.038	103.439	104.057
	121.906	122.493	123.227	124.018	124.882	125.693	126.379	126.929	127.209	127.104	126.737	125.942	124.685	122.997	120.856	118.444	115.899	113.27	110.599	107.957	105.577	103.559	102.054	101.035	100.406	100.237	100.468	100.867	101.5	102.159	102.822	103.343	103.669	103.761	103.778	103.769	103.726	103.665	103.556	103.467	103.466	103.524	103.533	103.511	103.615	103.721	103.937	104.275	104.794
	122.449	122.947	123.596	124.292	125.074	125.828	126.484	127.03	127.346	127.32	127.067	126.434	125.374	123.902	121.961	119.75	117.35	114.843	112.242	109.611	107.191	105.063	103.399	102.2	101.399	101.058	101.136	101.409	101.942	102.528	103.14	103.653	103.977	104.098	104.136	104.158	104.155	104.159	104.133	104.13	104.212	104.333	104.409	104.429	104.555	104.646	104.826	105.1	105.52
	122.727	123.17	123.762	124.394	125.117	125.833	126.471	127.018	127.369	127.418	127.263	126.78	125.909	124.65	122.916	120.918	118.685	116.33	113.835	111.258	108.83	106.625	104.824	103.454	102.482	101.957	101.859	101.989	102.4	102.892	103.439	103.933	104.253	104.404	104.465	104.521	104.558	104.625	104.68	104.756	104.916	105.09	105.229	105.29	105.434	105.513	105.661	105.877	106.206
	122.896	123.295	123.835	124.413	125.082	125.762	126.381	126.925	127.299	127.412	127.339	126.986	126.29	125.237	123.713	121.935	119.887	117.71	115.351	112.87	110.469	108.223	106.31	104.786	103.644	102.928	102.637	102.608	102.875	103.26	103.728	104.2	104.521	104.713	104.811	104.918	105.01	105.149	105.284	105.434	105.659	105.872	106.059	106.148	106.297	106.361	106.473	106.633	106.877
	122.969	123.329	123.814	124.341	124.955	125.597	126.19	126.724	127.112	127.275	127.263	127.024	126.488	125.63	124.321	122.771	120.93	118.958	116.769	114.428	112.093	109.846	107.855	106.202	104.901	103.996	103.502	103.305	103.41	103.677	104.054	104.493	104.807	105.036	105.171	105.33	105.474	105.68	105.885	106.099	106.377	106.619	106.848	106.964	107.114	107.168	107.247	107.358	107.53
	122.955	123.282	123.714	124.195	124.756	125.361	125.926	126.444	126.834	127.031	127.061	126.911	126.516	125.837	124.735	123.415	121.796	120.051	118.063	115.903	113.672	111.467	109.433	107.679	106.234	105.146	104.448	104.077	104.012	104.15	104.426	104.821	105.123	105.385	105.552	105.755	105.942	106.202	106.459	106.721	107.035	107.297	107.558	107.704	107.86	107.92	107.984	108.072	108.197
	122.835	123.147	123.542	123.993	124.511	125.083	125.619	126.115	126.499	126.716	126.768	126.681	126.401	125.881	124.975	123.879	122.486	120.979	119.214	117.268	115.176	113.054	111.022	109.207	107.643	106.391	105.499	104.96	104.723	104.727	104.895	105.234	105.518	105.808	106.006	106.249	106.475	106.782	107.078	107.372	107.709	107.98	108.263	108.437	108.599	108.675	108.739	108.823	108.928
	122.783	123.077	123.427	123.845	124.315	124.846	125.339	125.804	126.17	126.39	126.445	126.397	126.206	125.815	125.085	124.195	123.019	121.745	120.206	118.49	116.557	114.552	112.561	110.727	109.074	107.689	106.631	105.944	105.551	105.43	105.494	105.767	106.023	106.326	106.54	106.807	107.05	107.38	107.692	108	108.343	108.62	108.926	109.136	109.322	109.438	109.533	109.647	109.771
	122.588	122.886	123.215	123.62	124.062	124.562	125.021	125.461	125.81	126.032	126.083	126.057	125.937	125.655	125.085	124.38	123.412	122.363	121.053	119.575	117.819	115.958	114.044	112.229	110.523	109.039	107.846	107.032	106.505	106.271	106.239	106.443	106.666	106.966	107.183	107.451	107.688	108.01	108.311	108.61	108.937	109.213	109.542	109.803	110.033	110.217	110.379	110.566	110.754
	122.555	122.829	123.111	123.482	123.88	124.332	124.746	125.156	125.483	125.698	125.744	125.73	125.665	125.47	125.039	124.494	123.716	122.874	121.783	120.537	118.965	117.26	115.453	113.689	111.96	110.414	109.119	108.204	107.566	107.23	107.109	107.24	107.422	107.705	107.913	108.17	108.388	108.693	108.976	109.262	109.574	109.859	110.22	110.544	110.839	111.109	111.364	111.647	111.923
	122.527	122.785	123.03	123.377	123.742	124.152	124.523	124.906	125.215	125.423	125.463	125.454	125.431	125.305	124.993	124.586	123.972	123.31	122.416	121.382	119.981	118.433	116.749	115.06	113.341	111.771	110.419	109.44	108.727	108.318	108.127	108.188	108.324	108.571	108.751	108.97	109.143	109.402	109.642	109.899	110.193	110.491	110.896	111.307	111.698	112.086	112.472	112.89	113.293
	122.531	122.785	123.008	123.346	123.692	124.071	124.408	124.771	125.067	125.272	125.31	125.304	125.312	125.242	125.026	124.73	124.253	123.739	123.012	122.155	120.902	119.499	117.935	116.331	114.64	113.075	111.699	110.687	109.936	109.483	109.244	109.249	109.343	109.551	109.693	109.865	109.979	110.178	110.364	110.588	110.862	111.185	111.646	112.164	112.676	113.21	113.76	114.349	114.909
	122.656	122.89	123.082	123.398	123.716	124.058	124.361	124.705	124.997	125.21	125.26	125.265	125.308	125.287	125.152	124.947	124.582	124.183	123.588	122.872	121.744	120.466	119.018	117.507	115.868	114.336	112.972	111.963	111.213	110.745	110.484	110.449	110.509	110.673	110.774	110.884	110.927	111.047	111.165	111.346	111.59	111.935	112.453	113.078	113.724	114.416	115.149	115.932	116.673
	122.827	123.036	123.195	123.486	123.779	124.086	124.361	124.693	124.989	125.224	125.302	125.329	125.412	125.437	125.372	125.24	124.961	124.646	124.152	123.54	122.512	121.342	120.003	118.59	117.028	115.559	114.245	113.275	112.566	112.115	111.86	111.805	111.839	111.96	112.013	112.053	112.016	112.049	112.094	112.231	112.453	112.828	113.418	114.164	114.957	115.819	116.746	117.727	118.652
	123.099	123.275	123.399	123.665	123.933	124.21	124.459	124.785	125.094	125.359	125.481	125.54	125.667	125.737	125.729	125.65	125.429	125.166	124.73	124.176	123.21	122.115	120.864	119.542	118.062	116.674	115.438	114.54	113.908	113.508	113.29	113.243	113.271	113.358	113.372	113.346	113.229	113.174	113.144	113.235	113.437	113.845	114.508	115.372	116.316	117.346	118.467	119.641	120.74
	123.383	123.524	123.617	123.852	124.099	124.35	124.583	124.912	125.252	125.569	125.756	125.875	126.067	126.196	126.245	126.212	126.031	125.79	125.375	124.829	123.887	122.827	121.634	120.385	118.992	117.696	116.564	115.769	115.251	114.938	114.793	114.788	114.839	114.911	114.894	114.806	114.612	114.465	114.355	114.395	114.569	115	115.725	116.692	117.774	118.957	120.258	121.605	122.857
	123.653	123.769	123.845	124.055	124.285	124.518	124.742	125.079	125.455	125.834	126.102	126.298	126.573	126.775	126.886	126.902	126.751	126.517	126.096	125.526	124.582	123.526	122.364	121.168	119.858	118.659	117.642	116.968	116.587	116.39	116.347	116.417	116.514	116.593	116.559	116.423	116.158	115.918	115.722	115.699	115.835	116.269	117.035	118.08	119.278	120.589	122.041	123.532	124.907
	124.058	124.128	124.165	124.32	124.509	124.703	124.901	125.232	125.638	126.079	126.436	126.728	127.104	127.396	127.587	127.66	127.544	127.313	126.873	126.26	125.296	124.218	123.06	121.898	120.66	119.556	118.66	118.118	117.888	117.824	117.902	118.07	118.236	118.338	118.3	118.125	117.794	117.463	117.178	117.083	117.171	117.589	118.371	119.464	120.749	122.158	123.729	125.331	126.793
	124.225	124.292	124.331	124.458	124.627	124.797	124.979	125.303	125.741	126.248	126.698	127.099	127.593	127.997	128.286	128.433	128.361	128.135	127.669	126.999	126.005	124.885	123.711	122.565	121.394	120.387	119.619	119.224	119.162	119.252	119.476	119.777	120.04	120.191	120.163	119.961	119.57	119.146	118.763	118.576	118.59	118.96	119.72	120.818	122.152	123.619	125.271	126.942	128.45
	124.526	124.557	124.561	124.619	124.728	124.839	124.976	125.266	125.716	126.275	126.814	127.338	127.967	128.506	128.92	129.172	129.172	128.974	128.499	127.783	126.763	125.594	124.388	123.241	122.122	121.195	120.548	120.295	120.397	120.652	121.036	121.489	121.869	122.087	122.084	121.863	121.412	120.893	120.397	120.096	120.009	120.297	120.992	122.052	123.389	124.872	126.558	128.251	129.762
	124.841	124.826	124.786	124.759	124.793	124.831	124.908	125.148	125.593	126.187	126.807	127.451	128.215	128.896	129.445	129.817	129.907	129.755	129.288	128.539	127.507	126.292	125.051	123.897	122.822	121.971	121.439	121.325	121.591	122.017	122.57	123.186	123.695	123.994	124.021	123.785	123.271	122.647	122.026	121.59	121.376	121.547	122.138	123.117	124.412	125.868	127.542	129.212	130.689
	125.074	125.027	124.953	124.846	124.808	124.77	124.781	124.961	125.382	125.992	126.671	127.42	128.307	129.126	129.81	130.306	130.499	130.409	129.969	129.209	128.182	126.933	125.663	124.503	123.466	122.686	122.26	122.278	122.698	123.29	124.012	124.799	125.453	125.845	125.92	125.685	125.119	124.396	123.646	123.057	122.689	122.705	123.145	123.992	125.191	126.57	128.187	129.795	131.203
	125.333	125.239	125.112	124.909	124.78	124.65	124.577	124.675	125.047	125.644	126.358	127.194	128.188	129.135	129.954	130.58	130.892	130.886	130.5	129.76	128.764	127.5	126.214	125.055	124.052	123.334	123.001	123.134	123.689	124.439	125.324	126.283	127.088	127.582	127.723	127.506	126.9	126.088	125.211	124.461	123.916	123.749	124	124.673	125.732	126.991	128.504	130.01	131.32
	125.482	125.348	125.171	124.874	124.654	124.433	124.273	124.28	124.583	125.145	125.868	126.771	127.849	128.915	129.862	130.62	131.066	131.165	130.862	130.175	129.239	127.986	126.699	125.546	124.575	123.911	123.655	123.881	124.547	125.442	126.475	127.595	128.549	129.148	129.361	129.174	128.538	127.644	126.642	125.724	124.988	124.617	124.648	125.112	125.991	127.099	128.473	129.854	131.051
	125.54	125.363	125.132	124.744	124.433	124.118	123.868	123.78	123.999	124.505	125.216	126.159	127.296	128.462	129.523	130.411	130.998	131.219	131.025	130.425	129.578	128.366	127.103	125.972	125.033	124.418	124.222	124.518	125.269	126.282	127.436	128.695	129.786	130.489	130.783	130.642	129.996	129.045	127.942	126.872	125.949	125.369	125.167	125.402	126.071	126.995	128.198	129.43	130.499
	125.722	125.462	125.143	124.64	124.218	123.795	123.445	123.253	123.37	123.797	124.466	125.414	126.566	127.791	128.93	129.917	130.634	130.98	130.913	130.427	129.7	128.569	127.366	126.283	125.39	124.827	124.678	125.024	125.828	126.929	128.173	129.54	130.743	131.541	131.921	131.838	131.209	130.234	129.061	127.867	126.778	126.004	125.576	125.579	126.021	126.745	127.757	128.823	129.756
	125.726	125.41	125.03	124.453	123.949	123.448	123.018	122.734	122.743	123.071	123.664	124.57	125.688	126.923	128.094	129.145	129.974	130.439	130.51	130.165	129.582	128.568	127.458	126.454	125.625	125.119	125.013	125.395	126.229	127.395	128.707	130.163	131.464	132.358	132.839	132.841	132.261	131.299	130.095	128.81	127.577	126.621	125.972	125.736	125.936	126.443	127.245	128.134	128.93
	125.783	125.389	124.929	124.272	123.686	123.111	122.604	122.234	122.131	122.351	122.849	123.679	124.725	125.926	127.089	128.169	129.086	129.66	129.871	129.684	129.264	128.4	127.42	126.521	125.77	125.328	125.252	125.652	126.489	127.686	129.033	130.545	131.924	132.91	133.504	133.616	133.127	132.225	131.04	129.711	128.372	127.266	126.415	125.946	125.9	126.179	126.757	127.459	128.116
	125.796	125.321	124.78	124.05	123.392	122.75	122.175	121.729	121.515	121.621	122.009	122.738	123.678	124.806	125.922	126.993	127.967	128.631	128.977	128.953	128.707	128.016	127.198	126.435	125.788	125.428	125.391	125.806	126.631	127.838	129.198	130.738	132.169	133.238	133.945	134.182	133.815	133.02	131.904	130.584	129.194	127.981	126.969	126.297	126.017	126.073	126.424	126.931	127.442
	125.7	125.169	124.576	123.807	123.105	122.422	121.799	121.295	120.98	120.974	121.239	121.842	122.644	123.656	124.686	125.704	126.693	127.416	127.872	127.999	127.918	127.411	126.776	126.169	125.644	125.38	125.39	125.82	126.624	127.825	129.175	130.717	132.181	133.326	134.146	134.522	134.309	133.664	132.667	131.409	130.024	128.757	127.628	126.79	126.303	126.155	126.289	126.611	126.984
	125.619	125.035	124.39	123.591	122.851	122.133	121.467	120.913	120.506	120.394	120.537	121.005	121.655	122.526	123.44	124.371	125.34	126.089	126.623	126.877	126.944	126.621	126.177	125.741	125.355	125.202	125.27	125.724	126.505	127.687	129.013	130.538	132.012	133.221	134.146	134.669	134.63	134.164	133.324	132.177	130.847	129.579	128.379	127.415	126.755	126.426	126.362	126.509	126.754
	125.396	124.786	124.118	123.317	122.564	121.829	121.141	120.556	120.079	119.878	119.909	120.244	120.742	121.464	122.25	123.076	123.994	124.741	125.323	125.68	125.87	125.722	125.468	125.206	124.969	124.937	125.075	125.558	126.319	127.475	128.766	130.254	131.715	132.976	133.994	134.661	134.809	134.55	133.903	132.918	131.699	130.484	129.272	128.232	127.438	126.957	126.717	126.702	126.821
	125.177	124.548	123.861	123.065	122.306	121.56	120.856	120.248	119.718	119.44	119.373	119.583	119.934	120.499	121.15	121.85	122.69	123.403	124.001	124.428	124.714	124.723	124.652	124.564	124.486	124.583	124.807	125.331	126.078	127.202	128.451	129.887	131.315	132.61	133.702	134.5	134.832	134.791	134.355	133.565	132.502	131.388	130.214	129.15	128.269	127.676	127.294	127.139	127.145
	124.985	124.345	123.644	122.856	122.092	121.33	120.612	119.984	119.417	119.08	118.935	119.039	119.26	119.676	120.193	120.76	121.498	122.146	122.723	123.184	123.529	123.671	123.769	123.845	123.928	124.16	124.483	125.06	125.8	126.891	128.092	129.465	130.846	132.157	133.306	134.225	134.741	134.927	134.721	134.158	133.294	132.328	131.238	130.196	129.272	128.6	128.102	127.819	127.712
	124.646	124.029	123.347	122.594	121.851	121.093	120.38	119.751	119.176	118.808	118.614	118.639	118.758	119.046	119.439	119.872	120.489	121.045	121.561	122.01	122.37	122.604	122.84	123.06	123.299	123.664	124.099	124.742	125.491	126.556	127.712	129.012	130.331	131.632	132.809	133.824	134.502	134.907	134.935	134.623	133.998	133.228	132.277	131.316	130.403	129.697	129.118	128.724	128.511
	124.412	123.795	123.109	122.372	121.636	120.877	120.177	119.56	119.007	118.642	118.441	118.428	118.485	118.674	118.96	119.261	119.743	120.182	120.595	120.985	121.313	121.595	121.929	122.26	122.634	123.115	123.66	124.368	125.129	126.171	127.28	128.5	129.746	131.02	132.212	133.308	134.134	134.748	135.009	134.961	134.597	134.056	133.284	132.441	131.582	130.876	130.246	129.766	129.456
	123.975	123.396	122.744	122.052	121.351	120.615	119.952	119.373	118.876	118.549	118.379	118.368	118.404	118.536	118.74	118.924	119.268	119.57	119.851	120.139	120.391	120.675	121.059	121.467	121.951	122.533	123.185	123.96	124.742	125.764	126.825	127.964	129.131	130.36	131.543	132.696	133.644	134.445	134.928	135.143	135.053	134.761	134.197	133.51	132.744	132.076	131.432	130.888	130.494
	123.474	122.932	122.316	121.665	121.002	120.294	119.68	119.153	118.74	118.484	118.386	118.423	118.486	118.608	118.766	118.861	119.078	119.243	119.372	119.527	119.667	119.908	120.294	120.733	121.292	121.943	122.683	123.515	124.314	125.311	126.322	127.378	128.459	129.626	130.785	131.975	133.025	133.995	134.685	135.163	135.355	135.328	134.997	134.495	133.855	133.252	132.621	132.03	131.558
	123.143	122.597	121.976	121.329	120.675	119.978	119.407	118.935	118.62	118.458	118.465	118.589	118.718	118.875	119.02	119.054	119.16	119.19	119.161	119.16	119.162	119.321	119.664	120.092	120.688	121.377	122.184	123.055	123.869	124.844	125.808	126.783	127.777	128.868	129.987	131.191	132.316	133.426	134.306	135.038	135.512	135.763	135.691	135.405	134.927	134.421	133.825	133.202	132.659
	122.686	122.147	121.538	120.906	120.274	119.606	119.095	118.698	118.5	118.458	118.599	118.841	119.08	119.316	119.485	119.493	119.52	119.433	119.254	119.089	118.935	118.979	119.234	119.604	120.189	120.873	121.711	122.598	123.414	124.356	125.267	126.16	127.066	128.074	129.146	130.35	131.531	132.76	133.816	134.792	135.548	136.082	136.282	136.228	135.934	135.541	134.997	134.352	133.745
	122.288	121.727	121.106	120.471	119.853	119.215	118.769	118.458	118.386	118.476	118.766	119.146	119.517	119.861	120.082	120.093	120.069	119.893	119.588	119.271	118.969	118.885	119.026	119.307	119.846	120.49	121.324	122.2	123	123.895	124.747	125.559	126.372	127.288	128.302	129.486	130.7	132.018	133.227	134.425	135.448	136.258	136.738	136.929	136.838	136.576	136.104	135.453	134.794
	121.73	121.163	120.55	119.927	119.344	118.762	118.403	118.196	118.263	118.503	118.954	119.49	120.012	120.491	120.787	120.834	120.792	120.557	120.154	119.706	119.267	119.05	119.058	119.228	119.686	120.259	121.051	121.886	122.652	123.491	124.278	125.016	125.744	126.573	127.533	128.689	129.921	131.306	132.641	134.027	135.285	136.342	137.081	137.502	137.611	137.483	137.09	136.446	135.748
	121.039	120.48	119.89	119.294	118.759	118.251	117.989	117.898	118.109	118.507	119.124	119.828	120.518	121.155	121.558	121.678	121.655	121.397	120.933	120.382	119.829	119.48	119.343	119.387	119.74	120.215	120.936	121.709	122.428	123.204	123.922	124.59	125.235	125.98	126.883	127.993	129.222	130.642	132.074	133.614	135.07	136.346	137.324	137.964	138.271	138.277	137.97	137.345	136.624
	120.386	119.817	119.237	118.657	118.163	117.729	117.561	117.585	117.931	118.485	119.263	120.132	120.991	121.793	122.319	122.537	122.564	122.322	121.838	121.223	120.59	120.13	119.855	119.77	120.005	120.368	120.989	121.68	122.337	123.04	123.682	124.274	124.833	125.486	126.317	127.357	128.552	129.968	131.457	133.111	134.729	136.197	137.401	138.257	138.767	138.923	138.724	138.147	137.433
	119.554	119.019	118.49	117.964	117.544	117.208	117.147	117.29	117.76	118.456	119.373	120.391	121.408	122.373	123.033	123.373	123.485	123.302	122.849	122.221	121.549	121.006	120.611	120.405	120.516	120.755	121.257	121.845	122.426	123.043	123.605	124.124	124.599	125.166	125.921	126.876	128.015	129.397	130.905	132.628	134.359	135.975	137.367	138.413	139.114	139.418	139.335	138.824	138.14
	118.763	118.254	117.769	117.295	116.948	116.713	116.753	117.008	117.589	118.413	119.454	120.609	121.772	122.894	123.7	124.185	124.413	124.332	123.959	123.371	122.708	122.121	121.634	121.326	121.314	121.421	121.782	122.245	122.725	123.236	123.698	124.134	124.516	124.996	125.669	126.525	127.589	128.91	130.402	132.15	133.943	135.66	137.2	138.404	139.278	139.724	139.767	139.349	138.728
	117.806	117.357	116.948	116.557	116.31	116.194	116.346	116.717	117.403	118.344	119.487	120.761	122.055	123.321	124.274	124.918	125.289	125.346	125.097	124.602	124.003	123.416	122.877	122.495	122.376	122.356	122.569	122.891	123.253	123.644	123.993	124.338	124.622	125.016	125.602	126.355	127.329	128.571	130.017	131.751	133.562	135.334	136.977	138.306	139.327	139.904	140.074	139.765	139.231
	116.651	116.304	116.01	115.739	115.623	115.648	115.924	116.414	117.198	118.243	119.47	120.842	122.247	123.641	124.739	125.548	126.078	126.299	126.212	125.853	125.363	124.82	124.274	123.852	123.648	123.518	123.586	123.767	124.001	124.264	124.493	124.739	124.924	125.234	125.732	126.373	127.249	128.394	129.767	131.452	133.238	135.019	136.721	138.134	139.271	139.962	140.254	140.067	139.639
	115.669	115.405	115.202	115.036	115.033	115.181	115.563	116.155	117.015	118.14	119.428	120.875	122.367	123.863	125.093	126.056	126.747	127.145	127.24	127.051	126.701	126.242	125.73	125.302	125.037	124.818	124.75	124.79	124.894	125.023	125.131	125.276	125.368	125.602	126.013	126.549	127.32	128.358	129.631	131.229	132.943	134.685	136.395	137.852	139.072	139.861	140.274	140.221	139.922
	114.616	114.455	114.366	114.323	114.45	114.729	115.222	115.916	116.847	118.042	119.377	120.882	122.445	124.023	125.373	126.482	127.331	127.911	128.195	128.19	128.001	127.65	127.201	126.79	126.482	126.187	125.993	125.893	125.86	125.855	125.84	125.885	125.89	126.058	126.396	126.843	127.52	128.455	129.618	131.106	132.717	134.38	136.054	137.51	138.776	139.638	140.158	140.243	140.086
	113.611	113.544	113.56	113.632	113.88	114.279	114.875	115.664	116.656	117.909	119.282	120.831	122.452	124.097	125.556	126.799	127.799	128.562	129.039	129.229	129.215	128.997	128.641	128.278	127.955	127.612	127.315	127.092	126.935	126.801	126.665	126.605	126.524	126.623	126.877	127.233	127.808	128.632	129.668	131.029	132.514	134.075	135.685	137.113	138.399	139.318	139.938	140.165	140.157
	112.863	112.857	112.94	113.091	113.421	113.9	114.563	115.415	116.442	117.723	119.115	120.69	122.352	124.051	125.607	126.971	128.12	129.063	129.736	130.127	130.297	130.23	129.988	129.694	129.37	129	128.62	128.285	128.011	127.756	127.511	127.359	127.212	127.258	127.445	127.728	128.214	128.936	129.839	131.055	132.388	133.815	135.319	136.68	137.95	138.898	139.598	139.956	140.093
	112.297	112.342	112.472	112.678	113.06	113.582	114.277	115.157	116.185	117.463	118.849	120.429	122.114	123.853	125.493	126.966	128.259	129.379	130.24	130.834	131.186	131.275	131.16	130.943	130.635	130.258	129.818	129.392	129.021	128.666	128.333	128.107	127.911	127.914	128.042	128.265	128.669	129.295	130.064	131.131	132.307	133.585	134.962	136.232	137.459	138.412	139.169	139.637	139.901
	112.017	112.071	112.208	112.425	112.814	113.336	114.027	114.906	115.909	117.158	118.527	120.096	121.796	123.563	125.276	126.841	128.266	129.547	130.583	131.365	131.89	132.133	132.151	132.021	131.744	131.38	130.907	130.414	129.967	129.538	129.14	128.857	128.631	128.605	128.691	128.871	129.207	129.75	130.394	131.312	132.328	133.449	134.681	135.835	136.987	137.916	138.695	139.242	139.607
	112.133	112.144	112.232	112.404	112.742	113.211	113.852	114.683	115.622	116.809	118.137	119.672	121.366	123.146	124.914	126.554	128.101	129.531	130.73	131.692	132.385	132.782	132.936	132.906	132.679	132.357	131.883	131.359	130.872	130.399	129.962	129.641	129.399	129.343	129.384	129.518	129.78	130.233	130.748	131.513	132.366	133.328	134.406	135.433	136.492	137.38	138.159	138.762	139.205
	112.302	112.279	112.322	112.445	112.719	113.117	113.687	114.447	115.301	116.402	117.669	119.153	120.823	122.605	124.417	126.118	127.775	129.344	130.697	131.83	132.684	133.234	133.528	133.607	133.452	133.194	132.75	132.227	131.727	131.237	130.783	130.442	130.196	130.11	130.104	130.186	130.37	130.729	131.115	131.723	132.413	133.215	134.132	135.023	135.975	136.805	137.566	138.201	138.693
	112.785	112.7	112.665	112.699	112.866	113.149	113.606	114.25	114.984	115.966	117.146	118.555	120.176	121.941	123.776	125.52	127.268	128.959	130.45	131.742	132.749	133.453	133.893	134.096	134.037	133.873	133.495	133.012	132.537	132.067	131.628	131.287	131.05	130.937	130.88	130.901	131.001	131.256	131.505	131.951	132.478	133.119	133.871	134.622	135.458	136.217	136.94	137.579	138.094
	113.472	113.319	113.195	113.125	113.162	113.304	113.62	114.117	114.702	115.539	116.61	117.921	119.477	121.209	123.05	124.821	126.642	128.434	130.042	131.474	132.617	133.464	134.043	134.376	134.432	134.386	134.106	133.702	133.293	132.879	132.479	132.158	131.936	131.792	131.68	131.627	131.63	131.771	131.882	132.169	132.541	133.029	133.622	134.239	134.956	135.635	136.304	136.925	137.438
	114.229	114.024	113.824	113.657	113.566	113.561	113.72	114.048	114.461	115.126	116.058	117.246	118.709	120.388	122.218	124.005	125.889	127.77	129.491	131.058	132.335	133.325	134.047	134.516	134.708	134.801	134.65	134.357	134.043	133.712	133.374	133.085	132.879	132.698	132.516	132.37	132.257	132.268	132.233	132.364	132.592	132.936	133.386	133.885	134.496	135.099	135.71	136.298	136.789
	114.936	114.709	114.464	114.226	114.028	113.891	113.902	114.056	114.291	114.771	115.546	116.589	117.937	119.541	121.339	123.128	125.06	127.021	128.849	130.543	131.952	133.086	133.953	134.56	134.897	135.139	135.13	134.962	134.758	134.523	134.255	134.005	133.812	133.591	133.336	133.089	132.853	132.725	132.544	132.521	132.61	132.82	133.136	133.528	134.041	134.573	135.128	135.677	136.135
	115.406	115.214	114.981	114.729	114.476	114.253	114.15	114.15	114.222	114.521	115.131	116.015	117.227	118.733	120.475	122.249	124.206	126.229	128.149	129.962	131.5	132.776	133.788	134.54	135.038	135.437	135.584	135.553	135.474	135.349	135.16	134.955	134.77	134.509	134.175	133.817	133.45	133.177	132.85	132.676	132.632	132.715	132.906	133.199	133.622	134.082	134.574	135.071	135.481
	115.753	115.624	115.437	115.211	114.945	114.675	114.489	114.359	114.286	114.41	114.848	115.559	116.611	117.991	119.65	121.381	123.336	125.394	127.387	129.302	130.958	132.372	133.527	134.425	135.087	135.647	135.956	136.072	136.123	136.111	136	135.837	135.654	135.349	134.935	134.466	133.971	133.56	133.102	132.8	132.648	132.628	132.72	132.939	133.292	133.691	134.126	134.566	134.918
	115.671	115.684	115.628	115.514	115.318	115.076	114.869	114.656	114.467	114.434	114.696	115.218	116.093	117.316	118.864	120.524	122.451	124.525	126.578	128.582	130.35	131.9	133.2	134.242	135.07	135.793	136.265	136.527	136.709	136.81	136.781	136.659	136.476	136.131	135.642	135.069	134.455	133.912	133.331	132.913	132.665	132.554	132.561	132.719	133.016	133.363	133.745	134.131	134.427
	115.457	115.625	115.719	115.747	115.656	115.477	115.283	115.018	114.739	114.565	114.662	114.994	115.679	116.732	118.15	119.725	121.604	123.68	125.777	127.857	129.724	131.401	132.835	134.011	134.991	135.859	136.478	136.87	137.172	137.376	137.419	137.335	137.151	136.771	136.219	135.554	134.834	134.173	133.485	132.97	132.643	132.459	132.399	132.514	132.773	133.082	133.423	133.763	134.006
	115.033	115.376	115.646	115.85	115.907	115.839	115.702	115.428	115.094	114.808	114.752	114.899	115.389	116.254	117.525	118.992	120.801	122.857	124.981	127.122	129.08	130.875	132.435	133.736	134.853	135.848	136.593	137.094	137.493	137.778	137.878	137.824	137.637	137.233	136.635	135.904	135.106	134.358	133.591	133.009	132.624	132.389	132.281	132.366	132.598	132.879	133.185	133.482	133.673
	114.364	114.905	115.385	115.803	116.052	116.14	116.105	115.867	115.516	115.149	114.959	114.931	115.227	115.895	117.003	118.343	120.066	122.081	124.215	126.401	128.44	130.343	132.021	133.438	134.679	135.782	136.634	137.223	137.697	138.045	138.188	138.152	137.961	137.539	136.911	136.135	135.285	134.479	133.662	133.039	132.622	132.36	132.227	132.297	132.518	132.778	133.055	133.312	133.453
	113.725	114.449	115.121	115.743	116.181	116.431	116.509	116.327	115.979	115.551	115.246	115.058	115.165	115.636	116.577	117.776	119.397	121.356	123.48	125.696	127.8	129.796	131.577	133.096	134.438	135.629	136.567	137.225	137.759	138.157	138.338	138.326	138.145	137.725	137.095	136.307	135.438	134.607	133.768	133.128	132.693	132.418	132.268	132.323	132.532	132.769	133.013	133.225	133.309
	113.155	114.041	114.889	115.701	116.319	116.729	116.925	116.812	116.484	116.016	115.613	115.282	115.213	115.494	116.265	117.316	118.827	120.712	122.807	125.032	127.18	129.246	131.109	132.707	134.122	135.372	136.365	137.065	137.633	138.062	138.275	138.289	138.135	137.743	137.148	136.394	135.552	134.737	133.91	133.276	132.834	132.552	132.384	132.418	132.605	132.812	133.013	133.176	133.201
	112.851	113.839	114.805	115.75	116.502	117.037	117.33	117.283	116.981	116.491	116.014	115.567	115.345	115.452	116.064	116.962	118.356	120.154	122.198	124.411	126.585	128.702	130.632	132.293	133.768	135.062	136.095	136.824	137.414	137.861	138.1	138.141	138.025	137.674	137.134	136.439	135.653	134.881	134.09	133.479	133.042	132.76	132.577	132.586	132.748	132.921	133.08	133.194	133.162
	112.906	113.928	114.94	115.948	116.77	117.376	117.729	117.724	117.441	116.938	116.405	115.868	115.518	115.473	115.942	116.691	117.966	119.668	121.649	123.832	126.015	128.168	130.151	131.869	133.395	134.726	135.793	136.547	137.152	137.612	137.877	137.948	137.88	137.582	137.111	136.497	135.786	135.077	134.336	133.754	133.327	133.046	132.846	132.821	132.95	133.083	133.198	133.264	133.177
	113.379	114.37	115.359	116.351	117.167	117.776	118.134	118.133	117.851	117.334	116.756	116.153	115.703	115.536	115.88	116.491	117.65	119.251	121.153	123.286	125.458	127.624	129.644	131.405	132.972	134.328	135.423	136.196	136.815	137.287	137.581	137.692	137.688	137.463	137.083	136.576	135.966	135.344	134.671	134.129	133.717	133.434	133.208	133.135	133.216	133.292	133.35	133.357	133.209
	114.13	115.05	115.965	116.881	117.632	118.186	118.502	118.476	118.181	117.655	117.052	116.418	115.909	115.662	115.911	116.406	117.457	118.951	120.76	122.821	124.956	127.108	129.141	130.925	132.518	133.888	135.003	135.792	136.423	136.91	137.241	137.409	137.487	137.357	137.089	136.71	136.221	135.7	135.103	134.6	134.194	133.895	133.629	133.492	133.51	133.516	133.511	133.457	133.251
	115.407	116.184	116.946	117.7	118.3	118.717	118.921	118.811	118.464	117.908	117.281	116.629	116.084	115.785	115.961	116.359	117.312	118.7	120.408	122.386	124.466	126.586	128.616	130.412	132.028	133.412	134.55	135.358	136.01	136.52	136.899	137.133	137.304	137.284	137.142	136.906	136.548	136.139	135.624	135.158	134.754	134.429	134.108	133.888	133.822	133.739	133.653	133.526	133.254
	117.013	117.609	118.173	118.711	119.104	119.328	119.371	119.135	118.708	118.108	117.454	116.797	116.239	115.913	116.04	116.362	117.233	118.518	120.126	122.011	124.022	126.096	128.109	129.904	131.536	132.931	134.095	134.927	135.606	136.146	136.578	136.884	137.151	137.241	137.222	137.125	136.89	136.582	136.141	135.705	135.296	134.936	134.555	134.246	134.092	133.913	133.747	133.545	133.208
	118.818	119.221	119.566	119.859	120.009	119.999	119.845	119.447	118.916	118.256	117.573	116.923	116.373	116.046	116.15	116.419	117.22	118.414	119.923	121.71	123.641	125.656	127.64	129.422	131.064	132.465	133.65	134.503	135.204	135.771	136.25	136.619	136.974	137.169	137.27	137.308	137.198	136.996	136.637	136.238	135.834	135.446	135.009	134.616	134.37	134.091	133.838	133.552	133.146
	120.954	121.13	121.217	121.223	121.088	120.799	120.406	119.809	119.145	118.405	117.688	117.044	116.516	116.205	116.299	116.534	117.278	118.39	119.803	121.488	123.327	125.27	127.214	128.97	130.613	132.014	133.214	134.081	134.799	135.386	135.899	136.316	136.743	137.028	137.236	137.397	137.403	137.304	137.032	136.675	136.288	135.879	135.391	134.913	134.568	134.18	133.828	133.449	132.964
	123.126	123.096	122.936	122.668	122.252	121.684	121.042	120.233	119.421	118.583	117.82	117.173	116.667	116.377	116.47	116.688	117.386	118.426	119.754	121.346	123.096	124.964	126.865	128.593	130.233	131.633	132.846	133.725	134.454	135.054	135.588	136.036	136.509	136.86	137.151	137.411	137.512	137.499	137.305	136.99	136.624	136.199	135.665	135.111	134.67	134.174	133.722	133.247	132.681
	125.263	125.049	124.664	124.139	123.459	122.62	121.732	120.709	119.739	118.792	117.971	117.313	116.826	116.559	116.658	116.873	117.538	118.52	119.775	121.284	122.948	124.741	126.595	128.288	129.911	131.303	132.516	133.395	134.116	134.71	135.24	135.69	136.181	136.566	136.918	137.253	137.435	137.499	137.387	137.126	136.798	136.377	135.817	135.204	134.678	134.081	133.532	132.959	132.308
	127.263	126.901	126.327	125.586	124.675	123.596	122.482	121.258	120.13	119.062	118.173	117.487	117.009	116.751	116.851	117.072	117.712	118.648	119.845	121.286	122.876	124.605	126.416	128.076	129.68	131.061	132.267	133.133	133.834	134.404	134.904	135.325	135.794	136.177	136.555	136.93	137.168	137.291	137.254	137.052	136.775	136.379	135.815	135.169	134.574	133.891	133.248	132.58	131.841
	129.214	128.73	127.995	127.075	125.97	124.685	123.37	121.962	120.681	119.485	118.517	117.784	117.29	117.022	117.107	117.325	117.935	118.823	119.963	121.342	122.863	124.53	126.3	127.925	129.503	130.868	132.06	132.901	133.566	134.092	134.535	134.893	135.305	135.648	136.018	136.402	136.675	136.843	136.88	136.748	136.542	136.198	135.659	135.004	134.362	133.607	132.879	132.114	131.283
	130.813	130.274	129.456	128.439	127.219	125.803	124.353	122.811	121.409	120.097	119.046	118.254	117.724	117.425	117.478	117.681	118.253	119.088	120.175	121.496	122.951	124.557	126.282	127.864	129.403	130.74	131.904	132.705	133.312	133.769	134.129	134.393	134.71	134.975	135.304	135.666	135.95	136.151	136.263	136.212	136.1	135.839	135.355	134.728	134.068	133.267	132.47	131.617	130.695
	132.194	131.638	130.782	129.724	128.444	126.953	125.416	123.783	122.283	120.863	119.727	118.858	118.267	117.915	117.914	118.087	118.612	119.394	120.427	121.694	123.09	124.64	126.322	127.86	129.351	130.655	131.783	132.535	133.076	133.454	133.715	133.867	134.067	134.228	134.487	134.797	135.071	135.282	135.453	135.478	135.462	135.297	134.887	134.308	133.655	132.831	131.984	131.056	130.053
	133.128	132.614	131.795	130.779	129.521	128.035	126.484	124.818	123.262	121.759	120.541	119.585	118.915	118.487	118.41	118.535	119.002	119.728	120.707	121.923	123.263	124.765	126.405	127.896	129.336	130.599	131.681	132.379	132.845	133.133	133.286	133.313	133.38	133.418	133.584	133.821	134.061	134.262	134.471	134.557	134.628	134.553	134.217	133.696	133.063	132.238	131.36	130.38	129.315
	133.708	133.266	132.533	131.617	130.446	129.035	127.536	125.897	124.329	122.773	121.483	120.435	119.667	119.142	118.964	119.016	119.408	120.067	120.986	122.144	123.432	124.891	126.49	127.935	129.324	130.545	131.58	132.221	132.613	132.807	132.847	132.742	132.665	132.566	132.62	132.761	132.946	133.118	133.347	133.481	133.633	133.649	133.395	132.95	132.362	131.561	130.68	129.671	128.568
	133.867	133.53	132.932	132.174	131.154	129.885	128.502	126.945	125.41	123.83	122.483	121.34	120.456	119.817	119.513	119.465	119.761	120.341	121.188	122.282	123.517	124.935	126.495	127.894	129.233	130.41	131.402	131.994	132.322	132.432	132.372	132.152	131.946	131.719	131.662	131.706	131.825	131.953	132.18	132.342	132.557	132.65	132.473	132.103	131.574	130.816	129.957	128.947	127.831
	133.475	133.293	132.899	132.377	131.587	130.538	129.347	127.936	126.482	124.913	123.521	122.282	121.268	120.497	120.045	119.873	120.056	120.549	121.319	122.341	123.521	124.898	126.414	127.763	129.046	130.174	131.118	131.665	131.938	131.976	131.833	131.517	131.197	130.856	130.692	130.638	130.684	130.755	130.957	131.125	131.379	131.534	131.424	131.128	130.666	129.97	129.153	128.163	127.062
	132.615	132.624	132.484	132.251	131.752	130.985	130.045	128.833	127.503	125.979	124.555	123.221	122.069	121.151	120.53	120.209	120.26	120.654	121.336	122.277	123.398	124.731	126.201	127.496	128.72	129.796	130.69	131.196	131.426	131.407	131.204	130.82	130.417	129.988	129.734	129.594	129.566	129.571	129.727	129.875	130.138	130.327	130.262	130.029	129.635	129.011	128.257	127.316	126.26
	131.412	131.613	131.74	131.817	131.64	131.19	130.54	129.565	128.394	126.946	125.509	124.083	122.783	121.706	120.899	120.401	120.302	120.585	121.17	122.028	123.092	124.39	125.822	127.073	128.25	129.28	130.13	130.608	130.809	130.749	130.506	130.079	129.622	129.132	128.809	128.597	128.499	128.435	128.53	128.637	128.881	129.072	129.027	128.839	128.51	127.967	127.298	126.432	125.455
	129.876	130.273	130.677	131.08	131.248	131.141	130.811	130.102	129.12	127.775	126.341	124.831	123.382	122.136	121.131	120.437	120.174	120.335	120.816	121.587	122.594	123.86	125.261	126.474	127.612	128.6	129.409	129.868	130.05	129.962	129.697	129.247	128.763	128.234	127.865	127.603	127.443	127.319	127.349	127.412	127.624	127.802	127.763	127.608	127.338	126.879	126.3	125.528	124.65
	127.974	128.574	129.266	130.006	130.543	130.802	130.824	130.413	129.652	128.444	127.037	125.459	123.873	122.464	121.255	120.352	119.914	119.941	120.31	120.988	121.935	123.168	124.541	125.718	126.823	127.772	128.543	128.989	129.158	129.053	128.78	128.328	127.842	127.3	126.907	126.612	126.405	126.227	126.188	126.197	126.358	126.502	126.454	126.319	126.104	125.737	125.268	124.616	123.871
	125.869	126.655	127.614	128.673	129.569	130.191	130.565	130.463	129.938	128.886	127.526	125.897	124.19	122.618	121.207	120.087	119.469	119.356	119.612	120.203	121.097	122.305	123.663	124.823	125.906	126.826	127.564	127.998	128.157	128.037	127.76	127.316	126.843	126.308	125.912	125.606	125.37	125.157	125.062	125.024	125.132	125.236	125.169	125.046	124.879	124.604	124.252	123.734	123.14
	123.557	124.526	125.737	127.099	128.343	129.319	130.038	130.248	129.97	129.093	127.8	126.143	124.334	122.613	121.009	119.675	118.874	118.611	118.748	119.256	120.098	121.283	122.632	123.787	124.859	125.762	126.475	126.902	127.049	126.916	126.638	126.21	125.761	125.241	124.855	124.553	124.297	124.062	123.916	123.838	123.892	123.955	123.869	123.757	123.641	123.465	123.24	122.874	122.446
	121.246	122.362	123.779	125.395	126.944	128.239	129.278	129.793	129.766	129.08	127.882	126.231	124.354	122.504	120.729	119.187	118.204	117.776	117.782	118.199	118.981	120.137	121.478	122.635	123.704	124.6	125.295	125.717	125.852	125.706	125.425	125.008	124.583	124.086	123.718	123.433	123.175	122.938	122.763	122.67	122.69	122.728	122.639	122.551	122.496	122.427	122.337	122.131	121.879
	119.092	120.297	121.847	123.641	125.428	126.986	128.302	129.098	129.324	128.847	127.781	126.183	124.284	122.345	120.426	118.693	117.529	116.921	116.777	117.081	117.781	118.886	120.206	121.362	122.429	123.319	124.003	124.424	124.549	124.391	124.105	123.697	123.296	122.823	122.48	122.217	121.968	121.745	121.559	121.469	121.473	121.505	121.434	121.388	121.406	121.455	121.51	121.473	121.402
	117.017	118.277	119.914	121.831	123.805	125.581	127.138	128.197	128.675	128.426	127.528	126.032	124.166	122.184	120.163	118.267	116.936	116.142	115.837	116.012	116.612	117.642	118.923	120.069	121.125	122.003	122.673	123.085	123.191	123.011	122.71	122.304	121.92	121.47	121.153	120.92	120.694	120.506	120.333	120.271	120.285	120.337	120.306	120.317	120.421	120.593	120.796	120.93	121.035
	115.137	116.406	118.066	120.037	122.127	124.059	125.807	127.1	127.824	127.821	127.129	125.793	124.025	122.064	119.997	117.982	116.51	115.533	115.055	115.082	115.552	116.47	117.677	118.786	119.808	120.66	121.306	121.703	121.788	121.59	121.279	120.881	120.517	120.095	119.809	119.607	119.404	119.254	119.099	119.066	119.094	119.173	119.195	119.276	119.479	119.788	120.151	120.468	120.758
	113.472	114.702	116.323	118.273	120.403	122.428	124.311	125.802	126.764	127.022	126.577	125.468	123.874	122.011	119.97	117.898	116.323	115.175	114.518	114.37	114.672	115.431	116.514	117.545	118.499	119.299	119.91	120.287	120.351	120.144	119.835	119.458	119.129	118.749	118.505	118.345	118.18	118.081	117.959	117.965	118.02	118.139	118.222	118.377	118.68	119.12	119.631	120.119	120.577
	111.955	113.119	114.667	116.55	118.669	120.737	122.709	124.37	125.558	126.09	125.928	125.105	123.762	122.071	120.129	118.065	116.429	115.129	114.288	113.939	114.035	114.587	115.496	116.408	117.262	117.986	118.551	118.907	118.96	118.756	118.466	118.124	117.836	117.504	117.302	117.179	117.048	116.992	116.892	116.925	117	117.153	117.296	117.522	117.924	118.49	119.145	119.797	120.416
	110.677	111.749	113.189	114.959	117.015	119.078	121.094	122.888	124.286	125.097	125.245	124.764	123.739	122.299	120.535	118.549	116.899	115.477	114.455	113.88	113.731	114.017	114.688	115.423	116.124	116.735	117.232	117.558	117.606	117.422	117.175	116.897	116.672	116.408	116.26	116.185	116.092	116.075	115.995	116.046	116.133	116.314	116.507	116.795	117.285	117.957	118.74	119.535	120.295
	109.65	110.602	111.9	113.511	115.451	117.456	119.468	121.356	122.94	124.029	124.508	124.417	123.775	122.664	121.157	119.327	117.723	116.221	115.034	114.222	113.797	113.766	114.14	114.638	115.133	115.593	116.001	116.292	116.348	116.211	116.04	115.865	115.737	115.567	115.493	115.473	115.419	115.433	115.364	115.412	115.493	115.685	115.914	116.246	116.811	117.568	118.454	119.371	120.245
	108.745	109.58	110.735	112.173	113.975	115.896	117.876	119.829	121.579	122.939	123.76	124.089	123.883	123.167	121.988	120.388	118.889	117.358	116.031	114.982	114.265	113.879	113.906	114.116	114.362	114.638	114.939	115.194	115.271	115.207	115.145	115.11	115.11	115.057	115.067	115.106	115.086	115.113	115.035	115.049	115.094	115.266	115.495	115.838	116.443	117.251	118.207	119.212	120.174
	107.978	108.702	109.72	110.982	112.633	114.449	116.375	118.366	120.256	121.873	123.03	123.794	124.055	123.786	122.996	121.695	120.364	118.867	117.444	116.177	115.168	114.409	114.056	113.936	113.897	113.959	114.131	114.343	114.452	114.479	114.553	114.686	114.833	114.915	115.02	115.122	115.132	115.159	115.057	115.016	115.001	115.126	115.322	115.643	116.249	117.065	118.048	119.1	120.112
	107.247	107.887	108.792	109.894	111.395	113.096	114.949	116.949	118.947	120.795	122.268	123.463	124.205	124.42	124.068	123.131	122.03	120.635	119.17	117.727	116.449	115.326	114.584	114.115	113.769	113.601	113.628	113.793	113.935	114.066	114.294	114.621	114.938	115.172	115.387	115.564	115.605	115.626	115.487	115.37	115.266	115.31	115.428	115.682	116.245	117.019	117.983	119.037	120.06
	106.669	107.237	108.038	108.984	110.327	111.894	113.651	115.624	117.688	119.722	121.475	123.075	124.294	125.007	125.126	124.603	123.793	122.569	121.129	119.569	118.067	116.613	115.497	114.678	114.024	113.627	113.506	113.622	113.8	114.04	114.431	114.961	115.452	115.842	116.161	116.409	116.473	116.476	116.288	116.079	115.866	115.803	115.811	115.967	116.448	117.139	118.044	119.059	120.06
	106.177	106.697	107.416	108.227	109.419	110.851	112.501	114.42	116.51	118.684	120.669	122.632	124.299	125.501	126.1	126.024	125.549	124.561	123.216	121.612	119.947	118.218	116.766	115.62	114.674	114.057	113.793	113.855	114.067	114.418	114.967	115.694	116.351	116.885	117.294	117.599	117.67	117.634	117.38	117.064	116.724	116.534	116.409	116.445	116.817	117.394	118.204	119.15	120.096
	105.834	106.315	106.958	107.642	108.682	109.968	111.494	113.327	115.401	117.658	119.82	122.085	124.144	125.8	126.863	127.242	127.13	126.433	125.255	123.693	121.955	120.038	118.328	116.913	115.72	114.913	114.517	114.521	114.75	115.188	115.865	116.755	117.549	118.201	118.677	119.027	119.093	119.012	118.694	118.272	117.807	117.488	117.217	117.118	117.355	117.79	118.472	119.305	120.159
	105.718	106.153	106.711	107.262	108.138	109.257	110.636	112.348	114.358	116.636	118.909	121.402	123.785	125.844	127.341	128.166	128.435	128.076	127.134	125.707	123.994	121.995	120.126	118.518	117.143	116.189	115.685	115.631	115.859	116.353	117.116	118.117	119	119.724	120.229	120.594	120.635	120.496	120.112	119.593	119.016	118.574	118.162	117.928	118.019	118.301	118.83	119.522	120.254
	105.916	106.287	106.738	107.141	107.83	108.756	109.957	111.504	113.398	115.631	117.943	120.58	123.206	125.601	127.481	128.727	129.383	129.392	128.747	127.543	125.953	123.985	122.06	120.345	118.859	117.801	117.209	117.094	117.294	117.803	118.599	119.643	120.556	121.302	121.794	122.142	122.137	121.937	121.489	120.887	120.222	119.679	119.149	118.797	118.751	118.882	119.252	119.788	120.382
	106.454	106.727	107.035	107.26	107.73	108.43	109.42	110.759	112.487	114.614	116.899	119.598	122.383	125.038	127.242	128.871	129.905	130.306	130.01	129.11	127.746	125.928	124.062	122.335	120.817	119.703	119.042	118.856	118.992	119.461	120.222	121.228	122.102	122.811	123.244	123.544	123.48	123.215	122.712	122.053	121.33	120.722	120.106	119.665	119.504	119.503	119.726	120.106	120.559
	107.249	107.401	107.542	107.572	107.797	108.244	108.993	110.088	111.607	113.571	115.764	118.447	121.31	124.148	126.615	128.582	129.98	130.783	130.878	130.354	129.307	127.75	126.052	124.409	122.932	121.809	121.098	120.826	120.858	121.227	121.878	122.761	123.519	124.12	124.443	124.654	124.508	124.171	123.622	122.927	122.183	121.547	120.89	120.402	120.165	120.068	120.17	120.409	120.729
	108.358	108.359	108.3	108.107	108.06	108.227	108.706	109.524	110.792	112.542	114.588	117.182	120.046	122.987	125.651	127.906	129.641	130.842	131.353	131.258	130.602	129.4	127.966	126.491	125.124	124.032	123.284	122.911	122.798	123.007	123.476	124.149	124.718	125.149	125.315	125.405	125.166	124.762	124.182	123.484	122.763	122.148	121.502	121.015	120.746	120.59	120.598	120.713	120.909
	109.684	109.521	109.25	108.829	108.501	108.375	108.566	109.084	110.072	111.566	113.413	115.849	118.634	121.596	124.38	126.854	128.878	130.448	131.372	131.727	131.507	130.729	129.636	128.401	127.202	126.181	125.415	124.937	124.652	124.655	124.887	125.284	125.602	125.808	125.777	125.713	125.362	124.883	124.277	123.596	122.927	122.369	121.78	121.34	121.089	120.924	120.881	120.905	121.006
	111.134	110.8	110.316	109.666	109.058	108.638	108.533	108.741	109.432	110.641	112.251	114.474	117.115	120.022	122.852	125.477	127.736	129.636	130.954	131.764	132.008	131.701	131.008	130.075	129.093	128.171	127.4	126.809	126.326	126.075	126.013	126.069	126.078	126.01	125.754	125.516	125.053	124.516	123.91	123.287	122.724	122.28	121.811	121.475	121.296	121.169	121.117	121.079	121.105
	112.672	112.165	111.466	110.593	109.714	109.003	108.599	108.494	108.873	109.776	111.117	113.082	115.52	118.303	121.105	123.809	126.247	128.427	130.105	131.348	132.057	132.241	131.985	131.393	130.661	129.864	129.1	128.396	127.704	127.174	126.782	126.459	126.122	125.743	125.243	124.813	124.236	123.647	123.055	122.517	122.096	121.811	121.516	121.338	121.291	121.259	121.252	121.202	121.191
	114.196	113.524	112.624	111.545	110.413	109.428	108.74	108.331	108.401	108.993	110.048	111.728	113.924	116.527	119.242	121.962	124.52	126.922	128.911	130.548	131.696	132.357	132.536	132.295	131.823	131.162	130.413	129.603	128.706	127.895	127.167	126.463	125.774	125.083	124.346	123.732	123.055	122.432	121.877	121.453	121.202	121.109	121.021	121.037	121.16	121.258	121.332	121.303	121.285
	115.383	114.602	113.567	112.346	111.024	109.82	108.89	108.212	107.997	108.292	109.061	110.441	112.367	114.748	117.327	120.004	122.624	125.186	127.427	129.401	130.942	132.049	132.644	132.749	132.54	132.025	131.299	130.396	129.311	128.227	127.168	126.09	125.054	124.054	123.092	122.299	121.536	120.899	120.398	120.113	120.055	120.179	120.331	120.575	120.904	121.165	121.359	121.393	121.4
	116.299	115.46	114.346	113.041	111.589	110.219	109.088	108.177	107.699	107.707	108.189	109.257	110.886	113.008	115.398	117.974	120.594	123.246	125.674	127.917	129.791	131.293	132.269	132.706	132.749	132.385	131.693	130.716	129.47	128.137	126.77	125.352	123.995	122.71	121.553	120.609	119.787	119.16	118.738	118.61	118.758	119.114	119.512	119.993	120.541	120.981	121.315	121.44	121.499
	116.782	115.959	114.848	113.541	112.045	110.584	109.312	108.22	107.515	107.26	107.457	108.207	109.519	111.344	113.495	115.905	118.46	121.127	123.665	126.103	128.239	130.067	131.377	132.115	132.391	132.18	131.533	130.509	129.14	127.601	125.971	124.268	122.641	121.12	119.817	118.761	117.914	117.325	117.002	117.049	117.406	117.995	118.641	119.367	120.141	120.772	121.269	121.517	121.663
	116.771	116.034	115.003	113.775	112.319	110.848	109.507	108.297	107.412	106.928	106.86	107.299	108.283	109.784	111.653	113.841	116.262	118.864	121.429	123.977	126.297	128.379	129.965	130.971	131.467	131.417	130.844	129.814	128.377	126.692	124.859	122.94	121.105	119.403	118	116.87	116.026	115.499	115.292	115.52	116.084	116.899	117.782	118.743	119.741	120.565	121.235	121.627	121.88
	116.404	115.795	114.896	113.804	112.456	111.041	109.695	108.426	107.409	106.73	106.417	106.553	107.199	108.356	109.905	111.821	114.051	116.519	119.039	121.623	124.055	126.32	128.128	129.365	130.065	130.181	129.707	128.713	127.269	125.506	123.537	121.472	119.494	117.663	116.205	115.034	114.214	113.758	113.674	114.08	114.842	115.87	116.975	118.159	119.368	120.38	121.224	121.774	122.151
	115.557	115.138	114.44	113.557	112.395	111.112	109.831	108.565	107.47	106.638	106.108	105.963	106.277	107.087	108.299	109.914	111.911	114.191	116.605	119.158	121.63	124.003	125.968	127.387	128.257	128.527	128.162	127.234	125.829	124.048	122.01	119.875	117.826	115.934	114.475	113.308	112.54	112.174	112.219	112.798	113.738	114.955	116.255	117.636	119.033	120.218	121.229	121.945	122.46
	114.397	114.194	113.731	113.093	112.164	111.064	109.901	108.688	107.565	106.624	105.913	105.518	105.524	105.999	106.87	108.17	109.901	111.953	114.206	116.666	119.114	121.527	123.587	125.14	126.151	126.564	126.317	125.486	124.162	122.416	120.372	118.235	116.175	114.283	112.865	111.739	111.048	110.784	110.963	111.708	112.81	114.197	115.667	117.219	118.779	120.121	121.293	122.173	122.831
	112.955	112.995	112.801	112.444	111.79	110.92	109.924	108.813	107.707	106.7	105.846	105.233	104.959	105.118	105.654	106.632	108.078	109.87	111.921	114.238	116.606	118.998	121.096	122.738	123.86	124.402	124.281	123.568	122.362	120.701	118.711	116.634	114.625	112.789	111.453	110.402	109.806	109.65	109.957	110.85	112.088	113.61	115.214	116.905	118.6	120.081	121.4	122.446	123.255
	111.407	111.68	111.749	111.674	111.304	110.687	109.888	108.916	107.871	106.843	105.891	105.102	104.585	104.457	104.677	105.34	106.488	108.001	109.819	111.954	114.196	116.516	118.599	120.285	121.48	122.13	122.128	121.537	120.465	118.921	117.03	115.059	113.147	111.414	110.193	109.244	108.757	108.716	109.149	110.174	111.525	113.16	114.873	116.68	118.49	120.096	121.552	122.754	123.709
	109.717	110.216	110.548	110.756	110.681	110.337	109.767	108.975	108.039	107.04	106.041	105.129	104.421	104.05	103.988	104.36	105.216	106.448	108.017	109.94	112.02	114.22	116.243	117.927	119.159	119.889	119.998	119.53	118.602	117.201	115.446	113.616	111.837	110.238	109.146	108.312	107.935	107.997	108.537	109.667	111.106	112.824	114.62	116.513	118.418	120.134	121.712	123.058	124.151
	108.117	108.808	109.369	109.833	110.034	109.958	109.623	109.029	108.231	107.294	106.288	105.296	104.443	103.869	103.559	103.661	104.237	105.191	106.501	108.193	110.083	112.129	114.055	115.703	116.945	117.734	117.948	117.608	116.833	115.596	114.011	112.354	110.733	109.294	108.34	107.623	107.35	107.502	108.125	109.328	110.825	112.594	114.445	116.397	118.372	120.182	121.861	123.328	124.541
	106.594	107.448	108.208	108.9	109.354	109.531	109.428	109.038	108.401	107.558	106.584	105.559	104.612	103.881	103.366	103.236	103.554	104.247	105.304	106.757	108.44	110.311	112.113	113.696	114.919	115.741	116.046	115.824	115.196	114.127	112.729	111.258	109.806	108.54	107.726	107.131	106.958	107.19	107.877	109.131	110.662	112.462	114.346	116.335	118.363	120.25	122.018	123.589	124.909
	105.302	106.264	107.17	108.033	108.691	109.085	109.192	109.002	108.538	107.813	106.909	105.899	104.914	104.079	103.41	103.09	103.184	103.642	104.46	105.678	107.149	108.831	110.489	111.986	113.165	113.995	114.372	114.251	113.758	112.853	111.644	110.362	109.08	107.985	107.304	106.817	106.727	107.02	107.743	109.018	110.558	112.365	114.264	116.277	118.348	120.304	122.148	123.809	125.222
	104.4	105.393	106.363	107.321	108.11	108.665	108.943	108.93	108.639	108.05	107.251	106.3	105.329	104.441	103.673	103.207	103.118	103.375	103.979	104.972	106.235	107.727	109.235	110.631	111.755	112.576	113.01	112.977	112.604	111.855	110.834	109.733	108.612	107.678	107.111	106.715	106.686	107.015	107.743	109.003	110.523	112.31	114.198	116.213	118.31	120.32	122.226	123.959	125.449
	103.732	104.72	105.715	106.726	107.604	108.281	108.699	108.843	108.716	108.269	107.593	106.73	105.809	104.908	104.085	103.512	103.277	103.362	103.778	104.56	105.619	106.922	108.276	109.564	110.622	111.425	111.905	111.951	111.691	111.094	110.259	109.335	108.373	107.59	107.125	106.804	106.818	107.162	107.868	109.084	110.553	112.291	114.14	116.129	118.23	120.274	122.218	124	125.55
	103.296	104.25	105.236	106.264	107.189	107.949	108.475	108.753	108.776	108.469	107.922	107.163	106.318	105.434	104.588	103.941	103.596	103.541	103.798	104.395	105.271	106.403	107.615	108.802	109.795	110.576	111.094	111.209	111.05	110.593	109.93	109.165	108.339	107.682	107.29	107.013	107.036	107.363	108.013	109.15	110.539	112.205	113.998	115.948	118.044	120.113	122.088	123.907	125.509
	103.217	104.096	105.028	106.02	106.94	107.729	108.314	108.686	108.828	108.641	108.215	107.562	106.798	105.945	105.097	104.399	103.972	103.802	103.925	104.362	105.077	106.059	107.151	108.251	109.19	109.954	110.512	110.694	110.629	110.303	109.798	109.175	108.468	107.914	107.575	107.321	107.332	107.623	108.192	109.228	110.517	112.093	113.812	115.705	117.783	119.861	121.853	123.698	125.343
	103.415	104.195	105.039	105.958	106.834	107.607	108.211	108.635	108.86	108.772	108.452	107.899	107.218	106.409	105.574	104.851	104.372	104.114	104.133	104.439	105.02	105.876	106.873	107.904	108.804	109.564	110.168	110.422	110.449	110.25	109.888	109.386	108.774	108.292	107.975	107.71	107.671	107.889	108.346	109.25	110.414	111.881	113.508	115.332	117.379	119.457	121.459	123.324	125.01
	103.813	104.48	105.217	106.04	106.84	107.565	108.155	108.599	108.879	108.873	108.647	108.193	107.593	106.837	106.03	105.3	104.79	104.464	104.402	104.598	105.066	105.819	106.738	107.716	108.597	109.365	110.019	110.351	110.47	110.391	110.158	109.757	109.222	108.785	108.464	108.161	108.044	108.166	108.486	109.238	110.257	111.595	113.116	114.857	116.86	118.926	120.93	122.812	124.538
	104.328	104.885	105.51	106.226	106.93	107.579	108.126	108.555	108.857	108.907	108.755	108.388	107.866	107.172	106.408	105.694	105.182	104.814	104.699	104.816	105.195	105.867	106.726	107.663	108.536	109.318	110.024	110.433	110.638	110.672	110.551	110.236	109.766	109.353	109.011	108.65	108.437	108.445	108.616	109.201	110.062	111.258	112.66	114.305	116.25	118.289	120.282	122.171	123.928
	104.989	105.444	105.96	106.56	107.153	107.701	108.173	108.551	108.835	108.91	108.801	108.5	108.044	107.414	106.702	106.026	105.534	105.154	105.017	105.085	105.405	106.017	106.831	107.737	108.603	109.398	110.141	110.616	110.891	111.016	110.98	110.729	110.301	109.896	109.516	109.089	108.771	108.66	108.683	109.102	109.804	110.855	112.133	113.675	115.552	117.55	119.522	121.413	123.194
	105.823	106.171	106.567	107.033	107.495	107.916	108.284	108.576	108.808	108.878	108.788	108.536	108.133	107.566	106.906	106.279	105.813	105.437	105.292	105.328	105.605	106.166	106.944	107.821	108.69	109.501	110.283	110.824	111.168	111.38	111.418	111.224	110.833	110.429	110.009	109.506	109.079	108.843	108.718	108.967	109.508	110.403	111.55	112.98	114.772	116.714	118.654	120.537	122.334
	106.667	106.925	107.213	107.552	107.884	108.176	108.427	108.618	108.775	108.819	108.728	108.504	108.139	107.63	107.021	106.449	106.015	105.65	105.509	105.525	105.776	106.296	107.047	107.904	108.778	109.61	110.43	111.037	111.449	111.739	111.837	111.693	111.333	110.924	110.459	109.881	109.347	108.988	108.723	108.808	109.197	109.941	110.954	112.267	113.962	115.835	117.725	119.586	121.376
	107.504	107.694	107.893	108.117	108.327	108.491	108.618	108.694	108.754	108.75	108.633	108.418	108.078	107.62	107.063	106.551	106.154	105.814	105.69	105.702	105.938	106.425	107.15	107.984	108.857	109.705	110.554	111.218	111.69	112.048	112.198	112.103	111.778	111.369	110.869	110.223	109.596	109.123	108.73	108.659	108.902	109.493	110.368	111.554	113.139	114.926	116.752	118.577	120.344
	108.318	108.463	108.593	108.714	108.813	108.856	108.859	108.814	108.77	108.708	108.557	108.343	108.027	107.624	107.126	106.684	106.33	106.025	105.926	105.94	106.167	106.615	107.305	108.107	108.971	109.825	110.689	111.402	111.931	112.352	112.549	112.507	112.222	111.822	111.295	110.588	109.875	109.293	108.778	108.556	108.651	109.082	109.814	110.867	112.325	114.013	115.763	117.539	119.265
	109.159	109.273	109.346	109.374	109.372	109.298	109.178	109.007	108.849	108.715	108.514	108.29	107.989	107.639	107.202	106.835	106.526	106.268	106.203	106.231	106.456	106.867	107.52	108.284	109.13	109.976	110.84	111.587	112.165	112.639	112.877	112.895	112.658	112.287	111.753	111.006	110.23	109.557	108.936	108.571	108.523	108.79	109.367	110.273	111.585	113.15	114.802	116.511	118.174
	110.005	110.112	110.151	110.106	110.017	109.839	109.601	109.301	109.02	108.8	108.532	108.276	107.978	107.668	107.286	106.99	106.725	106.522	106.5	106.555	106.79	107.173	107.794	108.522	109.348	110.183	111.035	111.806	112.424	112.939	113.212	113.291	113.112	112.782	112.261	111.496	110.682	109.939	109.229	108.731	108.542	108.641	109.05	109.796	110.941	112.362	113.901	115.529	117.111
	110.921	111.034	111.053	110.946	110.779	110.504	110.151	109.722	109.314	108.998	108.65	108.35	108.044	107.767	107.437	107.204	106.983	106.839	106.867	106.957	107.211	107.575	108.169	108.865	109.669	110.489	111.32	112.102	112.751	113.295	113.595	113.735	113.617	113.338	112.844	112.075	111.241	110.443	109.656	109.033	108.703	108.631	108.864	109.436	110.397	111.655	113.063	114.591	116.073
	111.96	112.076	112.071	111.906	111.66	111.289	110.822	110.267	109.733	109.315	108.88	108.527	108.202	107.945	107.66	107.485	107.306	107.223	107.301	107.431	107.707	108.064	108.638	109.304	110.089	110.895	111.703	112.495	113.176	113.751	114.087	114.292	114.242	114.024	113.568	112.807	111.962	111.115	110.252	109.505	109.031	108.782	108.83	109.218	109.981	111.062	112.322	113.731	115.095
	113.039	113.174	113.165	112.963	112.656	112.203	111.636	110.962	110.306	109.783	109.257	108.843	108.49	108.246	108.001	107.879	107.741	107.719	107.845	108.015	108.312	108.667	109.226	109.867	110.632	111.425	112.211	113.01	113.719	114.322	114.687	114.955	114.972	114.818	114.41	113.674	112.835	111.958	111.034	110.18	109.571	109.153	109.014	109.21	109.767	110.654	111.751	113.025	114.256
	114.218	114.379	114.372	114.147	113.786	113.262	112.604	111.819	111.048	110.422	109.8	109.323	108.935	108.701	108.49	108.416	108.321	108.357	108.528	108.738	109.052	109.41	109.951	110.567	111.311	112.086	112.846	113.645	114.374	115.001	115.394	115.722	115.802	115.709	115.354	114.652	113.825	112.924	111.945	110.99	110.247	109.666	109.343	109.353	109.71	110.407	111.344	112.483	113.585
	115.463	115.658	115.662	115.43	115.025	114.441	113.703	112.817	111.941	111.211	110.49	109.943	109.514	109.279	109.094	109.063	109.016	109.111	109.329	109.586	109.923	110.298	110.83	111.428	112.155	112.911	113.642	114.434	115.172	115.811	116.225	116.595	116.725	116.682	116.376	115.709	114.899	113.984	112.961	111.922	111.058	110.334	109.842	109.678	109.844	110.352	111.128	112.124	113.091
	116.702	116.941	116.973	116.758	116.329	115.704	114.904	113.933	112.966	112.141	111.324	110.708	110.233	109.994	109.83	109.836	109.839	109.989	110.251	110.55	110.903	111.301	111.824	112.404	113.114	113.85	114.554	115.34	116.077	116.723	117.152	117.553	117.725	117.723	117.464	116.841	116.055	115.139	114.088	112.986	112.017	111.165	110.515	110.181	110.159	110.475	111.081	111.922	112.749
	117.951	118.224	118.279	118.089	117.644	116.988	116.141	115.102	114.061	113.152	112.249	111.57	111.051	110.807	110.661	110.705	110.763	110.967	111.27	111.608	111.971	112.391	112.904	113.46	114.147	114.853	115.527	116.297	117.019	117.659	118.092	118.505	118.702	118.723	118.501	117.921	117.164	116.261	115.203	114.068	113.028	112.085	111.311	110.836	110.653	110.795	111.239	111.921	112.605
	119.127	119.433	119.517	119.366	118.922	118.256	117.387	116.308	115.22	114.244	113.267	112.531	111.97	111.718	111.582	111.655	111.767	112.019	112.353	112.723	113.089	113.524	114.016	114.536	115.18	115.84	116.472	117.209	117.896	118.513	118.934	119.343	119.55	119.58	119.385	118.85	118.129	117.256	116.216	115.079	114.006	113.014	112.157	111.578	111.269	111.264	111.559	112.09	112.637
	120.175	120.508	120.623	120.522	120.096	119.44	118.568	117.471	116.356	115.325	114.288	113.501	112.9	112.636	112.506	112.606	112.775	113.075	113.441	113.841	114.21	114.659	115.127	115.604	116.195	116.796	117.378	118.067	118.703	119.283	119.677	120.061	120.264	120.288	120.112	119.626	118.949	118.121	117.125	116.021	114.954	113.953	113.052	112.401	111.994	111.861	112.015	112.393	112.8
	120.979	121.335	121.486	121.447	121.061	120.44	119.594	118.515	117.406	116.348	115.277	114.455	113.826	113.557	113.435	113.56	113.789	114.135	114.528	114.953	115.319	115.773	116.21	116.636	117.157	117.684	118.208	118.835	119.405	119.929	120.278	120.619	120.794	120.788	120.612	120.162	119.525	118.747	117.814	116.768	115.746	114.779	113.877	113.195	112.73	112.501	112.533	112.768	113.044
	121.469	121.845	122.035	122.07	121.749	121.192	120.407	119.386	118.321	117.272	116.196	115.361	114.721	114.45	114.338	114.48	114.765	115.153	115.567	116.012	116.369	116.819	117.218	117.581	118.02	118.463	118.916	119.469	119.959	120.415	120.707	120.988	121.123	121.073	120.882	120.457	119.857	119.136	118.278	117.315	116.371	115.477	114.617	113.946	113.462	113.171	113.101	113.206	113.355
	121.493	121.903	122.154	122.289	122.074	121.622	120.941	120.026	119.049	118.05	117.004	116.182	115.55	115.286	115.185	115.343	115.68	116.106	116.545	117.01	117.358	117.8	118.159	118.454	118.795	119.136	119.496	119.95	120.335	120.691	120.892	121.082	121.149	121.035	120.804	120.387	119.82	119.161	118.394	117.541	116.71	115.93	115.159	114.542	114.081	113.766	113.625	113.623	113.657
	121.187	121.611	121.912	122.142	122.043	121.715	121.165	120.39	119.536	118.623	117.639	116.856	116.252	116.002	115.918	116.09	116.475	116.941	117.41	117.898	118.245	118.677	118.998	119.225	119.463	119.69	119.944	120.279	120.542	120.776	120.866	120.944	120.923	120.73	120.44	120.015	119.473	118.874	118.204	117.473	116.776	116.132	115.481	114.949	114.542	114.231	114.042	113.951	113.883
	120.471	120.906	121.258	121.587	121.622	121.44	121.05	120.449	119.752	118.961	118.076	117.358	116.805	116.579	116.518	116.702	117.128	117.632	118.133	118.648	119.001	119.426	119.718	119.885	120.024	120.14	120.279	120.484	120.614	120.711	120.671	120.617	120.484	120.194	119.823	119.366	118.831	118.279	117.697	117.085	116.528	116.032	115.519	115.096	114.768	114.486	114.272	114.116	113.957
	119.487	119.906	120.288	120.69	120.849	120.81	120.588	120.179	119.664	119.027	118.276	117.659	117.183	116.997	116.968	117.163	117.62	118.156	118.686	119.224	119.585	120.001	120.27	120.383	120.423	120.427	120.445	120.505	120.489	120.432	120.244	120.041	119.776	119.38	118.913	118.411	117.873	117.361	116.862	116.369	115.956	115.621	115.257	114.958	114.729	114.498	114.281	114.081	113.849
	118.056	118.484	118.916	119.41	119.713	119.839	119.806	119.613	119.305	118.854	118.27	117.78	117.407	117.275	117.29	117.496	117.974	118.532	119.085	119.637	120.002	120.406	120.658	120.732	120.688	120.595	120.499	120.422	120.269	120.058	119.716	119.351	118.937	118.416	117.83	117.254	116.688	116.193	115.756	115.37	115.093	114.916	114.712	114.551	114.435	114.275	114.076	113.851	113.559
	116.514	116.921	117.374	117.925	118.35	118.622	118.771	118.796	118.708	118.47	118.084	117.756	117.516	117.461	117.539	117.763	118.255	118.824	119.393	119.948	120.311	120.697	120.934	120.978	120.866	120.684	120.483	120.273	119.983	119.617	119.116	118.577	117.994	117.335	116.613	115.937	115.318	114.815	114.414	114.112	113.947	113.91	113.859	113.832	113.833	113.751	113.583	113.351	113.014
	114.867	115.236	115.687	116.267	116.791	117.194	117.517	117.755	117.896	117.891	117.733	117.6	117.521	117.569	117.727	117.979	118.478	119.046	119.617	120.161	120.512	120.872	121.096	121.12	120.956	120.702	120.404	120.069	119.648	119.128	118.463	117.738	116.967	116.154	115.279	114.48	113.783	113.249	112.855	112.614	112.538	112.623	112.712	112.814	112.933	112.937	112.818	112.6	112.242
	113.051	113.41	113.877	114.495	115.117	115.651	116.14	116.582	116.947	117.18	117.253	117.326	117.42	117.582	117.826	118.109	118.604	119.156	119.714	120.231	120.562	120.89	121.097	121.114	120.918	120.61	120.234	119.79	119.25	118.583	117.759	116.848	115.881	114.907	113.873	112.935	112.143	111.556	111.149	110.944	110.93	111.113	111.317	111.529	111.752	111.838	111.772	111.575	111.206
	111.276	111.629	112.104	112.744	113.443	114.083	114.716	115.339	115.913	116.374	116.678	116.963	117.236	117.519	117.854	118.167	118.651	119.171	119.699	120.174	120.471	120.76	120.949	120.966	120.756	120.415	119.982	119.452	118.811	118.013	117.046	115.957	114.797	113.659	112.462	111.373	110.468	109.803	109.352	109.151	109.165	109.412	109.701	110.004	110.315	110.476	110.466	110.293	109.926
	109.59	109.937	110.414	111.06	111.81	112.532	113.283	114.061	114.823	115.501	116.034	116.534	116.995	117.412	117.845	118.198	118.668	119.142	119.619	120.03	120.277	120.512	120.672	120.688	120.474	120.117	119.65	119.059	118.339	117.432	116.341	115.088	113.743	112.441	111.086	109.84	108.808	108.051	107.535	107.317	107.332	107.616	107.963	108.33	108.705	108.928	108.964	108.814	108.453
	108.164	108.502	108.965	109.594	110.363	111.133	111.965	112.857	113.773	114.637	115.38	116.085	116.725	117.279	117.813	118.209	118.664	119.085	119.496	119.829	120.011	120.18	120.299	120.306	120.092	119.728	119.241	118.602	117.815	116.813	115.613	114.214	112.698	111.238	109.732	108.332	107.166	106.298	105.692	105.42	105.396	105.671	106.035	106.432	106.847	107.123	107.208	107.092	106.76
	106.952	107.294	107.746	108.353	109.119	109.91	110.787	111.752	112.777	113.787	114.703	115.588	116.391	117.076	117.706	118.151	118.597	118.966	119.306	119.556	119.667	119.766	119.835	119.831	119.62	119.258	118.763	118.091	117.251	116.171	114.878	113.348	111.677	110.065	108.42	106.876	105.579	104.599	103.897	103.558	103.48	103.724	104.078	104.483	104.916	105.229	105.351	105.265	104.965
	105.909	106.282	106.741	107.333	108.087	108.885	109.779	110.782	111.874	112.988	114.037	115.07	116.014	116.819	117.54	118.037	118.484	118.809	119.078	119.25	119.293	119.326	119.339	119.321	119.116	118.766	118.272	117.583	116.703	115.56	114.186	112.539	110.724	108.963	107.18	105.49	104.051	102.945	102.129	101.703	101.548	101.737	102.057	102.453	102.888	103.229	103.385	103.335	103.08
	105.203	105.59	106.035	106.591	107.302	108.076	108.954	109.955	111.07	112.243	113.381	114.522	115.572	116.469	117.262	117.803	118.254	118.543	118.749	118.859	118.848	118.834	118.803	118.777	118.588	118.26	117.777	117.08	116.165	114.965	113.523	111.773	109.831	107.927	106.021	104.197	102.624	101.395	100.463	99.9434	99.7019	99.8157	100.079	100.445	100.862	101.218	101.394	101.369	101.158
	104.62	105.044	105.493	106.026	106.695	107.44	108.29	109.268	110.375	111.569	112.755	113.966	115.089	116.056	116.9	117.482	117.938	118.201	118.355	118.417	118.367	118.32	118.253	118.217	118.045	117.74	117.268	116.565	115.616	114.361	112.852	111.007	108.946	106.904	104.875	102.923	101.217	99.8643	98.8154	98.199	97.8689	97.902	98.1076	98.4422	98.8414	99.2096	99.4084	99.414	99.2527
	104.478	104.899	105.312	105.783	106.369	107.045	107.829	108.741	109.794	110.961	112.15	113.39	114.549	115.554	116.429	117.042	117.505	117.756	117.875	117.913	117.846	117.79	117.7	117.663	117.511	117.231	116.765	116.05	115.061	113.749	112.174	110.24	108.077	105.913	103.777	101.719	99.8982	98.4362	97.2791	96.5675	96.145	96.0871	96.2183	96.5074	96.8735	97.239	97.4499	97.4811	97.3685
	104.497	104.922	105.308	105.725	106.228	106.83	107.536	108.361	109.33	110.429	111.574	112.796	113.947	114.956	115.834	116.466	116.937	117.191	117.298	117.339	117.286	117.249	117.158	117.132	117.01	116.755	116.294	115.564	114.534	113.162	111.523	109.508	107.255	104.981	102.754	100.608	98.6928	97.1374	95.8884	95.0931	94.5884	94.4426	94.5017	94.7419	95.0695	95.4211	95.6355	95.6848	95.6148
	104.714	105.135	105.49	105.85	106.266	106.789	107.408	108.129	108.988	109.986	111.049	112.207	113.31	114.284	115.138	115.768	116.242	116.506	116.619	116.688	116.678	116.688	116.622	116.624	116.543	116.321	115.864	115.111	114.033	112.598	110.888	108.788	106.45	104.075	101.768	99.5564	97.5672	95.9418	94.6253	93.7645	93.1954	92.9741	92.9696	93.1619	93.4485	93.7748	93.9797	94.0346	93.9971
	105.105	105.513	105.831	106.135	106.465	106.906	107.435	108.046	108.78	109.654	110.608	111.665	112.682	113.583	114.383	114.99	115.453	115.729	115.861	115.978	116.032	116.113	116.099	116.147	116.119	115.934	115.482	114.702	113.575	112.074	110.292	108.108	105.69	103.223	100.847	98.5828	96.5411	94.8671	93.5071	92.6033	91.9923	91.7158	91.6622	91.8139	92.0597	92.3496	92.5325	92.5751	92.5499
	105.622	106.003	106.278	106.523	106.77	107.131	107.574	108.077	108.687	109.43	110.256	111.188	112.09	112.886	113.605	114.166	114.6	114.884	115.04	115.212	115.345	115.513	115.569	115.68	115.711	115.563	115.114	114.304	113.125	111.554	109.697	107.428	104.936	102.392	99.9602	97.6625	95.5942	93.9012	92.5282	91.6118	90.9866	90.6825	90.6002	90.7221	90.9312	91.1776	91.3298	91.347	91.3164
	106.141	106.506	106.755	106.962	107.152	107.452	107.823	108.224	108.712	109.31	109.987	110.762	111.514	112.171	112.781	113.271	113.661	113.946	114.136	114.376	114.605	114.88	115.033	115.227	115.335	115.234	114.796	113.964	112.738	111.1	109.165	106.811	104.246	101.628	99.1459	96.8199	94.7384	93.0417	91.674	90.763	90.144	89.8327	89.7409	89.8459	90.0266	90.2286	90.3463	90.3327	90.2867
	106.682	107.025	107.247	107.422	107.568	107.817	108.126	108.438	108.814	109.27	109.794	110.397	110.982	111.478	111.955	112.35	112.675	112.949	113.166	113.473	113.801	114.186	114.451	114.739	114.93	114.879	114.459	113.607	112.337	110.64	108.629	106.198	103.571	100.897	98.3806	96.0451	93.975	92.2997	90.9632	90.0803	89.4901	89.1906	89.1008	89.1937	89.3462	89.4993	89.5738	89.5214	89.4475
	107.226	107.542	107.742	107.896	108.014	108.227	108.489	108.729	109.007	109.33	109.705	110.128	110.533	110.852	111.178	111.455	111.694	111.938	112.169	112.53	112.943	113.432	113.81	114.194	114.466	114.467	114.07	113.203	111.901	110.154	108.075	105.577	102.897	100.18	97.6423	95.3105	93.2686	91.6347	90.3509	89.5196	88.9819	88.7205	88.6535	88.7506	88.8876	88.9983	89.0315	88.9361	88.8264
	107.624	107.941	108.151	108.319	108.446	108.652	108.89	109.078	109.277	109.48	109.707	109.947	110.166	110.303	110.472	110.62	110.763	110.971	111.209	111.611	112.1	112.681	113.166	113.64	113.987	114.03	113.655	112.78	111.452	109.667	107.533	104.987	102.274	99.5365	97.0008	94.6918	92.7015	91.1294	89.9153	89.1513	88.6757	88.4593	88.4189	88.5167	88.6321	88.6927	88.6764	88.5317	88.3781
	107.99	108.3	108.52	108.706	108.852	109.059	109.284	109.437	109.576	109.674	109.768	109.84	109.881	109.842	109.855	109.866	109.906	110.065	110.298	110.723	111.269	111.926	112.509	113.066	113.481	113.564	113.214	112.338	110.992	109.183	107.002	104.42	101.687	98.9427	96.4179	94.141	92.2121	90.7119	89.5745	88.8846	88.4798	88.3165	88.3136	88.422	88.527	88.5524	88.4988	88.3213	88.1352
	108.233	108.54	108.777	108.993	109.171	109.389	109.613	109.747	109.843	109.857	109.836	109.761	109.642	109.442	109.308	109.185	109.125	109.228	109.444	109.87	110.45	111.161	111.823	112.447	112.918	113.035	112.712	111.844	110.49	108.671	106.456	103.853	101.109	98.3649	95.856	93.6103	91.7396	90.3076	89.2436	88.6276	88.295	88.1879	88.2274	88.3559	88.4654	88.4756	88.4045	88.218	88.0194
	108.35	108.662	108.926	109.185	109.408	109.653	109.891	110.024	110.096	110.046	109.929	109.729	109.467	109.12	108.852	108.596	108.439	108.484	108.667	109.077	109.664	110.406	111.121	111.786	112.287	112.421	112.113	111.247	109.883	108.061	105.823	103.213	100.476	97.7515	95.275	93.0788	91.2806	89.9315	88.9501	88.4172	88.165	88.1209	88.2089	88.367	88.4927	88.5048	88.4336	88.2555	88.0618
	108.461	108.756	109.028	109.314	109.571	109.838	110.09	110.232	110.297	110.207	110.02	109.726	109.351	108.883	108.5	108.123	107.876	107.858	107.997	108.366	108.933	109.676	110.414	111.092	111.599	111.734	111.433	110.574	109.209	107.396	105.154	102.559	99.8495	97.1612	94.7271	92.5867	90.8619	89.5926	88.6863	88.2304	88.0538	88.0705	88.2086	88.4031	88.559	88.5931	88.5452	88.3995	88.2309
	108.531	108.791	109.052	109.352	109.63	109.911	110.178	110.338	110.409	110.3	110.072	109.716	109.258	108.7	108.221	107.738	107.41	107.33	107.413	107.727	108.252	108.973	109.708	110.371	110.861	110.982	110.679	109.82	108.455	106.66	104.432	101.876	99.2191	96.593	94.222	92.153	90.5064	89.3133	88.471	88.0744	87.9523	88.0092	88.1828	88.4067	88.5974	88.6697	88.6668	88.5778	88.4632
	108.631	108.833	109.061	109.352	109.632	109.914	110.189	110.369	110.453	110.339	110.092	109.703	109.191	108.569	108.012	107.438	107.037	106.891	106.91	107.151	107.612	108.287	108.99	109.614	110.064	110.157	109.839	108.976	107.612	105.842	103.647	101.151	98.5725	96.0348	93.7508	91.7741	90.2182	89.1064	88.3254	87.9767	87.8946	87.9741	88.1655	88.4057	88.6249	88.7385	88.7901	88.7667	88.7189
	108.706	108.854	109.046	109.323	109.594	109.869	110.144	110.341	110.438	110.33	110.082	109.69	109.157	108.504	107.896	107.253	106.794	106.584	106.529	106.681	107.052	107.649	108.286	108.838	109.22	109.265	108.918	108.041	106.679	104.94	102.792	100.369	97.8836	95.452	93.2673	91.3928	89.9316	88.8997	88.1769	87.8686	87.8182	87.9137	88.1199	88.3751	88.6269	88.7888	88.9082	88.9629	88.9963
	109.034	109.082	109.186	109.399	109.62	109.854	110.105	110.304	110.406	110.306	110.069	109.692	109.153	108.486	107.839	107.14	106.628	106.353	106.218	106.273	106.536	107.033	107.579	108.036	108.329	108.31	107.92	107.02	105.659	103.957	101.871	99.5414	97.1719	94.8657	92.7994	91.0418	89.6817	88.7312	88.0612	87.7794	87.7453	87.8437	88.0488	88.3092	88.5895	88.8031	88.9974	89.1377	89.2622
	109.261	109.228	109.257	109.416	109.594	109.796	110.033	110.246	110.363	110.287	110.077	109.732	109.204	108.538	107.86	107.113	106.547	106.199	105.97	105.915	106.053	106.427	106.861	107.203	107.384	107.288	106.843	105.91	104.55	102.889	100.876	98.6538	96.4161	94.2543	92.3226	90.7002	89.4527	88.5896	87.9755	87.7173	87.6973	87.7968	87.9963	88.2581	88.5652	88.8277	89.0961	89.3186	89.5328
	109.648	109.521	109.456	109.538	109.654	109.805	110.012	110.228	110.349	110.292	110.114	109.804	109.298	108.642	107.937	107.152	106.529	106.102	105.771	105.598	105.595	105.824	106.125	106.332	106.384	106.197	105.687	104.714	103.356	101.741	99.8124	97.7127	95.6252	93.6257	91.8472	90.3731	89.2451	88.4746	87.917	87.6756	87.6588	87.7492	87.9295	88.1818	88.5042	88.8071	89.1441	89.443	89.744
	110.311	110.069	109.882	109.852	109.874	109.944	110.091	110.28	110.383	110.327	110.17	109.888	109.403	108.765	108.038	107.227	106.555	106.056	105.627	105.339	105.194	105.267	105.42	105.479	105.385	105.093	104.508	103.489	102.137	100.574	98.7428	96.782	94.8599	93.0359	91.421	90.101	89.0934	88.4121	87.9051	87.6744	87.6509	87.7263	87.8817	88.1195	88.4525	88.7899	89.1873	89.5536	89.9325
	111.15	110.781	110.454	110.292	110.2	110.167	110.236	110.383	110.454	110.392	110.255	109.999	109.539	108.925	108.179	107.349	106.627	106.052	105.519	105.113	104.817	104.721	104.715	104.616	104.368	103.965	103.299	102.231	100.885	99.38	97.6492	95.8332	94.0799	92.4385	90.9937	89.8348	88.95	88.3592	87.9034	87.6823	87.6468	87.7016	87.8261	88.0401	88.3758	88.7367	89.179	89.6028	90.0502
	112.076	111.591	111.135	110.846	110.646	110.515	110.505	110.602	110.637	110.563	110.442	110.203	109.76	109.166	108.399	107.548	106.773	106.118	105.483	104.959	104.513	104.243	104.076	103.819	103.418	102.899	102.15	101.028	99.6862	98.236	96.6005	94.9191	93.3267	91.8546	90.5692	89.5623	88.7933	88.2864	87.8824	87.6731	87.6321	87.6717	87.77	87.9627	88.2996	88.6761	89.1482	89.6126	90.1126
	113.03	112.442	111.871	111.465	111.169	110.95	110.869	110.919	110.919	110.837	110.732	110.509	110.083	109.506	108.72	107.852	107.024	106.289	105.553	104.912	104.316	103.868	103.534	103.115	102.559	101.918	101.08	99.8993	98.5594	97.1625	95.617	94.0629	92.6219	91.3078	90.1732	89.3074	88.6475	88.2205	87.8702	87.6804	87.6408	87.6727	87.7531	87.929	88.2649	88.6455	89.1275	89.6128	90.1411
	113.989	113.319	112.653	112.142	111.762	111.462	111.31	111.308	111.27	111.176	111.081	110.866	110.456	109.898	109.101	108.224	107.352	106.549	105.724	104.974	104.239	103.62	103.124	102.546	101.837	101.071	100.14	98.8997	97.5591	96.2074	94.7409	93.3003	91.9922	90.8146	89.8123	89.0717	88.5054	88.1466	87.8452	87.678	87.643	87.6723	87.7431	87.9095	88.2468	88.626	89.1078	89.6031	90.1475
	114.933	114.197	113.455	112.855	112.402	112.031	111.815	111.761	111.686	111.579	111.49	111.278	110.878	110.335	109.528	108.645	107.736	106.871	105.967	105.118	104.26	103.484	102.835	102.11	101.263	100.377	99.3567	98.0579	96.712	95.4001	93.9982	92.6517	91.4563	90.3946	89.5041	88.8708	88.3839	88.0856	87.8317	87.6889	87.6641	87.6945	87.7612	87.9203	88.256	88.6258	89.0913	89.5849	90.1289
	115.809	115.003	114.187	113.503	112.981	112.55	112.281	112.183	112.082	111.972	111.902	111.705	111.327	110.806	110.006	109.124	108.192	107.273	106.301	105.362	104.392	103.474	102.684	101.825	100.852	99.8601	98.7591	97.4071	96.0544	94.7706	93.4162	92.1379	91.0263	90.0447	89.233	88.6765	88.2467	87.9929	87.7827	87.6698	87.6647	87.7061	87.7808	87.9424	88.2808	88.6394	89.0799	89.5588	90.085
	116.412	115.575	114.727	113.998	113.443	112.987	112.69	112.571	112.464	112.369	112.33	112.157	111.812	111.322	110.543	109.671	108.726	107.768	106.742	105.726	104.664	103.625	102.707	101.732	100.653	99.5661	98.3928	96.9936	95.6302	94.3644	93.0418	91.8096	90.7534	89.8263	89.0671	88.5597	88.1645	87.9376	87.7599	87.6725	87.6812	87.7273	87.8066	87.9639	88.2951	88.6289	89.027	89.4759	89.9672
	116.748	115.911	115.066	114.328	113.768	113.317	113.021	112.899	112.804	112.738	112.736	112.596	112.288	111.829	111.076	110.218	109.266	108.279	107.214	106.136	105.004	103.874	102.852	101.783	100.624	99.4559	98.2166	96.7746	95.392	94.1308	92.8234	91.6173	90.5966	89.7072	88.9853	88.5167	88.1538	87.9528	87.8087	87.75	87.7748	87.8254	87.9057	88.052	88.3609	88.6528	88.9872	89.381	89.8105
	116.779	115.959	115.138	114.411	113.863	113.434	113.156	113.045	112.981	112.963	113.015	112.933	112.682	112.275	111.569	110.739	109.8	108.801	107.715	106.591	105.413	104.221	103.121	101.99	100.779	99.5565	98.2706	96.7997	95.3976	94.131	92.8215	91.6191	90.6028	89.7199	89.0066	88.5473	88.1932	87.9978	87.8742	87.8342	87.8665	87.9141	87.9875	88.1151	88.3911	88.6312	88.8911	89.2194	89.5734
	116.428	115.657	114.892	114.209	113.7	113.321	113.087	113.012	113	113.05	113.172	113.167	112.989	112.644	112	111.206	110.291	109.291	108.197	107.042	105.838	104.612	103.461	102.293	101.059	99.8057	98.4904	97.001	95.5779	94.2967	92.9709	91.7537	90.7221	89.8264	89.1088	88.6439	88.2924	88.102	87.9959	87.9711	88.0064	88.0453	88.0996	88.1958	88.4204	88.5922	88.7646	89.0136	89.2806
	115.729	115.037	114.358	113.75	113.305	113.001	112.835	112.817	112.876	113.008	113.206	113.291	113.194	112.918	112.338	111.584	110.699	109.71	108.619	107.452	106.244	105.013	103.841	102.667	101.436	100.177	98.8497	97.3524	95.9074	94.5988	93.2401	91.9894	90.9188	89.9887	89.2448	88.7558	88.3961	88.2035	88.1078	88.094	88.1309	88.1591	88.1907	88.2487	88.4124	88.5081	88.5887	88.7513	88.9242
	114.934	114.294	113.675	113.118	112.717	112.473	112.367	112.403	112.535	112.756	113.041	113.231	113.227	113.034	112.531	111.828	110.982	110.018	108.946	107.785	106.595	105.386	104.218	103.061	101.858	100.612	99.2862	97.7894	96.3201	94.9785	93.5809	92.2927	91.1767	90.2111	89.4438	88.9329	88.5691	88.3785	88.2904	88.2813	88.3082	88.311	88.2989	88.2963	88.3754	88.3777	88.3511	88.414	88.4841
	114.014	113.403	112.824	112.301	111.93	111.735	111.689	111.78	111.99	112.306	112.684	112.988	113.088	112.984	112.562	111.916	111.118	110.193	109.151	108.014	106.864	105.703	104.568	103.453	102.3	101.086	99.7761	98.2903	96.7987	95.4212	93.9836	92.6601	91.4992	90.5011	89.7158	89.1887	88.8252	88.6396	88.5543	88.5406	88.5438	88.5045	88.4289	88.3458	88.3216	88.2199	88.0807	88.0407	88.0087
	112.851	112.28	111.746	111.261	110.922	110.774	110.784	110.928	111.214	111.62	112.088	112.503	112.709	112.701	112.364	111.78	111.042	110.171	109.178	108.089	107.004	105.918	104.844	103.793	102.71	101.54	100.256	98.7811	97.2618	95.8403	94.3548	92.989	91.7757	90.7454	89.947	89.4056	89.0513	88.8788	88.8027	88.7877	88.7718	88.6939	88.5556	88.3916	88.2625	88.0558	87.8005	87.6529	87.5157
	111.809	111.232	110.693	110.198	109.847	109.708	109.742	109.911	110.253	110.732	111.279	111.8	112.11	112.198	111.947	111.434	110.766	109.963	109.035	108.016	107.013	106.021	105.026	104.056	103.055	101.939	100.687	99.2274	97.6805	96.2142	94.6836	93.2774	92.0155	90.9568	90.1524	89.6016	89.2595	89.1043	89.0346	89.0131	88.9714	88.8467	88.6352	88.3793	88.1374	87.8245	87.4533	87.1987	86.9626
	110.849	110.22	109.629	109.083	108.686	108.525	108.56	108.742	109.13	109.674	110.297	110.924	111.337	111.519	111.354	110.915	110.32	109.591	108.735	107.797	106.885	105.994	105.09	104.21	103.294	102.234	101.02	99.5773	98.0063	96.5004	94.931	93.4909	92.186	91.1077	90.3015	89.7484	89.4235	89.2879	89.2246	89.1966	89.1322	88.964	88.6859	88.3432	87.9972	87.5866	87.1065	86.7525	86.4247
	109.86	109.165	108.505	107.893	107.439	107.244	107.268	107.455	107.882	108.482	109.178	109.9	110.412	110.685	110.602	110.24	109.719	109.069	108.291	107.44	106.624	105.833	105.024	104.236	103.402	102.394	101.213	99.7839	98.1907	96.6472	95.0454	93.5798	92.2429	91.1569	90.3633	89.8227	89.5291	89.4264	89.3833	89.357	89.2812	89.0798	88.7447	88.3232	87.8778	87.3712	86.7833	86.3275	85.905
	109.012	108.22	107.461	106.751	106.211	105.955	105.937	106.104	106.542	107.171	107.917	108.711	109.307	109.658	109.658	109.376	108.941	108.381	107.699	106.953	106.248	105.563	104.854	104.158	103.398	102.436	101.282	99.8601	98.247	96.6666	95.0416	93.5566	92.2001	91.1168	90.3461	89.8242	89.5638	89.4956	89.4741	89.4497	89.3647	89.1347	88.751	88.2596	87.7249	87.132	86.4485	85.8986	85.3902
	108.339	107.409	106.509	105.662	105	104.647	104.551	104.669	105.088	105.718	106.494	107.34	108.005	108.428	108.508	108.314	107.974	107.514	106.936	106.305	105.712	105.13	104.512	103.901	103.202	102.276	101.144	99.7322	98.1088	96.5091	94.8827	93.4025	92.0523	90.9964	90.2708	89.7865	89.5687	89.5433	89.5504	89.5336	89.4439	89.1905	88.7659	88.2123	87.5966	86.9225	86.1467	85.5031	84.9063
	107.692	106.613	105.557	104.556	103.757	103.292	103.099	103.15	103.534	104.147	104.938	105.821	106.54	107.026	107.185	107.078	106.834	106.474	106.004	105.49	105.006	104.518	103.982	103.444	102.794	101.893	100.778	99.3729	97.7465	96.1409	94.5306	93.0726	91.7493	90.7392	90.0709	89.6341	89.4612	89.4783	89.5167	89.5093	89.4202	89.1527	88.7032	88.1047	87.429	86.6921	85.8431	85.1197	84.4431
	107.011	105.791	104.589	103.445	102.515	101.945	101.65	101.629	101.965	102.546	103.339	104.242	105	105.537	105.769	105.744	105.594	105.328	104.964	104.563	104.178	103.77	103.298	102.823	102.202	101.312	100.203	98.8016	97.1759	95.5733	93.993	92.5749	91.2998	90.3556	89.7626	89.3876	89.2718	89.339	89.4187	89.4285	89.3474	89.0762	88.6118	87.9786	87.2535	86.4619	85.548	84.7481	83.9887
	106.144	104.82	103.506	102.25	101.216	100.553	100.16	100.067	100.346	100.882	101.655	102.557	103.339	103.913	104.209	104.265	104.212	104.042	103.788	103.497	103.205	102.866	102.446	102.018	101.409	100.518	99.4077	98.0129	96.4023	94.823	93.2987	91.9468	90.7468	89.8876	89.3843	89.0799	89.0225	89.1364	89.253	89.2797	89.2084	88.9419	88.4753	87.8254	87.0682	86.2359	85.2714	84.4032	83.5646
	105.317	103.891	102.467	101.099	99.9592	99.2001	98.7021	98.5257	98.7322	99.2033	99.9363	100.814	101.593	102.182	102.525	102.648	102.681	102.599	102.449	102.261	102.056	101.78	101.402	101.012	100.406	99.5078	98.3918	97.0062	95.4222	93.8828	92.4332	91.1694	90.0666	89.3113	88.9103	88.686	88.6865	88.8465	88.995	89.0352	88.9716	88.7107	88.2465	87.5928	86.817	85.9564	84.9588	84.0357	83.1272
	104.546	103.005	101.461	99.9706	98.7159	97.8503	97.2353	96.9618	97.0783	97.4687	98.1467	98.9845	99.7465	100.341	100.723	100.908	101.028	101.035	100.987	100.901	100.777	100.555	100.21	99.8462	99.2312	98.319	97.19	95.8114	94.2569	92.764	91.3981	90.2353	89.247	88.6059	88.3195	88.1874	88.2557	88.4667	88.6527	88.7127	88.6626	88.415	87.9583	87.31	86.5238	85.6424	84.6246	83.6542	82.6813
	103.529	101.927	100.316	98.7523	97.4228	96.4799	95.7679	95.4069	95.432	95.735	96.3424	97.1233	97.8525	98.4429	98.8539	99.0939	99.3005	99.3946	99.4457	99.4544	99.4042	99.2275	98.904	98.553	97.9212	96.9908	95.8494	94.4847	92.9728	91.5446	90.2804	89.2399	88.3835	87.8656	87.7012	87.6598	87.7891	88.0413	88.2525	88.3219	88.2761	88.0335	87.5836	86.9451	86.1592	85.2692	84.2471	83.2461	82.2243
	102.381	100.758	99.1204	97.5201	96.1461	95.1487	94.3577	93.9166	93.8489	94.0559	94.5753	95.2787	95.9542	96.5197	96.9384	97.2184	97.4984	97.6705	97.8122	97.9086	97.9261	97.7907	97.4834	97.1356	96.4806	95.528	94.3715	93.0185	91.5513	90.1937	89.0368	88.127	87.4132	87.0278	86.9902	87.0438	87.2385	87.5309	87.7633	87.8412	87.7998	87.5628	87.1214	86.4991	85.7256	84.8426	83.8342	82.821	81.7669
	101.135	99.5231	97.8912	96.2819	94.8846	93.847	92.9884	92.4686	92.305	92.4098	92.8289	93.4419	94.0525	94.583	94.9975	95.3104	95.6572	95.9047	96.1292	96.306	96.3858	96.2871	95.9898	95.6365	94.9561	93.9789	92.8056	91.4631	90.0379	88.7517	87.7018	86.9225	86.3464	86.0892	86.1709	86.3157	86.5713	86.9022	87.1536	87.2451	87.2141	86.9903	86.567	85.9744	85.2276	84.3674	83.3836	82.3682	81.291
	99.922	98.3261	96.7042	95.0894	93.6714	92.5929	91.6689	91.0673	90.8027	90.7988	91.1101	91.623	92.1609	92.6496	93.053	93.3939	93.8065	94.1306	94.4354	94.6882	94.8272	94.7611	94.4703	94.1018	93.3899	92.3823	91.186	89.847	88.4563	87.2386	86.2908	85.6376	85.1958	85.0661	85.2651	85.5001	85.8188	86.1918	86.4629	86.5697	86.5519	86.3433	85.9412	85.384	84.6724	83.846	82.8974	81.8925	80.8067
	98.5532	97.0165	95.4482	93.8697	92.4668	91.3762	90.4123	89.7443	89.3849	89.273	89.4683	89.8714	90.3269	90.7647	91.1424	91.5022	91.9714	92.3653	92.7422	93.0642	93.2549	93.217	92.9311	92.5434	91.8048	90.7726	89.5587	88.2261	86.872	85.7213	84.8672	84.327	84.0028	83.9779	84.2687	84.5735	84.9391	85.3419	85.6257	85.7467	85.7493	85.5659	85.1997	84.6965	84.041	83.2688	82.3758	81.4008	80.3262
	97.1899	95.7235	94.2198	92.6889	91.3103	90.2142	89.2186	88.4877	88.0349	87.8132	87.8902	88.177	88.5459	88.9285	89.2765	89.6521	90.172	90.6312	91.0735	91.4587	91.6956	91.6808	91.397	90.9865	90.2234	89.17	87.9424	86.617	85.2976	84.2111	83.4413	83.001	82.778	82.843	83.2048	83.5662	83.9667	84.3948	84.6903	84.827	84.8548	84.7026	84.3797	83.9385	83.3494	82.6429	81.8113	80.8753	79.8217
	95.9333	94.5329	93.0904	91.6059	90.2511	89.1493	88.1279	87.3385	86.7971	86.4708	86.4348	86.6089	86.8941	87.2211	87.5371	87.9258	88.4871	89.0021	89.4962	89.9314	90.202	90.1991	89.9106	89.472	88.6869	87.6161	86.3792	85.0642	83.7798	82.7544	82.0603	81.7057	81.5662	81.7038	82.1147	82.5192	82.9423	83.3896	83.6946	83.8472	83.9018	83.7839	83.5086	83.133	82.6162	81.9817	81.2169	80.3272	79.3055
	94.5538	93.2538	91.9065	90.5	89.1962	88.1089	87.0808	86.2469	85.6279	85.2056	85.0604	85.1252	85.3306	85.6084	85.8976	86.3032	86.9034	87.4714	88.0144	88.4926	88.7911	88.7927	88.4984	88.0283	87.2227	86.138	84.8953	83.5934	82.3434	81.375	80.7457	80.4602	80.3848	80.5752	81.013	81.4417	81.8764	82.3346	82.6487	82.8173	82.902	82.8243	82.6071	82.3035	81.8662	81.3085	80.6123	79.7718	78.7859
	93.1843	91.9997	90.7599	89.4437	88.2002	87.1339	86.1058	85.2339	84.5436	84.0312	83.7814	83.7413	83.8691	84.0997	84.3639	84.7812	85.4119	86.0214	86.6042	87.1173	87.4352	87.4387	87.1431	86.6492	85.833	84.7458	83.5083	82.2257	81.0128	80.0969	79.5197	79.2826	79.2479	79.467	79.9075	80.342	80.7739	81.2344	81.5555	81.7376	81.8556	81.8253	81.6716	81.4456	81.0937	80.6147	79.9867	79.1963	78.2484
	91.7727	90.7248	89.611	88.4047	87.237	86.2053	85.1901	84.2912	83.5405	82.9471	82.5996	82.4605	82.5114	82.6958	82.9328	83.3557	84.0057	84.6448	85.2586	85.7997	86.1321	86.1395	85.8504	85.3448	84.5331	83.459	82.2433	80.9923	79.8257	78.964	78.4328	78.2324	78.2253	78.4589	78.8846	79.3072	79.7215	80.1706	80.488	80.6721	80.8139	80.8235	80.7273	80.5713	80.3026	79.9028	79.3448	78.6101	77.7083
	90.3403	89.4385	88.4606	87.3779	86.3012	85.316	84.3299	83.4199	82.6267	81.9703	81.54	81.3136	81.2946	81.4349	81.6424	82.0624	82.7149	83.3638	83.9919	84.5449	84.8789	84.8833	84.605	84.0948	83.3003	82.254	81.0761	79.8725	78.7641	77.9611	77.4739	77.3053	77.3168	77.5547	77.9547	78.3598	78.7522	79.1874	79.505	79.6929	79.8598	79.9109	79.8714	79.7796	79.5857	79.2527	78.7505	78.058	77.188
	88.7611	88.0428	87.2394	86.3175	85.3668	84.4567	83.5244	82.6256	81.8079	81.1056	80.6024	80.294	80.207	80.3002	80.4749	80.8811	81.5194	82.163	82.7944	83.3496	83.6804	83.6834	83.4259	82.9266	82.1636	81.1632	80.04	78.9002	77.8637	77.1234	76.6812	76.5391	76.5623	76.7954	77.1597	77.5357	77.8964	78.3059	78.6139	78.7937	78.972	79.0556	79.0611	79.0199	78.8882	78.61	78.153	77.4971	76.6552
	87.1429	86.6291	86.0218	85.2841	84.4806	83.6643	82.8017	81.9292	81.0993	80.3626	79.7951	79.4087	79.2542	79.2961	79.4329	79.815	80.4256	81.0504	81.6754	82.226	82.5516	82.5593	82.3348	81.8626	81.1471	80.2124	79.1618	78.1035	77.153	76.482	76.0878	75.9703	76.0024	76.2248	76.5508	76.8931	77.2188	77.5943	77.8862	78.0495	78.2281	78.3311	78.3639	78.3528	78.2612	78.0157	77.5842	76.9482	76.1223
	85.3624	85.0945	84.724	84.2088	83.5873	82.8928	82.1245	81.2982	80.472	79.7141	79.0891	78.6283	78.4045	78.3899	78.483	78.8304	79.399	79.993	80.6018	81.1436	81.4646	81.4853	81.3067	80.876	80.2261	79.3761	78.4172	77.4587	76.6095	76.0192	75.6802	75.5902	75.6311	75.8414	76.1276	76.4285	76.7091	77.0374	77.2987	77.4318	77.5945	77.7007	77.7459	77.7484	77.6818	77.4561	77.0401	76.4182	75.6045
	83.4118	83.4365	83.3504	83.1027	82.7041	82.1666	81.5207	80.7638	79.9585	79.1947	78.5204	77.99	77.6957	77.6197	77.6619	77.9626	78.4738	79.0242	79.6046	80.1302	80.4454	80.4846	80.3604	79.984	79.4117	78.6601	77.8048	76.9573	76.2153	75.7075	75.4231	75.3629	75.4133	75.6154	75.8703	76.1354	76.3782	76.66	76.8911	76.9927	77.13	77.2255	77.2649	77.2574	77.1903	76.9627	76.5443	75.9223	75.1077
	81.2754	81.6473	81.9005	81.9735	81.8438	81.5032	81.0104	80.3475	79.5793	78.8229	78.1056	77.5071	77.1422	76.9979	76.9823	77.226	77.6676	78.164	78.7065	79.2091	79.5159	79.5778	79.511	79.1963	78.707	78.0615	77.3172	76.5882	75.9566	75.5332	75.3078	75.2787	75.3417	75.5408	75.7723	76.0065	76.2172	76.452	76.6514	76.7205	76.8257	76.903	76.9254	76.8912	76.8063	76.5628	76.1267	75.4924	74.6665
	78.9952	79.7566	80.3939	80.8288	81.007	80.8971	80.5863	80.0408	79.327	78.5912	77.8377	77.1725	76.736	76.5141	76.4321	76.6086	76.9668	77.3981	77.8903	78.3632	78.6599	78.7463	78.7375	78.4868	78.0858	77.5508	76.9228	76.3182	75.7996	75.4634	75.3025	75.31	75.3896	75.5937	75.8088	76.0166	76.1968	76.3864	76.5509	76.588	76.6544	76.705	76.7001	76.6268	76.5102	76.2395	75.7749	75.1182	74.2712
	76.8077	77.9508	78.9678	79.7606	80.2456	80.3698	80.2452	79.8217	79.1664	78.456	77.672	76.9439	76.4386	76.1352	75.9835	76.0893	76.3588	76.7229	77.1595	77.602	77.8914	78.0067	78.0551	77.8706	77.5584	77.1337	76.6194	76.1359	75.7214	75.4647	75.3631	75.4008	75.4932	75.7036	75.9046	76.0916	76.2463	76.3957	76.5303	76.5446	76.5747	76.5999	76.5662	76.4497	76.2932	75.9886	75.489	74.8038	73.9302
	74.6871	76.2096	77.607	78.7597	79.5557	79.9214	79.9892	79.6919	79.0998	78.4185	77.6087	76.8201	76.2491	75.8643	75.6417	75.6765	75.8584	76.1563	76.5349	76.9455	77.2268	77.3679	77.4656	77.3419	77.1154	76.7938	76.3864	76.0206	75.7035	75.5237	75.4825	75.5528	75.6592	75.8793	76.0725	76.244	76.3762	76.4899	76.598	76.5947	76.5894	76.5881	76.525	76.3636	76.1608	75.8178	75.2767	74.5553	73.6485
	72.7456	74.6199	76.3738	77.8654	78.9573	79.5556	79.8106	79.6376	79.1096	78.4592	77.629	76.7862	76.1548	75.6918	75.4018	75.3681	75.4666	75.7015	76.0226	76.4009	76.6718	76.833	76.9701	76.8964	76.7438	76.5112	76.1973	75.9365	75.7045	75.5944	75.6095	75.7112	75.8348	76.0704	76.2615	76.4254	76.5421	76.6262	76.7125	76.6964	76.6579	76.6313	76.5405	76.3356	76.088	75.7104	75.1327	74.3808	73.4452
[truncated: 9 more columns]

## Sheet: S2c left
Time	Average intensities corresponding to 20um areas of kymogaphs
0	49	68.5476	76.2857	90.619	90.1667	88.2143	96.9762	99.9048	94.5952	90.8571	91.3333	81.381	86.2619	89.4762	88.9524	88.5476	83.3095	77.4286	78.2381	77.7857	76.3333	50.5238	0.190476	0	0	31.9048	47.3333	58.3333	67.3571	68.2857	72.5714	73.5952	80.2619	77.4524	78.2619	78	70.9286	75.0714	73.9048	74.9286	73.9762	70.2857	66.0952	67.4524	66.5238	73.5	47.9286	0.166667	0
0.25	49.3095	68.7619	75.7143	90.9286	90.4048	88.5476	96.7857	99.4048	94.3571	90.8333	90.8333	81.5476	85.8095	89.8095	88.7619	87.9762	83.1905	77.1905	78.3333	77	76.0476	51.881	0.380952	0	0	32.1667	47.5714	58.0238	67.0952	68.5714	72.4286	73.4524	80.0952	77.6667	78.1667	77.1667	70.7381	74.9524	73.7857	74.6429	73.5	70.119	65.7143	67.3095	66.4524	73	48.4762	0.333333	0
0.5	49.8095	68.8571	75.0238	91.1905	90.6429	88.8333	96.4286	98.8571	94.0952	91	90.1905	81.8571	85.4048	90	88.5952	87.381	82.7619	77.0476	78.4048	76.3571	75.8095	53.3571	0.666667	0	0	32.4762	47.9524	57.6429	66.881	68.619	72.0476	73.4286	79.8333	77.7619	78.1667	76.5238	70.5476	74.9048	73.5	74.381	73.0714	69.8095	65.4286	67.3333	66.2381	72.4286	49	0.595238	0
0.75	50.2619	69.0238	74.0238	91.3571	90.9048	89.0238	96.1429	98.1429	93.9524	91.0476	89.5714	82.0238	84.9048	90.1905	88.3333	86.9286	82.1905	76.7857	78.381	75.5952	75.4286	54.9762	1.21429	0	0	32.7857	48.1905	57.2619	66.5952	68.6429	71.7143	73.1905	79.6667	77.9524	78.1905	75.7143	70.4286	74.7857	73.1905	74.0476	72.5952	69.4524	65.1667	67.119	66.2381	71.9524	49.6905	1.04762	0
1	50.7143	68.9762	73	91.4524	91.0714	89.119	95.7619	97.4524	93.7857	91.1905	88.9286	82.2143	84.5476	90.4048	87.8571	86.5714	81.5714	76.5952	78.381	74.8571	74.9762	56.5476	2	0	0	33.119	48.5238	56.7381	66.2143	68.5476	71.1429	73.0714	79.3571	78.1667	78.2857	75.1429	70.119	74.6667	72.9524	73.5238	72.0476	68.9762	65	67	66.1667	71.3095	50.2857	1.61905	0
1.25	51.0952	68.8333	71.7619	91.4048	91.2381	89.0952	95.2619	96.7857	93.6429	91.4286	88.2857	82.2619	84.0476	90.4524	87.5952	86.2857	80.7857	76.4286	78.619	74.1429	74.5476	58.2381	3.11905	0	0	33.3571	48.6429	56.119	65.7857	68.619	70.4762	72.7143	79.1667	78.3333	78.3333	74.6905	69.9286	74.4286	72.7619	73.2381	71.7857	68.2619	64.6429	66.7381	66	70.7619	50.9762	2.59524	0
1.5	51.6905	68.5	70.5238	91.1429	91.4762	89.0952	94.8333	96.0714	93.5	91.5476	87.8571	82.1905	83.5714	90.4286	87.1905	86.1667	80.1667	76.381	78.7143	73.5714	73.9048	59.6429	4.71429	0	0	33.5714	48.6667	55.4762	65.119	68.4524	69.7143	72.2619	78.6905	78.4048	78.2619	74.3095	69.8095	74.2619	72.381	72.619	71.7381	67.6905	64.2619	66.4286	65.8333	70.1667	51.5238	3.80952	0
1.75	52.1429	68.1429	69.2857	90.5952	91.5476	88.6429	94.1667	95.4286	93.2857	91.881	87.2619	82.1429	83.1667	90.5238	86.881	86.4048	79.5476	76.3333	78.7143	73.1905	73.381	60.9524	6.59524	0	0	33.7381	48.4524	54.8333	64.4762	68.119	69	71.6905	78.4524	78.4762	78.381	73.9762	69.5476	73.9524	72.1429	72.1905	71.4524	67	64	66	65.6429	69.4762	52.0238	5.2619	0
2	52.4524	67.6429	68.0476	89.881	91.7143	88.2381	93.5238	95	93.2381	91.9524	87.0238	82.1429	82.6429	90.5	86.5	86.5476	79	76.4524	78.5714	72.6667	72.6429	62.1667	9.33333	0	0	33.7857	48.119	54.1667	63.8095	67.9524	68.3333	71.0952	78.2143	78.381	78.3333	73.7381	69.1905	73.6667	72.119	71.5714	71.5476	66.4048	63.7857	65.5714	65.4286	68.6905	52.5714	7.38095	0
2.25	52.7857	67.0238	66.9048	88.7381	91.8333	87.6905	92.619	94.5476	93.0476	92.0952	86.8571	82.0714	82.119	90.4524	86.2381	86.8571	78.8333	76.4524	78.381	72.4048	72.0952	63.0952	12.4762	0	0	33.8095	47.881	53.4762	62.9524	67.4762	67.4524	70.3095	77.9762	78.3571	78.2143	73.6429	69.0714	73.1905	71.6905	71.0952	71.6905	66	63.4762	65.119	65.3095	67.9286	52.9286	9.85714	0
2.5	53.119	66.2619	65.7857	87.5714	91.881	87.0952	91.8333	94.2143	92.8571	92.2381	86.8095	81.9762	81.6429	90.3571	86.1429	87.2857	78.5952	76.4286	78.0714	72.2381	71.2619	63.7619	16.2143	0.0714286	0	33.5476	47.0952	52.6667	62.0714	66.9048	66.9048	69.5238	77.619	78.2857	78.1429	73.5952	68.9762	72.881	71.5952	70.5476	71.8571	65.6905	63.381	64.5952	65.119	67.1667	53.3333	12.7619	0.0714286
2.75	53.2143	65.5714	64.8333	85.881	91.8333	86.381	90.9048	94.1905	92.5476	92.0952	87.0238	81.9286	81.2381	90.2143	85.8095	87.6429	78.5952	76.4048	77.619	71.8571	70.5952	64.3333	20.5	0.261905	0	33.2857	46.3571	51.8333	61.0952	66.6905	66.0952	68.7381	77.4286	77.8333	77.6905	73.6905	68.8095	72.5476	71.2381	70.2143	71.9524	65.4524	63.119	63.8571	64.8571	66.3333	53.7857	16.0952	0.214286
3	53.2619	64.619	63.881	84.1667	91.881	85.6429	90.119	94.0476	92.3095	91.9048	87.119	81.9048	80.8333	90.0476	85.7619	87.9762	78.7619	76.6429	77.0714	71.5238	69.9286	64.7381	25.2381	0.571429	0	32.9762	45.6905	51	60.0476	66.2381	65.5952	67.9048	77	77.619	77.2381	73.6905	68.5238	72.0714	71.0476	69.7381	71.9762	65.3333	62.881	63.3571	64.6667	65.4286	54.0714	19.7857	0.47619
3.25	53.3095	63.9048	63.1667	82.1429	91.7381	84.9524	89.1429	94.0714	92.0952	91.4524	87.5	81.9048	80.4286	89.6905	85.6667	88.2619	79.1429	76.6905	76.5714	71.3333	69.0952	64.7143	30.1905	1.14286	0	32.5238	44.7857	50.0714	58.9048	65.6905	65.119	67.1905	76.6429	77.2381	76.7381	73.4524	68.3571	71.6905	70.9286	69.4048	71.9048	65.3571	62.7857	62.8095	64.5	64.5952	54.5476	23.7143	0.952381
3.5	53.1905	63.2619	62.4048	79.9048	91.5476	84.4286	88.0238	94.2381	91.7143	91.1667	87.881	81.9524	80.0714	89.2857	85.6667	88.4286	79.4048	76.6667	76.0238	71.2143	68.5714	64.9048	35.3333	2	0	31.9762	43.8571	49.1667	57.8095	65.2381	64.5714	66.3333	76.1667	76.9048	76.0476	73.2857	68.1667	71.3571	70.4048	69	71.6905	65.5	62.6429	62.4286	64.4286	63.7143	55.0952	27.5952	1.59524
3.75	52.9286	62.5238	61.7619	77.7857	91.3095	83.9286	87.2143	94.2619	91.5714	90.619	88.5	82.0476	79.7857	88.5714	85.6905	88.4286	79.6667	76.7381	75.5238	71	67.7619	65.119	40.4286	3.2381	0	31.4762	42.9286	48.2381	56.5714	64.4048	64.2143	65.619	75.7619	76.5952	75.3095	73.1667	67.881	71.119	70	68.7143	71.2857	65.6667	62.5952	62.0714	63.9048	62.6429	55.6667	31.4762	2.57143
4	52.619	61.8571	61.119	75.5	90.7857	83.4762	86.4048	94.3333	91.4048	90.0476	89.1905	82.1429	79.5476	87.9048	85.7619	88.0952	79.9286	76.9048	75.3095	70.8333	67.2143	65.5	45.0952	4.92857	0	30.8571	42.0238	47.3571	55.3095	63.8333	63.5476	64.9286	75.1667	76.1667	74.4524	73.0238	67.6667	70.7857	69.5	68.4524	70.8333	65.8571	62.4524	62.0238	63.8571	62.119	56.3333	35.4048	3.95238
4.25	52.119	61.5714	60.7381	73.2857	89.9286	83	85.6905	94.381	91.5238	89.5952	89.8333	82.2857	79.4524	87.0238	85.8571	87.8333	80.0952	77.2381	75.1429	70.4286	66.8333	65.5476	49.5714	7.02381	0	30.2381	41.1429	46.5476	54.119	63.0952	63.4048	64.5238	74.4762	75.7857	73.5	72.7619	67.4524	70.6429	69.2143	68.0952	70.2857	65.9524	62.1905	61.9048	63.7381	61.2619	57	38.881	5.54762
4.5	51.6429	61.0476	60.3095	71.1429	89	82.7857	84.9524	94.2857	91.5952	89.0476	90.6905	82.4286	79.5238	86	86.0476	87.4048	80.1667	77.2619	75.0952	70.4524	66.2143	65.5476	53.3571	9.7381	0	29.7381	40.2143	45.7143	53.0238	62.1429	62.881	63.9524	73.8333	75.6429	72.6667	72.7381	67.3095	70.4762	68.5476	67.6905	69.5952	66.0238	62.0714	62.1667	63.7143	60.6667	57.5952	41.9048	7.61905
4.75	51.0476	60.5	60.1667	69.0714	87.7381	82.2857	84.5238	94.2381	91.6905	88.6905	91.4048	82.6429	79.619	85.1429	86.0952	86.8571	80.2143	77.3095	75.2381	70.5238	66.0476	65.6667	56.4524	12.8333	0	29.119	39.4286	44.9286	51.9286	61.1905	62.2857	63.4762	73.1905	75.2857	71.7143	72.6905	67.1667	70.3333	68.2143	67.5	68.9286	66.119	62.0952	62.4286	63.6905	59.9762	58.0714	44.3333	10.0714
5	50.4286	60.0952	60.0714	67.3333	86.2381	82.0952	84.2143	94.1667	91.881	88.5238	92.3333	82.9762	79.7143	83.9048	86.3095	86.381	80.2619	77.3571	75.5476	70.4286	65.7619	65.7381	58.9286	16.2381	0	28.5238	38.8095	44.5	51	60.0476	61.8095	63.2143	72.5476	74.8571	70.8095	72.6667	67.119	70.119	67.8095	67.2381	68.3571	66.1667	62.0238	62.8095	63.6429	59.7619	58.5	46.1905	12.7143
5.25	49.7381	59.7381	60.1429	65.7857	84.5476	81.619	84.0238	94.1429	92.119	88.619	93.1429	83.3571	79.9524	82.7857	86.619	85.6667	80.3095	77.4524	75.6905	70.5	65.7381	65.7381	60.5	19.7857	0	28.0476	38.1429	44.0476	50.1429	59.0952	61.2857	63.0714	72	74.4048	70.119	72.7143	67	69.9762	67.4286	67	67.7857	66.1667	61.9286	62.881	63.619	59.2857	58.7381	47.5476	15.4286
5.5	49.1667	59.4048	60.2381	64.5476	82.5952	81.4048	84.119	94.1667	92.2619	88.8095	93.881	83.7381	80.1667	81.7143	86.7857	85.1667	80.4762	77.5238	75.7381	70.5714	65.8571	65.8571	61.7143	23.5714	0	27.6429	37.5952	43.7857	49.4286	57.9286	60.9048	63.0952	71.6429	73.8571	69.4048	72.7143	67.0714	69.7619	67.0476	66.6905	67.3333	66.0952	61.7857	63.3333	63.5238	59.0714	58.881	48.4524	18.3333
5.75	48.5714	59.0714	60.2857	63.5714	80.5714	81.1429	84.381	94.2857	92.4048	89.0714	94.7381	84.1905	80.3571	80.619	86.9286	84.6667	80.4286	77.5952	75.7857	70.5952	65.9762	65.881	62.3571	27.2619	0	27.2143	37.1667	43.7143	48.9048	56.8333	60.2619	63.4286	71.3095	73.3571	68.9524	72.8095	67.0714	69.4762	66.7381	66.2619	66.9762	66.0238	61.7381	63.6429	63.4286	59	58.8095	48.9048	21.2143
6	48.119	58.7857	60.5238	62.9048	78.4762	80.881	84.8333	94.381	92.5714	89.6905	95.381	84.7381	80.7857	79.5714	87.0714	84.2381	80.6667	77.6429	75.8095	70.6429	66.2381	65.9048	62.5714	30.9524	0.047619	26.8571	36.7619	43.7857	48.4762	55.8333	59.7857	63.8095	71.0714	72.8333	68.6667	72.9048	67.119	69.2857	66.4524	66.1667	66.7857	65.9762	61.8095	63.8571	63.2143	59	58.5952	49.0238	24.0714
6.25	47.7857	58.7143	61.0714	62.5476	76.5238	80.619	85.5714	94.5714	92.4524	90.5238	95.8095	85.1667	81	78.881	87.0476	83.7381	80.9524	77.5476	75.6905	70.4286	66.5714	65.7857	62.119	34.1667	0.0714286	26.6905	36.5952	44.0476	48.2857	54.9286	59.4048	64.4524	71.0238	72.1905	68.5476	73	67.1429	69	66.1667	65.9048	66.7381	66	61.9286	63.9048	62.881	59.1667	58.1667	48.7381	26.4762
6.5	47.5952	58.7619	61.381	62.5238	74.7381	80.4048	86.5476	94.8333	92.381	91.381	96.3095	85.8095	81.4524	78.0714	86.9524	83.5476	81.2857	77.6905	75.4762	70.2381	66.7381	65.6667	61.6905	37	0.119048	26.5	36.5714	44.0952	47.9762	54.2619	59	65.2857	71	71.5714	68.6429	73	67.0714	68.6905	65.9286	65.5952	66.7857	66	62.0714	63.9762	62.381	59.3095	57.619	48.381	28.6905
6.75	47.6905	58.9048	62	62.6429	73.3333	80.1905	87.6429	95.0714	92.3095	92.2857	96.5714	86.3571	81.619	77.5952	86.8571	83.4286	81.6667	77.8571	75.2381	69.8571	66.8095	65.4048	61.0952	39.5	0.166667	26.4048	36.7619	44.2143	47.9048	53.6905	58.7381	66.1905	71.0952	70.9762	69	72.7381	66.9286	68.619	65.8333	65.2857	66.8571	66.0952	62.2619	63.9286	61.9286	59.3095	57.2857	47.8095	30.5
7	47.8571	59.4048	62.3095	62.881	72.1667	80.0952	88.8571	95.4048	92.1667	93.1667	96.7619	86.7857	82.0476	77.3571	86.5952	83.5238	82.0476	77.9048	74.9048	69.6905	66.9048	65.3095	60.619	41.4048	0.214286	26.4286	36.9762	44.7857	47.9762	53.0952	58.7143	67.1905	71.2381	70.4048	69.4286	72.5476	66.881	68.5238	65.6905	65.0238	67.0238	66.2381	62.6667	63.6429	61.3095	59.3095	56.6905	47.2381	32.0476
7.25	48.1905	59.9762	62.9048	63.5238	71.4286	80.119	90.1905	95.6667	91.8571	94.0476	96.8333	87.381	82.0952	77.2619	86.2381	83.5476	82.3571	77.9762	74.5952	69.119	67	65.1667	59.9048	42.7143	0.261905	26.5952	37.381	44.881	48.2381	52.7619	58.4762	68.119	71.381	69.9048	70.0952	72.2143	66.8571	68.5476	65.6429	64.8571	67.119	66.3333	62.9762	63.2857	60.6905	59.2857	56.3333	46.7381	33.1429
7.5	48.7143	60.7857	63.2143	64.0238	71.1429	80.0952	91.5238	96	91.6905	94.881	96.7619	87.5714	82.2619	77.2857	85.881	83.619	82.5952	78.119	74.1429	68.7619	66.9048	64.9524	59.4048	43.8333	0.333333	26.8571	37.9286	45.2143	48.4762	52.7143	58.4524	69.0238	71.5714	69.6429	70.5476	71.7857	66.7857	68.5952	65.6667	64.7143	67.3095	66.2857	63.3571	63	60.119	59	55.8095	46.1667	33.9762
7.75	49.3571	61.7143	63.7381	64.6905	71.2381	80.0714	92.9762	96.1429	91.6905	95.5	96.5238	88.1429	82.4286	77.7143	85.5952	83.8095	82.7381	78.1667	73.8095	68.4524	66.7381	64.7143	58.7857	44.6905	0.452381	27.1667	38.619	45.5476	48.7857	52.6667	58.5952	69.9524	71.9048	69.3333	71.2857	71.119	67.0476	68.7857	65.5952	64.7143	67.5952	66.1905	63.5952	62.5476	59.6667	58.9286	55.4286	45.7619	34.6667
8	50.0238	62.5	64.4286	65.4286	71.5952	80.2143	94.119	96.4524	91.6667	95.881	96.1667	88.5238	82.4762	78.1667	85.0952	83.9524	82.8571	78.1429	73.381	68	66.2619	64.1667	58.1905	45.119	0.595238	27.4762	39.3095	46.0714	49.1667	52.8095	58.7857	70.8333	72	69.2381	72.0238	70.5476	67.0238	68.9048	65.8095	64.5952	67.6667	66.2857	63.9524	61.9286	59.0714	58.7143	55	45.3095	35.2143
8.25	50.8095	63.5714	65.0952	66.1905	72.4048	80.4048	95.2143	96.5476	91.6667	96.0952	95.7619	88.9762	82.5476	78.7619	84.8333	83.9524	82.9286	78.0714	72.9762	67.6905	65.881	63.8095	57.619	45.4048	0.761905	27.9286	40.0476	46.2857	49.5476	52.9762	58.9762	71.2857	72.381	69.119	72.6905	70.0238	67.3095	69.0476	65.8095	64.5952	67.619	66.2857	64.0238	61.4048	58.7143	58.381	54.4286	44.8333	35.5
8.5	51.4762	64.4286	66.0476	66.881	73.2857	80.6667	96	96.7619	91.7381	96.2381	95.381	89.381	82.4286	79.381	84.4048	84.1667	82.9286	77.9762	72.4048	67.5238	65.6429	63.5238	57.1667	45.6905	1.07143	28.3333	40.8095	46.9286	49.9762	53.1429	59.3333	71.8095	72.5714	69.0952	72.9048	69.381	67.8333	69.3095	65.9524	64.6667	67.5714	66.2619	64.1429	60.6429	58.381	57.9286	54.0714	44.5952	35.8333
8.75	52.1429	65.1429	66.7619	67.619	74.1905	80.9524	96.7619	96.9286	91.9524	96.2143	95.0238	89.619	82.4286	80.1429	84.0714	84.0238	82.7143	77.7143	72.0476	67.2619	64.9762	62.8333	56.6429	45.9524	1.5	28.8095	41.4762	47.2857	50.3095	53.3333	59.5952	72.0952	72.7143	69.3095	73.3571	69.0714	68.381	69.3571	66.2857	64.7619	67.4762	66.2381	64.1905	59.9524	58.1667	57.7619	53.6667	44.4286	36.3095
9	52.5714	65.8095	67.7619	68.2381	75.0476	81.2381	97.2143	97.119	92.0952	95.9524	94.7619	90.1429	82.4524	80.6667	84.0714	83.9286	82.5238	77.5714	71.3571	67.0238	64.5952	62.5476	56.2619	46.2619	2.2381	29.0714	42.0238	47.9286	50.7619	53.5714	59.881	72.2619	73.0238	69.6905	73.5238	68.9524	68.9524	69.4762	66.2381	64.9524	67.4048	66.2381	64.2143	59.2857	57.9048	57.3095	53.2619	44.119	36.7381
9.25	52.8333	66.2381	68.8095	68.7857	75.9762	81.5714	97.1667	97.4524	92.1667	95.8333	94.6905	90.8571	82.4762	81.2381	83.619	83.7619	82.4524	77.3571	70.9048	66.9048	63.9762	61.9524	55.619	46.7619	3.2381	29.3333	42.4524	48.2619	50.881	53.881	60.0476	72.381	73.2143	70.119	73.5952	68.8333	69.4286	69.5952	66.4524	65.1429	67.2857	66.2143	64.0952	58.5	57.7381	56.8571	52.9048	43.9048	37.381
9.5	52.8571	66.5238	69.8095	69.0476	76.619	81.9762	96.9524	97.5476	92.1429	95.6429	94.6667	91.119	82.5952	81.5476	83.4286	83.4762	82.0714	77.2381	70.2381	66.6905	63.5714	61.4762	55.2857	47.4286	4.59524	29.3571	42.7143	48.9762	51.0714	54.0476	60.119	72.2143	73.2857	70.5714	73.5952	68.9762	69.9048	69.5952	66.5952	65.1429	67.1667	66.1905	63.6667	58	57.5714	56.4524	52.5	43.7143	38.119
9.75	52.6905	66.619	70.881	69.1905	77.3095	82.3571	96.5238	97.7381	92.0952	95.5714	94.9048	91.6429	82.8095	82	83.4762	83.1667	81.9048	77.0714	69.9286	66.2857	62.9286	60.8571	54.9762	47.881	6.14286	29.3095	42.7857	49.119	51.1905	54.2143	60.119	71.9048	73.381	71.119	73.619	69.4286	70.4762	69.6905	66.6905	65.4048	67.0714	66.2857	63.5238	57.381	57.0714	55.9762	52.0476	43.5	38.8095
10	52.4048	66.6429	72.0238	69.3571	77.619	82.6905	95.9048	97.9048	92.1429	95.4762	95.3571	92.1429	83.0238	82.2619	83.4762	82.9048	81.7857	77	69.2857	66.0238	62.2381	60.1905	54.6429	48.6429	7.97619	29.2381	42.6905	49.5714	50.9286	54.3095	60.1429	71.6667	73.4286	71.5952	73.4762	69.9762	70.9286	69.6905	66.9048	65.5476	67.0476	66.381	63.3333	56.8095	57	55.5	51.7381	43.0952	39.4048
10.25	51.881	66.5238	73.1429	69.3333	77.8095	83.0476	94.881	97.9524	91.9048	95.5	95.9762	92.881	83.2857	82.6905	83.5952	82.619	81.5952	77.0476	69.0238	65.7619	61.4762	59.6429	54.3571	49.4048	10.0952	29	42.3571	49.7619	50.6429	54.4762	59.9762	71.1905	73.3571	72.2619	73.4524	70.5476	71.3333	69.8333	67.1667	65.6905	66.9762	66.3333	63.0476	56.4286	56.2857	54.9286	51.2619	42.8095	39.9048
10.5	51.381	66.3095	74.0238	69.2619	77.8571	83.4762	93.9524	98	91.7857	95.5476	96.6429	93.3333	83.7143	82.9762	83.5952	82.3333	81.2857	77.119	68.5238	65.1429	60.7857	59.0714	54.0714	49.6905	12.4286	28.7381	41.881	49.8571	50.4048	54.619	59.8333	70.6905	73.3571	72.6429	73.4524	71.4048	71.6905	70	67.3571	65.8333	66.619	66.2381	62.7619	55.8333	56	54.2857	50.7857	42.619	40.4286
10.75	50.7143	65.8333	74.8333	69.2143	77.6905	83.7143	92.7381	97.9524	91.6667	95.8095	97.381	93.7619	84.2381	83.2619	83.619	82.1429	81.1667	77.1429	68.2143	64.7143	60.0476	58.4048	53.6905	50.2619	14.7619	28.4286	41.2143	49.8095	49.8333	54.6667	59.5476	70.0714	73.2857	73.2143	73.5476	72.2857	72.0238	70.3095	67.4524	65.9286	66.4286	66	62.4762	55.4762	55.1667	53.5476	50.4524	42.381	40.8095
11	49.9048	65.4048	75.619	69.3095	77.5	84	91.5238	97.8333	91.7857	96.0238	98.1905	94.4048	84.6429	83.5	83.6429	82.0238	80.9286	77.119	67.9048	64.119	59.1667	58.1429	53.3095	50.6905	17.2143	28.1667	40.4286	49.7619	49.3333	54.6667	59.2619	69.4524	72.9048	73.5952	73.5	73.2857	72.2381	70.6429	67.6667	66	66.2857	65.6667	62.1429	55.0952	54.2619	52.8571	49.9048	41.8571	40.9762
11.25	49.3571	64.8095	76.2381	69.2857	77.2143	84.0476	90.3333	97.619	91.5714	96.4762	98.8095	95.0714	85	83.7619	83.6429	81.9286	80.6667	77.0476	67.7143	63.3571	58.4524	57.5714	53.0714	50.8571	19.6667	27.9762	39.5714	49.5476	48.6905	54.6429	59	68.619	72.8095	73.881	73.7619	74.2381	72.5	71.0238	67.7619	65.9524	65.7857	65.1905	61.7143	54.4524	53.3095	52.119	49.1905	41.5	40.9286
11.5	48.8095	64.1905	76.5952	69.4762	76.9762	84.3095	89.2143	97.2619	91.5238	96.8571	99.381	95.5238	85.3571	84.0714	83.5714	81.8571	80.5952	76.8571	67.4048	62.5	57.8095	56.8095	52.6905	50.9524	22.0476	27.7381	38.6667	49.2619	48.119	54.619	58.7857	67.8095	72.381	74.1667	74.0476	75.2143	72.8571	71.381	67.9286	65.8095	65.6905	64.7619	61.1667	54.1905	52.2619	51.2619	48.4286	41.0952	40.8571
11.75	48.4524	63.4286	76.7143	69.7619	76.6429	84.4286	88.0952	96.7381	91.5238	97.2381	99.8333	95.9286	85.6429	84.1667	83.5238	81.8333	80.4048	76.6667	67.1667	61.9286	57.2143	56.6667	52.5	50.5714	24.0238	27.6429	37.7381	48.7857	47.6429	54.5952	58.5714	67.1429	72.0476	74.3333	74.4524	76.1667	73.0238	71.619	67.9762	65.7381	64.9762	64.1905	60.6905	53.9048	51.1905	50.4286	47.619	40.5238	40.4048
12	48.0714	62.7143	76.5714	70.0476	76.4524	84.3333	87.2143	96.2619	91.5238	97.6429	100	96.1429	85.8095	84.2857	83.4048	81.9048	80.2143	76.2857	66.9762	61.2619	56.5952	55.8333	51.7143	50.3333	25.9762	27.5238	36.8095	48.119	47.1429	54.4762	58.381	66.4762	71.6667	74.4524	75	76.9762	73.2143	71.9048	67.9286	65.5238	64.6905	63.4762	60.0238	53.5714	50.0714	49.9524	46.8333	40.0476	39.9048
12.25	47.8571	62	76.1905	70.4762	76.1429	84.3095	86.4762	95.6905	91.4286	98	100.119	96.3333	85.9762	84.381	83.2857	82	79.8095	75.9286	66.8333	60.4524	56.2857	55.4286	51.0952	50.0714	27.9048	27.5238	35.881	47.5476	46.8095	54.3095	58.0714	65.6905	71.0952	74.7857	75.4762	77.7143	73.5238	71.9762	67.7857	65.4048	64.4286	62.881	59.381	53.3095	49.0952	49.1429	45.9286	39.4286	39.3571
12.5	47.8095	61.2381	75.5	70.9286	75.9524	84.1667	85.9048	95	91.5	98.381	99.9048	96.2381	85.9524	84.381	83.0714	82.0476	79.5714	75.4286	66.6905	59.881	55.881	54.9286	50.4048	49.381	29.5476	27.5238	35.1429	46.8095	46.5	54.1905	57.6667	65.1667	70.7381	74.9286	75.8571	78.0238	73.5714	71.9762	67.5476	65.2619	63.9762	62.1905	58.7381	53.2143	48.2619	48.4524	44.9524	38.7619	38.6667
12.75	47.6429	60.5714	74.7619	71.5238	75.8571	84	85.5	94.3571	91.6429	98.5476	99.3571	95.8333	86.0476	84.4286	82.9286	81.9762	79.3095	75.0476	66.5952	59.4524	55.6429	54.119	49.6667	49.1429	31.0238	27.5476	34.4286	46.0238	46.2143	54	57.4524	64.6429	70.3571	75.0952	76.4048	78.1905	73.5238	71.9762	67.3095	65.119	63.5952	61.619	58.0952	53.0952	47.4286	47.8095	43.9524	38.119	38.0476
13	47.5476	59.7381	73.8095	71.9524	75.7619	83.7857	85.3095	93.881	91.8571	98.7143	98.8333	95.3571	86.0714	84.4524	82.9048	81.8095	78.7619	74.619	66.5238	59.0714	55.4286	53.4286	48.881	48.3095	32.4762	27.4762	33.7857	45.2857	46.0238	53.7381	57.2143	64.3333	70.0238	75.2619	76.8333	78.0952	73.4048	71.881	67.0714	65.0238	63.0238	61	57.619	53.0476	46.6905	47.2619	42.9762	37.3333	37.1667
13.25	47.5952	59.119	72.8095	72.4286	75.7143	83.5476	85.381	93.2857	91.881	98.881	98.0714	94.5952	86.0476	84.381	82.6667	81.7381	78.3571	74.3095	66.4286	58.6905	55.2143	52.5952	47.9524	47.9524	33.7381	27.4286	33.3333	44.4048	45.7381	53.5952	56.8095	63.8333	69.7381	75.2619	77.1429	77.881	73.3095	71.619	66.9286	64.9048	62.6429	60.4286	57.2143	53.0476	46.4524	46.7381	42	36.4762	36.2619
13.5	47.4048	58.4286	71.6905	72.8333	75.6667	83.3095	85.3571	92.881	92.2143	98.9286	97.381	93.8571	86.0714	84.3333	82.5714	81.6905	77.9286	74.0476	66.3095	58.5	55.119	52	47.0714	47.1667	34.8571	27.3333	32.8571	43.6905	45.619	53.4048	56.6429	63.4762	69.5714	75.5	77.3571	77.5238	73.0476	71.4762	66.7619	64.881	62.2619	60.119	56.9048	53.0952	46.0952	46.2143	41.0476	35.6667	35.6667
13.75	47.2381	57.7619	70.6667	73.3571	75.5714	83	85.5952	92.4048	92.2857	98.8571	96.5476	93.0476	85.9762	84.1667	82.5238	81.619	77.4286	74.0476	66.2857	58.3095	55.0476	51.2381	46.1429	46.5	35.8333	27.1667	32.4524	42.7857	45.4048	53.1905	56.381	63.1905	69.5476	75.4762	77.4762	76.9286	72.5714	71.3095	66.7619	64.9762	61.9762	59.5	56.7381	53.1429	45.9286	45.7381	40.1905	35.0714	34.9048
14	46.9762	57.1667	69.6667	73.7143	75.5238	82.7381	85.7143	92.2381	92.6429	98.7619	95.5952	91.8571	86.1667	84.3095	82.5238	81.4524	76.8333	73.9048	66.3571	58.3095	54.7619	50.6429	45.4286	45.8571	36.5952	26.9762	32.0952	42.0476	45.2619	52.7619	56.0952	62.9286	69.7143	75.5476	77.381	76.3571	72.0952	71.1667	66.7857	65.0476	61.7619	59.119	56.5476	53.2381	45.8095	45.381	39.3333	34.3333	34.0714
14.25	46.6429	56.5238	68.7619	74.0714	75.5476	82.1905	85.9286	92.0476	92.8333	98.5	94.7381	90.8095	86.0238	84.381	82.5714	81.3333	76.4762	74.0476	66.4762	58.2857	54.4762	50.0952	44.8095	45.0952	37.1905	26.6905	31.9048	41.3333	45.2143	52.4524	55.9524	62.5238	69.7619	75.5952	77.4524	75.7143	71.5714	70.9524	66.8095	65.119	61.5238	58.8333	56.5476	53.2381	45.7857	44.8333	38.5714	33.7619	33.2143
14.5	46.2619	56.0476	68.0238	74.381	75.6905	81.8571	85.881	91.7143	93.1905	98.2143	94.0714	89.5952	86.0476	84.3095	82.4524	81.1667	75.8571	74.2381	66.619	58.2143	54.3571	49.5714	44.1429	44.4286	37.619	26.3571	31.6429	40.7619	45.0714	52.1429	55.8333	62.1905	70.1905	75.4286	77.2143	75.1905	70.9524	70.9286	66.9762	65.1905	61.3095	58.6429	56.5238	53.2381	45.8095	44.5	37.9762	33.2143	32.4286
14.75	45.7857	55.5476	67.4762	74.5238	75.7619	81.4286	85.7143	91.4524	93.4762	97.7619	93.2381	88.4286	86.0476	84.3333	82.4286	81	75.5238	74.2857	66.6905	58.0952	54.2381	49.1667	43.7143	43.5714	37.8095	26	31.5714	40.2381	44.9524	51.8571	55.5952	61.7381	70.2381	75.3095	76.7381	74.6905	70.4286	70.6667	67.0714	65.2857	61.3095	58.3571	56.5	53.2143	45.7857	44	37.381	32.7857	31.7381
15	45.3333	55.0714	67.0238	74.5952	75.9048	81.0476	85.5238	91.3095	93.5714	97.3095	92.6429	87.4762	85.6905	84.5	82.3095	80.9048	75.119	74.4524	66.8571	57.9048	53.8571	48.8333	43.1429	42.8333	37.6905	25.619	31.5	39.7857	44.9048	51.619	55.4286	61.2143	70.2857	75.1667	76.381	74.0476	69.7619	70.3571	67.2143	65.3571	61.1429	58.1905	56.2381	53.2381	45.8333	43.7381	36.9524	32.3095	31
15.25	44.881	54.8095	66.6429	74.6905	75.9048	80.6429	85.119	90.9524	93.5238	96.7857	92.0952	86.5952	85.4286	84.2619	82.0238	80.7143	74.7857	74.5952	67.4286	57.8571	53.6905	48.5476	42.7857	42	37.5952	25.2619	31.5238	39.4524	44.9286	51.4048	55.2857	60.8095	70.2619	74.8333	75.9048	73.8095	69.1429	70.3095	67.2857	65.3571	61.0238	58.0714	56.2143	53.0476	45.8571	43.1429	36.5476	31.9524	30.3333
15.5	44.4524	54.5476	66.4286	74.7857	76.0238	80.3571	84.8095	90.619	93.4286	96.0238	91.6667	85.8095	85	84.2857	81.881	80.4048	74.2857	74.6667	67.619	57.7619	53.5	48.3333	42.5238	41.1905	37.0952	25	31.5238	39.2143	44.881	51.2143	55.2619	60.0714	70.1905	74.4762	75.3571	73.1429	68.5	69.8571	67.2619	65.3333	60.8095	57.9524	56.0714	53.0238	45.7619	42.8095	36.2143	31.6905	29.6429
15.75	44.1429	54.4524	66.2381	74.6429	76.1905	80.0476	84.3333	90.0714	93.3571	95.2857	91.2381	85.0952	84.4524	84.2381	81.7857	80.2143	74.1429	74.6905	68.1667	57.4048	53.4048	48.119	42.119	40.4286	36.5	24.7619	31.6429	39.119	45.0476	51.0952	55.2143	59.7857	70.0952	74.381	74.7619	72.8333	67.9762	69.3095	66.9762	65.2619	60.8333	57.881	55.9524	53.0476	45.7857	42.2381	35.9762	31.5476	29.0476
16	43.9762	54.4524	66.0952	74.3571	76.4286	79.7381	84.0476	89.381	93	94.5952	90.881	84.3333	83.7857	83.8333	81.5714	79.8095	73.6905	74.6667	68.8095	57.4286	53.3095	47.9286	41.6667	39.7143	36.0952	24.619	31.8333	39.0714	45	50.9286	55.1667	59.4048	69.9048	73.9762	74.0238	72.4048	67.4524	68.9286	66.7619	65.1429	60.7619	57.6429	55.7381	53.0476	45.7857	41.8333	35.7381	31.4048	28.5
16.25	43.7857	54.619	65.8333	74.0714	76.4524	79.4762	83.7143	88.881	92.6667	93.9524	90.4524	83.9524	83.0476	83.4048	81.0238	79.3571	73.4762	74.3333	69.119	57.2143	53.0714	47.8333	41.4762	39	35.5952	24.619	32.0476	39.1429	44.9524	50.9048	54.8571	59.119	69.7143	73.4762	73.8095	71.9524	66.9524	68.4524	66.3571	64.9762	60.5714	57.5476	55.5238	52.9048	45.8095	41.3571	35.5476	30.8333	28.0476
16.5	43.7857	54.8095	65.6667	73.7619	76.3333	79.2619	83.5714	88.3571	92.3571	93.4048	90.2857	83.4762	82.3571	83.3095	80.7381	78.7381	73.0238	74.1667	69.5476	56.9762	53	47.7143	41.3095	38.3333	34.9524	24.6429	32.2381	39.3333	44.8333	50.8333	54.7857	58.7857	69.4286	73.2619	73.2143	71.619	66.6429	67.7857	65.881	64.7857	60.119	57.5952	55.3333	52.8333	45.881	40.9286	35.4524	30.6905	27.6667
16.75	43.8571	54.9524	65.4524	73.2857	76.3333	78.8571	83.4286	87.7857	91.6905	92.6905	89.8095	83.2381	81.619	82.5714	80.4524	78.2381	72.9286	73.9762	69.8571	56.7857	53.0476	47.6429	40.9286	37.7143	34.4524	24.8333	32.4286	39.4762	44.7857	50.6667	54.6667	58.6667	69.119	73.0238	72.8095	71	66.5476	67.4524	65.381	64.5714	60	57.5	55.1429	52.7143	45.9524	40.5238	35.3571	30.5952	27.2857
17	43.9524	55.1905	65.1905	72.9286	76.1667	78.5476	83.4048	87.3571	91.2857	92.2619	89.5714	83.0714	81	82.3333	79.881	77.5476	72.5714	73.619	70	56.5714	52.881	47.5238	40.5476	37.1429	33.9286	24.9762	32.9762	39.6905	44.7857	50.6905	54.3571	58.5714	68.8095	72.8571	72.5238	70.6905	66.2143	66.8095	64.9286	64.2619	59.8333	57.5238	54.9524	52.4048	45.881	40.2857	35.3333	30.381	26.9762
17.25	44.119	55.6905	64.8333	72.4286	76.0238	78.2857	83.5	86.9524	90.8571	91.7619	89.3333	83.0714	80.4286	81.619	79.4286	76.9524	72.2619	73.1905	70.0952	56.2857	52.8095	47.4524	40.2619	36.7143	33.5714	25.2619	33.2143	39.881	44.7381	50.7381	54.2143	58.5	68.5238	72.5952	72.4524	70.1905	66.1429	66.619	64.3333	63.9762	59.5952	57.6667	54.6667	52.2381	45.9286	39.9524	35.4286	30.2381	26.7619
17.5	44.3095	55.7857	64.5	71.8333	75.8095	77.9048	83.5	86.6667	90.4048	91.4048	89.0238	83.0714	80.0238	81.4762	79.119	76.1429	72.0952	72.9762	70.0476	56	52.8095	47.3333	40.0476	36.2381	33.0476	25.5476	33.4524	40.2857	44.7619	50.8095	54.119	58.4048	68.4048	72.4762	72.4524	69.6905	66.1429	66.3571	63.881	63.8333	59.381	57.5238	54.5476	51.9286	45.8571	39.619	35.4524	30.0476	26.5714
17.75	44.4286	55.8333	64.1429	71.4524	75.619	77.5952	83.6905	86.619	90.0238	91.0714	88.8095	83.0476	79.6429	80.8571	78.8571	75.4286	71.9286	72.4286	69.9762	55.6905	52.8095	47.2619	39.8571	35.9048	32.619	25.7857	33.7381	40.5476	44.6905	50.8333	53.8095	58.5	68.2143	72.3333	72.5	69.3571	66.119	66.2143	63.5	63.619	59.0714	57.6905	54.4286	51.6429	45.7619	39.5	35.5	29.7857	26.4286
18	44.5714	56.2857	63.8333	70.9286	75.4286	77.1905	83.6667	86.5238	89.6905	90.9048	88.6667	83.1667	79.381	80.6667	78.6429	74.9524	71.8333	72.3095	69.6905	55.3571	52.7381	47.2143	39.6667	35.4762	32.3333	26.0476	34.0476	40.7619	44.6667	51.0238	53.6429	58.4524	68.119	72.1429	72.7619	69.2143	66.1667	66.1429	63.0952	63.5238	58.8333	57.8095	54.2143	51.0952	45.6429	39.3571	35.5476	29.7143	26.2857
18.25	44.619	56.2857	63.5952	70.619	75.381	76.8571	83.7857	86.5952	89.3571	90.7857	88.5952	83.2619	79.2857	80.4048	78.381	74.4286	71.7381	72.1667	69.4286	55.0714	52.7619	47.1667	39.4048	35.3095	32.1667	26.2381	34.2857	41	44.5714	51.119	53.5238	58.4524	68	71.9048	72.8095	68.881	66.0238	66.3095	62.7857	63.4286	58.7143	57.9524	54.2143	50.8095	45.5	39.2857	35.7143	29.5952	26.0952
[truncated: 98 more columns]

## Sheet: S2c right
Time	Average intensities corresponding to 20um areas of kymogaphs
0	18	19.0476	24.4524	30.5476	39.9286	41.0714	33.7857	39.0952	67.8095	56.8571	52.5238	44.0952	25.1429	19.5714	22.4762	28.8809	35.5238	39.5	44.6905	35.8571	42.8571	70.9762	70.1905	72.7381	63.3095	38.2857	13.7381	18.1429	27.1191	36.2143	44.2619	44.2619	34.5238	42.9048	57.7143	71.5	67.4762	68.3809	47.3571	8.76191	12.0714	19.8571	30.0952	42.4286	44.4762	37.8809	40.3095	54.7619	62.2619
0.25	17.5476	19.0476	24.3571	30.9524	40.1905	40.8095	33.8571	39.2619	67.4762	56.9524	52	44.2143	25.2619	19.0952	22.4286	28.9048	35.5952	39.6191	44.5714	35.8571	43.1429	70.3809	70.2857	72.1905	63.4048	38.3095	13.5	18.0476	26.9762	36.1429	43.8571	44.2857	34.7143	43.0476	57.6429	71.5476	66.9762	68.1667	47.2143	8.69048	11.9762	19.6191	29.8809	41.9048	44.4286	38.0476	40.4762	54.9762	62.5
0.5	17.3095	19.0476	24.3095	31.3809	40.2619	40.5238	33.9762	39.5238	67.0952	57	51.4286	44.3571	25.2619	18.8809	22.2143	28.6905	35.7143	39.6905	44.4762	35.9762	43.5238	69.8809	70.2857	71.6667	63.5476	38.3809	13.4286	17.9524	26.7619	36.2619	43.6905	44.3571	35.0714	43.0714	57.6429	71.4286	66.4286	68.1429	46.8809	8.73809	11.8571	19.3333	29.7143	41.2143	44.5714	38.1905	40.7143	55.2143	62.7619
0.75	16.8095	19.0238	24.2143	31.8809	40.3809	40.4524	34	39.8333	66.9286	57.0238	51.0476	44.6905	25.3571	18.3809	21.8809	28.5	35.8571	39.8095	44.3333	36.0714	43.9048	69.3095	70.0238	71.0952	63.7381	38.5714	13.3571	17.8095	26.5238	36.2857	43.4762	44.6429	35.3095	43.2143	57.7857	71.2857	65.8571	68.0238	46.7143	8.78571	11.7381	18.9762	29.5	40.6429	44.6191	38.4048	40.9286	55.1905	62.9762
1	16.4286	19	24.0952	32.3571	40.4048	40.2619	34.2381	40.1191	66.5476	56.9762	50.4762	44.9048	25.5238	18.1429	21.6905	28.3809	35.9524	40.0476	44.3809	36.2381	44.2381	68.8571	69.8095	70.5714	63.9524	38.8333	13.2857	17.5952	26.1191	36.2381	43.1667	44.8571	35.6667	43.4524	57.8809	71.0238	65.4048	68.0476	46.7619	8.76191	11.5952	18.5714	29.4048	40.1667	44.7143	38.7143	41.1905	55.4524	63.2857
1.25	16.1429	19.0238	23.9762	32.8571	40.3571	40.4286	34.4286	40.3809	66.1905	57.0714	50.0476	45.1905	25.6905	17.9762	21.5	28.2143	36.0714	40.2143	44.4286	36.3809	44.6905	68.5238	69.4762	70.0238	64.1429	39.1429	13	17.3333	25.8571	36.2857	42.9524	45.1905	36.0238	43.5952	57.8571	70.6905	65.0476	67.8809	46.6667	8.76191	11.4524	18.1429	29.1905	39.5714	44.7857	38.9762	41.4048	55.4524	63.5952
1.5	15.881	19.1191	23.8095	33.2143	40.3095	40.6191	34.7381	40.6905	66.0952	57.0952	49.6905	45.4762	25.9524	17.6191	21.3571	27.9048	36.0238	40.5	44.7619	36.5476	45.1429	68.3095	69.2381	69.5952	64.3571	39.5	12.9524	17.2143	25.4762	36.2381	42.7381	45.6191	36.3333	43.7857	57.8095	70.2619	64.6191	67.8333	46.7857	8.73809	11.2381	17.6905	29.0714	38.9524	44.9524	39.0952	41.6191	55.3809	63.7619
1.75	15.7619	19.0952	23.8333	33.7381	40.4048	41.0714	35.3095	41.1191	65.9048	57.1905	49.3571	45.6191	26.2381	17.5	21.1191	27.8333	36.0238	40.6667	45.1667	36.7857	45.6667	68.2857	68.8571	69.2143	64.4524	39.9048	13	17.0952	24.9762	36.1905	42.6191	46.1905	36.7857	44	57.8571	69.9524	64.4524	67.5238	46.9286	8.71429	11.0952	17.2381	28.9048	38.5238	45	39.2619	41.8571	55.3809	63.9048
2	15.5714	19.0714	23.7857	34.1667	40.5476	41.9048	35.5952	41.5952	65.9524	57.4762	49.2857	45.7143	26.5	17.3571	21.0714	27.7619	36.0238	40.9762	45.8333	37.3095	46.2143	68.2857	68.5714	68.9286	64.4048	40.4286	13.0714	17.0238	24.5714	36.1905	42.6191	46.8333	37.2857	44.4286	57.8809	69.3809	64.2857	67.4524	47.0952	8.85714	11.0476	16.8095	28.8809	38.0238	45.0238	39.5952	41.9762	55.2619	63.9048
2.25	15.5714	19.2143	24.0714	34.5238	40.7381	42.9286	36.1905	42.1191	66.1905	57.6667	49.1905	45.8095	26.8095	17.2143	21.0476	27.7143	36.0714	41.4048	46.6429	37.6667	46.9524	68.4762	68.3571	68.5714	64.3571	40.8333	13.1429	16.9524	24.4286	36.1905	42.5238	47.5476	37.8333	44.6429	57.8333	69	64.1429	67	47.2857	9.07143	10.9524	16.5476	28.6905	37.5714	45.0238	39.8095	42.1905	55.1667	63.9524
2.5	15.7143	19.3571	24.2143	34.9286	41.1191	43.8571	36.7857	42.7857	66.5238	57.9762	49.1429	45.8571	26.9524	17.3333	21.0238	27.8333	36.2143	41.8095	47.7143	38.1429	47.7857	68.5714	68.1429	68.4048	64.2143	41.2381	13.2381	16.9286	24.2143	36.2143	42.6905	48.1905	38.4286	45.0238	57.8333	68.5	64.0952	66.6905	47.3333	9.16667	10.7857	16.2381	28.5	37.1667	45.0238	40.1429	42.5	55.1429	63.8333
2.75	15.7857	19.4524	24.2857	35.2619	41.5714	45.2857	37.4524	43.5714	67.1667	58.3333	49.2381	45.7619	27.5238	17.5714	21.1667	27.8809	36.4524	42.3809	48.7381	38.7381	48.6429	68.9524	67.9286	68.1191	63.9762	41.6429	13.2619	17.0238	24.1667	36.2143	42.7381	49.0476	38.9762	45.4524	57.8095	68.1905	64.0238	66.0952	47.5238	9.30952	10.6905	16.0476	28.4524	36.9286	44.9762	40.5476	42.6905	54.9762	63.8333
3	15.8571	19.5238	24.8333	35.7619	42.0238	46.7381	38.0476	44.3571	67.8571	58.7857	49.2381	45.5476	27.6905	17.6667	21.3809	28.1905	36.8571	42.9524	49.8571	39.2857	49.5476	69.3095	67.9048	67.9048	63.3809	41.8809	13.2619	17.0476	24.2857	36.4762	43.1429	49.8095	39.6429	45.8095	57.9286	67.7143	63.8809	65.3809	47.6905	9.45238	10.5714	16	28.3809	36.6429	44.8571	40.9048	42.8095	54.9762	63.7143
3.25	16.0476	19.9524	25.3571	36.0952	42.7857	48.1429	38.7619	45.2381	68.7381	59.2619	49.3333	45.2857	27.9762	17.8571	21.4286	28.3333	37.1905	43.7381	51.1667	40.1191	50.5	69.6905	67.8809	67.6667	62.8571	42.1191	13.4286	17.2619	24.3809	36.7381	43.5	50.4286	40.3571	46.3095	58	67.2381	63.8333	64.6191	47.7857	9.59524	10.8333	15.9048	28.3809	36.4762	44.7143	41.2857	42.9524	54.8571	63.6191
3.5	16.3333	20.0714	25.7857	36.4048	43.7619	49.4286	39.5	46.2381	69.5952	59.7381	49.3333	44.8809	28.0714	18.3333	21.8095	28.6429	37.7143	44.5	52.2619	40.7619	51.5	70.0476	67.9762	67.3095	62.2381	42.1905	13.5238	17.3571	24.6667	37.0714	43.9048	51.0714	41.1191	46.8095	58.0714	66.8333	63.5238	64.0238	47.8095	9.61905	10.881	15.9286	28.4524	36.4048	44.4048	41.5238	43.3809	54.8095	63.5
3.75	16.5952	20.2619	26.3571	36.6667	44.7857	50.5952	40.1905	47.2143	70.5476	60.1905	49.3571	44.6191	28.2619	18.4524	21.9762	29.0238	38.2381	45.5476	53.3095	41.3809	52.2857	70.5	68.0476	66.8571	61.5	42.0476	13.8333	17.4286	25	37.4762	44.4048	51.6667	41.6905	47.1905	58.2143	66.4286	63.1905	63.0952	47.7619	9.71429	10.9048	15.9762	28.5952	36.4286	44.1667	42.0238	43.5952	54.8333	63.3809
4	16.9286	20.4048	26.7857	36.9048	45.9762	51.5	40.8809	48.1667	71.4286	60.6667	49.2619	44.1905	28.3809	18.6667	22.2619	29.2857	38.8333	46.5714	54.1429	42.1429	53.1667	70.6905	68.0952	66.5238	60.7619	41.8571	13.8571	17.5714	25.3571	37.9524	44.9762	52.1191	42.4048	47.6905	58.6905	66.1667	62.7619	62.2381	47.5	9.90476	11.119	16.0714	28.7619	36.4762	43.9524	42.4048	43.6905	54.8571	63.3095
4.25	17.2857	20.5952	27.3809	37	47.2857	52.1905	41.5238	49.3095	72.0952	61.1667	49.1191	43.7619	28.4048	19.2143	22.5476	29.5	39.4762	47.7381	54.8333	42.8095	53.9286	71	68.1667	65.9286	59.9524	41.5	14.0952	17.6429	25.6191	38.5	45.5238	52.5238	43.1667	48.1667	58.7381	65.9286	62.2619	61.5238	47.1429	10.0714	11.3571	16.2857	29.1191	36.5	43.8095	42.7857	44.1429	55.2143	63.2381
4.5	17.5238	21.0476	27.7857	37.1191	48.8095	52.5	42.0952	50.2381	72.8095	61.4524	48.9286	43.3809	28.3809	19.4524	22.9286	29.6905	40.1905	49	55.2857	43.4048	54.6191	71.2619	68.2857	65.3571	59.1667	41.0238	14.2381	17.8333	25.8809	39.0238	46.0714	52.8571	43.6905	48.6191	59.3333	65.6667	61.5714	60.5476	46.7857	10.2143	11.5476	16.5	29.5	36.6429	43.6667	43.1905	44.3571	55.2381	62.9762
4.75	17.8095	21.2381	28.1429	37.1429	50.4048	52.6667	42.6667	51.3095	73.2857	61.8809	48.6429	43	28.2381	19.5476	23.1905	29.8333	40.7381	50.3095	55.7143	44	55.3095	71.3809	68.3809	64.6667	58.3809	40.5	14.4048	17.9524	26.1191	39.5476	46.6429	53.2619	44.4524	48.9762	59.5952	65.2619	60.8809	59.7143	46.1191	10.3333	11.7381	16.7857	29.9524	36.6905	43.6905	43.5952	44.5952	55.6429	62.8333
5	18.0714	21.6191	28.4048	37.0952	51.9286	52.7619	43.2381	52.3095	73.6667	62.0476	48.2143	42.6191	28.1429	19.7857	23.6191	29.9286	41.2857	51.6429	55.9762	44.8095	55.8809	71.6905	68.6191	63.8571	57.5714	39.8809	14.8095	18.1191	26.2857	40.2381	47.1429	53.6191	45.0476	49.5952	60.1667	65.0714	60.0238	58.9286	45.5	10.8333	11.9048	17.0476	30.4762	36.7619	43.8333	44.0714	44.9048	56	62.6667
5.25	18.4286	21.9048	28.6667	36.9048	53.5952	52.5952	43.8333	53.2619	74	62.0714	47.7619	42.2381	27.9286	20.1191	24.1191	30.0238	41.8809	53	56.1191	45.2857	56.5714	71.8809	68.5714	63.0952	56.8333	39.0476	14.9286	18.3809	26.3809	40.8095	47.5476	54.0952	45.7619	50.2143	60.6905	64.7857	59.1191	58.1429	44.7381	10.9048	12.0476	17.3333	30.9048	36.7857	44.0714	44.5952	45.1667	56.3571	62.5952
5.5	18.6667	22.1905	28.8333	36.9524	55.2619	52.4286	44.3095	54.2857	74.2857	62.1429	47.2619	41.9524	27.7143	20.2619	24.3571	30.0714	42.3809	54.0476	56.2619	46.0238	57.2143	72.1667	68.6429	62.1191	56.1429	38.4286	15	18.5238	26.4762	41.2857	47.9762	54.5476	46.4762	50.9286	61.2619	64.6667	58.2143	57.4048	43.9048	10.9762	12.1667	17.4762	31.4048	36.7381	44.4524	45	45.4524	56.9048	62.3095
5.75	18.9048	22.5952	29.0238	36.8809	56.8571	52.2619	44.8571	55.2381	74.3809	61.9524	46.7381	41.7143	27.4524	20.3095	24.9048	30.0952	42.8571	55.1905	56.4048	46.5	57.8095	72.3095	68.6191	61.1429	55.5714	37.5952	15.0952	18.8333	26.5	41.7381	48.3095	54.9048	47.2143	51.5	61.8333	64.3333	57.3095	56.7143	43.0476	11	12.3333	17.7143	31.8095	36.6667	44.9524	45.5476	45.7143	57.3095	62.0714
6	19.0238	22.9762	29.0952	36.8571	58.3809	52.2857	45.2857	56.2143	74.3809	61.6429	46.2381	41.4286	27.3095	20.3809	25.4048	30.1191	43.2857	56.1667	56.6191	47.3095	58.5952	72.6905	68.5	60.1429	55.0952	36.7857	15.4048	19.0714	26.5714	42.1905	48.5238	55.4762	47.9762	52.2381	62.2619	64.0952	56.3571	56.0714	42.1905	11.2381	12.5	17.9286	32.1905	36.5238	45.5	45.9286	46.0952	57.7381	61.8095
6.25	19.1429	23.3333	29.1667	36.9048	59.7381	52.2857	45.7143	57.1191	74.5238	61.3095	45.7381	41.2143	27.2619	20.4524	25.7381	30.0952	43.9286	57.0238	56.9524	48.0952	59.3095	72.8571	68.3095	59.1905	54.6667	36.2619	15.5	19.3095	26.5714	42.7143	48.5714	56	48.8571	52.9524	62.8571	63.7857	55.6191	55.5714	41.3571	11.3571	12.5476	18.0714	32.4762	36.4048	46.1905	46.3333	46.4048	58.0714	61.5
6.5	19.2619	23.6905	29.3095	37.1429	61.0714	52.4524	46.0238	57.9524	74.6429	60.6905	45.3809	41.0476	27.1905	20.5	26.1191	30.0476	44.3809	57.6191	57.3571	48.9524	60.0714	73.2381	67.9762	58.3571	54.3571	35.8809	15.5714	19.5238	26.6191	43.0714	48.5476	56.5476	49.8809	53.7857	63.3333	63.3333	54.8333	55.0476	40.6905	11.3571	12.5952	18.1667	32.6905	36.2381	46.7619	46.7143	46.6191	58.4762	61.1429
6.75	19.2619	23.9524	29.3571	37.4524	62.1667	52.9524	46.4286	58.7619	74.7857	60.0714	45.0476	40.8571	27.2381	20.4762	26.4048	30.1905	44.9524	58.1905	57.6905	49.7381	60.8333	73.4286	67.5476	57.4762	54.1667	35.4286	15.5952	19.6429	26.6429	43.3095	48.4524	57	50.7857	54.5952	63.8095	62.9762	54.2143	54.6667	40.1429	11.3571	12.6429	18.2381	32.8095	36.0238	47.2381	47.0714	47	58.7143	60.7381
7	19.2381	24.3809	29.5476	37.7857	63.1667	53.1905	46.7857	59.5476	74.9286	59.3095	44.8095	40.7619	27.3571	20.4524	26.6191	30.2857	45.5238	58.5952	58.2143	50.5714	61.5476	73.8333	66.9762	56.6905	53.9762	35.2857	15.5	19.8333	26.7619	43.5714	48.3095	57.4524	51.7143	55.3571	64.1667	62.5476	53.7381	54.3333	39.7143	11.381	12.6905	18.1905	32.8095	35.9286	47.5238	47.3333	47.3809	59.0476	60.4048
7.25	19.3809	24.5714	29.7381	38.1667	64.1667	53.7143	47.0238	60.2381	74.9524	58.4286	44.7619	40.7143	27.5238	20.1667	26.7619	30.2381	46.0952	58.9762	58.6191	51.5714	62.3095	74.0238	66.2143	56.2857	53.8809	35.1905	15.4286	19.9762	26.7619	43.8809	48.1905	57.8333	52.5714	56.0952	64.6905	62.0476	53.4524	54.1191	39.4286	11.3571	12.7143	18.2619	32.7619	35.6429	47.7857	47.5714	47.6667	59.2381	59.9762
7.5	19.3333	24.7857	30.0238	38.6429	65	54.1429	47.3095	60.8809	74.9762	57.5238	44.7619	40.5476	27.7857	20.0238	27.0238	30.3809	46.6429	59.2857	58.9762	52.5714	63.0238	74.1667	65.3333	55.8571	53.8571	35.3809	15.3571	20.0476	26.7143	44	47.8333	58.1905	53.5714	56.9524	65.1429	61.5238	53.1667	53.7857	39.3095	11.2143	12.7381	18.0714	32.5476	35.4286	47.8095	47.7381	48	59.5476	59.5714
7.75	19.2381	25	30.4048	39.1667	65.6667	54.5238	47.5952	61.3571	74.9286	56.6191	45.0238	40.3809	28.1429	20.0238	27.0476	30.5238	47.2381	59.5714	59.4048	53.2857	63.5	74.2619	64.4286	55.6191	53.6429	35.7381	15.1905	20.0476	26.7619	43.8571	47.5714	58.1429	54.3095	57.6429	65.6905	60.8809	53.0238	53.5714	39.3809	11.1905	12.7857	17.9524	32.1429	35.1905	47.6667	47.7381	48.3095	59.7381	59.3095
8	19.2143	25.2619	30.8333	39.6429	66.1191	54.9286	47.8333	61.8809	74.8809	55.8333	45.1191	40.3333	28.5714	20.0238	27.0476	30.6905	47.6429	59.8571	59.7619	54.0238	64.0476	74.3095	63.4524	55.5238	53.5952	36.2381	14.9762	20.0238	26.8809	43.7619	47.2857	58.0952	54.9048	58.4286	66.0952	60.2857	53.0476	53.3333	39.5476	11.1667	12.7143	17.9048	31.8809	34.8571	47.3333	47.6667	48.6191	59.9524	58.9762
8.25	19.1429	25.5238	31.2857	40.1429	66.6429	55.3571	48.3095	62.4048	74.6667	55.1429	45.3095	40.1667	28.9524	20.0714	27.0952	31.0952	48.1667	60	60.0238	54.8095	64.5476	74.2381	62.5238	55.7143	53.5	36.9048	14.9524	20	26.9286	43.6667	46.8809	58.0714	55.3809	59.1667	66.5714	59.7143	53.1191	53.1191	39.9048	11.1667	12.6667	17.9048	31.4762	34.5714	46.9048	47.4524	48.8809	60.1905	58.6905
8.5	19.1667	25.8095	31.8095	40.4286	66.8333	55.4762	48.6667	62.8571	74.3809	54.2619	45.5	40.1667	29.5	20.1191	27.1667	31.4762	48.3809	60.0238	60.1191	55.3809	65.0238	74.2381	61.5714	55.7381	53.0714	37.6667	15	19.9524	27	43.5	46.5476	57.7619	55.9048	59.9524	66.9524	59.0238	53.2143	52.7619	40.3095	11.119	12.6667	17.8333	30.9762	34.2381	46.3333	47.1429	49.0714	60.4286	58.5238
8.75	19.2857	26.2143	32.3571	40.9524	66.9524	55.7143	49.2619	63.3095	74.0714	53.5	45.6429	40	30.1191	20.1191	27.1905	31.9762	48.5714	60.0238	60.2857	56.0238	65.6667	73.9762	60.7619	55.9524	52.8809	38.4762	15.0476	19.8809	27.0714	43.1191	46.2381	57.4762	56.2619	60.5238	67.3809	58.6429	53.3095	52.4048	40.6429	11.0476	12.6429	17.8809	30.5952	33.9048	45.7143	46.8571	49.2381	60.5952	58.3571
9	19.3333	26.5952	32.9762	41.5238	66.8333	55.8333	49.8095	63.9524	73.7143	52.7857	45.8095	39.9286	30.7143	20.1429	27.1191	32.3809	48.7143	60	60.4048	56.6429	66.0476	73.6667	60	56.1429	52.4762	39.3095	15.1667	19.8571	27.2143	42.9524	45.7619	56.9286	56.3571	61.1429	67.6667	58.2381	53.4286	52.0238	41.0952	11	12.7381	17.8809	29.9286	33.4524	44.9524	46.5238	49.4048	60.9048	58.2143
9.25	19.5	26.9762	33.4286	41.6667	66.6667	55.8809	50.5476	64.4286	73.2857	52.1191	45.9762	39.9762	31.3095	20.1429	27.0952	33	48.7857	59.8095	60.4048	57.1667	66.2857	73.3333	59.2857	56.2857	52.0714	40.1191	15.3095	19.9048	27.3571	42.7381	45.3333	56.4762	56.5476	61.7143	67.9286	57.9762	53.6191	51.6667	41.5238	10.9762	12.6905	17.8809	29.5238	33.0714	44.1905	46	49.4524	60.9762	58.1429
9.5	19.5714	27.4762	33.9286	42.1429	66.1429	55.9286	51.3095	64.9286	72.8095	51.4524	46.0714	40	31.9762	20.1429	27.2619	33.2857	48.7143	59.4286	60.4286	57.6905	66.6667	72.9524	58.7857	56.5	51.6905	40.8809	15.3333	19.9048	27.4762	42.2619	44.7619	55.9048	56.7857	62.0952	68.0714	57.7619	53.6667	51.1429	41.8333	11	12.6667	17.8809	29	32.5238	43.3809	45.5	49.5238	61.0952	58.0714
9.75	19.6667	27.9762	34.2381	42.4286	65.6191	55.9762	51.9762	65.5	72.3095	50.7857	46.0952	40.0238	32.5952	20.1429	27.4286	33.8571	48.6429	59.0714	60.3333	58.1191	67.0952	72.4762	58.1429	56.5476	51.0952	41.6429	15.3333	19.9286	27.5714	42.0476	44.1667	55.3333	56.7143	62.5952	68.0952	57.6429	53.7857	50.6191	42.1667	11.1429	12.5714	17.9286	28.3809	32.0714	42.6191	45.2857	49.5476	61.0714	58.0238
10	19.8095	28.5	34.6667	42.7143	65	56.1429	52.6667	66.0952	71.9286	50.1905	46.2143	40.1191	33.0952	20.2381	27.5952	34.1667	48.4286	58.4048	60.3809	58.5476	67.3095	72.0714	57.7619	56.5	50.7619	42.1667	15.4048	19.8809	27.6667	41.4762	43.5476	54.8095	56.7857	62.8095	68.0952	57.6667	53.9048	50.1905	42.3095	11.2143	12.8571	17.9286	28.0476	31.6905	41.8571	44.9286	49.5	61	58.0952
10.25	20.0238	29.0476	34.8809	42.8809	64.2143	56.0714	53.4286	66.5238	71.6191	49.6191	46.3095	40.1429	33.6667	20.3095	27.7143	34.3333	48.1667	57.8809	60.3571	59.0952	67.6191	71.6667	57.4286	56.4048	50.2381	42.6429	15.4762	20.1191	27.8095	41.0952	43.0714	54.2143	56.7857	63.0952	67.9762	57.8571	53.8809	49.6191	42.4762	11.3333	12.881	17.9048	27.4762	31.2619	41.1429	44.5714	49.5952	60.7381	58.1429
10.5	20.2381	29.5714	35.1905	43.0952	63.5238	56.1667	54.1191	67.1191	71.1191	49.1429	46.2381	40.2143	34.1905	20.3809	28.0238	34.4762	47.9048	57.1429	60.2619	59.5714	68.0476	71.1905	57.1191	56.3095	49.7857	43.0952	15.4762	20.1191	27.8809	40.6905	42.4524	53.5714	56.8333	63.3333	67.9048	57.9762	53.9762	49	42.4762	11.3571	12.9286	17.9286	27.0714	31.0476	40.5	44.1429	49.5714	60.6667	58.1429
10.75	20.5	30.0714	35.2381	43.3095	62.7381	56.0714	54.7619	67.6905	70.8095	48.8571	46.0952	40.4048	34.6667	20.4286	28.1905	34.5476	47.7381	56.5238	60.1191	59.8571	68.3809	70.9524	57	56.2857	49.4048	43.2619	15.5	20.1667	27.8571	40.0952	41.9524	53.2143	56.7857	63.3571	67.7619	58.0952	53.7143	48.5	42.4762	11.4524	12.881	17.8809	26.6429	30.6667	39.8571	43.8571	49.6905	60.4048	58.2619
11	20.7381	30.5952	35.3571	43.5714	61.9286	56.1667	55.2619	68.2857	70.5	48.7143	46.2143	40.5	35.0476	20.5476	28.4524	34.5476	47.5238	55.9762	60.1905	60.2143	68.8095	70.6191	56.8809	55.8809	49.2143	43.4524	15.4762	20.3809	27.8333	39.7143	41.4286	52.5	56.7143	63.5476	67.5238	58.4524	53.6667	48	42.5238	11.5476	13	17.7381	26.2857	30.3095	39.2381	43.5238	49.7857	60.0476	58.4048
11.25	21.0476	31.0476	35.4048	43.7381	61.3333	56.3333	55.6667	68.8571	70.1667	48.8333	45.9762	40.5952	35.3095	20.6905	28.7619	34.5238	47.4286	55.3809	60.2143	60.4524	69.3333	70.4048	56.9524	55.7857	48.8333	43.6667	15.4762	20.3333	27.7857	39.3571	41.0476	52.1191	56.5476	63.7381	67.4286	58.7381	53.6667	47.5238	42.4286	11.6429	13.0476	17.6667	25.9048	29.9524	38.7857	43.3333	49.7381	59.7143	58.3809
11.5	21.3333	31.4286	35.4524	44.1905	60.8095	56.5	56	69.4286	70	49.1429	45.8333	40.7143	35.6905	20.7619	28.9048	34.4524	47.3809	55	60.2381	60.4762	69.8571	70.1191	57.1191	55.5238	48.5476	43.9286	15.5476	20.2857	27.7857	38.8333	40.6667	51.6667	56.2857	63.9762	67.2143	58.9286	53.5476	46.9048	42.4762	11.7619	13.0952	17.5952	25.6429	29.7381	38.3809	42.9048	49.7381	59.3809	58.3333
11.75	21.6429	31.8095	35.4762	44.5476	60.3095	56.6905	56.2143	69.9762	69.5952	49.6191	45.5714	40.7143	35.9762	20.9286	29.1191	34.5238	47.5238	54.6191	60.2619	60.5714	70.3571	69.9762	57.5	55.1667	48.1667	43.9048	15.5952	20.2619	27.7857	38.5952	40.3809	51.3333	56.0714	63.9286	67.2143	59.3333	53.4286	46.5714	42.5238	11.9524	13.1429	17.6191	25.3809	29.5238	38.0714	42.4762	49.7857	58.9524	58.4286
12	21.8809	32.2143	35.5238	45.0238	59.9524	56.8571	56.4048	70.5238	69.4524	50.2857	45.3333	40.7143	36.2619	21.0714	29.2381	34.5238	47.7619	54.4286	60.3809	60.5714	70.9048	69.8571	57.9286	55.0476	47.8095	44.1905	15.6905	20.3333	27.8095	38.3809	40.1667	51.1191	55.8809	64.1667	67.0238	59.6429	53.3095	46	42.6191	12.2619	13.1667	17.5238	25.0714	29.2857	37.7857	42.1905	49.8809	58.5952	58.1667
12.25	22.2381	32.6191	35.6429	45.7143	59.8333	57.3095	56.5238	71.0476	69.0952	51.0476	45.1667	40.5714	36.6667	21.1191	29.4524	34.6429	48	54.3333	60.4762	60.5952	71.5	69.7619	58.3809	54.7143	47.4762	44.2381	15.8333	20.2619	27.7381	38.1429	39.8809	51.0238	55.6191	64.3333	66.9048	60	53.3333	45.7381	42.7857	12.3095	13.1429	17.3809	24.8571	29.1191	37.7381	41.7381	49.8571	58.2619	58.0952
12.5	22.6191	33	35.5952	46.3809	59.7143	57.7143	56.6429	71.5714	68.8333	51.9762	44.8333	40.3095	36.9048	21.2619	29.5952	34.8095	48.4524	54.2143	60.7143	60.5952	71.9762	69.7143	58.9524	54.4048	47.0238	44.5476	15.9048	20.2381	27.7857	38.1191	39.7857	51.0952	55.4286	64.4048	66.8095	60.3809	53.3095	45.4048	42.9048	12.381	13.119	17.2619	24.6667	28.8333	37.7381	41.4762	49.8095	57.8571	57.9286
12.75	22.9524	33.5952	35.7381	47.1905	59.7143	58.1429	56.7619	72.0238	68.6429	52.7381	44.5952	39.9286	37.0952	21.4286	29.8095	34.9286	48.8809	54.3809	61.0476	60.5714	72.4762	69.7143	59.3809	54.1905	46.4762	44.6905	15.9286	20.1905	27.9048	38.1191	39.5952	51.2619	55.1429	64.4048	66.7143	60.6667	53.1905	45.0952	43.0476	12.4286	13.119	17.1905	24.5	28.6667	37.8333	40.9048	49.7619	57.5476	57.7857
13	23.3095	34.0714	35.9048	48.0238	59.8095	58.5476	56.9286	72.5	68.2857	53.5238	44.4286	39.5	37.5	21.5714	30.0238	35.2857	49.3333	54.3095	61.4762	60.5476	73.0238	69.7143	59.9762	53.8571	45.8333	44.8809	16.0238	20.0952	28	38.0476	39.5	51.4524	55	64.4524	66.6429	61.0476	53.0476	44.9762	43.2619	12.5	13.119	17.0238	24.3095	28.5952	37.9048	40.6429	49.7381	57.1905	57.5952
13.25	23.7857	34.5476	36.0476	49	60.0238	58.9048	57.1905	72.9762	67.9762	54.0714	44.0952	38.8095	37.6429	21.7143	30.2143	35.6905	49.7143	54.4286	61.7857	60.6429	73.4048	69.8095	60.4524	53.5714	45.1429	45.0238	16.1191	20.0476	27.9762	38.0238	39.5238	51.7143	54.8571	64.4286	66.5476	61.2381	52.8571	44.7143	43.5	12.5476	13.0952	16.9762	24.0714	28.5476	38	40.3571	49.7619	56.8809	57.3333
13.5	24.3095	35.2857	36.2381	50	60.1667	59.3571	57.5	73.4286	67.7381	54.5714	44	38.3809	37.9524	21.9524	30.5	36.1191	50.3333	54.5714	62.0476	60.8333	73.8571	69.7857	60.7857	53.2381	44.5238	44.8809	16.1429	20	28.1667	37.9286	39.5714	52.0476	54.8095	64.5714	66.4286	61.4762	52.6905	44.6191	43.5476	12.5476	13.0714	16.9048	23.9286	28.5476	38.1191	40.1191	49.7143	56.7143	57.2381
13.75	25.0476	35.8333	36.5952	51.0238	60.5	59.5714	58.0238	74.1667	67.3571	54.7619	44	37.8809	38.1429	22.3333	30.7381	36.6191	50.6429	54.7857	62.3333	61.2143	74.4524	69.9048	61.0476	52.8571	44.0476	44.9048	16.1429	20.0714	28.4048	37.9762	39.6667	52.3333	54.8809	64.7381	66.4048	61.4762	52.3809	44.5714	43.6191	12.5238	13.0714	16.9286	23.7143	28.5714	38.2143	40	49.7143	56.5714	56.9762
14	25.7143	36.4048	37.0714	52.0476	60.8095	59.6905	58.7143	74.7143	66.7857	54.8333	44.0238	37.3809	38.1429	22.8095	31.0952	37.2619	51.0476	55.1191	62.5476	61.6429	74.9524	70	61.1429	52.3571	43.4762	44.6429	16.1905	20.1191	28.5238	37.8333	39.9524	52.5476	54.9762	64.8095	66.2143	61.4524	51.9048	44.3571	43.5238	12.4762	13.0714	16.9286	23.4762	28.5476	38.2381	39.9286	49.7381	56.4762	56.6429
14.25	26.5714	37.0238	37.6191	53.1191	61.0476	59.6667	59.4286	75.4286	66.4048	54.6667	44.0238	36.9762	38.0952	23.3809	31.3571	38	51.3571	55.6429	62.6429	62.1429	75.4524	70.1191	61.0238	51.9762	43.0952	44.4286	16.2381	20.1905	28.8571	37.6905	40.2857	52.7381	55.0714	64.9524	66.0476	61.4762	51.5	44.3095	43.4048	12.381	13.0952	16.9762	23.2857	28.6667	38.3095	39.8809	49.9048	56.4048	56.2381
14.5	27.5714	37.6905	38.4048	53.9762	61.4286	59.6667	60.3095	76.2619	65.8809	54.2381	44.1905	36.7381	37.8333	24.1191	31.7857	38.9762	51.6191	56.1667	62.7143	62.7857	76.1429	70.1667	61.0238	51.4762	42.6667	44	16.4524	20.3571	29.1667	37.5952	40.8095	52.8809	55.0238	65.1191	65.8571	61.1905	51	44.3333	43.0238	12	13.119	17.0714	23.1191	28.8809	38.2143	39.8333	50	56.3809	55.9286
14.75	28.7619	38.2619	39.3333	55.0476	61.9048	59.5476	61.3333	77.0238	65.1191	53.8809	44.3809	36.7143	37.3809	24.8571	32.2619	39.8809	51.8095	56.8809	62.7857	63.4048	76.7857	70.0238	60.7381	51.0238	42.3333	43.3809	16.6429	20.5238	29.6191	37.3095	41.4048	52.9762	55.1191	65.3809	65.6667	61	50.4524	44.0714	42.6429	12	13.119	17.2619	23.0476	29.0952	38.2857	39.9524	50.1905	56.5714	55.8571
15	29.9524	38.8571	40.4524	55.9524	62.3571	59.4286	62.4048	77.9524	64.3095	53.5	44.6667	36.6905	36.8571	25.7381	32.6905	41.1429	51.9524	57.6905	62.5476	64.0714	77.3809	69.8095	60.5714	50.5238	42.1429	42.5714	16.7619	20.7143	30.0714	37.2143	42.1429	53.1191	55.2143	65.6429	65.5	60.9286	49.9286	43.9524	42.0476	12	13.1667	17.7143	22.9762	29.3333	38.2857	40.1905	50.3571	56.7857	55.5714
15.25	30.9762	39.2619	41.7143	56.7857	62.9286	59.4762	63.5714	78.9286	63.4286	53	44.8809	36.8809	36.2143	26.6191	33.1429	42.4048	52.1667	58.5476	62.7143	64.9524	78.0476	69.4762	60.3809	50.1191	42.0476	41.8095	16.9048	20.9048	30.5476	37	42.9524	52.9762	55.3333	65.8571	65.2381	60.9524	49.4286	43.9048	41.5	12	13.1905	17.9048	22.9048	29.5714	38.2857	40.4524	50.5714	56.9762	55.4048
15.5	32.2381	39.6429	43.0476	57.5714	63.4286	59.5	64.7619	79.7381	62.5952	52.6667	45.3333	37.0952	35.5476	27.4048	33.5714	43.5476	52.3333	59.5	62.7857	65.7143	78.5238	69.0952	60.3571	49.7857	42.0238	40.9048	17.1905	21.0952	31.0238	36.9048	43.6667	53	55.5714	66.0476	65.1191	61.0238	48.9286	43.8095	40.8571	12	13.2143	18.1667	22.9524	29.9286	38.2381	40.5714	50.7857	57.3333	55.4762
15.75	33.5952	40.1191	44.3095	58.1667	64.2381	59.7143	65.7619	80.7143	61.5952	52.4286	45.7143	37.4286	34.8809	28.2381	34	44.7857	52.4286	60.2381	62.8809	66.5476	79	68.6667	60.3333	49.4762	42.0714	40.0714	17.2381	21.2619	31.4524	36.7857	44.2857	53.0238	55.6667	65.9762	65.0238	61.1667	48.6429	43.6905	40.3095	12	13.1429	18.4048	22.9524	30.0952	38.1191	40.6905	50.9524	57.5	55.7381
16	34.6429	40.4286	45.6429	58.7619	64.9286	60.2619	67.0476	81.5	60.9762	52.4048	46.0714	37.8333	34.2619	28.9048	34.2857	45.9048	52.3809	61.0952	63.2143	67.4048	79.3333	68.2857	60.5476	49.3571	42.1191	39.3571	17.3095	21.3809	31.7857	36.6667	44.8333	53.0238	55.7381	66.0476	64.9524	61.5476	48.4286	43.6191	39.7619	11.9762	13.1667	18.5714	22.9286	30.3095	38.1667	40.8809	51.0952	57.5952	56.3809
16.25	35.6191	40.6667	46.9762	59.0714	65.5238	60.8571	68.2381	82.2619	60.3809	52.6429	46.5	38.3095	33.8333	29.4524	34.5952	46.8571	52.3571	61.7619	63.7143	68.4286	79.6429	67.9286	60.9286	49.3571	42.3571	38.6667	17.5952	21.4286	32.0476	36.4524	45.2143	53.0476	56.0476	65.9048	64.9286	62.0476	48.4524	43.6429	39.2857	11.9762	13.119	18.6429	22.8809	30.4048	38.1191	41.1191	51.1429	57.5952	56.9524
16.5	36.4762	40.8571	48.0952	59.2857	66.3571	61.7619	69.3809	83.0476	59.8333	52.9762	46.9762	38.8333	33.4762	29.8571	34.7381	47.6191	52.3809	62.3333	64.1905	69.3809	79.7619	67.7143	61.4524	49.4762	42.4762	38.2381	17.6905	21.3333	32.0952	36.2619	45.4524	53.0714	56.1905	65.7143	64.8571	62.6667	48.6191	43.7381	38.9762	11.8571	13.0476	18.6191	22.8571	30.4048	38	41.2619	51.1191	57.5952	57.6191
16.75	37.2857	41.0238	49	59.5	67.1667	62.8571	70.7619	83.5476	59.6191	53.5952	47.5	39.4048	33.3095	30.0714	34.8333	48.1905	52.4524	62.9048	64.7857	70.4524	79.9286	67.6191	61.9762	49.7381	42.6191	38.0238	17.6905	21.1905	32.0238	36.2381	45.6191	53.1667	56.2857	65.5	64.7381	63.3333	48.8571	43.8809	38.7619	11.8095	12.9524	18.3809	22.7619	30.3095	37.9286	41.3809	51.0952	57.3571	58.4762
17	37.8809	41.0952	50	59.6667	67.8333	63.9524	72.0238	84.1905	59.5476	54.2857	47.9286	40.0952	33.3333	30.3333	34.8809	48.6905	52.3809	63.1905	65.5238	71.5	79.9762	67.5238	62.6191	49.9286	42.9762	37.8571	17.5714	21	31.8571	36.0238	45.6905	53.2143	56.7143	65.2857	64.6905	64.0952	49.2619	44	38.7619	11.7381	12.7857	18.1191	22.6429	30.2857	37.8333	41.4762	51.1429	57.1429	59.2143
17.25	38.4524	41.2143	50.8571	59.8095	68.6191	65.3333	73.4048	84.5476	59.6667	55.2143	48.4524	40.9524	33.4048	30.3571	34.8095	48.8809	52.3571	63.7143	66.2857	72.5952	80.1905	67.6191	63.2857	50.3333	43.1429	37.8809	17.2619	20.7619	31.5714	35.8571	45.7619	53.3571	57	65.1905	64.5714	64.8809	49.6191	44.1429	38.8095	11.5714	12.5238	17.8333	22.4524	30.1667	37.7619	41.6429	51.1905	56.8095	60.0238
17.5	38.7381	41.2619	51.5952	60.0238	69.4286	66.6905	74.9048	84.9048	60.1191	56.0476	48.7857	41.8571	33.6429	30.3809	34.7857	49.1667	52.3333	64.0476	67.1429	73.5238	80.3095	67.8571	64.0238	50.6429	43.5	38.0714	17.1667	20.5	31.3095	35.5714	45.7381	53.6191	57.3809	65.0476	64.5952	65.3809	49.9762	44.2857	39	11.4524	12.2619	17.4762	22.2619	30	37.7381	41.7857	51.1429	56.4286	60.6905
17.75	39.0952	41.4048	52.3333	60.2619	70.2619	68.1429	76.5	85.2619	60.7381	57.0476	49.3571	42.7619	33.8571	30.2619	34.5714	49.2381	52.3333	64.4524	68.1191	74.8333	80.4524	68.2381	64.7381	50.9048	43.8571	38.2857	17.0714	20.2381	30.9524	35.4048	45.7857	53.8095	57.7857	64.9524	64.5714	65.9524	50.4762	44.6429	39.2619	11.3095	12.0476	17.0238	22.0476	29.9048	37.7143	42.1429	51.1429	56.0952	61.3333
18	39.2857	41.5476	53.0714	60.6191	70.9286	69.6191	78.0952	85.6429	61.3571	58.0952	49.7857	43.6429	34.1905	30.1191	34.5238	49.4286	52.4524	64.8571	69.1429	75.7857	80.6667	68.7143	65.3333	51.4048	44.1667	38.5476	16.8571	20.0238	30.7143	35.2857	45.8095	54.0476	58.1667	64.8571	64.4762	66.4048	50.9524	44.8571	39.5476	11.1667	11.7381	16.6191	21.8095	29.8095	37.7381	42.2857	51.1191	55.7143	61.7857
18.25	39.6429	41.7143	53.8809	61.1191	71.7619	71.1905	79.5952	86	62.1429	58.9524	50	44.6191	34.5238	29.8333	34.4048	49.6429	52.5952	65.4048	70.1905	76.8095	80.9286	69.1191	65.8571	51.7143	44.5714	38.8571	16.5714	19.7143	30.3571	35.1667	46.0714	54.4048	58.6429	64.9524	64.5476	66.6905	51.3333	45.0476	39.8571	10.9762	11.5476	16.2381	21.6905	29.6429	37.7857	42.4048	51.2143	55.4048	62.0952
18.5	39.7143	42.0476	54.6905	61.6191	72.5952	72.7857	80.9286	86.4048	62.9048	59.6667	50.3571	45.5476	34.8571	29.6667	34.2381	50	52.8333	65.9048	71.2381	77.6667	81.1429	69.6667	66.1905	52	44.9762	39.1905	16.3571	19.5	30.0952	35.0714	46.3809	54.7381	59.0476	65.0952	64.5952	66.8809	51.6429	45.2857	40.1429	10.8571	11.3571	15.9524	21.5714	29.6191	37.8571	43	51.3333	55.2857	62.2381
18.75	39.8809	42.4762	55.7381	62.2381	73.3095	74.4762	82.2619	86.8571	63.7857	60.2619	50.7381	46.3333	35.1429	29.4286	34.0952	50.3095	53.2143	66.4762	72.3809	78.4286	81.2143	70.1905	66.4762	52.2857	45.2857	39.4286	16.2143	19.3333	30.0238	35.2619	46.8095	55.0952	59.3333	65.1191	64.7143	66.9048	51.9286	45.5714	40.4524	10.6905	10.9524	15.6905	21.4762	29.6429	38.0476	43.1429	51.4762	55.1905	62.2857
19	40.1905	42.9524	56.6905	62.9286	74	75.9762	83.3571	87.2857	64.6191	60.7857	51.0238	46.9286	35.4286	29.0952	34.0476	50.7857	53.5238	67.0238	73.5476	79.0714	81.5238	70.7381	66.7619	52.5238	45.4762	39.5714	15.881	19.1667	30	35.3095	47.1667	55.4524	59.6905	65.1667	64.9048	66.9048	52.2381	45.8095	40.5238	10.5476	10.8333	15.5238	21.4524	29.7619	38.1667	43.2857	51.5952	55.2857	62.2619
19.25	40.6191	43.6191	57.6429	63.4286	74.6191	77.6191	84.2143	87.8333	65.4762	61.1191	51.3571	47.4762	35.7381	28.8809	34.0238	51.1905	54	67.6667	74.5476	79.4286	81.6191	71.1905	66.8809	52.9286	45.9048	39.7619	15.8095	19	30	35.5	47.5238	55.6905	59.9524	65.2143	65.0476	66.9048	52.6905	46.0714	40.6191	10.2143	10.8095	15.4524	21.4762	30.0238	38.4048	43.5714	51.6667	55.4048	62.2619
19.5	40.7619	44.3571	58.6191	64.0714	75	79	84.9048	88.4524	66.2619	61.3333	51.5238	47.8571	36.0476	28.5952	34.0238	51.6905	54.3333	68.0476	75.5238	79.8333	81.7143	71.7619	66.9286	53.1429	46.1667	39.9286	15.5952	18.9048	30.0238	35.7381	47.9524	56.0476	60.2143	65.2381	65.2143	66.9762	53.0476	46.1905	40.6667	10.0952	10.5714	15.3333	21.5238	30.1667	38.6667	43.8333	51.6191	55.6191	62.2619
19.75	40.8571	45.0714	59.5714	64.5	75.2619	80.3809	85.3333	89.0476	67.0714	61.4524	51.5476	48.0952	36.2381	28.4524	34.1429	51.9286	54.7619	68.3333	76.4762	80.0238	81.6905	72.1429	67	53.4286	46.4286	40.0238	15.3333	18.7619	29.9286	35.7381	48.1667	56.2143	60.3809	65.1191	65.3095	67.0476	53.3571	46.4762	40.6429	10.0238	10.4762	15.3095	21.5238	30.2857	38.8333	44	51.6429	55.7857	62.3333
20	40.9286	45.8333	60.3095	64.8571	75.3571	81.7143	85.6429	89.6429	67.9762	61.4524	51.5952	48.2143	36.4762	27.9524	34.2619	52.3571	55.2143	68.4524	77.0952	80.1667	81.5	72.4524	67.0238	53.7143	46.6429	40.2143	15	18.5476	29.8809	35.6667	48.2857	56.3095	60.4762	65.1667	65.4762	67.2381	53.8095	46.5	40.5476	9.90476	10.4286	15.3095	21.5	30.5	38.9048	44.1905	51.6667	55.9762	62.6191
20.25	40.8571	46.6191	60.8095	65.1191	75.3571	82.8333	86.0476	90.2619	68.7857	61.5238	51.6191	48.2619	36.7143	27.8571	34.4286	52.5	55.4762	68.5	77.6429	80.2381	81.5476	72.8095	67.2857	53.9524	46.8333	40.4048	15.0476	18.5952	29.7857	35.7381	48.4286	56.4048	60.5476	65.0476	65.6905	67.5476	54.2143	46.9048	40.5476	9.85714	10.3571	15.3095	21.4524	30.6667	39.0714	44.3809	51.7143	56.2619	62.7619
20.5	40.6429	47.4524	61.1667	65.2381	75.2381	83.9048	86.2143	90.8809	69.6667	61.6905	51.5952	48.2381	36.9524	27.5238	34.6191	52.5	55.6667	68.3333	78.0238	80.2619	81.4048	73.1191	67.5714	54.1905	47.0238	40.6429	15.0952	18.6191	29.6191	35.6191	48.4048	56.4286	60.6667	64.8333	65.8095	68.0952	54.7619	46.9762	40.5238	9.95238	10.3571	15.2619	21.4048	30.8809	39.1667	44.5476	51.7857	56.4286	63.3809
20.75	40.3095	48.0714	61.3333	65.0714	74.9048	84.7619	86.5714	91.4048	70.6429	61.9048	51.5714	48.1191	37.1905	27.3095	34.7857	52.2619	55.7143	68.1667	78.2381	80.3809	81.3095	73.4286	67.9048	54.4286	47.2143	40.7857	15.1667	18.6667	29.3571	35.4762	48.2857	56.4286	60.5714	64.7381	65.9762	68.6667	55.3571	47.0714	40.4286	10.0476	10.3333	15.2381	21.3571	31.0714	39.6191	44.6429	51.9524	56.7143	64.0714
21	39.8095	48.4048	61.4524	65.0714	74.5	85.5	86.9048	91.8095	71.5476	62.1191	51.5476	48	37.4286	26.9286	34.9524	51.9524	55.7143	67.8809	78.4286	80.4286	81.1191	73.7381	68.5238	54.6905	47.4286	41	15.2143	18.7619	29.0476	35.2619	48.0476	56.5	60.7381	64.7857	66.3095	69.6429	56	47.4048	40.4524	10.1429	10.4048	15.2381	21.2857	31.2381	39.7619	45	52.2619	56.8809	64.7619
21.25	39.1905	48.5714	61.2857	64.9286	74.1429	86.2619	87.2857	92.2619	72.5476	62.5238	51.3809	48	37.7381	26.6191	35.0238	51.4524	55.6667	67.4048	78.6429	80.4762	81.1191	74.0714	69.3809	55	47.5714	41.2381	15.2619	18.9524	28.7381	35.0476	47.7143	56.4762	60.8571	64.8809	66.4048	70.6191	56.6429	47.7143	40.5952	10.2857	10.5476	15.2619	21.2857	31.4048	39.9048	45.3333	52.6191	57.1905	65.5238
21.5	38.5476	48.6905	61.0476	64.8095	73.7143	86.8333	87.6667	92.5714	73.5714	63.1905	51.4762	48.0238	38.1429	26.2143	35.1429	50.6429	55.3571	66.9286	78.6905	80.6905	80.9524	74.4286	70.4286	55.3095	47.9524	41.5	15.2619	19.1429	28.3333	34.8809	47.5238	56.4762	60.8809	65.0238	66.7381	71.7143	57.2857	48.0714	40.8571	10.4286	10.7619	15.2143	21.3333	31.8333	40.3095	45.5952	53.1667	57.3571	66.3095
21.75	37.4762	48.4048	60.5238	64.6667	73.3095	87.4286	88	92.7381	74.5	64.0714	51.6667	48.0476	38.5	25.7857	35.0238	49.8095	55.2619	66.2857	78.6905	80.8333	80.7619	74.7619	71.6191	55.6667	48.1429	41.9286	15.2857	19.2381	27.9762	34.8333	47.1905	56.5	61.0714	65.2619	67.1429	72.9286	58.0714	48.4524	41.0238	10.5	10.881	15.2381	21.4762	32.0714	40.7143	46.1429	53.6905	57.6429	67.0952
22	36.5476	47.9048	59.9286	64.5952	72.9286	87.9286	88.3571	92.8571	75.4286	65.0476	51.8571	48.1667	38.9762	25.2381	34.8095	48.9286	55.1667	65.8095	78.7619	80.9048	80.6191	75.1905	73	56.0714	48.3809	42.3095	15.2857	19.3809	27.7381	34.7381	47	56.7143	61.2619	65.5952	67.4762	74.2381	58.7619	48.9048	41.5714	10.6429	11	15.4524	21.7143	32.5476	41.1429	46.7619	54.3809	58	67.9286
22.25	35.5	47.2143	59.2143	64.4286	72.4762	88.4048	88.6191	92.6905	76.3333	66.2143	52.1191	48.4524	39.5476	24.7619	34.4048	47.9286	54.5952	65.1191	78.7381	80.9762	80.4048	75.7143	74.5476	56.5952	48.8095	42.6905	15.0952	19.6429	27.4048	34.5476	46.8095	56.9524	61.6429	65.8571	67.9762	75.5714	59.5476	49.5714	42	10.7381	11.1667	15.7381	22	32.9286	41.6667	47.2619	55.1905	58.5	68.6667
22.5	34.3333	46.3809	58.5714	64.1905	72.0238	88.6667	88.7143	92.5238	77.3333	67.5	52.4762	48.6905	40.1429	24.2381	33.9286	46.9762	54.2619	64.4762	78.7857	81.1905	80.2143	76.2619	76.2143	57.0952	49.2619	43.2143	15.119	19.7381	27.2857	34.6429	46.7381	57.1905	62.1191	66.1429	68.5476	76.7857	60.3809	50.0714	42.6667	10.8095	11.3333	15.8333	22.5	33.5238	42.3571	48.0714	55.7619	58.8095	69.2619
22.75	33.0714	45.3333	57.7381	64.1429	71.5476	88.8571	88.6667	92.1667	78.3571	68.8809	52.9048	49.2857	40.8333	23.8333	33.4762	46.0238	53.9762	63.9048	78.7857	81.0714	79.9524	76.8571	77.9286	57.6905	49.7857	43.8333	15.3333	19.8095	27.1191	34.9048	46.6191	57.5	62.5476	66.5476	69.2857	77.8809	61.1905	50.8095	43.2381	10.881	11.4762	16	23	34.1667	43.0952	49	56.4524	59.4048	69.8571
23	31.9762	44.2857	56.6905	63.8095	70.9762	88.8571	88.4286	91.6191	79.1667	70.2143	53.3809	49.6429	41.4524	23.2381	32.9286	45.1429	53.7381	63.2143	78.7619	81.0238	79.6429	77.4762	79.4762	58.2619	50.4524	44.5714	15.4286	19.9048	27.1667	35.0714	46.5714	57.9762	63.0714	67.0238	69.9286	78.7619	62.0238	51.5714	44	11.1667	11.9048	16.4286	23.6191	34.7619	43.8809	50.0238	57.0476	59.8333	70.2143
23.25	30.7857	43.1429	55.8095	63.6667	70.3333	88.6905	88.2857	91.0952	80.0714	71.5952	53.8095	50.3809	42.1905	22.8809	32.4762	44.2857	53.4762	62.6191	78.5952	80.8571	79.4048	78.3809	80.9524	58.8095	51.2381	45.3333	15.4762	20.3571	27.2857	35.6191	46.6905	58.4762	63.6191	67.3095	70.6191	79.5476	62.7619	52.2143	44.7381	11.3333	12.119	16.7381	24.3333	35.4524	44.7143	50.8571	57.6191	60.3095	70.4524
23.5	29.6667	42.0238	54.7381	63.3809	69.6667	88.4048	87.8095	90.4762	81.0714	72.7619	54.2857	50.9762	42.7857	22.5952	32.0476	43.5476	53.3095	61.9762	78.4286	80.7143	79.1191	79.3095	82.3809	59.5238	51.8809	46.1191	15.5476	20.4762	27.4762	36.0476	46.8333	58.9762	64.2857	67.5476	71.3571	80	63.5	52.9762	45.5714	11.381	12.3571	17.1667	25.0238	36	45.4286	51.8095	58.1429	60.9048	70.5952
23.75	28.6191	40.9286	53.6667	62.9762	69.0238	87.8809	87.3095	89.7381	82.1905	73.9762	54.8333	51.6429	43.5	22.4524	31.5238	42.9524	53.2143	61.4048	78.0952	80.5238	79.1429	80.2857	83.5	60.0714	52.7143	46.9762	16.0476	20.6191	27.7381	36.3809	46.9524	59.4762	65.0238	67.7619	72.0952	80.3095	64.2381	53.8571	46.3095	11.4762	12.9048	17.5952	25.8333	36.6905	46.2857	52.7143	58.6191	61.4286	70.6667
24	27.6667	39.9524	52.7143	62.5952	68.2619	87.1667	86.7381	89.1191	83.3333	74.9762	55.3571	52.4286	44.1905	22.0952	31.3333	42.4286	53.0476	60.8333	77.7381	80.2619	78.9762	81.3333	84.5476	60.7381	53.5476	47.8809	16.1191	21.1429	27.9762	37.0476	47.0952	60	65.6191	68.3333	72.7381	80.5	65.0476	54.5476	47.1667	11.6667	13.0476	18.0476	26.5952	37.2143	47.0714	53.6191	59.1667	61.7857	70.7381
24.25	26.7619	39	51.8095	62.2857	67.5476	86.3571	86.1667	88.5714	84.3809	75.7619	55.7381	53.1905	44.7143	22	31.2143	41.9762	52.9762	60.4524	77.4048	79.9762	79.0714	82.4048	85.3333	61.3095	54.4286	48.7143	16.1191	21.4524	28.3571	37.3571	47.3333	60.5238	66.3333	68.5952	73.4524	80.5238	65.5952	55.2857	47.9762	12	13.6429	18.5714	27.2857	37.6905	47.7143	54.3095	59.5476	62.3095	70.8809
24.5	25.9524	38.2381	50.8809	61.8571	66.8571	85.6429	85.5952	88.0238	85.5	76.3809	55.9762	53.8095	45.1667	21.9762	31.1429	41.7619	53.0714	60.0714	77.0476	79.6667	79.2143	83.4524	85.9524	61.8809	55.1905	49.5238	16.5	22	28.7143	37.9048	47.5238	61.1191	67	68.8333	73.9524	80.3333	66.1191	55.8571	48.5238	12.1667	14.0238	19	27.9524	38.1905	48.5238	55.0952	59.7381	62.5952	71
24.75	25.2381	37.5	50.1429	61.5	66.2857	84.9524	85.1429	87.6191	86.5	76.8571	56.1667	54.5714	45.5714	21.9048	31.1429	41.5952	53.1191	59.5952	76.6905	79.5	79.4286	84.4524	86.3333	62.2619	55.8809	50.1667	16.7857	22.3333	29.0238	38.2143	47.7381	61.6429	67.6667	69.2143	74.5238	80.3095	66.5714	56.4048	49.1905	12.1905	14.5238	19.4286	28.5714	38.5238	49.1905	55.6667	60.2857	63	70.9048
[truncated: 55 more columns]

## Sheet: S2d
	Persistence Time High vs Low Ratio in 20um regions
All regions	Ratio				Median per experiement in the same region
	0.9			Untreated1	0.486111
	0.886792			Untreated2	1.19149
	1.70732			Untreated3	1.65079
	0.444444			Untreated4	0.405405
	0.759259			Untreated5	0.961538
	1.275
	0.923077
	1.70732
	0.444444
	0.759259
	1.275
	0.90566
	1.70732
	0.444444
	0.759259
	0.434211
	0.90566
	1.70732
	0.444444
	0.740741
	0.459459
	0.924528
	1.70732
	0.444444
	0.740741
	0.459459
	0.943396
	1.70732
	0.444444
	0.740741
	0.486111
	0.943396
	1.70732
	0.444444
	0.788462
	0.486111
	0.980769
	1.70732
	0.444444
	0.740741
	0.486111
	0.943396
	1.70732
	0.444444
	0.740741
	0.486111
	0.943396
	1.70732
	0.444444
	0.740741
	0.486111
	0.980769
	1.70732
	0.444444
	0.961538
	0.486111
	1.01961
	1.70732
	0.444444
	0.907407
	0.486111
	0.980769
	1.70732
	0.405405
	0.907407
	0.486111
	1.01961
	1.70732
	0.405405
	0.857143
	0.486111
	1.01961
	1.65079
	0.405405
	0.907407
	0.486111
	1.01961
	1.65079
	0.405405
	0.857143
	0.486111
	1.01961
	1.65079
	0.405405
	0.857143
	0.459459
	1.06
	1.65079
	0.405405
	0.857143
	0.459459
	1.06
	1.65079
	0.405405
	0.857143
	0.459459
	1.10204
	1.65079
	0.405405
	0.857143
	1.275
	1.10204
	1.65079
	0.405405
	0.907407
	1.275
	1.14583
	1.65079
	0.405405
	0.907407
	1.275
	1.14583
	1.65079
	0.405405
	0.961538
	1.275
	1.19149
	1.65079
	0.405405
	1.02
	1.275
	1.19149
	1.65079
	0.405405
	1.02
	1.275
	1.19149
	1.65079
	0.405405
	1.08333
	1.275
	1.19149
	1.65079
	0.405405
	1.08333
	1.275
	1.19149
	1.65079
	0.405405
	1.08333
	0.459459
	1.19149
	1.65079
	0.405405
	1.15217
	0.486111
	1.19149
	1.65079
	1.15217
	0.486111
	1.19149
	1.65079
	1.15217
	0.486111
	1.19149
	1.65079
	1.15217
	0.486111
	1.19149
	1.65079
	1.22727
	0.486111
	0.919355
	1.65079
	1.22727
	0.486111
	0.919355
	1.65079
	1.22727
	0.486111
	0.919355
	1.65079
	1.30952
	0.459459
	0.919355
	1.65079
	1.22727
	0.459459
	0.887097
	1.70732
	1.22727
	0.459459
	1.42857
	1.70732
	1.22727
	0.459459
	1.42857
	1.76667
	1.30952
	0.459459
	1.4
	1.76667
	1.22727
	0.459459
	1.4
	1.76667
	1.15217
	0.459459
	1.37143
	1.76667
	1.22727
	0.459459
	1.37143
	1.70732
	1.15217
	0.459459
	1.37143
	1.70732
	1.08333
	0.459459
	1.30556
	1.65079
	1.08333
	0.459459
	1.30556
	1.5969
	1.02
	0.459459
	1.30556
	1.5969
	0.961538
	0.459459
	1.27778
	1.5969
	0.952381
	1.02
	0.459459
	1.27778
	1.5969
	0.952381
	1.02
	0.486111
	1.08333
	1.65079
	0.961538
	0.486111
	1.08333
	1.65079
	0.961538
	0.514286
	1.14286
	1.65079
	0.961538
	0.514286
	1.14286
	1.70732
	1.02
	0.544118
	1.14286
	1.70732
	1.02
	0.544118
	1.56
	1.70732
	0.961538
	0.544118
	1.56
	1.70732
	0.961538
	0.544118
	1.56
	1.70732
	0.961538
	0.544118
	1.56
	1.70732
	0.544118
	1.56
	1.54545
	0.544118
	1.56
	1.4963
	0.575758
	1.56
	1.4963
	0.575758
	1.63265
	1.4963
	0.575758
	1.63265
	1.44928
	0.575758
	1.63265
	1.44928
	0.575758
	1.63265
	1.44928
	0.575758
	1.63265
	1.44928
	0.575758
	1.63265
	1.44928
	0.575758
	1.70833
	1.44928
	0.544118
	1.67347
	1.44928
	1.67347
	1.44928
	1.67347
	1.44928
	1.6
	1.44928
	1.6
	1.44928
	1.6
	1.6
	1.6
	1.52941
	1.52941
	1.43396
	1.37037
	1.37037
	1.30909
	1.25
	1.22807
	0.672727
	0.890909
	0.890909
	0.890909
	0.890909
	0.890909
	0.890909
	0.890909
	0.890909
	0.890909
	0.890909
	0.857143
	0.857143
	0.733333
	0.704918

## Sheet: S2e
Left panel			Right panel
High	Low		High vs Low Ratio
3	7.5		0.4
3	7.5		0.4
3	7.5		0.4
3	7.5		0.4
3	7.5		0.4
3	7.5		0.4
3	7.5		0.4
3	7.5		0.4
3	7.5		0.4
3	7.5		0.4
3	7.5		0.4
3	7.5		0.4
3	7.5		0.4
3	7.5		0.4
3	7.5		0.4
3	7.5		0.4
3	7.5		0.4
3	7.5		0.4
5.25	5.75		1.04348
5.25	5		1.1
5.25	6.25		0.88
5.25	5		1.05
5.25	5.25		0.952381
5.25	5.25		0.952381
5.25	5		1
5.25	6.5		0.807692
5.25	5		1.05
5.25	5		1.05
5.25	6.75		0.777778
5.5	6.75		0.777778
5.25	6.75		0.777778
5.25	6.5		0.884615
5.25	6.75		0.851852
5.25	6.75		0.851852
5.25	6.75		0.851852
5.25	6.75		0.814815
5.25	6.75		0.851852
5.25	6.75		0.888889
5.25	6.75		0.888889
5.25	6.75		0.851852
5.25	6.75		0.851852
5.25	6.75		0.851852
5.5	6.75		0.814815
5.75	6.75		0.814815
5.75	7		0.75
5.75	6.75		0.851852
5.75	7		0.785714
5.75	6.75		0.814815
5.75	6.75		0.814815
5.5	7		0.75
5.25	7		0.785714
5.25	6.75		0.851852
5.25	7		0.75
5.5	7		0.785714
5.5	7		0.821429
5.25	6.75		0.888889
5.5	6.75		0.888889
5.5	7		0.821429
5.25	7		0.821429
5.25	7		0.821429
5	7		0.821429
5	7		0.821429
5.25	7		0.785714
5	7		0.821429
5	7		0.821429
5.5	7		0.821429
5.5	7		0.821429
5.5	6.75		0.925926
5.75	6.75		0.925926
5.75	6.75		0.962963
6	6.75		0.962963
5.5	6.75		0.925926
5.5	6.75		0.962963
5.25	7		0.821429
5	7		0.857143
5	7		0.857143
5	6.75		0.925926
5.25	6.75		0.962963
5.25	6.75		0.925926
5.25	6.75		0.888889
5.25	7		0.821429
5.25	7		0.785714
5.25	7		0.75
5.75	5		1
5.75	7		0.785714
5.75	7		0.821429
5.75	6.75		0.888889
5.5	6.75		0.925926
5.75	6.75		0.962963
6	6.75		1
6	6.75		0.962963
5.75	6.75		1
5.75	6.75		1.03704
5.75	6.75		1.07407
5.5	6.75		1.03704
5.5	6.75		1.03704
5.25	6.75		1.07407
5.75	7.25		0.551724
5.5	6.75		1.07407
5.5	7		1
5.5	6.75		1.07407
5.25	7		1
5.5	7		1
5.75	7		0.964286
5.25	7		0.964286
5.5	7		0.928571
5.75	7		1
6	6.5		0.615385
6	6		0.708333
5.75	6		0.708333
5.75	7		1
5.75	6.25		0.64
5.75	6.25		0.64
5.75	6		0.708333
5.5	6		0.708333
5.75	6		0.708333
5.75	5.5		0.772727
5.75	5.75		0.782609
5.75	5.25		1.57143
6.25	5		1.225
6.25	5		1.25
6.5	9		0.944444
6.5	9		0.944444
6.25	5		1.25
6.5	9		0.916667
5.75	9		0.944444
6	9		0.944444
6	5		1.25
6.25	5		1.25
6.5	5		1.25
6.25	5		1.25
6	5		1.275
5.75	5		1.275
5.5	5		1.275
5.25	9.5		0.434211
5	9.25		0.459459
5.5	9.5		0.434211
5.75	9.5		0.434211
6	9.25		0.459459
6.25	9.25		0.459459
6.5	9.5		0.434211
6.75	9.5		0.434211
6.5	9.5		0.434211
6.75	9.25		0.459459
7	9.25		0.459459
7.25	9.5		0.434211
7	9.25		0.459459
7	9.25		0.459459
7.25	9.25		0.459459
4	9.25		0.459459
7.25	8.75		0.514286
7	9		0.486111
7.25	9		0.486111
7	9		0.486111
7	8.75		0.514286
6.75	9		0.486111
6.75	8.75		0.514286
6.5	8.75		0.514286
7	8.75		0.514286
4	9		0.486111
4.25	9		0.486111
4.25	8.75		0.514286
7	8.75		0.514286
4	9		0.486111
4	9.25		0.459459
4.25	9.25		0.459459
4.25	8.75		0.514286
4.25	9		0.486111
4.25	8.75		0.514286
4.5	8.75		0.514286
8.25	8.75		0.514286
6.125	8.75		0.514286
6.25	8.75		0.514286
8.5	9		0.486111
8.5	9		0.486111
6.25	9.25		0.459459
8.25	9.25		0.459459
8.5	9.25		0.459459
8.5	9.25		0.459459
6.25	9.25		0.459459
6.25	9.25		0.459459
6.25	9.25		0.459459
6.25	9.25		0.459459
6.375	9.25		0.459459
6.375	9.25		0.459459
6.375	9.25		0.459459
4.125	9.25		0.459459
4.25	9.25		0.459459
4.125	9.5		0.434211
4.125	9.5		0.434211
4.25	9.5		0.434211
4.25	9.25		0.459459
4.125	4		1.875
4.125	4		1.875
4.125	4		1.875
4.25	4.25		1.70588
4.25	4.75		1.42105
4.125	4.75		1.42105
4.25	4.75		1.42105
4.25	4.75		1.42105
4.25	5		1.3
4.25	5		1.3
4.5	5		1.3
4.375	5		1.3
4.375	5		1.3
4.375	5		1.3
4.5	5		1.3
4.375	5		1.3
4.5	5.25		1.19048
4.5	5.25		1.2381
4.5	5.25		1.2381
4.375	5.25		1.2381
4.375	5.25		1.2381
4.5	5.25		1.2381
4.5	5.25		1.2381
4.375	5.25		1.2381
4.25	5.25		1.2381
4.25	5.25		1.2381
4.5	5		1.35
4.375	5.25		1.28571
4.5	5.25		1.28571
4.5	5.25		1.28571
4.5	5		1.4
4.5	5		1.4
4.5	5		1.45
4.375	5		1.45
4.375	5		1.45
4.25	5		1.45
4.25	5		1.45
4.25	4.75		1.57895
4.25	4.75		1.57895
4.25	5		1.45
4.25	5		1.45
4.25	5		1.45
4.25	4.75		1.57895
4.25	5		1.45
4.25	5		1.45
4.25	5		1.45
4.25	5.25		1.33333
4.25	5		1.45
4.125	5		1.4
4.125	5		1.45
4.125	5.25		1.33333
4.25	5.25		1.33333
9	5.25		1.33333
5.75	5.25		1.33333
8.75	5.25		1.33333
8.75	5.5		1.22727
5.5
5.5
5.5
5.5
5.25
5.25
8.5
5.5
8.5
5.5
8.25
8.5
5.25
8.5
8.25
8.25
7.75
7.75
7.75
7.75
7.5
7
7
8.25
5.25
5.25
8.5
8
8
8
7.75
7.5
7.5
7.5
7.5
7.25
7.5
7.75
7.75
7.25
7.25
8
8
8.25
6.5
6.25
7.75
7.75
7.5
7.5
7.5
7.25
6.75
6.75
6.75
6.75
6.5
6.5
6.5
6.5
6.5
6.5
6.5
6.5
6.25
6.5
6.5
6.5
6.5
6.5
6.5
6.5
6.5
6.5
6.75
6.75
6.75
6.75
7
7
7.25
7.25
7.25
7.25
7.25
7.5
7.5
7.25
7.25
7.25
7.5
7.25
7.25
7.25
7
7.25
7
7.25
7
7
7
7
7
6.75
