# Supplementary material for: A dynamic, spatially periodic, micro‐pattern of HES5 underlies neurogenesis in the mouse spinal cord
Source: Mol Syst Biol. 2021 May 25;17(5):e9902. doi: 10.15252/msb.20209902 (PMC8144840; doi:10.15252/msb.20209902)
Supplement: Supplementary file 5 — Source Data for Expanded View/Appendix [file MSB-17-e9902-s009.zip › msb20209902-sup-0013-SDataEV/MSB-20-9902RR-Appendix_Figure_S3_Source_Data-sd.xlsx]

## Sheet: S3a
Distance	2h	4h	6h	8h	10h	12h	14h	16h		Distance	2h	4h	6h	8h	10h	12h	14h	16h		Distance	2h	4h	6h	8h	10h	12h		Distance	2h	4h	6h	10h	12h	14h	16h
0.581	17.5115	13.9919	11.7112	9.1537	-3.4209	-7.00888	4.52697	3.61026		0.488	-4.50639	-3.8784	-6.30805	-5.62971	-5.07787	-6.04822	-8.92897	-6.00924		0.254	6.63215	7.89975	-4.37754	-0.946208	-2.35507	4.13533		0.488	-6.93184	-1.88904	1.08901	-0.716192	0.12642	5.04955	4.30289
1.162	16.7041	14.4666	11.9614	5.74826	0.165972	-6.39294	2.77157	4.30507		0.976	-4.28931	-3.98625	-6.98059	-5.25333	-5.45366	-5.76401	-8.37699	-7.91011		0.508	6.86585	7.59762	-0.632719	-0.521369	2.90169	8.9578		0.976	-10.0046	-5.66517	-3.23389	-4.34638	-0.411858	3.05877	2.74124
1.743	13.4906	15.1933	15.1184	12.5763	-0.572792	-7.88256	5.80065	2.22517		1.464	-3.074	-2.31974	-5.88031	-4.10305	-4.4998	-3.59371	-8.15999	-7.033		0.762	6.31665	4.06916	0.886617	-0.321592	2.4902	7.33623		1.464	-5.7452	-7.10871	-4.88901	-7.41582	-2.38701	6.07616	6.40765
2.324	13.6484	13.6162	14.0709	8.41567	-0.303918	-3.70001	1.50307	3.59279		1.952	-3.30485	-3.54548	-5.4516	-4.51213	-4.77183	-2.75952	-6.50017	-6.60013		1.016	8.42903	6.86996	-0.152852	6.98647	0.410478	1.9373		1.952	-6.26465	-6.88632	-1.2097	-3.81345	-3.24355	1.5461	2.85765
2.905	13.3994	9.95711	6.8188	4.15502	3.52809	-8.51197	-2.01011	1.18568		2.44	-3.20407	-4.99676	-4.91661	-3.14721	-2.38079	-1.48363	-5.50861	-5.83369		1.27	9.53636	4.55559	1.58222	3.40284	-0.00413123	3.09434		2.44	-5.7852	-6.55356	-1.41818	-6.3171	-1.42601	2.13518	1.53562
3.486	13.5208	14.9936	8.25081	5.12765	2.25652	-6.09626	-0.961148	0.559403		2.928	-3.43827	-5.11798	-4.94197	-3.23044	-2.43775	-1.54376	-5.62973	-6.06703		1.524	10.5275	3.23719	-0.0192527	1.37198	2.69083	2.47402		2.928	-5.30684	-7.44375	-5.07004	-5.92681	-0.934442	2.51	1.2193
4.067	12.2347	9.6143	8.92235	6.77792	-2.56315	-2.3418	1.76102	1.1584		3.416	-3.6741	-3.79799	-3.08317	-3.31735	-3.83156	1.28233	-5.53016	-6.41122		1.778	4.18038	1.69255	1.59829	4.67168	1.71759	1.52079		3.416	-5.1629	-5.33466	-3.60971	-8.86487	-4.21337	1.00382	5.90866
4.648	9.65154	10.8188	5.83324	-0.560923	1.18015	-4.1375	2.60081	0.871567		3.904	-2.46706	-3.03673	-2.67348	-2.51898	-1.56217	1.32802	-4.65432	-5.86627		2.032	7.71714	6.25503	-0.120674	0.301951	-1.36829	0.0124184		3.904	-3.13116	-5.89296	-7.70389	-7.79799	-3.26287	1.39436	2.04808
5.229	13.9933	12.3848	6.53891	3.44437	2.8197	-3.37229	1.11372	-0.634446		4.392	-2.03935	-2.50082	-2.82396	-3.05752	-0.51842	0.593343	-3.89107	-4.20994		2.286	8.36006	6.70242	-0.620586	-1.18163	0.655443	3.7267		4.392	-3.98939	-7.11865	-5.90814	-8.72621	-2.9719	3.57042	1.30419
5.81	10.1485	7.75621	3.37251	3.23817	-4.08901	-4.26841	-1.36694	3.41814		4.88	-0.724258	-2.52357	-3.09012	-3.37736	-0.478049	1.41167	-3.12927	-5.44221		2.54	10.3314	9.25698	7.54302	-0.556814	1.12212	2.66362		4.88	0.1513	-7.12283	-5.44469	-7.20515	-5.67386	0.643071	0.899179
6.391	6.22786	3.82178	4.44503	-1.51295	2.45397	0.507444	-1.50789	0.140436		5.368	0.478245	-3.66048	-1.36077	-2.034	-1.3299	2.22748	-2.59113	-5.11862		2.794	5.52003	6.14095	4.03683	3.28751	2.47619	-2.0657		5.368	0.179812	-8.12771	-5.758	-6.12374	-4.03549	2.39	4.49966
6.972	4.34205	2.13675	1.64519	-1.47574	-1.66253	-2.71143	-2.30917	-1.8009		5.856	0.234862	-3.80039	-1.41365	-2.13851	-1.40725	2.15193	-2.72105	-5.35029		3.048	4.25937	5.35434	4.4164	-2.31529	-0.83788	1.20542		5.856	0.31837	-8.46664	-8.29253	-6.1487	-4.16797	0.477819	5.32781
7.553	5.04629	1.58972	-1.91605	-2.09473	-3.43856	-4.70284	-2.99303	-2.07253		6.344	1.32341	-2.27659	-0.693146	-1.46862	-1.9323	1.96282	0.258765	-3.47052		3.302	9.77163	7.89718	3.01511	0.190337	-1.59786	2.92141		6.344	-0.877468	-7.02848	-6.60384	-4.94674	-10.5158	-2.42688	2.60582
8.134	-1.4376	0.180416	3.31671	2.07445	-1.0964	-3.02236	-5.00397	-3.56335		6.832	1.41058	-2.31126	0.245248	-1.46872	0.20613	1.66019	1.68168	-3.25708		3.556	7.3902	6.54726	4.83295	0.5822	0.196259	-0.25106		6.832	-0.96325	-3.14658	-7.80305	-5.2957	-6.85688	-1.99083	1.44475
8.715	-2.44332	7.57522	-0.545547	1.69839	-0.0805464	-2.78114	-2.56424	-1.27336		7.32	5.16309	-1.45991	-0.598415	-2.58321	0.452517	0.91075	0.103278	-2.26553		3.81	8.00397	3.41572	1.75884	4.19364	0.322268	1.79913		7.32	-1.38342	-6.26537	-6.89018	-4.75117	-7.41345	2.23035	2.17789
9.296	-5.74901	-1.55947	0.941458	2.777	0.0533862	-5.31254	-3.34055	-2.42478		7.808	6.02541	-2.05584	0.664808	-1.2565	1.25135	3.38119	3.63469	-3.49584		4.064	8.94631	5.28037	2.45945	2.24691	-0.77538	0.183088		7.808	0.750924	-3.82929	-7.08746	-7.64654	-8.85225	0.792143	2.13853
9.877	-4.46617	2.33161	1.88869	2.86575	-1.25021	-1.17215	-5.11071	-3.46207		8.296	5.10868	-1.2101	-0.0761396	-1.93297	1.71379	3.516	3.60929	-2.50356		4.318	5.43946	2.80787	5.26815	-0.14688	-1.54112	2.56749		8.296	0.328669	-2.06055	-6.72823	-0.870741	-4.06226	3.02782	-5.78448
10.458	-5.70628	0.470421	-3.37066	6.52012	0.67528	-2.35998	-6.09699	-2.38523		8.784	6.07961	-1.03377	0.178798	-1.50146	1.95098	4.09299	5.24931	-1.28868		4.572	5.03902	4.22049	6.18493	1.0123	0.913957	-0.381011		8.784	-0.0946221	-0.959165	-5.7014	-5.97938	-2.93242	2.49287	-0.8134
11.039	-4.80303	-4.25443	2.05215	2.4067	-0.503532	-4.43163	-4.52165	-3.63869		9.272	6.27157	-0.415695	0.318563	-1.6286	0.962979	6.66776	6.99923	1.14882		4.826	3.18944	6.07379	4.65428	2.39112	-2.63237	4.00427		9.272	0.703277	1.80822	-4.89586	-2.30584	-3.24058	-1.25721	-2.94828
11.62	-5.53458	-4.28767	2.60141	1.41429	4.76886	0.946212	-2.27362	-4.66692		9.76	7.90681	1.75528	2.2321	0.907877	3.19427	6.35143	7.85908	-0.85773		5.08	5.2241	4.03446	1.67619	-4.89929	-2.06898	0.834435		9.76	-0.499849	-1.31396	-6.31162	-2.73906	-1.9868	0.888608	-3.85583
12.201	-7.34574	-4.40734	-2.05634	-3.67941	3.82573	1.99574	-2.79737	-4.91435		10.248	4.87426	1.92365	1.25279	1.55247	5.53377	7.92184	7.16221	1.02502		5.334	2.92079	0.658085	1.02848	-2.41446	5.38193	0.776158		10.248	-2.25955	3.00765	-4.83759	0.0542583	-1.5045	-1.62528	-2.31386
12.782	-7.23686	3.05297	5.63428	-3.54113	4.00036	-1.5053	-1.6485	-3.38099		10.736	5.8406	1.86722	1.15848	2.19411	7.20377	10.0457	8.35309	1.68598		5.588	4.27954	2.38912	4.2667	-2.70993	3.05368	3.16277		10.736	-4.46472	5.77304	-1.696	-0.59261	-2.57151	-6.2434	-2.43353
13.363	0.0139048	-2.5737	2.78427	2.6068	-0.373968	-1.33471	1.06183	3.04427		11.224	5.58367	2.14161	-0.0507953	2.16618	6.75985	11.3896	9.54286	1.45849		5.842	4.52259	2.56093	4.39087	-2.67458	2.9463	2.88317		11.224	-2.22645	3.87111	-2.33129	0.764736	-2.96568	-3.18802	-2.99265
13.944	-4.37157	-3.50983	6.39347	1.31988	0.258252	1.50748	-4.33306	-1.9719		11.712	4.54793	5.30239	2.18058	5.57984	7.97983	11.9538	8.95378	4.67589		6.096	6.42776	5.72908	7.62324	-2.19728	-1.38465	2.04846		11.712	-0.322513	5.41298	-2.07682	5.57069	2.75737	-2.57033	-2.54683
14.525	-3.72699	0.355426	3.01729	-4.40198	0.00807684	4.68792	-1.27768	-3.42951		12.2	4.62231	3.46074	3.29711	8.2129	4.64154	11.1826	9.80808	3.4493		6.35	6.55062	4.33804	-1.14729	-3.72246	-1.93915	1.21421		12.2	-2.75291	5.50975	-0.710378	3.603	0.9309	-1.39038	-0.651662
15.106	-12.1638	-0.0893081	3.43337	-3.78108	-1.6801	2.87323	-5.43871	-5.32855		12.688	4.4735	5.95002	5.07662	8.06542	6.18947	11.1871	9.77246	5.00096		6.604	6.00231	3.61005	4.1904	-0.69455	-3.38388	1.15819		12.688	-0.295421	6.93922	0.768033	4.19493	1.22152	-3.87047	-6.86274
15.687	-3.46016	-1.62207	-2.80288	-1.59527	2.41589	2.17451	-1.70509	-1.89126		13.176	4.21265	5.77027	4.96361	7.91521	6.06809	11.0786	9.62472	4.77533		6.858	2.2273	3.10069	0.525227	-6.22464	1.05897	3.21373		13.176	-4.06114	3.92361	3.3584	8.902	1.51805	-2.56622	-5.51344
16.268	-5.72751	-9.35425	0.975079	4.15537	2.07378	4.14729	-8.07685	-4.33986		13.664	5.39536	7.14376	5.95813	10.2068	6.72191	11.5238	10.0316	5.88352		7.112	4.78117	3.58776	1.41275	-2.97938	-0.166148	4.49196		13.664	-3.3834	4.57404	9.17182	10.2797	4.37599	1.41121	-3.38157
16.849	-6.96622	-0.286088	-5.12179	4.47076	5.07129	4.12486	-1.33181	-1.22989		14.152	4.46609	7.95943	6.94911	5.71793	5.48428	8.74482	10.1041	7.32555		7.366	3.10839	3.73795	3.74189	-2.95876	-0.614785	1.10398		14.152	-1.81774	4.77939	8.54163	10.1058	5.46192	-1.3827	-5.91164
17.43	-4.9544	-4.41786	-6.64919	2.68416	2.18615	4.10721	-6.13667	-4.89471		14.64	6.09154	6.66174	6.82551	7.3376	5.57748	7.63066	7.17573	6.76809		7.62	2.65344	1.77349	2.40153	-3.05166	-3.84248	2.38312		14.64	-4.25306	5.87302	7.91224	11.2692	2.10913	-2.17023	-2.99255
18.011	-9.24796	-3.19425	-4.71836	2.90661	4.08497	5.64985	-3.38035	-6.44542		15.128	4.38287	7.13964	8.25404	7.6214	6.00154	7.62581	8.13533	9.10005		7.874	2.97189	-0.0833691	1.16948	-1.14693	-0.627012	-2.11505		15.128	-4.46713	3.85492	8.17256	10.3252	7.42865	-4.17367	-3.73547
18.592	-8.18058	-5.39332	-9.99611	7.69357	1.76771	4.30833	-2.61845	-5.21535		15.616	7.00676	8.39317	7.23475	4.9027	5.31207	6.17472	7.42738	8.21032		8.128	1.95265	0.834059	2.71242	-3.80013	-0.746136	4.16503		15.616	-3.34882	2.8362	6.87811	7.16289	4.0871	-5.17085	-7.36266
19.173	-1.30815	-6.68197	-5.03812	1.26721	6.23432	5.19373	-2.96211	-1.87118		16.104	5.85214	6.53347	6.10103	3.7371	6.28688	3.49965	7.27413	8.43225		8.382	1.26243	1.19246	0.585926	-2.34457	-6.08873	0.556682		16.104	-5.56481	2.15022	7.91778	7.89318	5.86218	-3.16185	-3.09638
19.754	-5.96436	-9.61601	-2.62233	-1.26145	5.81807	8.86157	-5.52248	-2.07956		16.592	6.03015	7.22726	5.96404	3.01353	6.48157	1.37842	3.34227	9.21029		8.636	3.01235	-1.45259	6.23445	0.886438	-1.54369	1.17103		16.592	-2.78174	2.01918	6.736	6.73831	4.64272	-6.92449	-4.60333
20.335	-13.0384	-5.52904	-4.63774	-1.0036	6.1856	3.75628	-4.63292	-2.84052		17.08	4.31861	4.80791	0.934935	3.06538	4.89618	0.477731	2.2985	8.76668		8.89	6.758	-3.65662	2.10245	-0.107101	0.889021	-1.21416		17.08	-2.66628	-0.223554	3.44387	3.5871	4.98421	-1.79217	-5.99466
20.916	-4.97514	-4.86575	-1.75117	-9.29263	5.0035	8.10004	1.92874	4.62374		17.568	4.82865	6.16434	2.12488	0.670456	5.86409	-0.980172	-1.19051	6.65698		9.144	0.166062	2.80261	5.07884	-3.10295	-3.90172	-1.04332		17.568	-5.10732	0.310894	8.70806	4.66175	6.55326	-2.65384	-5.15932
21.497	-5.21927	-2.18195	-4.18497	-7.23974	2.8273	6.78173	-0.837526	-3.02012		18.056	2.78253	3.96327	-1.35495	1.82881	4.49644	-3.32859	-1.34693	8.43676		9.398	-0.0967598	-2.40823	3.71919	-3.10108	-0.249219	0.794661		18.056	-0.771515	-0.821911	5.30633	2.18442	2.68313	-3.28735	-1.09732
22.078	-3.99338	-3.92233	-5.71705	-1.17833	2.76805	5.46798	-3.26508	0.339007		18.544	3.95805	4.42695	-0.948969	2.54048	6.12661	-5.01192	-1.94854	5.43936		9.652	-1.91933	-2.62243	3.02351	-0.768153	-3.15348	2.18867		18.544	-2.88108	0.822482	3.79423	6.15508	4.81822	-0.803859	-2.36427
22.659	-8.2978	-5.19824	-5.23643	-4.55293	2.93682	7.49211	0.42381	2.14556		19.032	3.13303	5.99988	-1.10156	3.13884	4.97685	-5.47459	-3.77308	4.66479		9.906	-0.746081	2.27113	2.10293	5.89585	0.829962	2.24983		19.032	-0.991568	-0.42259	2.83841	2.35145	2.95845	-5.20343	-5.40466
23.24	-5.02175	-7.89882	-1.85436	-3.69693	-2.77756	10.4096	3.11801	1.17733		19.52	2.64083	3.01541	-0.923788	4.95728	4.825	-3.49434	-6.26498	3.11307		10.16	-0.688086	0.494698	1.40191	3.55761	2.70111	2.42258		19.52	-1.76964	-4.00157	1.99442	-1.44872	0.214887	-5.04168	-4.99629
23.821	-5.61	-6.91322	-2.23764	-1.83264	0.402654	8.88721	1.37303	3.32319		20.008	0.370371	4.36249	-1.63782	6.21805	3.67109	-6.07114	-9.4242	3.56198		10.414	-0.523102	0.38162	3.47603	3.88381	-0.0955761	1.26247		20.008	1.11805	-3.02555	0.928916	-1.24548	0.143011	-1.31868	-2.0281
24.402	-6.50733	-6.24166	-4.71973	2.2621	-1.74482	6.14703	5.07774	1.36093		20.496	1.87724	2.37447	0.64527	4.47676	2.84848	-5.20496	-6.25074	3.12264		10.668	-3.36221	-0.956969	0.325286	3.09668	-1.89342	1.54729		20.496	1.33817	-2.82788	1.86411	-3.48331	2.40943	-4.47891	-4.50012
24.983	-10.1585	-3.55106	-4.07854	-6.30168	-3.9978	7.18906	4.45431	1.29053		20.984	-0.282983	2.60697	0.369987	5.73344	1.24612	-4.56243	-8.96677	2.46173		10.922	-2.87207	-1.52105	4.50527	0.30736	2.30758	1.38815		20.984	1.89072	-5.29742	-0.311104	-2.82893	1.45854	-8.85578	-1.63462
25.564	-9.45272	-4.73055	-6.75865	1.58706	-5.35633	8.45773	3.72495	1.33423		21.472	-0.332484	0.83779	1.7586	6.09925	0.64181	-2.69907	-7.57229	-0.198522		11.176	-2.05263	-0.755046	0.793757	4.29364	7.06301	5.67394		21.472	4.77572	-1.32307	0.847693	-2.06016	-2.59863	-3.67157	-1.65385
26.145	-6.72365	-8.66926	-4.76017	1.70603	-3.70935	7.06412	4.00072	-0.174642		21.96	-1.71568	1.84475	1.2556	3.12979	0.368929	-3.72598	-7.84504	0.808568		11.43	-2.90388	-2.99227	2.413	2.05552	4.15063	1.73799		21.96	6.32649	-0.349266	-0.659501	-1.73258	-3.20656	-8.92633	-3.66896
26.726	-7.74939	-9.47854	-6.41659	2.16627	-6.72358	5.45265	8.61493	3.87502		22.448	-0.543649	2.51678	2.08325	2.38065	1.64974	-0.976434	-6.34056	-1.29477		11.684	-1.4258	0.878403	-1.30366	2.48193	2.90381	4.91365		22.448	7.76528	-2.15378	0.500638	-3.62402	-3.58755	-8.73123	-3.34666
27.307	-5.9747	-8.49195	-6.83913	-1.36562	-8.06573	0.84552	7.56754	3.70544		22.936	-0.37192	1.07613	2.90828	0.629655	2.15094	0.105136	-5.94772	-2.61964		11.938	-1.28503	-1.58745	4.42157	6.79509	1.65587	3.53423		22.936	11.981	-0.736601	0.439212	-1.95675	0.369453	-6.75301	-4.24254
27.888	-11.511	-7.2653	-6.25015	-5.00084	-1.73583	1.90937	8.41408	6.87217		23.424	-0.644906	0.856184	2.73073	0.432398	1.98369	-0.0367907	-6.11093	-2.8327		12.192	-2.25931	-2.61202	4.4776	9.55057	4.07351	3.93309		23.424	8.75135	-1.20884	-0.17712	-5.73081	0.55329	-6.99172	-3.80109
28.469	-2.80305	-11.6877	-9.64977	-4.07277	0.710495	1.64419	5.59896	8.04188		23.912	-2.14036	1.52364	4.66176	2.78892	1.59246	-0.624405	-2.27462	-2.71171		12.446	-4.01529	-1.63974	3.97555	4.63728	6.60117	6.44356		23.912	11.9653	2.54062	1.65163	-2.05734	-2.59166	-7.11407	-0.0223363
29.05	-7.18449	-10.5371	-10.927	-3.47039	2.27321	6.27216	10.5666	4.88124		24.4	2.03065	1.52298	3.81253	5.0326	1.64396	1.1201	-3.54987	-1.70112		12.7	-3.21962	-5.78171	3.24878	5.83301	7.90553	7.62118		24.4	9.40064	1.95622	-0.741203	-4.04749	-1.06546	-6.6757	-5.01743
29.631	-3.87787	-7.03612	-6.3042	-0.415982	-1.49217	0.682151	7.20584	7.05691		24.888	-1.57631	1.74314	6.96087	2.16347	1.24935	-0.358795	-2.71445	-4.13423		12.954	-3.53893	-1.14901	1.74173	-0.973332	5.76437	1.24375		24.888	10.6129	4.37132	2.75547	-2.4791	-0.423709	-9.45442	-7.78641
30.212	-7.43904	-8.96261	-3.67038	-2.24295	1.74764	0.207474	6.07221	6.12444		25.376	-1.73898	2.40636	4.66237	3.29269	0.853095	-0.0610672	-1.65721	-3.01106		13.208	-3.75099	-1.74163	2.67666	5.44049	3.39994	9.20015		25.376	11.491	2.45257	-1.96946	0.536701	-0.555368	-3.89474	-2.2182
30.793	1.24281	-7.53908	-4.359	-7.2847	0.881485	7.29255	7.38791	7.30606		25.864	0.209344	2.95714	5.36152	4.97585	1.23302	-1.32002	-0.600362	-2.77602		13.462	-2.63353	-1.2262	-0.835321	2.74115	6.81223	6.26816		25.864	11.146	3.31111	4.75067	1.88875	4.87284	-0.885611	-0.535067
31.374	-4.27709	-5.2102	-10.8146	-3.43018	6.79821	4.15958	7.81957	5.82399		26.352	-0.397989	2.39551	7.28061	4.65743	1.05582	-4.46895	0.567235	-1.87355		13.716	-3.85321	-0.047165	5.20581	4.1509	6.66794	6.00334		26.352	12.0224	4.16914	2.69361	2.91035	-1.47246	-3.31597	-2.4037
31.955	-5.66568	-6.64285	-6.48182	-0.790578	2.05331	8.58631	4.36716	3.90046		26.84	0.105722	0.165947	4.53078	2.89304	1.8771	-2.2856	1.40115	0.0296859		13.97	-3.96555	1.90662	-1.19993	5.33641	8.52261	2.62791		26.84	12.1203	8.80447	6.74826	-1.95411	-3.36912	-6.29699	-3.15748
32.536	-1.58995	-6.72616	-2.91626	-7.03263	1.86899	4.57273	7.03064	6.9799		27.328	0.27606	2.15738	5.44541	2.68271	1.14133	-5.54774	3.12364	3.48926		14.224	-4.30387	-0.253727	1.16969	4.85325	10.0429	7.80855		27.328	12.8839	6.10597	1.80349	2.18424	2.40503	-1.71762	-2.79644
33.117	-6.82797	-8.34924	-5.22918	-6.48973	2.02297	6.22991	7.36555	3.61787		27.816	-2.4425	0.0365155	4.91344	3.02648	0.737447	-3.58865	3.62361	5.39406		14.478	-3.09037	-2.86151	-3.01864	3.03478	6.22891	3.21191		27.816	12.7579	10.0737	4.19264	0.214234	-1.81673	-0.35568	-3.54284
33.698	-9.15781	-7.40119	-5.86515	-9.49529	3.84854	12.1134	6.70518	6.14771		28.304	0.394509	2.47005	4.26826	2.47995	-0.334522	-1.96388	4.34552	5.7441		14.732	-2.88056	1.41662	-0.209356	0.436555	5.08056	7.838		28.304	10.9644	9.70755	1.91568	4.80251	2.6322	0.1221	1.26996
34.279	0.420226	-10.3267	-7.9354	-5.3827	0.901208	2.44539	1.60506	5.45831		28.792	0.120453	0.791359	5.06545	2.04315	-0.29676	-2.45115	5.95607	7.98384		14.986	-5.23	-0.641539	-1.958	6.94749	4.82011	7.68682		28.792	13.9479	9.45208	0.750403	6.17124	3.30734	-2.50656	-2.13587
34.86	-4.53859	-6.34815	-11.5512	-10.5965	2.7365	1.11475	4.84294	2.77188		29.28	-0.820197	1.00047	2.30506	1.27167	-0.927008	-3.4949	5.7886	9.66884		15.24	-1.47198	3.6307	-3.37566	5.56759	5.00313	8.53616		29.28	11.4862	11.1962	3.69679	5.65374	0.986401	0.758297	3.12854
35.441	-0.367888	-4.46583	-3.49033	-5.3589	2.57658	0.0103467	5.52989	0.199534		29.768	-1.3163	-0.680346	2.09826	0.943347	-0.891898	-2.42842	4.50981	10.2435		15.494	-1.93981	1.56668	-1.79565	2.96355	3.5185	8.94156		29.768	12.4681	12.9398	6.19927	6.13884	4.66933	4.47216	-3.27019
36.022	-3.84573	-3.90214	-9.41969	-2.00338	1.08808	5.5766	4.22146	4.63017		30.256	-1.59006	-0.473288	1.55619	-0.0529072	-1.74695	-3.91836	4.67527	6.93021		15.748	-3.8557	-0.833565	-0.77353	3.91315	8.92181	6.12526		30.256	7.78254	9.90515	4.92452	5.40429	3.02273	3.30165	0.667916
36.603	-5.08353	-7.5462	-11.1171	-8.19665	-4.28459	4.25793	1.36204	7.73045		30.744	-1.86366	-0.711649	1.34557	-0.272607	-1.93657	-4.07579	4.50723	6.72882		16.002	-2.55295	2.20775	-1.53149	1.74975	3.87973	6.30947		30.744	9.20735	10.0923	4.42808	5.11672	3.15767	4.24671	3.8317
37.184	-4.30377	-4.73156	-7.24945	-11.6054	-2.31927	5.38766	3.50717	6.27815		31.232	-0.137077	0.493494	0.244226	-2.6046	-1.46072	-3.0118	2.8946	4.41717		16.256	-3.25376	1.1351	-3.51397	7.80668	7.72559	8.16087		31.232	9.07585	9.83458	6.2655	10.0539	5.85187	7.64061	0.998909
37.765	-2.61787	-7.01397	-5.3723	-12.7854	-2.46042	0.632414	7.10127	5.82883		31.72	-0.521397	-2.08005	-0.303362	-2.4933	-2.65271	-3.94858	1.83739	4.88416		16.51	-6.18033	1.61516	1.61238	3.19508	6.34831	7.56834		31.72	5.0547	10.3542	4.65898	6.3268	3.99417	2.26109	-1.38605
38.346	-4.80387	-6.17143	-8.15248	-11.8476	-9.93033	1.1033	5.2554	8.27138		32.208	-1.46104	-1.43224	-2.07492	-3.82755	-3.40138	-3.44166	1.89119	5.01868		16.764	-4.88819	-1.90761	-2.93019	6.35941	3.52565	1.53189		32.208	6.36614	9.54007	5.49743	4.26883	4.80673	2.55254	1.78791
38.927	-8.52874	-5.64859	-9.5901	-10.57	-0.284573	-3.19972	-0.0304419	3.93913		32.696	-3.2893	-1.89637	-2.73708	-3.60732	-3.48449	-4.71323	2.38934	6.59853		17.018	-2.93288	3.78905	0.302764	3.63301	2.92431	2.16263		32.696	4.56572	9.16995	7.00305	7.21324	4.2895	2.95934	0.854075
39.508	-2.90384	-2.00122	-11.3519	-10.0637	-3.52321	-4.49887	-0.7563	3.0543		33.184	-3.45062	-0.250197	-2.84535	-5.49924	-3.56865	-6.42994	0.220766	3.95704		17.272	-1.75881	1.26069	-1.68874	4.46034	4.32207	10.5717		33.184	5.65346	9.91053	6.84249	8.82667	2.10909	1.92589	0.0346393
40.089	-2.92947	-14.2295	-14.9937	-7.32885	-4.42404	-4.23863	5.85558	8.17245		33.672	-4.16717	-4.93812	-3.06635	-5.05882	-4.87606	-5.03619	2.05214	5.64978		17.526	-4.03262	4.50735	-4.90468	1.50809	2.94116	1.53679		33.672	3.40714	11.5396	5.23799	7.77575	2.59879	3.78547	1.88512
40.67	-4.49479	-6.44483	-15.9598	-10.5877	-8.98712	-5.53013	2.69406	7.29359		34.16	-4.43893	-5.18234	-3.28893	-5.28603	-5.07336	-5.19863	1.88349	5.45454		17.78	-2.86541	1.75126	-5.34505	1.66515	7.22603	4.1691		34.16	2.49343	11.6127	3.52285	4.28266	2.42521	2.42692	3.07216
41.251	-2.71117	-14.0918	-10.4728	-5.7291	-8.54582	-4.4845	2.31466	5.52881		34.648	-5.15478	-3.53837	-3.40193	-3.29194	-4.27161	-7.80612	0.270395	2.1491		18.034	-5.14605	2.43688	-3.78761	11.5982	8.39892	6.91305		34.648	1.46789	11.1298	5.8082	5.12514	2.81052	4.73907	5.70682
41.832	-2.02334	-10.3928	-12.4215	-2.53102	-6.54462	-7.21287	-0.393746	1.5448		35.136	-4.648	-2.45061	-2.40531	-2.96541	-2.69301	-6.63641	3.10176	0.844579		18.288	-3.20783	-2.76909	-1.01012	5.08506	5.90428	4.76865		35.136	0.886099	6.20215	3.09401	3.52539	0.643551	5.16632	8.01131
42.413	-2.20934	-2.79249	-9.1395	-7.10458	-2.20578	-3.38194	2.67992	4.34155		35.624	-4.91859	-2.69683	-2.63236	-3.19528	-2.89308	-6.80059	2.93315	0.652099		18.542	-1.6063	1.13336	-5.79035	5.34794	5.29767	0.624775		35.624	0.970271	10.4963	7.4914	4.9278	2.59093	12.4864	9.09669
42.994	-4.9361	-1.62445	-8.40458	-7.67208	-2.86268	-4.43616	-2.90882	3.80795		36.112	-5.96651	-4.05475	-3.52749	-4.31486	-5.53845	-8.85417	0.653495	-0.539443		18.796	-5.89698	-2.74465	-2.23938	4.94241	3.468	4.81477		36.112	0.942641	8.79006	7.44481	4.22124	0.319267	7.36591	6.74071
43.575	-1.64834	-8.99997	-11.328	-0.566904	-4.9598	-3.15333	5.95113	2.05511		36.6	-6.12507	-4.85768	-0.757312	-4.99078	-6.96242	-7.01937	0.707243	-2.17448		19.05	-4.30208	-0.403089	1.64278	3.31294	3.85972	-0.439152		36.6	-2.86345	5.08345	7.06533	1.29457	2.82851	5.13814	10.2767
44.156	6.54256	-4.69702	-10.4654	-8.23356	-6.49718	-4.75571	-1.40693	2.08304		37.088	-7.50536	-3.66115	-3.32179	-6.00078	-6.94274	-8.40725	-0.572247	-0.80857		19.304	-4.26601	-0.397497	1.63394	3.23732	3.69505	-0.692534		37.088	-4.11467	3.37648	8.79741	5.59218	0.451948	9.2475	9.3712
44.737	-1.91919	-6.82692	-10.0391	0.883439	-5.80819	-8.13219	-2.53859	0.113954		37.576	-4.6629	-5.13179	-0.554223	-4.12259	-8.14603	-9.57336	-3.18496	-0.663915		19.558	-5.89986	-2.28341	-0.599225	8.93777	1.08513	1.49906		37.576	-5.03322	2.66915	3.75216	4.89182	-0.254919	6.4717	10.0243
45.318	-6.92276	-3.9454	-10.4938	-7.21596	-6.00398	-6.06057	-1.44386	2.14786		38.064	-5.93101	-3.93622	-0.232337	-4.68953	-7.7945	-7.18433	-2.68642	-2.29607		19.812	-4.53695	-1.39415	1.72108	0.747664	4.4744	2.58009		38.064	-5.73021	4.73923	5.48511	2.19347	2.59675	5.14402	10.6803
45.899	1.30937	-9.49711	-5.82939	-5.08738	-9.19569	-9.31865	0.0994518	-0.259693		38.552	-6.75411	-3.62998	-2.13387	-4.59043	-6.22143	-6.12902	-2.29884	-4.81613		20.066	-3.84392	-1.50746	1.15042	3.88922	1.52954	0.550548		38.552	-6.42786	3.80897	4.77405	5.94152	2.78468	2.37554	14.3392
46.48	-6.55638	-5.14891	-4.37943	-6.0642	-7.05005	-5.57313	-4.57535	-2.88647		39.04	-7.02106	-3.8797	-2.3699	-4.82528	-6.42681	-6.2963	-2.46665	-5.00187		20.32	-4.26519	-2.40112	1.79993	0.473569	4.58389	-1.58957		39.04	-5.12615	-1.45497	3.9523	4.5804	5.86439	-0.500472	6.66774
47.061	-7.52028	-7.90099	-3.03289	-4.59094	-4.78929	-8.7129	-2.24608	-3.95471		39.528	-5.95405	-4.2409	-2.82926	-4.50514	-7.5217	-5.57502	-3.52316	-2.85329		20.574	-5.4674	-2.63066	-1.10817	6.72295	0.970795	-0.17358		39.528	-6.71397	0.502983	7.13097	3.88784	5.83581	3.84928	6.77687
47.642	-8.24923	-10.7535	-4.45655	-4.33432	-8.30236	-6.29354	-4.57941	-3.13106		40.016	-7.55307	-3.82466	-4.62304	-4.51887	-7.17274	-4.29851	-3.13501	-4.48148		20.828	-6.67275	-3.97383	1.75949	2.63737	4.24582	-3.75705		40.016	-5.63576	2.4606	2.97671	2.30825	7.14336	10.647	10.6666
48.223	0.923182	-8.15119	-7.42829	-3.62773	-5.25595	-9.31508	-1.24204	-0.304412		40.504	-7.26253	-5.51984	-3.97341	-3.42199	-7.60212	-4.57783	-2.41329	-4.88643		21.082	-3.54789	-5.54173	0.180687	8.10573	4.52009	0.99336		40.504	-7.11373	-0.804327	4.04508	4.17495	3.89808	2.44808	7.33691
48.804	-6.33663	-10.7608	-1.61487	-0.915681	-3.31676	-8.5553	-4.78955	-1.47477		40.992	-8.30464	-5.77085	-6.43588	-6.65892	-9.14314	-3.6352	-3.69133	-4.6237		21.336	-6.87057	-3.55657	4.37766	6.68361	1.90471	-2.36679		40.992	-5.81454	-0.958461	6.89164	3.93233	4.21105	6.25259	9.12108
49.385	-0.917809	-9.02699	-10.572	-4.75378	-1.48484	-5.23646	-4.55531	-6.41991		41.48	-7.34603	-3.91099	-6.34375	-7.00738	-9.24022	-3.47058	-4.96911	-5.24884		21.59	-1.86299	-4.46277	0.461535	1.1488	2.06638	2.05138		41.48	-6.62707	-3.33513	4.29414	3.35815	7.30444	1.83822	5.57465
49.966	-2.48726	-4.28328	-3.96633	-1.36431	-3.42689	-9.35857	-4.53933	-4.25093		41.968	-8.27557	-4.49579	-7.47477	-6.8007	-8.44888	-2.97284	-2.69104	-6.87294		21.844	-5.1918	-6.59364	-2.56767	5.61242	0.227308	-4.08545		41.968	-7.4402	-3.48988	4.91925	0.674595	7.28932	5.98271	3.47536
50.547	2.73256	-5.30764	-3.90918	0.363782	1.1904	-6.92164	-7.4083	-5.74562		42.456	-7.31546	-3.41411	-6.71777	-5.92771	-8.99131	-4.36417	-3.6349	-6.60711		22.098	-4.74586	-8.83806	-3.82106	4.51893	4.05418	-0.888402		42.456	-6.03171	-4.31159	0.100301	1.32608	7.9434	7.24155	5.60095
51.128	0.630291	2.78864	0.0438211	0.319329	2.70031	-5.48126	-2.71781	-2.68175		42.944	-8.79901	-2.99925	-4.07272	-5.27728	-6.20082	-3.31122	-2.02287	-6.34023		22.352	-3.85848	-7.30712	-2.07639	7.31279	1.88034	-5.57969		42.944	-4.51269	-5.1336	1.83729	0.534786	4.59999	11.2814	7.72918
51.709	7.09458	-1.8835	0.781468	1.94672	0.325039	-9.14855	-5.13454	-4.50376		43.432	-9.94842	-2.47339	-5.31735	-4.51604	-4.96625	-3.14729	-1.07718	-7.62786		22.606	-5.97409	-7.0008	2.11079	0.327337	3.59469	-5.71486		43.432	-2.43869	-4.28923	-3.53646	-3.92153	7.59237	7.21324	5.30445
52.29	5.34742	-1.54647	1.52588	1.24589	3.06455	-6.47909	-6.88075	-8.43388		43.92	-10.3192	-3.39208	-4.45164	-4.64396	-4.17648	-4.76125	-1.57557	-6.35886		22.86	-4.64822	-5.47464	4.7405	1.5626	3.08611	-7.29392		43.92	-1.58749	-5.88958	2.42349	-1.37624	4.92048	13.2593	6.8823
52.871	1.38856	0.243997	4.72141	2.21679	2.36324	-3.69511	-2.40089	-5.24988		44.408	-11.8003	-2.75526	-4.47553	-4.43878	-3.2759	-2.15308	0.704193	-4.86657		23.114	-3.54751	-1.72863	2.03498	6.12969	0.465744	-3.87243		44.408	-2.40351	-5.4902	0.494919	-1.27381	4.5843	12.5307	8.6849
53.452	6.44001	1.48773	6.47906	-2.91842	3.88776	-3.3522	-6.02834	-10.174		44.896	-13.0582	-2.45181	-2.05567	-2.12269	-3.82006	-3.43386	-0.793431	-6.26209		23.368	-6.67193	-5.98496	0.105349	2.58419	-1.82197	-5.89482		44.896	-3.99787	-9.75775	-3.32218	-2.05872	3.25043	14.5829	8.2678
54.033	14.0571	4.85122	2.24318	-0.715341	1.52695	-0.117038	-6.20754	-11.2062		45.384	-11.2042	-2.70392	-2.85867	-3.02899	-1.47558	-3.38134	0.820468	-5.21208		23.622	-7.13259	-6.1325	-2.38171	0.703882	-1.11036	-2.4722		45.384	-4.25944	-7.3589	-0.25004	-0.730999	7.14106	14.3047	6.63095
54.614	6.9062	4.55651	7.56923	-2.72959	3.28079	-3.43408	-4.71631	-12.6798		45.872	-12.4603	-1.84488	-2.55116	-1.37988	-3.35355	-2.77328	0.212573	-5.71653		23.876	-6.70723	-4.94903	2.01826	3.59989	-0.843844	-5.38236		45.872	-2.29933	-4.84919	-3.39977	-1.17957	9.58947	16.9183	6.10767
55.195	8.98715	-0.507685	0.790445	-1.18345	1.48256	-1.7478	-5.22134	-9.37261		46.36	-10.9377	-3.54134	-1.13312	-0.84199	-3.23172	-3.27632	0.938456	-1.77544		24.13	-8.0625	-8.87896	1.74971	2.71668	0.310907	-5.06973		46.36	-6.00642	-5.1175	-2.88249	-4.29335	4.3734	14.6459	4.14236
55.776	16.4108	10.3251	3.24007	-1.07697	-0.756644	-2.28043	-4.83375	-11.0624		46.848	-12.6364	-2.45994	-0.826714	0.362493	-2.44338	-2.446	2.22036	0.166761		24.384	-6.53172	-5.03338	-1.18733	7.27648	-0.0905407	0.354568		46.848	-7.15847	-8.49716	-2.92042	-3.73904	6.82613	10.8208	3.06833
56.357	13.177	11.3881	10.4736	-0.743536	2.34091	0.301351	-7.77579	-15.8603		47.336	-10.0008	-4.04509	0.590306	-1.65529	-3.76629	-4.17117	2.16941	0.776741		24.638	-8.22596	-7.41229	-2.79286	4.1682	-4.38151	-3.99834		47.336	-5.64438	-5.76595	-3.8469	-1.51666	2.28096	13.2207	4.99666
56.938	12.3965	11.4589	9.15748	-3.73876	1.10853	1.10863	-5.04749	-11.8774		47.824	-10.4752	-4.51897	0.895758	-2.67309	-3.20042	-4.45182	2.34118	1.05451		24.892	-9.81188	-5.79343	1.93315	4.72517	0.771342	1.09376		47.824	-4.90856	-6.81274	-2.10639	-4.84846	3.73785	10.1789	3.26065
57.519	8.06922	10.8707	14.2917	-5.72937	-6.2316	1.47471	-4.87108	-11.8915		48.312	-10.9486	-3.1038	0.867456	-3.69087	-2.19018	-2.95459	2.29124	4.00007		25.146	-9.95611	-6.51014	0.879582	3.50298	-3.18753	-4.36913		48.312	-7.95103	-4.63752	-2.69888	-0.0678168	-1.02548	5.80646	0.526939
58.1	18.7504	15.401	11.3207	1.50682	-4.23507	5.3996	-5.13549	-11.2358		48.8	-8.53211	-1.24397	-1.93901	-1.59749	1.04223	-4.23501	1.79738	2.72454		25.4	-9.2142	-7.22904	-4.28687	-0.276146	-1.59146	-3.05367		48.8	-5.32732	-5.57363	-3.06882	-0.396971	0.879821	0.21447	0.906614
58.681	15.8843	14.8275	12.5776	1.19197	-4.01302	-1.11674	-7.6185	-16.2438		49.288	-9.67007	-2.38391	-1.19026	-2.1707	-3.61426	-4.18195	1.97074	2.22794		25.654	-7.80835	-8.5057	0.433804	-0.834415	-2.2182	-0.182079		49.288	-5.59297	-3.39883	-3.10511	-5.05818	-4.87962	-3.3749	3.28853
59.262	6.80409	8.92779	12.0623	2.65935	-7.67659	-2.51875	-3.98681	-10.6933		49.776	-8.58472	-4.5236	0.224839	-2.18824	-2.27075	-5.12871	-0.410885	2.62136		25.908	-9.84963	-8.11785	-1.84727	-0.0607014	1.59891	-3.64325		49.776	-6.63689	-4.66868	1.6367	0.504098	-3.74828	-3.07282	-2.99401
59.843	17.3984	12.9239	15.1082	5.90892	-5.67027	-3.47314	-4.68488	-10.8063		50.264	-7.9427	-4.99632	0.528554	0.461018	-2.59387	-1.63083	1.09695	3.34928		26.162	-10.338	-9.95438	-4.46341	2.26723	-4.02901	-6.43719		50.264	-2.12571	-3.04983	-4.62118	-6.15463	-5.94844	-4.7682	-2.60769
60.424	14.4447	8.14913	18.8261	7.71841	-6.32741	1.57565	-6.37939	-14.583		50.752	-8.18843	-5.24651	0.276473	0.22156	-2.80582	-1.79941	0.938725	3.18947		26.416	-10.6069	-10.6819	-5.3035	-4.18394	-6.32416	-4.00832		50.752	-5.61498	-4.32006	-3.65654	-0.367705	-3.14681	-1.4611	-0.219221
61.005	13.7207	9.38095	16.8827	9.75442	-5.64804	2.73871	-2.84816	-6.4677		51.24	-9.21078	-3.16302	0.0241887	-0.684366	-0.128779	-4.52329	-1.10778	1.91972		26.67	-11.4339	-11.3005	-3.81196	-2.08087	-4.50876	-7.46777		51.24	-3.54915	-4.0349	-1.58047	-1.69072	-1.12119	-6.37377	-0.717512
61.586	7.5595	10.5082	15.8335	6.79468	-4.29887	4.57158	-4.09119	-6.23827		51.728	-7.00973	-5.41249	-0.339375	-1.59006	-2.2294	-3.91359	-0.486989	2.31781		26.924	-11.9302	-10.5878	-3.98878	-6.31243	1.30608	-3.03776		51.728	-0.817096	-4.41659	-3.94855	-2.0126	-0.87163	-6.61737	-2.99148
62.167	12.1831	5.64171	17.9005	15.728	-2.50215	3.07424	-3.88629	-6.78358		52.216	-7.25193	-3.88379	-0.258629	-1.27328	-2.5521	-2.74804	-2.19889	2.71708		27.178	-10.4291	-12.7661	-3.38951	-4.10083	0.453713	-8.16272		52.216	-0.529916	-4.79844	-3.64966	-3.11114	-3.06484	-11.9697	-1.4856
62.748	2.1468	2.22588	6.08378	8.66555	-1.70235	2.69111	-1.12236	-5.54806		52.704	-5.93735	-4.91021	-1.51131	-1.28954	-0.0968406	-4.24885	-0.687898	1.22864		27.432	-10.4862	-10.1687	-11.2363	-6.89051	-2.73252	-2.73154		52.704	0.0901747	-4.736	-1.5727	-1.54192	-1.81197	-5.20865	-0.64435
63.329	2.33934	4.70497	14.8276	9.71827	0.100502	0.977745	1.5339	-3.75393		53.192	-5.95487	-4.93618	-0.0973965	-0.861048	-1.97472	-1.30488	-1.95401	2.85252		27.686	-10.5457	-10.3512	-6.64039	-5.68144	-1.36374	-3.96645		53.192	0.265406	-2.45149	-4.05101	-3.08275	-1.55751	-10.7786	-3.57886
63.91	0.316076	7.07882	16.1318	8.88615	0.906367	-0.954767	-1.58418	-1.29007		53.68	-7.08225	-2.96167	-1.68351	-2.87665	-3.85236	-1.36057	0.00279118	0.477587		27.94	-9.1634	-13.3134	-4.49052	-3.2514	-1.3288	-5.53411		53.68	0.440232	-4.83379	-2.97347	-0.955871	-1.96816	-2.90193	-2.17805
64.491	-9.03431	5.45839	17.2187	9.39137	-0.840338	-3.55088	1.41227	0.843516		54.168	-7.31946	-3.20887	-1.93628	-3.1141	-4.06309	-1.527	-0.150809	0.326086		28.194	-10.228	-13.7221	-5.34228	-3.37815	-2.96104	-4.32341		54.168	4.0591	-4.66067	-0.340097	0.0609027	1.84494	-10.023	-2.10861
65.072	-7.71203	5.73243	15.6437	6.78943	8.41591	-3.5884	-0.81012	0.757943		54.656	-2.66648	-2.0111	-2.63346	-3.90671	-0.495753	-2.91526	-0.303686	0.0646867		28.448	-13.6284	-11.9106	-9.08454	-0.0616721	-2.37156	-3.66768		54.656	4.56648	-5.82102	-0.150882	2.07866	-2.11827	-9.25309	-4.03724
65.653	-1.49503	13.9008	22.5177	6.3025	2.89732	-4.95622	-1.36247	0.119882		55.144	-2.01219	-1.1461	-3.33057	-1.69889	-1.03922	-0.636431	2.43307	0.137838		28.702	-9.14244	-9.21212	-6.16173	-3.7464	-8.44924	-7.3447		55.144	4.07347	-4.20371	-2.18361	0.652934	-0.857818	-3.59215	-5.2973
66.234	-1.1613	13.63	11.3963	1.26387	9.04829	2.56786	4.53298	8.81823		55.632	-2.24546	-1.39162	-3.58313	-1.93505	-1.24902	-0.801615	2.28168	-0.0100081		28.956	-6.65889	-9.0712	-7.68495	-5.54344	-8.19407	-5.13224		55.632	2.46898	-6.58651	-0.438287	4.33925	1.18181	-3.59579	-3.44437
66.815	-2.59991	17.3643	15.835	3.89571	3.53546	-4.01618	0.431772	1.18631		56.12	1.85596	-1.08098	-3.50221	-3.50406	-1.68068	-0.0774542	-1.09115	0.28782		29.21	-4.73332	-6.04335	-5.43197	-6.23055	-6.49494	-6.36364		56.12	7.19747	0.252801	-1.69269	-0.41797	1.00058	0.180377	-3.47848
67.396	0.522273	15.6592	16.7225	4.19798	11.9144	-0.486112	1.77832	2.33525		56.608	1.62542	-0.769702	-2.42113	-3.517	-0.445291	0.869406	-1.79654	-0.413116		29.464	-9.47681	-7.68409	-4.29167	-6.36327	-6.01849	-6.03889		56.608	4.37004	-4.46354	0.386509	-0.285418	2.0429	-0.485901	-7.51076
67.977	6.20507	25.1811	12.281	1.61507	6.96274	1.15803	2.01706	-5.40162		57.096	1.39628	-2.34665	-2.67317	-3.75163	0.123846	0.816764	0.0544349	0.109412		29.718	-7.77824	-5.10453	-7.1529	-6.60826	-8.98695	-6.04689		57.096	7.54227	-2.29109	0.688199	3.73688	-1.46905	-1.48355	-0.541253
68.558	-0.662813	26.7078	15.3993	5.03582	6.0139	5.4718	-1.74092	2.53126		57.584	1.16854	-2.58957	-2.92497	-3.98568	-0.0843574	0.653529	-0.0937801	-0.0334796		29.972	-7.97092	-9.8602	-7.34901	-6.52106	-4.40031	-6.38762		57.584	6.15861	0.547936	-0.676514	3.87112	0.242471	0.0762663	0.0966968
69.139	5.91843	17.3501	11.9662	-0.428708	6.73449	-0.322613	4.8377	5.91168		58.072	2.05334	-1.38734	-3.28761	-2.33026	-0.0698757	1.04639	-1.5745	1.38044		30.226	-3.49927	-7.61775	-5.2133	-10.8794	-7.70299	-9.83887		58.072	3.21906	0.720222	0.514591	2.2284	-0.60035	-3.58425	-3.93028
69.72	9.6153	14.108	5.31495	6.88811	11.7911	2.8859	4.64179	2.96185		58.56	1.27292	-2.85103	-4.31662	-3.34088	-1.49935	1.66203	-1.94326	1.6845		30.48	-6.14105	-5.59939	-4.63466	-10.1278	-8.22834	-10.4006		58.56	4.94587	0.781324	-1.18293	8.47535	4.44689	-6.02071	-3.06664
70.301	3.87205	18.0923	4.88994	1.54179	6.51716	6.43066	4.11577	5.57068		59.048	1.04952	-3.09173	-4.56752	-3.57307	-1.70609	1.50047	-2.08895	1.54539		30.734	-6.22957	-5.69399	-4.72417	-10.2662	-8.42077	-10.6285		59.048	5.0057	-0.157638	-2.8802	-2.61028	0.273054	1.43353	-3.0902
70.882	6.91072	11.3031	1.35774	0.976718	3.46808	3.7561	3.81519	2.18261		59.536	1.16093	-1.99832	-3.15138	-3.80459	-2.46785	3.67284	-1.12265	0.963099		30.988	-6.87593	-8.90153	-8.25962	-7.29455	-5.2803	-14.7446		59.536	3.95412	-0.207767	-5.91054	-0.0284977	5.8781	-1.33269	-2.22321
71.463	9.62003	7.8512	-0.726165	2.97063	5.75498	9.08441	4.74002	6.68652		60.024	2.27385	-1.34853	-0.957066	-2.9243	-2.00682	2.5125	-3.15547	-1.39569		31.242	-7.19121	-9.11089	-9.4632	-6.99066	-10.918	-11.1935		60.024	3.01336	-0.702391	-1.71841	4.44289	4.70643	2.68059	-0.799022
72.044	5.55536	10.0699	-3.91741	1.85682	4.0445	3.86004	3.3347	3.63799		60.512	2.83272	-1.47569	-2.20677	-1.48772	-0.100764	3.90835	-1.2985	0.580131		31.496	-3.61984	-7.32204	-10.5571	-11.4656	-13.3339	-8.41952		60.512	0.738982	0.46961	-1.85937	1.69274	3.31358	1.91779	-2.03988
72.625	7.16098	-4.92994	-7.77163	-3.25366	6.33661	6.52741	5.04366	2.37035		61	3.50424	-0.824207	-2.3449	-2.16151	-2.74965	4.08264	-2.3295	-0.109427		31.75	-7.71734	-4.20165	-8.8747	-11.1638	-12.7502	-13.2005		61	1.68656	-1.91398	-0.444516	5.3877	1.58838	-0.398904	-1.39027
73.206	-1.22995	6.29611	-4.73335	6.19472	4.40907	6.75318	0.755758	0.772493		61.488	4.28842	1.71705	-2.1492	-0.612293	-0.620126	5.47982	-2.5818	-0.908804		32.004	-4.81705	-6.8608	-10.4159	-9.08534	-11.3891	-10.3143		61.488	-1.81057	-1.2976	-3.14053	2.74998	3.3086	-2.93621	-0.739087
73.787	7.82685	3.97009	-1.80263	3.97968	3.37297	8.31511	2.69321	4.17775		61.976	4.18529	1.70366	-3.50854	-2.50672	-1.15661	4.21104	-4.27759	-2.48466		32.258	-3.91893	-4.74393	-9.84749	-10.4523	-11.2506	-11.9829		61.976	2.2476	-1.3479	-3.16963	4.00176	2.69641	2.52807	-2.97526
74.368	4.99789	-5.46366	-6.75733	4.99006	7.22827	7.76874	2.52267	-1.30275		62.464	3.97263	1.46898	-3.75622	-2.73365	-1.35908	4.05408	-4.41688	-2.61477		32.512	-6.3563	-7.29545	-9.83599	-14.0425	-11.4457	-9.65101		62.464	0.749969	-1.06488	-2.19849	2.36526	5.19623	2.21612	-2.98769
74.949	2.3941	-0.338625	-10.5975	2.33695	2.97495	9.11406	4.35522	-0.780129		62.952	6.42823	2.34637	-0.447758	1.81805	-0.560839	5.23119	-4.5552	-2.74358		32.766	-1.12913	-3.51536	-5.82589	-12.6337	-12.308	-14.6518		62.952	3.91877	-3.22631	-3.89377	0.618229	3.5858	0.683455	-1.88752
75.53	3.45976	-2.32158	-1.98997	-0.868611	1.94632	10.7955	-0.253583	-6.92104		63.44	8.21879	5.11363	-1.02757	5.70396	2.23813	4.07571	-3.91477	-3.2044		33.02	-4.12631	-4.07031	-3.2616	-9.44818	-11.7261	-9.87424		63.44	0.642906	-2.94329	-2.69992	4.42731	1.9762	3.37449	-5.00811
76.111	-4.13861	-3.07932	-8.37916	3.26224	-5.07987	11.3686	-0.414876	-3.16993		63.928	6.67765	5.88189	1.28215	4.36854	0.815624	1.47656	-5.16222	-4.77502		33.274	-0.570018	-3.73805	-7.69869	-9.48582	-10.9223	-12.9849		63.928	1.1446	-2.9936	-5.06139	-1.87419	0.922947	5.40029	-5.46059
76.692	1.15437	-6.61197	-3.54295	6.06279	-1.32586	6.61113	-0.350893	-7.08234		64.416	8.80483	5.42896	-0.407465	2.70073	1.17167	2.7671	-4.29756	-4.67765		33.528	-1.90469	-4.07413	-9.47045	-10.5244	-11.8967	-12.5395		64.416	1.31276	-2.59944	-8.75596	-3.84184	0.0926787	0.871947	-3.13387
77.273	-2.55033	-2.91965	-7.3703	7.19967	0.541652	4.96751	1.82724	-7.54716		64.904	7.71145	6.64374	3.34807	5.92275	1.08408	0.725101	-4.43187	-6.0234		33.782	-2.0192	-6.74519	-8.13245	-9.00844	-11.8714	-11.3156		64.904	2.48072	-1.20526	-4.67252	-1.92011	3.04092	2.45608	-3.91688
77.854	-7.364	4.33085	0.249821	11.0062	-0.699577	3.32664	3.34173	-7.6755		65.392	6.28643	6.30403	3.21545	5.92352	0.663964	1.12838	-5.23182	-6.70115		34.036	-1.6913	-1.4179	-6.24022	-8.71561	-14.5131	-14.3134		65.392	4.64849	-1.69993	-2.69995	-4.44235	-3.34348	1.81933	-4.5874
78.435	-8.28677	-0.0827953	0.539577	2.37111	-2.82735	1.02182	5.08145	0.0881996		65.88	7.41866	7.29875	4.30581	7.36974	3.46692	1.31027	-6.36405	-7.93312		34.29	0.967918	-6.31444	-6.57153	-9.97928	-10.9328	-15.1994		65.88	3.0383	-0.527895	-4.61603	-3.40858	-3.06055	2.62832	-0.923251
79.016	-6.09658	0.505948	1.27667	9.85003	-0.619463	-3.94696	2.26861	-3.70049		66.368	7.99705	6.51681	5.17473	7.37254	3.38185	-0.284748	-5.71745	-10.9415		34.544	1.51403	-1.2126	-6.68191	-8.24387	-12.7973	-13.4182		66.368	3.31684	-2.68914	-4.86522	-2.92994	-1.11031	4.88303	5.52
79.597	-4.79358	5.87475	4.57215	5.99845	-6.40928	-3.13526	4.34765	0.513977		66.856	8.02161	7.29157	7.82225	7.82082	2.96433	-1.43444	-6.292	-10.393		34.798	0.502613	0.998772	-5.68248	-8.62047	-14.1066	-12.8586		66.856	7.59522	2.483	-6.11418	-5.562	-4.71503	4.80563	-3.14656
80.178	-4.48903	0.35682	8.98149	12.8163	-1.64126	-5.20976	4.54076	0.620504		67.344	8.71459	7.95637	6.13728	9.93684	2.3255	-0.583244	-4.53213	-8.95429		35.052	4.04479	1.20857	-2.57321	-6.77575	-13.4161	-11.6317		67.344	4.09567	1.98854	-7.80735	-6.527	-6.65251	4.61833	-0.478518
80.759	-8.73863	1.84094	6.1713	2.74803	1.35123	1.05174	4.29238	-1.38091		67.832	8.1871	5.06679	5.45319	6.38729	2.24315	-1.17557	-6.99338	-9.95864		35.306	2.80726	-1.36098	-3.24298	-5.82081	-9.72597	-13.8486		67.832	4.48487	2.71637	-4.94473	-4.26941	-8.58945	5.32108	-0.364777
81.34	0.790799	-2.11744	10.6971	7.90467	3.45706	-2.57298	9.6025	1.28753		68.32	9.32806	7.84509	7.32555	8.17218	2.82842	-1.87809	-5.56464	-8.96163		35.56	5.67892	0.401273	-4.24734	-3.86674	-9.81385	-9.17597		68.32	-0.792721	3.5554	-3.85967	-6.56702	-6.52588	0.691634	1.8613
81.921	-4.78976	0.814896	3.78096	6.73064	0.231769	-1.19505	8.4711	2.29248		68.808	9.24858	6.84683	8.08773	8.51377	1.19244	-1.57965	-8.13478	-10.4077		35.814	5.54869	0.273106	-4.36405	-4.02464	-10.0131	-9.39165		68.808	3.70734	3.83895	-3.44104	-6.64208	-13.2396	-0.492268	3.31081
82.502	0.51954	4.08228	9.08956	6.33702	-1.76911	-6.25892	2.34261	2.07839		69.296	10.0598	4.51648	5.96197	10.1898	1.11302	-3.50247	-7.25934	-7.96352		36.068	4.52769	3.69898	-5.14866	-5.2945	-12.5459	-12.6067		69.296	1.98508	2.34483	-5.91108	-4.71682	-11.8418	-4.78621	2.53927
83.083	0.496345	7.46239	7.06725	7.61264	1.34328	-5.87573	3.21703	6.53417		69.784	9.65062	6.29851	6.72609	9.31155	0.590157	-3.75764	-6.60498	-8.29574		36.322	6.72705	2.01225	-2.1567	-7.34297	-7.52348	-10.1545		69.784	2.92938	4.07303	-3.71422	-4.79127	-10.5546	-2.63467	0.546678
83.664	-5.63726	-5.82266	6.71397	8.55747	2.90226	-2.82325	-1.23899	7.10426		70.272	11.6877	5.41516	10.1579	9.76779	0.735	-4.45626	-6.17168	-9.62659		36.576	5.81346	3.8796	0.500727	-4.6145	-8.9457	-13.4794		70.272	2.65136	0.579123	-5.07269	-3.08766	-8.71153	-5.70435	-0.222558
84.245	0.229693	2.56036	2.02967	6.94926	6.68559	-3.87927	1.41898	5.89977		70.76	10.9489	4.19978	6.14627	7.89192	1.10312	-3.82052	-9.29278	-7.28939		36.83	5.89805	3.63437	3.71251	-7.5535	-12.8126	-10.4704		70.76	-0.293395	5.30756	-2.65316	-3.82824	-12.757	-0.884159	0.787098
84.826	-0.902922	4.16689	0.458705	3.56573	0.471016	-0.488262	1.41314	8.69849		71.248	12.9897	2.54129	5.9135	7.79507	0.472317	-5.18376	-7.30158	-5.83968		37.084	4.86973	6.4988	-1.52132	-6.49331	-7.79084	-4.57183		71.248	0.206221	3.48056	-1.45562	-4.90191	-13.691	-8.17414	-4.42437
85.407	5.07587	5.21906	4.6677	4.62908	0.147413	-3.76133	-5.92317	6.61153		71.736	11.9213	4.88414	9.45959	7.6995	0.953721	-3.87929	-9.53141	-6.49971		37.338	5.72852	4.3618	-7.20076	-3.10057	-13.3249	-10.3393		71.736	1.70578	3.65371	0.631029	-2.08647	-13.2913	-3.3521	2.92078
85.988	6.27706	7.82789	5.87881	0.028154	-0.063018	-3.92072	0.187797	5.75002		72.224	13.7436	2.5617	6.89569	4.4941	-1.23043	-4.1293	-8.76005	-7.04722		37.592	10.5855	4.4456	-0.436917	-6.48639	-8.63686	-7.43953		72.224	0.205285	4.60477	-0.170983	-6.15972	-11.4469	-11.8625	-0.288573
86.569	3.7005	9.21548	9.98086	2.65181	-5.27141	-0.855323	-0.809511	6.22506		72.712	14.679	2.79619	5.44404	4.40112	-1.0801	-2.37824	-6.98747	-5.26001		37.846	10.7742	6.41688	2.10357	-4.76187	-8.3935	-8.87244		72.712	-1.62858	1.77821	0.360563	-6.56611	-10.8245	-6.59428	-0.608009
87.15	3.56831	4.15953	-3.80399	1.27778	-1.03334	-0.898485	-3.91511	5.25889		73.2	15.5051	2.80988	6.43801	3.64281	-1.03974	-2.95941	-6.65811	-5.13806		38.1	7.07217	6.94234	-1.02375	-5.59365	-3.59479	-9.97139		73.2	-0.795809	1.28514	0.559002	-1.97233	-8.86855	-14.7697	-0.0375494
87.731	6.10257	10.3266	3.07977	0.0171459	-3.68215	4.39423	0.759877	4.18484		73.688	14.6666	3.71387	1.09983	3.33029	-1.1093	-2.20614	-7.32751	-4.01471		38.354	9.25735	7.13309	-0.0410679	-2.20396	-5.68516	-12.8475		73.688	-0.629722	2.68113	2.97989	-5.71173	-11.6902	-12.1665	0.867228
88.312	11.9698	8.27214	-1.70126	1.42543	-6.21787	-1.64386	-2.00678	1.7807		74.176	18.0522	2.17487	1.09621	2.01914	-1.62212	-0.340638	-6.88456	-7.11217		38.608	11.9964	5.76692	2.05162	-0.148336	-4.99792	-2.50074		74.176	-1.24142	2.07729	2.51211	-2.00654	-7.51161	-10.8959	-4.56036
88.893	9.39219	9.10718	2.2973	0.724804	1.02614	1.20946	-2.10399	6.71314		74.664	17.1064	1.08178	1.76049	1.37605	-1.8004	2.19268	-4.21813	-5.43044		38.862	9.95602	5.51053	-1.19012	-6.87121	-8.6442	-5.5978		74.664	-1.18645	-1.19302	2.3779	1.58765	-6.66624	-16.069	-8.32035
89.474	5.59176	6.05386	-0.702378	-0.75142	0.272104	4.06529	-0.198416	5.64884		75.152	15.7181	1.54573	0.981596	0.178821	-1.86633	2.94937	-6.2171	-6.19173		39.116	8.02509	4.03058	4.56706	-3.37257	-2.9573	-1.472		75.152	-0.131474	-0.796478	5.13279	0.515276	-7.2652	-14.0192	-3.9683
90.055	2.34619	4.00095	-5.47813	-5.2255	-2.81334	-1.18749	-3.73452	2.14334		75.64	15.5541	-1.32215	0.426218	-2.46142	-4.48656	1.04057	-3.88147	-5.39606		39.37	7.53698	6.3271	-2.78795	-2.87463	-5.04834	-6.34558		75.64	1.25686	1.04471	5.99903	-1.55701	-5.1974	-11.9687	-4.05979
90.636	7.32204	6.72616	2.41443	-2.36415	-2.23022	-1.88222	-0.601204	3.97445		76.128	12.7254	-3.41073	-2.23896	-2.10022	-3.54997	0.910728	-5.43343	-6.15451		39.624	10.4917	9.51122	-4.14401	-3.93293	-5.91731	-8.77407		76.128	2.3119	-1.00278	2.8655	1.25967	-6.24064	-10.9176	-7.26151
91.217	6.63031	14.7849	-0.135858	3.7215	2.4659	-1.13003	-4.79847	4.5866		76.616	12.5653	-3.60888	-2.45834	-2.2931	-3.72321	0.78209	-5.53965	-6.24487		39.878	12.3337	12.8052	3.16556	0.563648	-3.67531	-2.97971		76.616	3.36697	2.39439	1.73219	0.743079	-8.28385	-11.3103	-13.129
91.798	0.604214	5.39945	-5.68461	-0.524149	-3.72499	-8.7087	-0.104114	4.64647		77.104	9.29617	-0.472146	-3.56526	-6.37337	-6.45069	2.09911	-2.64457	-5.3338		40.132	10.5075	3.20895	-0.637026	-2.71821	-7.10012	-6.29582		77.104	3.08877	-0.20821	1.04356	-2.88459	-0.104806	-12.1468	-8.99573
92.379	6.24365	10.4585	1.99034	-2.43446	-1.24737	-3.2849	-4.51814	5.59852		77.592	8.25127	-3.11161	-3.893	-6.22992	-4.06574	3.08403	-0.52594	-3.86574		40.386	7.01304	8.38926	-2.21841	1.11038	-3.96949	-12.278		77.592	2.25508	-1.14391	1.68849	2.82111	1.96312	-8.64947	-16.306
92.96	-1.34039	8.18414	-5.66661	-1.12058	-1.43458	-5.96976	-4.26278	2.44274		78.08	8.09731	-3.30504	-4.10823	-6.41828	-4.23501	2.95908	-0.62821	-3.9518		40.64	6.85039	8.235	-2.35636	0.938333	-4.17232	-12.4817		78.08	2.53257	-3.30159	0.333651	1.3046	-3.19121	-4.04047	-15.2822
93.541	3.62978	2.79861	2.4556	-2.02699	-2.84219	-4.20773	-6.67137	6.62358		78.568	8.05651	-2.60796	-6.21091	-8.38286	-4.51403	2.39095	0.0486347	-2.92531		40.894	8.464	8.07952	1.72692	-3.67879	-5.26415	-3.35144		78.568	4.58793	-0.903464	-1.13207	2.12141	0.321067	-6.20874	-8.0354
94.122	-0.401506	5.96845	-1.42087	-0.375935	-3.02578	-8.88771	-3.96615	-1.97005		79.056	7.79556	0.868523	-6.97879	-10.0126	-5.34722	-0.175915	-0.495397	0.99151		41.148	9.965	8.58949	1.6981	-6.18542	-2.24498	-0.109438		79.056	3.19894	3.49492	1.62467	2.04933	-3.05562	-5.04319	-5.45448
94.703	-0.101017	0.471365	2.3706	2.83254	2.34797	-4.45415	-4.14713	3.43963		79.544	6.87001	-1.32001	-7.18965	-10.1962	-6.73458	-0.519269	1.62859	1.02089		41.402	4.90896	8.87606	0.557191	-5.80377	-6.55924	-5.75569		79.544	2.03227	-0.995313	-4.0628	1.75499	1.45648	-0.0994124	-11.9839
95.284	1.64226	2.30728	-1.50338	-1.6238	-1.05429	-9.46261	-7.88098	4.51929		80.032	6.61322	1.04867	-8.17677	-10.7116	-5.89831	2.58312	3.97617	4.16283		41.656	8.85145	8.49477	0.41532	-7.97827	0.570855	-3.73463		80.032	4.86573	2.1814	0.694408	4.90505	3.96846	3.51147	-3.17933
95.865	8.71711	-0.746118	0.734932	0.921657	-8.67702	-9.46867	-2.72326	0.824482		80.52	7.02519	-1.13653	-7.49571	-11.3365	-3.83838	-1.20207	1.76957	5.19512		41.91	5.23695	4.55677	-1.83861	-6.93114	-5.07691	-2.26848		80.52	1.47708	0.358391	-0.77037	2.94394	1.03585	-2.76614	-11.1518
96.446	6.79011	-4.91112	-0.692301	2.02445	-3.29801	-1.80565	-7.89621	3.24412		81.008	7.10594	0.902202	-7.9242	-8.62642	-1.77702	0.680741	1.56435	4.6733		42.164	9.17657	9.06206	-1.42682	-5.66236	-1.83587	-11.0239		81.008	3.19969	3.20235	3.32065	1.20499	1.54751	1.40107	-5.45692
97.027	1.19449	-6.29891	1.21487	-4.87102	-3.58395	-5.58469	-7.62205	5.8893		81.496	6.74437	0.0537539	-9.90669	-12.4702	-3.15863	1.00933	-0.306141	1.93072		42.418	7.337	4.344	-1.57151	-4.83858	-2.26156	-4.00093		81.496	3.03356	6.93549	0.856347	1.57706	3.50343	2.12419	-5.53915
97.608	-1.95872	-5.354	2.67863	-2.65366	-5.53485	-8.80578	-4.90079	1.42672		81.984	7.94048	-0.792963	-8.55425	-9.97906	-3.98322	1.67261	0.1581	-1.03262		42.672	9.71827	9.51371	1.06066	-6.3487	-6.35398	-6.42174		81.984	0.978707	3.11339	-2.16327	-0.606526	2.79247	3.62542	-6.39851
98.189	7.77483	-2.52093	-2.96775	-1.76794	0.293717	-9.0245	-3.95467	2.63414		82.472	4.36095	-1.08238	-7.3113	-7.37508	-1.47298	-0.107195	1.95709	0.116612		42.926	9.32038	8.5712	1.91415	-7.08158	-8.11312	-1.73079		82.472	-2.63154	1.62495	3.37292	4.54312	0.52572	6.5714	-2.47947
98.77	-0.493843	-9.13308	-1.94652	-0.547247	-0.0982621	-7.46307	-9.67257	2.51159		82.96	4.1169	-0.37003	-7.51117	-8.43606	-4.07234	1.44771	-0.1314	1.71176		43.18	10.81	6.40537	2.54452	-9.37054	-2.20565	-2.37253		82.96	-3.13048	4.13683	0.464903	0.692636	-0.630174	3.51765	-4.00426
99.351	6.34629	-5.30165	-1.14663	1.67508	-1.7108	-6.78816	-4.38784	0.170171		83.448	4.20835	1.78854	-5.93161	-9.93977	-3.11463	1.67068	-0.44068	2.41948		43.434	9.63167	9.46069	3.50734	-7.88225	-2.29821	-3.34695		83.448	-1.85146	1.64905	-3.33175	0.6198	1.99144	-1.98029	0.0270983
99.932	2.07291	-7.58225	0.0985378	0.676769	1.12275	-2.44424	-1.76715	2.72101		83.936	4.19086	1.50446	-3.12815	-8.10841	-0.26648	3.45061	-0.415191	0.573125		43.688	3.11866	2.84828	-0.641818	-5.7278	-1.94637	1.45705		83.936	-3.12779	2.38384	1.20517	-0.564293	0.612749	1.41089	-1.71875
100.513	3.79706	-12.1972	-7.87772	5.90225	0.0690435	-3.54241	-7.8105	-6.28034		84.424	2.06444	1.66664	-3.76743	-5.71974	0.47211	2.12084	-1.72159	3.06158		43.942	6.82657	3.90149	1.5415	-7.46274	-7.37233	-4.07163		84.424	-3.73723	5.23009	0.631236	-2.08188	-1.65514	-2.41994	-2.90848
101.094	5.85199	-10.1465	-5.40877	-0.315177	-1.76082	-2.52713	-2.4068	-3.50053		84.912	0.606879	0.830642	-2.18278	-5.21819	-1.23217	3.01472	0.640127	5.44039		44.196	11.8665	6.39812	3.94618	-9.64261	-5.24275	0.955901		84.912	-4.56868	4.52115	0.613108	-3.93296	4.29885	-2.13949	-3.54213
101.675	9.23761	-9.09695	0.0608755	0.0244601	4.29981	-7.50951	-16.1116	-5.49512		85.4	-0.292931	-0.670182	-2.37417	-3.27041	0.620682	5.35448	0.558861	7.59846		44.45	7.90521	2.11594	-0.872187	-5.1563	-3.89097	-2.34925		85.4	-3.95544	3.0348	-0.182542	-4.67312	0.252496	-0.525535	-2.39747
102.256	5.62051	-15.2708	3.6423	2.81002	0.695365	-3.15623	-7.36935	-6.3752		85.888	0.142801	0.386405	1.4362	-1.43194	-1.63597	4.25125	1.92351	8.64691		44.704	8.83154	7.16609	1.97528	-9.33711	-5.98363	2.56847		85.888	-4.56417	0.326617	-1.86682	-3.7468	3.31688	-3.24478	-5.03009
102.837	-1.88826	-9.89034	-0.997871	2.48592	6.0925	-6.3562	-4.5134	-5.91854		86.376	0.136306	0.667085	4.02613	-0.813884	0.997875	5.37171	2.9563	5.3635		44.958	5.53442	2.10414	-0.622508	-7.07394	-0.742964	1.04239		86.376	-4.50597	0.72993	-0.995292	-1.26513	6.26975	-1.40836	-1.99555
103.418	-1.84435	-9.84453	-0.970795	2.49658	6.04676	-6.44273	-4.65486	-6.12515		86.864	-0.645741	-0.383683	2.84007	-0.305105	1.63335	5.93809	2.54612	5.74825		45.212	5.34719	1.9301	-0.776656	-7.25566	-0.946732	0.850311		86.864	-5.44751	0.0225315	-1.01239	-3.89478	4.33333	-2.90518	-0.960545
103.999	3.86329	-9.9112	-2.38762	1.73086	3.55812	-6.30474	-8.90484	-11.1061		87.352	-1.20333	-0.432552	2.76693	0.427743	1.82603	7.39484	5.13744	6.46782		45.466	6.15876	2.86621	-0.709375	-2.66004	-6.2616	-0.230006		87.352	-8.16654	-0.462238	-1.69588	0.364236	0.952029	2.26473	0.85269
104.58	-1.20985	-15.2015	-6.24839	1.52207	0.737695	-3.83111	-4.93001	-5.86144		87.84	-2.09201	-0.701728	3.14008	2.27356	2.02036	6.40864	4.95249	5.85555		45.72	7.85804	3.46803	-1.97621	-9.95373	-4.2431	-1.643		87.84	-7.32972	0.720076	1.28755	-3.93254	4.45917	-2.67642	-5.33364
105.161	3.15837	-18.0489	-2.77537	-2.12982	2.58546	-2.02186	0.380718	-4.94667		88.328	-4.20066	-3.52453	1.29286	-1.10097	0.771924	7.64618	4.76903	3.91144		45.974	6.33394	-3.1533	-5.35492	-6.58117	0.775415	3.83355		88.328	-6.15926	-3.31941	0.16015	-1.11844	1.4103	-3.17309	0.813784
105.742	-2.92099	-12.2311	-5.30193	-1.33595	1.8792	-3.43255	-1.5282	-6.13958		88.816	-3.30705	-1.45651	1.55862	-0.918053	0.969613	5.10746	3.80931	3.07993		46.228	7.91981	2.66889	-3.84551	-5.76456	-1.20603	0.421869		88.816	-8.09959	-3.46957	0.0330181	-4.19349	2.58316	-0.558658	4.07272
106.323	-1.89246	-15.6371	-7.38365	0.459207	2.8411	1.15905	0.343226	-8.32904		89.304	-6.30006	-2.05319	1.71516	-0.622124	0.502335	8.01471	3.62889	2.80547		46.482	3.61565	-1.2876	-0.336837	-7.61502	-3.74299	-0.100265		89.304	-9.37293	-6.84151	-1.09384	-3.49102	4.64442	1.72243	-0.112401
106.904	-1.42275	-12.9337	-1.1317	-0.522142	0.137836	-3.91374	2.55055	-0.848383		89.792	-4.95745	-3.75902	0.762493	0.120167	2.3701	6.36795	2.11667	3.19918		46.736	4.75483	-2.46721	-2.94002	-2.46586	-3.05767	2.26715		89.792	-8.97926	-6.65744	-0.998195	-0.566599	0.260711	0.670143	-3.7416
107.485	-5.73416	-14.7875	-4.87944	-1.61336	-4.1195	-2.98426	5.20488	-1.03094		90.28	-5.27924	-5.35175	-2.96602	-1.58006	1.3507	5.50052	3.38375	5.03884		46.99	2.33736	-2.75881	-4.09948	-5.5393	-5.92786	-2.25366		90.28	-11.9186	-10.4729	-2.79116	-4.97579	3.76536	0.840022	-0.370438
108.066	-0.493398	-9.53195	1.59532	2.29664	0.624634	-5.38585	-0.693797	3.34554		90.768	-5.3765	-5.49804	-3.13704	-1.72278	1.22193	5.41243	3.31905	4.99111		47.244	3.47437	-3.16239	-9.03743	-5.7242	-3.79799	-0.884928		90.768	-8.85753	-8.73235	2.74949	-1.38527	3.49169	2.12093	-3.22116
108.647	-2.58942	-5.05597	-2.26302	-1.45884	5.0369	-6.11852	-0.812139	6.05881		91.256	-6.58258	-5.86455	-3.30609	-1.64132	2.42825	4.77035	4.25589	6.05599		47.498	1.05477	-4.90015	-3.97609	-3.68724	-0.66804	-0.515531		91.256	-9.57388	-8.76909	-1.70956	-4.68394	0.106342	2.17952	2.92843
109.228	-9.1334	-5.13739	1.4344	1.67575	10.2284	-6.29338	2.07207	2.44224		91.744	-5.2308	-4.34014	-5.36206	-1.33567	0.747435	4.24097	5.19429	9.90016		47.752	0.856338	-1.74987	-4.24877	-2.65062	0.35087	2.29897		91.744	-7.06763	-8.47201	-0.723889	0.794868	1.94264	1.57133	-0.477217
109.809	-6.01427	-5.88736	2.68755	-3.41075	5.97689	-6.46599	1.7366	6.05138		92.232	-5.32115	-4.48037	-5.52714	-1.47248	0.623954	4.15762	5.13424	9.85695		48.006	0.545773	-0.267074	-4.74436	-0.614335	3.36986	2.22525		92.232	-7.44987	-8.8411	-1.62681	-0.948861	1.11167	-3.037	-0.771465
110.39	-14.121	-3.52815	2.16305	0.948327	3.94904	-1.85858	6.07034	6.21957		92.72	-3.29807	-5.06299	-4.46798	-1.82952	1.83559	2.40921	10.6313	11.2597		48.26	-3.32136	-3.34065	-5.35174	-3.68948	-3.38883	-5.40336		92.72	-5.94281	-6.65413	0.692794	-2.35958	3.39121	7.57674	0.490119
110.971	-9.7869	-3.28202	-2.58356	4.19739	6.36706	-3.47115	-1.03783	5.50237		93.208	-2.60599	-5.088	-3.62902	-1.18454	4.60459	3.21797	9.3522	10.8862		48.514	2.25496	-3.30391	-6.73755	-5.20938	-2.59188	-3.58687		93.208	-7.87977	-9.91108	-4.20953	-1.5484	-4.5521	3.1903	6.52974
111.552	-10.6788	-3.81569	1.00322	2.2253	4.67538	-2.1926	0.412103	7.56647		93.696	-2.57824	-5.33316	-5.34357	0.795785	3.93095	4.58391	7.85243	11.403		48.768	-1.72525	-2.82351	-2.23512	-4.61847	3.64963	-8.32526		93.696	-7.48296	-11.5008	-1.6671	0.262444	2.17063	1.58144	-4.09705
112.133	-13.9077	-0.795855	5.81227	6.80982	8.09622	-0.689599	1.53124	9.85631		94.184	-1.88149	-5.46512	-4.5005	1.22259	5.03692	0.507026	10.0209	13.2547		49.022	-1.70642	-6.45499	-5.84444	-6.02785	-0.108763	-1.39632		94.184	-6.30794	-8.20118	-4.23547	-1.26039	-5.77397	6.19459	-2.16806
112.714	-6.47378	-1.667	6.95466	2.39538	11.5185	1.37118	-0.791543	7.70524		94.672	-0.960168	-2.81722	-3.54424	-0.681891	4.58916	1.43179	11.8577	13.7746		49.276	-4.02186	-5.19834	-3.5655	-2.43752	-3.86704	-8.02227		94.672	-6.79912	-10.4565	-4.91464	-0.339127	-3.60811	3.47418	-7.57218
113.295	-16.4881	1.45972	6.09702	7.20416	9.94208	0.43418	-0.556233	5.77992		95.16	-1.59205	-1.05609	-4.36366	-0.0287599	4.6988	-0.530694	9.02932	11.5183		49.53	-4.22712	-5.38688	-3.73163	-2.62523	-4.06963	-8.20311		95.16	-4.62316	-8.60022	-7.92684	3.47067	-1.22072	4.75352	-2.75388
113.876	-10.9508	4.25093	-0.871775	5.90282	14.9226	9.16606	-1.98506	7.3026		95.648	-1.66601	-0.848403	-2.51431	-0.37356	4.92142	0.0640398	8.86926	10.0412		49.784	-4.09996	-4.57616	-8.3428	-8.47987	-0.0498743	-0.161055		95.648	-6.89117	-9.85445	-8.16093	-0.164342	-2.83401	9.36593	6.06461
114.457	-13.8619	1.15106	3.27046	8.60245	13.4601	14.789	1.36642	3.16216		96.136	-1.84873	-0.416363	-2.88506	0.172609	5.59034	-0.561783	8.26637	10.1212		50.038	-3.75147	-3.54393	-8.62124	-5.00143	1.41446	-4.34055		96.136	-6.04758	-10.6637	-12.1725	2.75583	0.218659	14.4225	5.77216
115.038	-5.66583	4.93784	3.07924	6.19192	11.5545	11.3031	-0.501794	1.35862		96.624	-1.47351	-0.426627	-1.36478	1.27642	5.92782	1.48074	5.33175	9.09164		50.292	-4.40386	-6.73462	-1.34471	-1.85656	-8.34328	-8.29716		96.624	-4.64792	-6.69452	-10.4059	1.3423	-3.8405	7.47877	3.92432
115.619	-5.47374	8.94457	7.77679	6.78231	10.0947	12.0416	0.854741	5.89198		97.112	0.681857	1.23193	-1.62012	1.38234	4.26718	3.0805	6.9543	7.84135		50.546	-6.83488	-2.37045	-5.06876	-3.71193	2.34356	-5.2531		97.112	-7.80331	-9.28034	-11.3057	-2.40494	-4.1226	5.86806	3.63219
116.2	2.38098	4.28233	2.91861	4.81805	8.74742	11.8934	0.102692	1.31781		97.6	-1.93817	0.337087	1.57116	0.490373	5.83066	1.68195	6.24515	9.03703		50.8	-4.7112	-3.78474	-1.46004	-1.90085	-6.30277	-4.43059		97.6	-4.73594	-8.97667	-9.98291	-5.15257	-1.62767	7.92369	6.11796
116.781	-6.65724	12.7289	2.50468	0.0768973	8.0681	9.74745	-4.09128	1.96945		98.088	0.5553	4.55553	1.43128	-0.510583	6.50717	3.61843	5.20429	4.78978		51.054	-3.69945	1.24475	3.92591	-7.75665	-0.615607	-1.71851		98.088	-9.11248	-8.11684	-12.1042	-7.45614	-0.689039	6.4234	5.93719
117.362	4.41155	9.17306	-0.465015	2.44772	-0.0543264	14.0481	4.82839	3.18024		98.576	-0.282171	4.10949	2.62693	-0.620517	4.96337	4.55662	7.27618	7.65517		51.308	-4.79963	-1.50419	-5.24425	-6.94598	1.51617	-4.22799		98.576	-7.48846	-7.25639	-9.89187	-8.09345	-4.75117	7.14498	6.20097
117.943	3.36512	8.72597	1.67616	-0.847268	2.71347	7.35093	1.8617	0.394631		99.064	-0.117245	2.33231	3.93591	-2.17275	7.31039	5.05208	6.90526	8.07764		51.562	1.87717	-0.698209	-6.52605	-4.13551	4.42589	-5.95901		99.064	-7.30832	-6.95086	-10.2347	-4.62004	-2.70296	6.97728	11.5759
118.524	6.87009	9.94314	3.48373	3.30301	2.14925	16.7671	2.45308	3.83486		99.552	-1.17214	2.11289	4.02489	-1.05617	7.43713	6.43816	5.7582	6.27941		51.816	-0.669028	-6.89286	-0.919485	-5.32522	-9.21976	-6.24492		99.552	-4.46094	-9.31136	-9.02166	-11.2581	-3.87776	7.03142	15.7288
119.105	3.3709	10.9357	4.0688	0.120772	5.47525	11.2965	3.49144	1.50094		100.04	-1.78018	-0.326538	2.33833	-0.38186	6.23248	9.1593	8.72391	5.59381		52.07	-4.66044	-3.53256	-5.53566	-10.0707	-7.53189	-3.75237		100.04	-8.83518	-7.44899	-6.69712	-10.7855	-5.72002	5.19625	14.7706
119.686	8.42307	7.14793	4.09799	0.272656	3.58033	7.93921	3.75454	1.7262		100.528	-1.71915	1.12514	2.98736	-0.0387141	8.47424	10.1044	8.13571	8.35419		52.324	0.236296	-0.617317	-3.70789	-3.48293	-3.84383	-7.48137		100.528	-6.65327	-8.25263	-10.0389	-9.20225	-1.89641	10.0273	19.1458
120.267	7.91547	13.3577	2.23797	5.75865	5.68672	9.25078	7.68684	6.06621		101.016	-2.21126	0.0235011	4.0831	-2.24894	8.82908	10.6068	7.54916	7.00498		52.578	0.132295	-0.480434	0.341611	-5.00647	-3.4889	-0.876365		101.016	-4.69297	-5.94449	-8.49141	-10.9527	-4.51806	5.85796	16.1877
120.848	7.18142	16.7873	1.48869	-0.643491	5.23886	9.56451	7.39944	5.07654		101.504	-2.2565	-0.0758998	3.95889	-2.34587	8.74145	10.5554	7.51983	6.99063		52.832	-0.861311	-0.121905	-0.0538178	-4.0857	-3.13377	-3.4929		101.504	-2.95426	-4.08012	-12.0547	-8.25913	-7.80719	4.79925	17.5629
121.429	9.88757	14.3254	2.85016	-0.822668	1.90341	7.76931	10.559	11.4239		101.992	-2.41043	-0.950828	3.0592	-2.10726	8.54469	12.9502	9.60328	6.20003		53.086	4.03327	1.12495	1.43917	-2.27619	-5.11176	-5.66432		101.992	-5.43714	-5.54839	-6.61753	-10.566	-2.20827	4.40674	16.6049
122.01	6.14501	6.30539	10.1001	3.66555	1.68036	8.08739	9.4989	4.3304		102.48	-3.22861	1.28761	2.60625	-0.533105	9.57215	17.1245	12.9106	8.29984		53.34	0.927166	0.260147	1.70947	-2.91124	-6.20065	-3.2795		102.48	-2.91936	-7.79375	-7.29113	-12.5399	-3.94351	2.79153	15.7579
122.591	6.39817	13.7273	9.79409	5.71002	-0.43029	2.74097	9.88576	7.57394		102.968	-3.71101	0.0838795	0.822291	-0.401179	7.60161	16.0784	14.1085	9.73452		53.594	2.15372	2.95036	-0.909566	-7.65752	0.155132	-2.67177		102.968	-7.51203	-5.26062	-6.18656	-10.5143	-6.12405	3.50915	17.5777
123.172	5.98039	3.47999	2.37653	-1.24481	-0.650764	7.28561	5.83071	4.48785		103.456	-3.07988	2.32687	1.92955	-0.378138	6.18863	14.923	16.3081	9.50406		53.848	1.93518	2.75116	-1.0846	-7.84835	-0.0444128	-2.84115		103.456	-6.21513	-2.94899	-6.0816	-10.378	-10.1943	4.78182	14.064
123.753	7.78053	4.67454	9.51406	-0.19897	6.6856	7.38796	11.2226	7.18322		103.944	-2.00186	1.34992	-0.849748	-0.130641	12.111	14.5471	12.8427	8.71957		54.102	0.160451	0.218117	-2.03785	-7.70595	-0.354833	-4.34318		103.944	-8.91754	-5.41442	-5.08735	-9.01989	-6.93213	6.60953	17.5504
124.334	8.68747	3.75539	9.42891	4.40309	4.35657	1.93692	13.0616	4.54896		104.432	-2.69918	-0.846964	1.15109	2.67465	9.36875	16.3953	14.9345	9.26994		54.356	-1.05935	-2.98209	-5.7693	-3.2303	-4.10946	1.82213		104.432	-4.39702	-1.65689	-2.42603	-6.21779	-3.00414	-1.00775	19.37
124.915	5.92345	-1.05526	9.00993	-1.32754	2.58437	2.59915	9.56967	7.8073		104.92	-2.72739	-0.930432	1.04317	2.59331	9.29519	16.3563	14.9169	9.26629		54.61	1.27579	0.81721	-1.27893	1.35638	-4.75272	7.54369		104.92	-4.54246	-1.7875	-2.54207	-6.30501	-3.07703	-1.07001	19.3007
125.496	9.59955	9.02037	8.25711	-0.390878	1.25789	-1.0698	17.6359	5.18048		105.408	-4.08648	-0.567146	3.27097	6.40311	12.2237	16.5414	11.4565	7.26416		54.864	-0.278541	-4.60618	-5.1223	-6.50146	-4.39573	-3.9563		105.408	-5.35384	-0.91736	-3.43548	-8.39267	-5.37302	1.2005	16.2314
126.077	3.8269	7.53782	8.05932	-3.56471	4.82157	4.04119	13.1491	2.6685		105.896	-4.88758	-1.09043	2.27893	7.77074	11.8209	19.8394	11.6645	8.81912		55.118	-2.2779	-1.14115	1.47838	-2.91491	-4.26071	4.87773		105.896	-8.72003	-0.0464513	-2.32847	-11.8141	-5.89212	0.248225	16.273
126.658	2.93882	11.9415	7.97211	-3.07127	0.830955	1.26545	10.4426	3.16026		106.384	-4.57511	-0.833617	2.95594	7.91841	11.9757	16.4726	7.65203	8.70894		55.372	-5.16671	-0.343233	-1.69911	-4.32841	3.20792	4.04578		106.384	-5.75213	1.93634	2.66787	-8.68042	-7.07878	-1.03797	12.7591
127.239	9.93532	12.1204	8.10657	-3.02169	2.61938	1.15853	11.9609	1.98911		106.872	-4.92685	1.42553	4.30204	9.29059	10.2436	17.1075	8.53009	9.93362		55.626	-3.61162	-1.43464	0.456374	2.36916	5.01015	7.88117		106.872	-3.67235	0.031037	0.331297	-8.88051	-7.04412	-3.10253	10.245
127.82	8.14973	9.74107	-5.20397	-6.74931	2.7424	3.27598	9.59291	3.37727		107.36	-7.16503	0.798127	5.2061	13.9984	12.5137	15.0777	8.52097	7.60427		55.88	-3.94595	-1.08203	-1.05518	0.288911	-1.07623	2.38392		107.36	-2.70291	3.34875	1.21739	-5.52549	-7.01036	-3.83437	7.3975
128.401	7.80429	9.02577	3.70713	-7.47637	-2.57776	8.5067	9.783	0.213643		107.848	-3.62297	1.83974	4.11259	12.1529	12.4525	16.0496	6.73577	5.94312		56.134	-7.50302	-1.50761	0.766255	1.87531	-0.273445	7.3318		107.848	-1.39934	2.88949	0.437262	-6.17092	-7.19974	-1.12237	4.32766
128.982	-0.767676	11.6412	1.61764	-6.20288	-5.56333	2.62846	11.1979	0.0537976		108.336	-4.634	3.21703	4.46596	13.0875	12.06	12.8012	3.50784	4.3946		56.388	-5.50504	-4.60026	1.47623	2.35058	2.86297	11.0581		108.336	0.460592	0.0977067	1.99092	-5.9279	-7.50114	-6.411	2.81325
129.563	5.21163	13.1428	-1.36135	1.29337	-6.54764	2.97459	11.3931	7.23107		108.824	-5.53147	4.48557	6.044	15.1355	11.4474	8.44353	3.72606	2.51428		56.642	-6.95199	-3.02663	-1.59191	1.49251	7.11079	8.22961		108.824	-1.45644	1.7512	1.10059	-6.35199	-4.58124	-4.47804	0.298704
130.144	3.74221	14.3085	2.21462	0.123475	-2.75292	4.10065	5.14643	2.30104		109.312	-5.98202	2.86759	2.95783	16.5192	14.6147	5.19879	1.94599	1.63548		56.896	-5.84385	-2.12004	-0.882587	-1.58778	5.58113	10.8462		109.312	0.405145	4.62775	0.210723	-5.77652	-6.10671	-11.9902	-1.21599
130.725	-5.0648	13.4715	0.567733	-1.04591	-2.40139	11.2289	7.23568	2.48593		109.8	-5.31901	4.36309	7.09634	19.0163	13.4507	3.8448	0.723186	2.09155		57.15	-8.84728	-2.9916	3.60419	0.220835	3.05177	16.3524		109.8	0.15646	3.50514	-0.34534	-2.31261	-4.85533	-13.6141	-3.17528
131.306	3.90173	9.85413	1.69799	-9.3259	-4.60416	4.02588	-0.00582018	3.89685		110.288	-6.87574	5.97208	6.68177	17.1824	13.4	2.71488	-0.60901	4.77136		57.404	-2.96227	-1.30795	4.64623	-0.6372	7.52273	10.4148		110.288	-0.0913673	1.05006	-0.234258	-6.73803	-2.93822	-6.57195	-4.02363
131.887	-3.58043	14.2341	0.160948	-1.6054	-6.69456	2.26951	-0.0225139	3.75605		110.776	-5.43002	5.13901	5.71413	16.6841	14.018	0.920157	-0.717266	0.674917		57.658	-3.1888	-1.51353	4.46574	-0.828538	7.32734	10.2557		110.776	-0.560546	0.595846	2.7662	-4.38611	-8.24426	-5.19718	-0.205479
132.468	-1.0668	4.6115	-5.04341	-3.43998	-7.67259	-1.81806	3.74116	3.39687		111.264	-5.53737	5.64166	7.08231	16.6327	11.7493	-2.42826	-3.49047	-0.420001		57.912	-10.5268	-1.16388	0.173858	2.64683	10.9101	11.2084		111.264	-2.25106	-2.63527	1.87825	0.298696	-7.77346	-11.4898	-5.83196
133.049	2.44264	1.54182	-10.5818	-5.82964	-2.76049	3.20764	4.06299	8.26376		111.752	-3.53116	7.36892	8.23077	14.6946	12.1493	-1.10814	-3.37306	-4.18006		58.166	-9.75418	-3.70344	0.215033	3.90002	9.93754	16.9395		111.752	2.61487	-1.08772	2.21302	-2.12804	-7.08138	-11.8941	-10.2364
133.63	0.50347	8.1362	-4.2319	-1.44107	-9.95824	0.124379	3.2763	1.46784		112.24	-3.52247	7.32081	8.15951	14.6478	12.1071	-1.11948	-3.36505	-4.16082		58.42	-8.64857	-5.46553	1.58927	1.37549	8.85425	10.0047		112.24	1.70394	-0.539275	1.88163	-5.11078	-9.39025	-9.74366	-10.4188
134.211	-4.32874	5.39466	-7.77159	-7.38538	-9.59917	-0.623398	3.93667	-1.3242		112.728	-4.62242	6.164	10.5352	13.27	11.6225	-5.5734	-1.79975	-2.25117		58.674	-8.65443	-3.89458	3.51881	-3.59342	9.10464	8.84836		112.728	-0.98384	-3.43437	-1.44924	-2.42728	-13.1445	-14.2605	-11.8237
134.792	-3.27618	2.53943	-7.86751	-6.99592	-11.9055	-4.25791	1.1552	3.33207		113.216	-3.38657	2.23181	9.35788	10.6724	11.2512	-4.24765	-2.34384	-5.78445		58.928	-4.54954	-1.54613	0.114773	5.43774	13.4665	10.5816		113.216	2.44042	-1.32854	-0.557385	-1.74421	-10.0108	-11.4448	-12.451
135.373	-6.78326	1.68163	-10.9641	-8.38381	-11.9884	0.331946	-0.95698	-2.00776		113.704	-3.03714	3.41315	10.4053	9.52153	11.4375	-4.25336	-1.21953	-7.87176		59.182	-10.6672	-4.7535	2.8216	-1.19769	14.0509	6.75995		113.704	2.4212	-0.444005	-1.665	-1.95046	-9.32251	-14.0743	-10.4119
135.954	-8.40552	-2.73427	-4.72808	-4.1046	-11.1811	-10.2983	0.600132	4.21187		114.192	-4.12968	1.81914	6.7886	8.81748	9.84824	-2.14607	-1.20461	-8.40199		59.436	-5.78522	-2.29447	4.75043	-0.277464	7.30234	8.38345		114.192	5.51404	1.66369	2.11681	-0.0460337	-8.63515	-14.3711	-8.37298
136.535	-0.0318102	-3.81938	-9.60384	-8.71387	-11.817	-9.03743	-4.84012	3.21318		114.68	-2.77532	1.22754	5.17443	7.2269	11.2611	-1.92578	-2.85463	-10.0418		59.69	-6.79241	-3.94679	2.56792	0.865079	13.7764	12.4521		114.68	1.05231	-1.44989	0.676927	2.30242	-7.50431	-10.7798	-13.2232
137.116	-7.77321	0.426333	-5.14696	-4.65607	-6.45162	-5.21889	-5.38885	4.88509		115.168	-4.19626	-0.806069	2.89615	8.08313	9.23169	-0.148043	0.830422	-9.90236		59.944	-10.0221	-3.48824	3.16298	1.45217	10.8063	11.6325		115.168	3.59157	0.993046	-0.873517	1.87266	-6.81885	-15.5225	-8.74036
137.697	-3.29635	-8.33045	-8.913	-5.70899	-8.86277	-10.3982	-5.49049	3.3387		115.656	-4.83695	-1.61502	0.842653	4.94173	7.87109	0.187143	-0.705022	-9.9836		60.198	-6.14103	-1.14102	5.64673	0.372716	10.17	11.5914		115.656	5.35406	0.992508	-0.423407	1.55361	-8.02324	-20.9327	-15.3689
138.278	-8.26785	-4.8675	-9.67974	-0.761508	-7.49486	-5.3531	-0.256147	2.68515		116.144	-4.80851	-3.53266	0.902827	5.80271	9.73487	1.52423	-1.79429	-11.5078		60.452	-4.48241	2.98377	7.90806	2.96005	16.6451	7.10659		116.144	3.4509	1.43739	3.24949	-0.765868	-11.1175	-14.0103	-10.9977
138.859	-10.5766	-5.29589	-12.3361	-6.14698	-10.6812	-5.19475	-4.13025	3.03555		116.632	-4.66649	-3.55896	-3.92332	1.55495	6.71193	-0.91457	-1.54849	-8.47488		60.706	-1.71293	4.66391	10.6137	1.43641	13.5651	12.8447		116.632	3.54877	-0.894505	-1.29928	2.24758	-5.10152	-20.5331	-11.2934
139.44	-6.00026	-10.3934	-4.77087	-4.30985	-5.31079	-2.70091	-4.77947	2.83436		117.12	-6.29978	-2.24948	-0.524666	1.75401	5.58003	0.426315	-0.300965	-8.32937		60.96	-3.83259	1.45497	7.43019	2.13512	9.48546	5.91677		117.12	4.8699	-0.00318142	-0.514128	-2.40605	-6.41987	-13.7233	-10.7005
140.021	-9.76108	-13.8266	-3.98415	-7.69458	-2.60573	-3.87157	-3.98156	0.526034		117.608	-7.15283	-2.71534	-2.01232	1.84434	4.00586	1.10244	0.726075	-7.18234		61.214	-1.61914	0.912519	5.35767	1.9451	13.6284	8.98958		117.608	4.85877	1.3336	2.82716	-0.504521	-2.85027	-15.1365	-13.3302
140.602	-10.3034	-13.9289	-1.42035	-0.523379	-9.0105	-3.15117	-5.29208	-7.7783		118.096	-4.44786	-3.06764	-4.16406	-1.28516	3.87831	0.224908	-1.13404	-6.70047		61.468	-1.51702	1.70324	3.72944	0.977463	10.9941	7.39641		118.096	4.84871	-0.884153	-1.27541	4.39661	-6.05939	-15.4394	-9.84898
141.183	-9.51617	-16.5891	-9.07947	-4.01849	-9.30286	1.90473	-5.93325	-3.85642		118.584	-4.51821	-3.08415	-3.53542	-3.41228	4.97515	0.904844	0.229797	-7.99487		61.722	-0.637311	2.16047	8.43439	3.67665	8.6934	2.24838		118.584	9.17307	2.45468	-0.821817	1.74178	-2.60279	-16.6319	-12.4792
141.764	-9.39923	-12.4738	-1.29484	-7.06881	-6.48283	-3.37054	-3.90505	-3.59719		119.072	-4.91943	-1.76487	-2.79308	-7.09257	0.740826	1.25336	-0.849076	-4.06555		61.976	-0.535571	1.61755	5.36143	4.93158	8.83761	9.6566		119.072	5.60964	2.35012	1.52127	2.75324	-0.702688	-14.1586	-11.4431
142.345	-12.6192	-21.472	-3.84424	-3.4521	-5.99484	-3.75475	0.0147553	-3.77839		119.56	-3.54042	-1.66536	-1.27036	-6.54825	-2.49132	0.381557	-0.370661	-3.57917		62.23	-0.878446	5.18562	10.3995	6.52001	9.20445	8.73219		119.56	4.38065	2.46883	4.86497	4.6532	2.97425	-13.4638	-14.5184
142.926	-11.2873	-14.1391	-1.72766	-1.50173	-4.83888	1.7521	-1.50717	-6.95556		120.048	-2.82561	-1.56338	-2.30058	-9.33487	0.500941	-0.59944	-3.00162	-3.75795		62.484	2.00074	6.75356	7.8818	6.21975	10.1273	9.58625		120.048	6.59725	3.58861	2.43152	6.21944	4.76137	-10.1032	-17.1496
143.507	-11.6254	-18.1418	0.943795	-8.32879	-7.45939	1.03891	-0.248593	-6.35091		120.536	-2.99724	-0.0145007	-1.66153	-9.11909	-6.06018	-3.13408	-3.29752	-3.93523		62.738	-2.89799	7.43251	9.14181	8.58635	11.8283	10.8855		120.536	4.92609	6.0428	3.33203	3.5631	5.21422	-8.52108	-15.3366
144.088	-11.7449	-18.1466	-4.71877	-8.26662	-6.74526	2.3279	-2.65394	-5.40887		121.024	-1.61086	-1.46315	-3.46431	-8.34537	-3.06356	-3.22236	-0.480577	-2.33324		62.992	-3.13019	10.0002	10.4017	6.06427	7.30754	4.18536		121.024	5.25609	7.94252	8.23318	10.2397	7.66614	-6.71759	-16.524
144.669	-6.20102	-11.0425	-0.937557	-0.648572	-5.9187	2.17463	0.721226	-3.68498		121.512	-1.55537	-1.4649	-3.4867	-8.34703	-3.06475	-3.19761	-0.439679	-2.28531		63.246	-3.14028	8.12344	9.2171	7.98685	9.00944	1.15262		121.512	5.58726	9.06556	1.91275	2.69375	11.3394	-0.470446	-12.934
145.25	-9.54939	-12.7184	-0.268126	-4.1413	-9.42416	-6.53202	-4.01196	-4.7348		122	-0.275205	-0.908613	-3.9509	-8.01297	-6.06376	-2.94872	-5.17483	-5.34699		63.5	-4.92826	9.80212	9.25461	6.02077	12.934	3.00948		122	3.36407	8.30082	5.7041	9.59188	18.345	2.10922	-15.6776
145.831	-10.3455	-8.5074	-1.59936	-4.85593	-11.8172	-5.90314	-7.07571	-10.7805		122.488	-0.881486	-0.23875	-4.19026	-5.12095	-6.39392	-3.5868	-5.90825	-7.40718		63.754	-2.60521	9.59184	12.5143	9.72158	13.6368	8.5337		122.488	3.69762	10.315	6.94055	5.82299	20.0164	3.7992	-10.1994
146.412	-9.2559	1.81263	1.84654	-3.79246	-5.87554	-2.04985	-2.35891	-7.26661		122.976	-0.818659	-0.233081	-4.20476	-5.11542	-6.38856	-3.5563	-5.86216	-7.35478		64.008	-7.61558	7.49262	10.3294	6.75596	10.4511	7.72529		122.976	1.58795	7.21915	7.39991	5.38709	11.909	7.26614	-10.3882
146.993	-1.72501	-0.536028	-2.59711	-1.17311	-5.48811	-2.19436	2.69401	-8.30413		123.464	-0.864505	-0.558274	-7.21664	-5.77417	-7.04768	-6.07944	-10.0366	-9.18977		64.262	-7.73712	7.72669	13.4778	7.45726	11.266	9.02869		123.464	3.70172	10.3467	9.19327	9.17308	13.8008	6.0656	-11.6885
147.574	-0.863872	-4.88666	-2.04139	-6.44234	-6.32155	-2.67001	-3.25028	-9.22641		123.952	1.42542	-0.214325	-7.11477	-4.76385	-10.1491	-6.0451	-9.09814	-11.9122		64.516	-8.30316	7.51628	14.9596	10.1588	8.41457	6.11057		123.952	4.59451	7.6976	11.5429	6.84763	12.1361	10.9754	-8.98913
148.155	-2.78352	-4.1281	-3.93074	-2.82236	0.290797	-7.25456	-1.6362	-6.70012		124.44	-0.837785	-0.534569	-6.34359	-4.08447	-7.24824	-5.45328	-7.38021	-10.8553		64.77	-8.75812	11.417	12.9968	10.8606	9.11921	7.6376		124.44	2.59967	11.2719	10.4488	6.07742	9.80389	12.2177	-6.40125
148.736	-2.26167	-7.14921	-0.709593	-7.09095	-1.53994	-4.83692	-2.79708	-10.1697		124.928	-0.431892	0.592107	-6.792	-3.18047	-5.9008	-5.08177	-9.21611	-10.9081		65.024	-7.87977	6.20651	11.3673	12.6738	5.04654	4.83199		124.928	2.71721	11.0696	9.35534	5.75134	12.1374	16.9036	-8.25819
149.317	0.0350975	-7.94993	-4.37795	-0.359228	-4.3693	-3.41706	-1.84402	-9.96841		125.416	-1.46802	0.276814	-6.12665	-1.71853	-8.21783	-6.04167	-8.93918	-12.5149		65.278	-8.11255	5.99606	11.1822	12.4873	4.86324	4.69376		125.416	-1.94175	6.42404	9.81819	7.64718	11.0256	17.4775	-4.33774
149.898	-5.00427	-5.86356	-7.60245	-5.29386	0.0249267	-2.66165	-1.55479	-7.87409		125.904	0.276051	-1.036	-7.56977	0.856925	-5.08824	-5.77743	-10.8828	-14.4536		65.532	-5.90088	8.45229	13.8861	9.07883	9.12486	6.66733		125.904	0.4006	8.66856	12.1707	5.20939	8.13515	13.384	-6.75101
150.479	-0.268568	-1.33448	-9.27198	-1.4504	0.753873	2.65153	2.18174	-8.22002		126.392	1.46698	0.320323	-5.45469	-1.78745	-4.51201	-6.17794	-11.3802	-12.8353		65.786	-9.24475	5.68632	10.8121	6.22621	7.6092	3.5305		126.392	3.07759	8.91429	12.9683	4.10465	8.24382	18.6231	3.6131
151.06	4.13116	2.85957	-7.38653	-3.60663	-2.96023	-2.69973	-2.41221	-6.56177		126.88	-0.89523	0.23468	-6.22585	0.0150052	-3.04471	-6.90987	-11.4314	-13.2155		66.04	-10.4775	5.80926	8.51591	13.2628	9.7607	4.83881		126.88	-2.13298	10.4946	10.1	6.66629	4.57384	19.639	3.53238
151.641	-1.6939	-8.94803	-13.6127	-7.42921	1.66039	-5.15988	-4.3366	-7.34375		127.368	1.52274	-0.626264	-4.43881	2.37541	-2.24188	-10.3065	-10.8143	-12.2609		66.294	-8.26573	7.37669	10.3308	14.4108	7.24603	3.25894		127.368	-3.56443	3.52052	9.78808	8.33878	6.01412	16.432	5.8957
152.222	-0.410328	-1.20165	-6.72839	-7.14037	6.17132	-1.17335	-2.25812	-9.56596		127.856	2.83201	0.404156	-2.09356	2.18265	-4.6591	-10.0346	-11.1954	-11.3048		66.548	-2.72059	6.94417	9.1458	6.89243	6.95409	6.56867		127.856	-0.772304	7.76994	6.69911	7.01101	9.23132	14.7797	8.48085
152.803	1.98196	-3.12348	-7.84456	-5.62899	2.46144	-5.18458	-1.51006	-9.00616		128.344	1.92145	0.992606	-0.634552	1.54782	-4.40746	-10.5386	-9.35265	-10.7917		66.802	-5.61983	5.84504	14.4052	15.4855	5.44043	2.43465		128.344	-1.53436	6.57616	6.83313	7.46076	2.11435	8.01542	10.51
153.384	0.594165	-7.38012	-6.73903	0.216045	-0.580349	-2.30468	-1.8702	-7.331		128.832	2.34662	0.0279745	-0.839559	1.80428	-5.59809	-12.1517	-10.1748	-8.27718		67.056	-6.6301	0.968211	8.99803	12.8567	13.4828	7.63467		128.832	0.149412	3.71698	8.19016	5.46583	5.10765	11.8059	8.6499
153.965	2.31526	-8.63819	-12.1895	-3.27194	2.3793	-2.08921	-8.89409	-1.87382		129.32	1.21862	0.39915	-2.04192	3.952	-3.89765	-11.9852	-8.32864	-8.9834		67.31	-4.41806	2.75813	5.47976	17.1171	12.4147	9.39094		129.32	-5.38764	-0.0298128	6.99243	5.35955	7.10013	9.15116	15.7894
154.546	2.25644	-10.8976	-6.1961	-7.75961	-0.326271	-6.42703	-0.91503	-0.301254		129.808	0.870781	-0.00498098	-0.0193976	2.99099	-6.19503	-12.5945	-7.81408	-4.13261		67.564	-0.983688	-0.118531	6.29487	14.7112	14.347	10.3702		129.808	-2.70105	1.00246	5.01773	7.58639	4.75846	14.1623	23.1506
155.127	-2.02665	-13.0472	-11.9809	-4.13584	-1.58594	-4.65149	-10.8219	-3.05774		130.296	1.19199	-0.628863	2.89466	0.810135	-8.1569	-10.9797	-8.29782	-3.16926		67.818	-3.10476	3.8938	8.44338	16.5279	8.61321	2.79451		130.296	-1.01303	-2.07509	8.7105	10.4797	4.08265	11.617	17.1782
155.708	3.13276	-14.1981	-9.65502	-6.95619	5.37808	-4.65146	-4.5036	0.0789502		130.784	1.29335	-0.58361	2.92248	0.853877	-8.1166	-10.9186	-8.2243	-3.09334		68.072	-3.44793	0.684027	9.14751	18.0116	24.1022	6.77512		130.784	-1.87912	-2.04021	2.07077	6.15056	2.73938	8.62646	19.8719
156.289	-3.37635	-13.6835	-11.3296	-1.44288	5.12135	-4.87139	-9.18232	-0.668941		131.272	0.619292	-0.647	4.3974	-0.766676	-6.29634	-11.4111	-5.26021	-6.68265		68.326	-3.23539	-0.636738	5.07394	14.6068	17.8139	6.53423		131.272	-3.29931	-5.33735	-1.34591	7.4879	3.61754	7.85736	20.0097
156.87	-1.99833	-13.0589	-13.3379	-5.15146	-2.245	-4.31127	-7.41359	-2.85696		131.76	-0.496844	1.18096	4.20829	0.615138	-6.36281	-9.23501	-4.51664	-4.82608		68.58	-3.35604	-3.06848	6.66713	16.9801	15.7484	5.29403		131.76	-4.3847	-8.18872	-0.206193	7.15841	4.2727	6.64301	20.5915
157.451	-2.62198	-11.5465	-6.67988	5.80696	-1.38763	-4.74886	-3.08631	1.18157		132.248	-0.388403	1.23361	4.24406	0.665984	-6.31599	-9.16814	-4.43806	-4.74584		68.834	-1.03208	-2.05564	7.14929	20.576	21.5723	5.94343		132.248	-4.02415	-3.92763	-1.95451	12.9399	4.59376	11.0945	21.1729
158.032	-4.4694	-10.7017	-10.9111	2.43238	4.24903	0.14916	-5.756	-6.21999		132.736	-3.61095	-0.155718	4.5047	0.830301	-4.37813	-8.87716	-3.35779	-5.77528		69.088	-1.2635	-2.26486	6.9649	20.3946	21.3968	5.81577		132.736	0.337908	-4.22074	1.07582	8.38781	4.80295	5.65636	21.4205
158.613	-5.31829	-6.96897	-8.80942	-1.27518	-2.00168	-1.39497	-2.8671	-8.06165		133.224	-2.27559	0.457408	2.8791	1.55253	-4.99366	-7.69539	-0.49806	-2.13662		69.342	0.283057	0.970522	0.780605	17.4357	14.3329	3.91103		133.224	-3.40963	-4.29027	-3.44854	9.16895	7.23362	7.10629	18.6676
159.194	-6.27964	-7.34819	-4.70803	-2.87129	1.08247	-2.60347	-3.5307	-5.89894		133.712	-3.9379	-0.371454	1.25614	-0.278443	-3.27369	-7.84506	-1.0811	-1.82986		69.596	1.38537	-0.682812	9.70754	18.0329	14.8251	4.22921		133.712	2.95548	-2.80287	-0.749784	9.83886	7.88578	7.66655	13.0254
159.775	-4.02001	-11.3949	-8.49582	2.75518	-1.6096	-2.58744	-5.96902	-4.17629		134.2	-2.70899	2.02436	1.19138	-1.32929	-3.88491	-6.99284	0.226426	-5.41057		69.85	-2.62322	-0.11374	3.30127	21.9637	14.2068	3.99256		134.2	-0.122311	-2.09185	-3.82791	7.28642	5.98166	8.00379	16.2717
160.356	-6.09486	-12.7756	-8.06166	6.15978	6.58877	-2.45799	-4.07093	-4.67147		134.688	-3.25554	0.755959	1.79593	-0.0444601	-0.605085	-6.02762	0.0911757	-3.32319		70.104	-1.74269	-2.21114	4.56181	20.3395	16.7002	7.08994		134.688	1.69035	-2.93499	-0.460693	4.0672	5.7435	9.11804	7.40647
160.937	-8.61519	-12.7125	-10.0722	4.23142	-1.43351	0.340449	-5.61418	-8.27336		135.176	-3.35532	0.601115	1.18089	1.79826	-0.212004	-6.83829	3.29092	-3.12328		70.358	2.91585	-0.863899	1.82248	20.7156	14.972	1.18803		135.176	1.94904	0.556615	-0.759222	9.95901	10.5046	10.2315	9.31854
161.518	-8.13644	-12.65	-6.30519	0.0812011	-2.3431	-3.85879	-4.48765	-3.42637		135.664	-3.23058	1.11538	0.457383	5.75444	-0.594557	-4.98042	5.159	-3.81084		70.612	-3.20313	-7.84978	-0.138924	19.4256	12.5776	5.06461		135.664	3.43154	-0.0614689	-1.05682	7.18406	6.04287	2.78865	7.34127
162.099	0.00817208	-7.69907	-6.76061	-2.84642	-1.69553	-7.27792	-3.46911	-10.6861		136.152	-1.88131	0.632092	1.29206	2.3796	-0.752748	-3.89845	2.69541	-5.16366		70.866	3.56704	-7.5021	-0.211279	14.247	16.5172	1.83078		136.152	5.58232	5.5441	-0.131263	5.07571	10.5804	4.12281	5.91912
162.68	-4.18124	-8.41524	-10.1051	-0.440322	-1.15746	-4.47249	-8.11409	-2.83021		136.64	0.248037	0.817905	2.24048	4.67376	-0.464361	-4.59238	3.45568	-4.8484		71.12	1.44859	-6.93197	1.82764	15.4023	8.45733	1.15322		136.64	2.73473	3.15112	1.23969	2.52287	10.5618	6.67843	0.496517
163.261	2.40655	-7.90951	-8.2275	0.0772756	-1.17333	-2.77583	-2.64479	-1.30322		137.128	-0.398112	2.22837	4.41375	4.52579	-2.28495	-3.83999	5.1065	-5.97619		71.374	-1.11401	-6.91715	-4.02215	13.4469	14.0647	-0.523636		137.128	3.88877	-0.0181801	2.27827	6.63664	5.20915	3.45552	-1.70431
163.842	2.32721	-4.62627	-7.79448	-1.73806	-3.5209	-7.9657	-4.50566	-2.2162		137.616	3.40246	2.53016	6.1452	3.49125	-2.32565	-3.08574	3.64785	-5.54702		71.628	1.21257	-6.34653	1.7949	16.7142	9.89497	4.578		137.616	6.37781	3.9251	1.65116	5.19484	9.07811	-1.54592	-3.79447
164.423	1.80309	-7.56543	-3.25044	1.33589	-5.7557	-1.81987	-6.14111	0.541967		138.104	3.53864	2.61215	6.21261	3.57012	-2.2531	-2.9963	3.7464	-5.44979		71.882	-0.904986	-6.10898	3.38991	14.982	16.3925	4.2359		138.104	5.31295	2.20319	5.24725	2.6419	10.1687	4.00746	-2.88508
165.004	-1.49901	-3.7269	-4.81758	1.29915	0.233389	-2.22724	-6.2178	-2.80647		138.592	4.01042	2.36323	5.50485	5.54019	-3.95623	-3.79388	-0.375643	-6.79561		72.136	-2.8	-5.76004	-0.348206	16.8057	10.1128	2.67228		138.592	8.58312	-0.850557	1.73322	3.97786	12.4809	4.78233	-0.976137
165.585	-2.02343	-3.22171	-3.38475	2.0406	1.33527	2.59	-4.40237	-0.483735		139.08	3.48445	2.8945	6.91082	2.51254	-5.3239	-5.36739	-1.05161	-7.14005		72.39	0.971988	-9.63306	-0.975012	13.1856	9.72261	10.776		139.08	4.41054	1.76387	2.2202	1.75828	9.90358	2.22313	-5.28987
166.166	-4.21449	-2.38312	-6.50749	2.67138	-2.45005	2.96517	-6.13925	-3.15647		139.568	3.62739	2.98374	6.98606	2.5983	-5.24503	-5.27238	-0.948171	-7.03866		72.644	0.410985	-7.95022	-0.712718	13.8992	10.6664	9.10274		139.568	4.90635	3.49092	3.59709	1.76095	15.8813	10.8854	-1.60405
166.747	-0.405371	-4.54436	0.369794	6.08037	-0.344765	0.00940127	-6.76176	-7.93577		140.056	6.32813	3.63094	5.50835	2.13079	-4.27517	-2.84219	-2.39867	-5.38033		72.898	1.29478	-9.60043	0.438684	10.28	8.27743	2.87458		140.056	5.18167	3.99727	1.19723	-0.125226	9.30286	4.88036	-7.02978
167.328	2.73737	-4.81647	-6.97509	3.26758	-0.571089	-0.943967	-3.71433	-7.59941		140.544	4.80887	3.50276	5.14435	2.2211	-5.30322	-5.7435	-3.51422	-4.38729		73.152	-0.709945	-6.91699	-1.5208	4.88352	6.33355	7.2027		140.544	5.1254	3.94961	1.13174	-0.233564	9.16834	4.76346	-7.12264
167.909	-2.45279	-9.42157	-4.43099	8.23303	-6.68456	-1.6727	-5.99693	-9.81404		141.032	7.9585	3.04365	3.33851	3.86924	-3.32918	-6.42075	-3.0726	-3.94844		73.406	-5.15874	-12.1221	-2.92449	10.3764	9.83474	11.1982		141.032	3.62645	7.12573	2.17841	5.54706	11.2555	4.09032	-4.99372
168.49	-4.86462	-6.02625	-5.99789	3.42117	-4.35183	-2.62125	-6.83177	-7.46852		141.52	8.11034	3.14248	3.42414	3.96408	-3.24195	-6.31839	-2.96271	-3.84155		73.66	0.837302	-9.66027	-5.55017	6.86988	3.00323	4.63883		141.52	5.90706	3.1923	2.33726	3.21667	14.8978	3.30537	-5.19858
169.071	-3.7202	-5.96374	-2.67574	2.05424	-2.79511	-4.34514	-7.7744	-13.1184		142.008	7.15328	3.2437	3.73457	2.50562	-4.15264	-6.32531	-4.96233	-3.84442		73.914	-5.72181	-6.08696	-7.95337	7.03051	7.06124	5.30241		142.008	4.41168	6.92711	4.27496	-1.33584	12.7617	6.74196	-4.73722
169.652	4.8695	1.09938	-3.90897	2.02112	0.207855	1.48895	-1.93589	-6.98592		142.496	7.1984	3.56952	4.04759	4.27163	-4.28349	-2.66376	-1.96036	-0.957036		74.168	1.38615	-8.06887	-5.57854	8.41388	1.56434	2.63337		142.496	3.807	2.88573	1.10264	0.334	15.8474	3.73344	-6.83187
170.233	-2.87316	-9.9479	-1.14197	-0.344824	4.87929	-3.11896	-4.53845	-8.29325		142.984	8.69016	3.34216	4.25207	2.15099	-4.85672	-4.44483	-1.40125	-3.29052		74.422	0.605643	-3.49487	-1.31456	3.68668	4.73474	4.18726		142.984	3.87082	6.17928	8.15364	2.2262	9.0438	6.83536	-1.26029
170.814	0.274175	-3.43882	-1.81916	4.51196	1.33032	-0.835526	-1.58208	-3.70705		143.472	7.62853	2.22828	0.681333	2.14368	-2.09456	-2.77965	-0.396107	-2.62266		74.676	-1.50776	-2.69829	-2.60587	9.40446	5.35024	3.29742		143.472	2.71425	6.47444	-1.57202	1.11855	11.3508	4.26996	-5.68915
171.395	-1.46612	-6.92885	0.948384	2.36927	9.11653	6.00592	-0.622289	-7.44953		143.96	7.79128	4.22787	0.224272	2.80527	-4.10813	-2.00155	0.277276	-0.397899		74.93	1.26817	-5.568	-3.56356	9.67835	4.96639	1.96384		143.96	2.44844	5.66012	5.92566	2.1222	9.54634	4.14836	-3.78513
171.976	-0.427238	-4.08455	0.0495921	1.89378	11.6824	1.51651	0.340924	-1.63179		144.448	10.1784	2.00759	0.991987	4.24684	-6.00855	-0.666104	0.507784	1.27265		75.184	1.71122	-3.88177	-5.74319	6.39723	2.47208	1.51986		144.448	-0.0377303	6.06966	4.98003	1.9038	9.07478	6.80391	-1.77044
172.557	-3.05348	-5.7947	2.59561	10.1966	12.8057	0.251795	0.75203	1.63508		144.936	8.34547	2.2341	-0.23775	1.80174	-6.79583	-1.55109	3.1843	3.38897		75.438	1.8214	-3.41738	-0.0336324	3.22778	-1.57713	0.409929		144.936	-1.29979	4.59195	3.81333	-4.64771	9.60283	2.56994	-1.08952
173.138	-2.90024	-6.39255	0.475367	8.50001	7.26415	6.65624	1.1666	-1.09336		145.424	7.73689	2.35185	0.423943	-0.530068	-6.24775	1.23238	-0.47096	1.95107		75.692	-0.623497	-4.84148	-1.76822	7.61445	1.59656	1.85626		145.424	0.217842	5.44924	6.31446	-4.31012	7.13051	4.89091	-1.96459
173.719	-0.856273	-5.54465	-4.19999	4.58175	9.50235	3.39651	-0.637563	-1.81709		145.912	9.01931	2.02748	0.643725	0.473648	-8.58654	1.12873	1.31977	1.95894		75.946	-0.956795	-6.04295	-4.05806	8.55726	-3.11798	4.08109		145.912	3.18184	4.19708	-0.849901	-0.638944	8.1023	2.87794	-1.28454
174.3	-7.6992	-3.80646	0.458469	-1.33592	6.74247	1.58374	1.67289	-9.86943		146.4	8.52607	1.92766	1.86603	1.36843	-5.70109	0.804637	2.11205	5.07924		76.2	1.82152	-3.79956	-5.68092	9.1673	-3.05408	7.19551		146.4	1.92554	3.72439	2.98692	-2.63418	7.62931	0.531053	1.28396
174.881	-6.09552	-0.40009	-1.88255	-1.47521	6.09565	6.44015	-5.34646	-2.02815		146.888	8.14604	2.83016	3.97975	1.59871	-5.03587	1.37119	2.79476	5.7564		76.454	-2.84411	-6.22241	-4.52568	5.55571	-1.87838	2.8662		146.888	2.33787	7.36451	0.824944	-1.62913	2.26713	0.29469	1.07425
175.462	-6.26732	-3.76989	0.221436	-2.05833	4.33969	8.52131	0.415513	-5.40433		147.376	8.32366	2.9572	4.09598	1.72004	-4.92422	1.49506	2.92344	5.87933		76.708	-1.62032	-3.53372	-1.59234	2.94471	0.964661	0.537609		147.376	-0.692274	4.00634	1.10862	-1.06823	6.3491	-1.27558	3.19744
176.043	-5.99221	3.08426	4.88158	-0.307492	3.3635	4.38279	-6.48561	-2.10909		147.864	8.28113	1.7532	1.65915	-1.93426	-5.69946	2.62069	1.83142	5.11467		76.962	-1.84045	-7.95569	-1.32532	4.88987	2.03061	8.43195		147.864	1.27956	1.42766	3.61575	-1.72923	-2.01363	-1.51307	-5.01312
176.624	0.0632987	-1.83753	3.87571	0.110657	1.38931	4.91349	2.0613	-1.69795		148.352	6.79623	1.66262	4.22482	-2.14198	-7.58384	0.74805	2.18536	5.46242		77.216	0.273288	-1.59944	-4.16908	3.16895	-1.01387	5.66033		148.352	2.36452	3.07295	1.34634	-2.94546	0.290056	-0.862218	2.99811
177.205	1.45493	5.02039	3.98163	-0.581648	3.19493	10.8912	1.05626	0.495769		148.84	6.98005	1.79654	4.34854	-2.01424	-7.46626	0.877151	2.31859	5.58924		77.47	-2.61242	-1.79829	-3.90137	0.448652	-1.27988	11.7783		148.84	1.5626	1.83108	-1.03294	-0.272437	-2.51759	-6.2119	-5.65774
177.786	-1.15049	-5.34186	4.97717	0.837832	3.33592	6.76034	3.16597	0.694294		149.328	8.27703	3.37719	5.03028	-5.43993	-7.45783	-0.547575	2.2311	3.82846		77.724	0.391325	-4.77444	-4.96664	0.506744	-1.32297	-3.99188		149.328	-1.01507	1.70209	-3.9665	-4.37682	-3.43656	-3.00655	-1.98068
178.367	-7.08613	1.40918	4.41793	-3.85311	5.03454	10.4099	6.50155	-2.43569		149.816	7.1316	3.29344	2.93672	-8.08574	-9.00301	-0.859469	3.47844	4.95786		77.978	-3.0488	-1.97234	-1.14266	-1.21232	-1.03203	3.90531		149.816	-1.03512	1.35264	-0.00990098	-2.70303	-2.24459	-6.02393	1.69597
178.948	-2.1296	3.60693	8.19285	-1.43224	-2.37586	10.8397	7.84081	2.10583		150.304	7.32153	-0.454716	6.84562	-5.06279	-7.99069	-2.28076	3.72726	2.97742		78.232	-2.04391	-2.94754	-2.87386	4.06924	0.481832	7.6921		150.304	2.058	-4.10613	-1.60756	-7.13994	-7.38611	-3.48625	1.48331
179.529	-2.05851	2.25153	15.302	-1.5662	-2.33971	4.93889	7.40599	0.318881		150.792	6.40235	-1.0895	4.53475	-7.4822	-7.532	-1.14479	0.533124	2.4427		78.486	1.96158	-0.14446	-6.16024	1.90699	2.66307	7.81293		150.792	0.0420895	-1.78533	1.12941	-1.90975	-5.41666	-3.72684	-5.06308
180.11	-4.53936	1.4542	11.8564	-4.14386	-1.19033	5.92955	4.30822	-3.24098		151.28	5.26295	2.27795	5.1152	-6.12176	-4.73806	1.99288	1.67379	2.3537		78.74	0.85656	3.32578	-2.66846	3.85649	1.51168	6.82337		151.28	1.2505	3.20394	1.31215	0.876453	-5.00288	-3.85678	-1.60988
180.691	3.0947	4.32617	7.74518	-5.38744	2.8501	4.14505	8.76975	-2.57373		151.768	3.01442	2.86986	4.36476	-5.09259	-5.60887	1.13223	2.59369	2.93262		78.994	4.97437	-1.5368	-4.84295	-1.97114	3.36101	5.50119		151.768	-0.316744	2.8617	0.496215	1.88535	-4.47808	-6.98717	-0.934861
181.272	-5.93394	7.53423	10.3016	-0.963583	-4.66285	2.69652	5.01282	0.0984123		152.256	4.87897	3.01956	3.83896	-9.50582	-6.36668	3.38438	2.9595	1.73502		79.248	3.31503	0.601143	-3.23927	0.535208	3.32216	-1.37584		152.256	0.895918	4.29907	2.79274	-0.327473	-10.0645	-3.00689	3.62865
181.853	2.486	7.07849	5.41465	-2.53893	-6.39584	0.583971	2.92635	2.66436		152.744	2.52327	2.06036	2.31557	-7.02812	-4.67815	2.97153	0.548977	0.872001		79.502	0.878542	1.73961	-3.07963	-4.62445	0.72848	3.41451		152.744	-0.88927	3.8494	0.312845	1.46022	-4.8731	-3.69371	-2.47489
182.434	5.68805	9.18131	7.63989	-4.78014	-2.90438	5.02964	6.51035	6.56858		153.232	0.502843	4.99225	-1.09431	-7.43728	-5.87664	3.78257	-0.19344	-0.656437		79.756	0.664918	1.54527	-3.25292	-4.78345	0.579968	3.31668		153.232	-0.00562706	1.17936	1.16766	2.24845	-9.90399	-8.26983	-0.245493
183.015	4.78348	6.06502	3.08851	-4.68719	-3.07736	5.36686	6.2093	5.47774		153.72	0.0399069	3.4819	-1.16846	-8.95554	-7.40659	4.37305	0.73224	-0.0725248		80.01	5.56306	3.46259	-6.53689	-4.164	1.20996	9.5529		153.72	1.76909	3.73341	-0.30948	-0.0738742	-5.2682	-3.06856	-4.34981
183.596	6.21693	6.06309	-0.23945	3.85105	-1.24807	-1.95989	9.91211	2.94742		154.208	0.467781	6.08485	-1.46245	-6.91624	-3.93468	2.96517	0.43712	-1.7096		80.264	7.9063	3.93602	-5.15378	-1.98832	-2.60376	4.78983		154.208	0.434889	3.95602	-0.0074375	0.715497	-2.29906	-0.867679	-0.565617
184.177	5.54414	6.06453	11.6561	0.945712	-1.19428	2.93827	5.95213	6.97763		154.696	0.56423	4.0233	-3.42074	-8.20828	-4.79426	3.3367	-2.18992	-4.12323		80.518	12.2502	4.07667	-0.992456	1.74359	-6.75008	3.69415		154.696	1.10291	-0.486152	3.51824	-0.494527	-5.7743	-3.88938	0.218202
184.758	10.3208	6.62503	6.66398	1.15237	0.750709	0.950247	0.551609	-0.764946		155.184	-0.115205	4.63059	-3.93223	-6.83169	-5.31868	2.15431	-1.14889	-3.64675		80.772	8.70592	5.77344	-3.16403	3.5873	-1.89566	8.48806		155.184	3.10649	0.962477	5.15646	-3.14837	-5.69391	-1.35588	-6.22057
185.339	11.4361	12.1892	3.33992	-1.41785	-1.30197	1.40939	4.37724	1.27526		155.672	-0.681649	5.46225	-4.88582	-8.67535	-3.73016	2.75131	-5.5509	-6.83571		81.026	6.38454	4.47079	-6.55738	-2.34608	-4.70716	2.94935		155.672	-1.33213	2.07969	7.01834	-2.69045	-7.94675	-0.711604	1.56251
185.92	5.89016	11.6459	2.3506	2.23507	-1.57452	-0.0176249	2.20683	7.3205		156.16	-3.57956	2.7405	-3.17041	-6.73929	-2.69539	1.46103	-5.39597	-7.24569		81.28	5.17498	6.72427	1.04972	2.94346	-0.740141	2.8558		156.16	2.89819	1.19884	7.77057	1.32369	-1.42168	-3.95653	-4.09921
186.501	6.1276	11.7733	-3.52615	-2.66661	1.26641	4.11366	5.59595	1.81522		156.648	-0.142282	3.79867	-4.23045	-7.35684	-4.32548	1.17235	-5.12855	-5.32114		81.534	7.85501	4.08946	0.435054	0.0114747	1.00541	3.31852		156.648	-0.869206	-0.0133938	8.96872	0.00519801	-4.45201	0.464907	-7.53906
187.082	2.03751	15.9046	8.82084	-0.789556	-1.00136	3.58104	2.54463	-1.24057		157.136	-1.59206	-0.696601	-6.06596	-7.63914	-3.50935	0.329706	-7.1931	-5.17317		81.788	9.64687	7.45525	3.59863	0.080199	1.30726	6.44861		157.136	2.25458	-0.00144967	9.6128	-1.97925	-4.37105	1.33051	-5.31259
187.663	2.06454	1.81792	1.39161	0.866263	-3.82226	3.27341	1.38623	2.04205		157.624	-0.48445	-2.18976	-5.34362	-6.69731	-2.24699	-1.73358	-8.70073	-5.13511		82.042	9.55057	7.26608	-0.237326	-2.40592	-2.16791	4.69053		157.624	-0.5082	-0.876423	6.14726	-2.40739	-4.73432	0.418061	-1.64202
188.244	4.87556	7.6244	0.186221	-3.3658	-3.5296	-1.36477	2.23188	1.66309		158.112	-0.263923	-2.01415	-5.17454	-6.53136	-2.09399	-1.57308	-8.54034	-4.98476		82.296	13.1217	4.41087	5.37164	0.886456	-3.86454	6.71094		158.112	0.84246	2.3617	10.5721	-1.16811	-7.87513	1.28315	-3.52734
188.825	1.02631	9.76864	2.8714	0.514277	1.09887	5.5554	6.41494	1.84479		158.6	-1.59716	-2.94757	-6.66986	-7.80798	-3.05034	-1.85546	-5.71195	-3.27768		82.55	9.36019	7.33405	5.75886	3.95733	-3.67152	1.17651		158.6	1.63992	-0.0648464	4.6652	-2.26137	-7.01568	0.925776	-2.63521
189.406	1.62811	9.02857	9.55832	-3.16015	2.28539	3.14504	4.15766	1.58716		159.088	-2.48416	-3.65669	-6.27403	-7.30495	-1.00496	-4.46963	-4.66	-2.3472		82.804	8.48835	8.5912	5.25769	6.58449	4.52227	11.865		159.088	6.43974	-0.156049	8.64871	0.646186	-8.04483	-6.98736	-5.6323
189.987	2.1256	7.1821	4.46924	-3.7224	2.69667	1.73751	4.34895	3.89022		159.576	-2.25829	-3.47485	-6.09818	-7.13341	-0.846749	-4.30448	-4.49562	-2.19334		83.058	8.28395	8.40453	5.09034	6.43461	4.38349	11.7764		159.576	-1.53583	1.75477	3.18932	0.88791	-6.40699	-0.23403	-2.96304
190.568	2.85232	10.1183	1.04868	-1.72799	2.77716	2.99949	1.09996	4.42066		160.064	-2.91956	-4.84652	-6.47565	-5.84892	-1.4646	-3.58225	-2.55215	-1.48276		83.312	12.9692	11.9963	5.59016	0.396578	-0.421186	4.68859		160.064	3.37988	0.556517	1.73151	-1.31395	-7.87992	-4.14754	-0.960759
191.149	-3.63596	7.05942	-0.814414	-1.39913	5.30467	-0.402355	2.63293	16.4007		160.552	-3.02354	-7.54949	-7.8509	-5.22927	-0.0807594	-6.52516	-2.16293	-0.104367		83.566	12.433	10.2554	6.86827	3.69262	0.774917	2.26812		160.552	1.63135	0.693645	0.71974	4.26286	-4.57469	-2.06121	0.15233
191.73	7.88318	4.8946	1.10223	-5.62469	6.27923	0.865333	3.28121	4.94148		161.04	-2.57025	-3.0282	-5.33505	-5.49671	-1.80634	-5.02213	-1.43909	2.83073		83.82	15.4532	16.404	5.92467	0.433859	0.194021	-0.262754		161.04	3.66304	1.05506	1.70957	0.173908	-5.60239	-4.75279	-3.9571
192.311	1.29884	3.62396	-3.09021	-5.18241	5.25642	3.69145	4.04484	10.043		161.528	-2.33747	-2.83824	-5.15035	-5.31791	-1.64137	-4.85094	-1.26952	2.98919		84.074	16.252	13.7755	5.75936	0.953628	2.72502	1.87375		161.528	3.58606	-0.803677	-1.74342	2.75256	-8.0741	-3.22227	-5.51127
192.892	2.72234	6.58097	-0.502781	-4.07228	7.01405	5.63158	4.25718	9.26088		162.016	-4.76966	-3.09072	-7.74125	-2.35956	0.636372	-6.45604	-2.76535	4.70433		84.328	17.8293	17.8144	9.59458	-1.41473	6.14569	3.56652		162.016	4.73378	2.67301	-1.63922	6.99885	-7.32312	-5.58074	1.60095
193.473	14.3761	5.54356	3.08679	-0.738706	4.88547	3.01906	1.3627	5.37286		162.504	-3.75575	-3.00788	-7.88554	-1.51057	2.3602	-4.50412	-1.92658	7.4206		84.582	16.7408	18.6317	6.65256	-1.11566	-1.54396	2.03779		162.504	5.88398	2.70735	-3.08893	-0.0872136	-3.46054	-3.38373	-2.73156
194.054	3.59374	-0.82145	-1.54365	-4.95945	4.09293	4.74279	4.47253	8.82343		162.992	-3.74017	-2.70084	-7.02768	0.340174	2.64121	-6.10629	-0.975451	9.80465		84.836	16.8753	11.2275	6.48885	-3.37138	-3.0106	6.84309		162.992	2.92558	0.410478	-1.53697	-1.72782	-3.48632	-5.07567	0.935666
194.635	9.04206	6.93053	5.60595	0.48773	0.192024	3.91389	6.4756	6.94592		163.48	-3.05629	-0.947402	-6.27881	0.970419	0.590499	-5.92924	1.64358	9.30093		85.09	19.0107	12.7128	5.5479	0.262573	-1.14311	3.538		163.48	7.30303	2.11573	-2.7611	-2.92293	-2.06711	-6.87876	1.38041
195.216	3.6102	-2.97813	-1.57544	-2.95269	-1.81723	0.532399	-1.18363	4.74036		163.968	-6.70412	-2.96979	-3.75003	1.38015	0.87472	-5.3063	-1.1806	8.24275		85.344	14.258	11.7545	3.4964	-0.769365	-3.49704	-6.98861		163.968	6.01636	2.48979	-3.76132	-2.22809	-5.42509	-7.23743	0.269339
195.797	5.4095	-4.76949	-3.19888	-7.05846	0.954087	4.82053	2.05042	2.98455		164.456	-5.017	-1.5458	-4.10804	-1.43065	-2.61725	-6.68194	1.21866	7.40789		85.598	13.9507	17.1301	4.11212	1.31059	-1.29462	12.7077		164.456	4.73224	1.97711	1.12907	-0.198825	-7.338	-5.37386	-4.61975
196.378	7.21794	2.4455	1.40236	-4.60733	-0.605107	3.55609	-2.37776	-0.543733		164.944	-2.99496	-0.45323	-3.01953	-1.01754	-0.44099	-4.94506	-0.603096	7.24079		85.852	12.8664	10.2843	3.83951	-0.719773	2.7975	0.960319		164.944	4.78403	2.02216	1.1323	-0.279549	-7.47249	-5.51028	-4.73131
196.959	1.25798	-2.55525	-2.88275	-0.932609	0.282994	7.62798	2.97629	0.599984		165.432	-3.5269	-1.8032	-1.92894	-0.158339	-0.263175	-6.09567	-0.201436	8.18588		86.106	15.3385	13.3281	5.56747	1.47288	0.668196	0.880292		165.432	4.39397	1.06939	0.248385	-0.803568	-1.82853	-4.53554	-2.84309
197.54	10.9743	-0.66045	-1.60973	-6.92316	0.951752	6.9251	5.0015	4.41571		165.92	-5.61285	-3.15127	-0.61407	0.146953	-0.306043	-7.57822	-2.02081	8.35427		86.36	18.5893	11.2615	3.40711	-2.00034	0.428595	5.0232		165.92	4.56207	1.11881	2.14401	-0.548635	-8.96163	-5.00517	-3.73287
198.121	-0.07734	9.90783	1.77707	-0.0234089	1.62342	5.44747	6.58677	8.57014		166.408	-4.69725	-4.38636	-1.85272	1.00943	-0.125167	-5.83718	-2.17235	5.85706		86.614	18.3966	11.0845	3.24733	-2.13942	0.300918	4.94459		166.408	4.95502	-2.27401	-0.625255	0.151947	-4.87177	-1.80805	-3.17842
198.702	4.32553	-3.96136	-3.50007	-2.45554	-6.59087	3.75065	4.17658	0.39662		166.896	-3.66901	-3.39737	-0.0893508	0.0957269	-0.49834	-7.20588	0.232828	3.69424		86.868	14.6492	11.9083	2.86591	2.6112	-4.04817	6.31114		166.896	3.12839	-0.33127	5.05172	5.07598	-4.00335	2.61141	-2.51306
199.283	5.07202	3.06547	-3.6633	-4.77508	-2.69108	1.83467	-0.451257	5.33961		167.384	-1.41705	-3.51764	1.89825	3.18362	0.685533	-7.57324	-0.805288	1.19915		87.122	16.1249	7.84396	5.5962	1.47374	-3.28532	6.12284		167.384	3.19332	-0.608522	-1.2695	3.89016	-0.02301	0.253223	-4.07012
199.864	1.27349	1.76626	2.28743	0.129103	-7.01051	2.25509	2.48106	4.39912		167.872	-1.94138	-1.74719	0.5545	0.828634	0.093103	-6.49482	0.157734	1.48287		87.376	16.9349	6.44703	4.43819	2.55933	-1.9661	7.04637		167.872	2.0387	-0.10575	-0.58889	3.15008	-0.819607	1.00631	-2.9607
200.445	-2.51428	2.14119	-5.87001	0.479264	-2.32692	6.90083	3.86245	1.13073		168.36	-4.46425	-2.53048	3.76828	3.91965	-0.497869	-8.30396	0.566327	2.76764		87.63	12.8569	4.93975	1.83634	-0.687603	-2.20161	4.52616		168.36	2.77567	-3.93405	-0.239771	4.96687	-5.05977	4.31513	-3.85146
201.026	1.48672	2.30152	-1.91334	-6.94679	-1.64027	1.43855	4.58184	3.75668		168.848	-2.54121	-1.08975	1.98401	2.67886	-0.531843	-6.44513	-2.24619	4.94232		87.884	10.3353	5.21103	2.90177	-3.48926	-3.43629	-2.5489		168.848	3.51535	-0.982299	-4.44435	5.11833	-2.0768	1.06859	-3.63127
201.607	1.38785	1.13631	-9.62027	-0.593479	-1.39498	2.64606	-1.47186	4.16587		169.336	-2.72785	-0.86946	2.31279	2.32848	0.324497	-8.14056	-0.168713	2.56247		88.138	9.14809	2.92753	-1.69886	0.821027	-6.22569	4.48787		169.336	3.70221	-1.25048	-0.869273	4.93784	-1.31512	2.48896	1.25542
202.188	7.41158	-0.243163	3.45372	2.65034	0.742324	3.96782	1.47915	8.35832		169.824	-3.02419	-0.75851	3.86571	2.9796	1.7378	-6.16804	0.0209628	1.73919		88.392	10.4062	1.4226	3.47891	-3.3123	-4.68093	3.19201		169.824	5.33627	0.928077	0.707695	5.3143	-3.33023	6.79846	-4.63581
202.769	6.2248	-1.72561	-0.691296	-3.10419	5.21611	-1.70726	4.65714	11.2229		170.312	-2.87468	2.79864	5.53164	3.52108	-1.73639	-5.41647	-0.788284	3.80581		88.646	6.66532	4.69624	0.990631	2.22189	-3.24645	2.45242		170.312	5.30643	-1.22438	-3.26898	3.02553	-0.566544	3.88602	0.695039
203.35	-0.394457	0.578021	3.27808	0.254075	3.24862	3.5097	1.61769	4.53753		170.8	-3.27936	0.801965	6.6439	2.39736	0.0130098	-4.1081	2.29242	5.98453		88.9	6.1476	-0.140437	4.94743	5.5347	-2.36668	2.82464		170.8	8.27938	-1.81896	0.645154	0.516005	-4.13515	5.08499	1.02576
203.931	5.33184	-3.33209	2.91749	5.28071	1.61769	-3.38125	2.36083	2.85765		171.288	-4.01601	1.91812	6.5358	3.6084	0.985991	-4.0207	0.929739	3.83092		89.154	6.40863	2.13481	-3.87291	-1.15164	-5.59718	0.975353		171.288	6.36624	-4.85564	-5.88321	3.89686	-4.036	3.72874	5.35636
204.512	1.84837	4.322	4.56032	4.08687	0.656658	-0.491228	-0.557861	7.18333		171.776	-4.08464	2.59154	6.31843	2.82087	-0.484133	-5.37653	1.56809	6.34495		89.408	8.89286	1.18865	-2.02595	4.05176	-0.382396	5.57122		171.776	7.34482	0.11004	-3.07628	0.612567	-5.15796	6.15061	6.35353
205.093	6.04428	-4.23731	7.98445	-0.88298	-1.30109	-1.7091	0.194992	1.40346		172.264	-5.59641	0.488867	5.54734	0.368067	-1.17516	-3.39781	-1.90363	6.52663		89.662	2.82251	1.13219	-0.51167	3.03379	-5.72232	2.39001		172.264	5.43734	-1.25525	-2.93404	3.21872	-3.05653	-1.09381	4.23948
205.674	5.80872	5.3235	2.9677	7.03786	6.18891	1.63183	-3.26947	2.29585		172.752	-4.88465	0.387863	5.88916	3.02776	-1.97599	-2.19568	0.514539	6.15372		89.916	2.64205	0.965454	-0.663408	2.90558	-5.83917	2.32063		172.752	5.53273	-4.39593	-6.90092	9.60423	-1.06503	-2.44894	0.569786
206.255	2.58637	6.1157	11.6213	7.18276	0.237804	-2.80177	-2.28455	7.19384		173.24	-4.28271	0.1774	4.23276	0.466582	-2.21998	-2.21458	0.60038	6.22621		90.17	2.12925	-1.6449	-0.258933	5.55602	-4.95517	2.47417		173.24	6.40877	0.243554	-3.86579	5.65803	-2.29452	-1.58142	0.566685
206.836	8.26639	7.80615	7.38971	7.44064	1.73452	-2.56543	-2.96133	4.20857		173.728	-6.23507	0.63524	3.13369	1.12897	-1.68493	-4.34343	-0.868346	6.63298		90.424	2.06191	-0.809961	0.0350925	5.54065	-3.62587	6.51731		173.728	7.28771	-1.00344	-2.93974	4.15791	0.143928	-4.15788	1.78574
207.417	10.1824	8.95059	8.7175	6.4782	1.34575	-1.32581	-0.744224	7.67339		174.216	-5.85285	-0.683081	2.14748	-0.207327	-3.70418	-2.2489	0.108346	4.92959		90.678	-0.00441638	-5.41863	-9.78133	-0.473833	-8.51794	-2.10551		174.216	2.83623	-0.80356	-2.34497	3.54837	-0.0829914	-6.51165	-0.328594
207.998	-2.1099	6.21585	8.82696	10.851	2.62709	-4.3051	-1.18875	4.81053		174.704	-4.80274	-2.88869	2.38522	1.01323	-3.38887	-2.48657	-2.13622	6.33824		90.932	3.37472	-0.581993	-3.26374	5.06812	1.81308	1.4946		174.704	5.6099	0.732087	-4.97037	6.27386	-1.75301	-3.30935	5.00147
208.579	7.05655	9.93546	13.9404	10.7814	1.35634	-2.16996	-0.961539	3.73113		175.192	-7.52921	-2.64827	1.18022	0.568396	-2.5168	-2.83423	-0.379843	5.97004		91.186	2.97711	-0.300058	-0.745472	2.27761	-2.52171	5.20653		175.192	4.05319	1.04796	-1.37146	2.33443	1.80056	0.115707	-2.55738
209.16	0.570841	9.33183	10.9467	0.935918	2.08911	-4.58703	-5.3959	7.76853		175.68	-4.03227	-3.73962	0.310246	0.0137052	-2.53242	-0.180788	-0.289197	4.82498		91.44	1.24721	-4.01726	-3.78208	6.71022	-1.30008	3.36361		175.68	-0.833888	2.3663	-2.21489	4.39678	-0.533329	-5.45867	1.4393
209.741	0.988808	6.0718	9.06833	11.8703	-0.730145	-1.77852	-2.93624	3.92276		176.168	-4.64527	-5.16276	-0.335843	0.68247	-2.8802	-0.415141	0.246814	4.01416		91.694	4.51835	-0.400255	-3.04022	5.03261	-7.63314	-0.589715		176.168	-1.82909	-4.42399	-2.38955	3.2387	1.91201	-2.3658	0.880415
210.322	4.31071	16.1556	4.52746	1.91784	-0.101377	-2.41107	-1.47141	7.52716		176.656	-4.14603	-2.8066	0.353047	-1.75866	-0.33794	0.240469	0.672621	4.7598		91.948	5.23499	1.21763	2.25789	13.6892	-0.743107	1.34655		176.656	1.9565	-2.98957	-1.78429	4.74913	3.58107	-4.27231	1.32153
210.903	3.75905	7.69442	6.10199	7.41193	-0.0245543	-0.0402311	0.998607	8.13732		177.144	-3.0901	-6.2267	-1.06755	-2.19861	-2.23899	4.11936	2.8771	2.95077		92.202	5.95269	-1.83028	-3.10997	5.23564	-4.07442	0.172417		177.144	-4.58823	-2.55265	-0.732428	3.26144	4.58499	-4.5115	7.31822
211.484	6.11187	7.24412	7.23644	-0.425171	2.72258	-1.55487	2.25164	4.75324		177.632	-5.14419	-4.86753	0.0690109	-1.19294	0.861072	4.1104	5.19356	2.36485		92.456	3.44923	-5.09952	2.96731	5.56073	-0.293755	0.221208		177.632	1.75897	-3.77987	-2.90062	3.88675	7.81271	-4.19447	-3.0184
212.065	9.14721	1.69373	10.9309	5.51767	2.14006	1.6006	-2.8234	5.48605		178.12	-2.53053	-5.95134	-2.01507	-1.63057	-0.0377708	7.43581	4.17756	3.89091		92.71	4.61351	-1.92341	-0.621357	8.55339	-3.84554	1.38182		178.12	-1.00187	-1.00455	-3.39996	1.95845	9.04205	-5.87674	-1.5772
212.646	-3.91242	3.59901	10.741	5.01828	-5.21652	-6.90715	-1.11536	4.22468		178.608	-3.02692	-6.47813	-3.2087	-0.289306	0.397793	7.98445	4.94018	4.75117		92.964	1.44554	-0.413077	-1.87598	7.43586	6.49244	0.654238		178.608	-0.870747	-5.44891	-3.67487	2.69879	3.71748	-6.00271	-4.91373
213.227	6.48881	3.62682	10.889	7.52113	-0.791574	-4.63365	-1.06866	5.63579		179.096	-1.85561	-4.22572	-1.06746	-3.39138	-1.05448	8.20074	4.59253	5.61229		93.218	5.94532	1.4315	-0.685444	9.87479	6.05352	0.0384764		179.096	-4.06986	-4.00182	-2.61422	5.44113	6.3946	-7.46126	2.30537
213.808	7.46229	7.11068	14.3751	6.02625	-2.9184	-2.02333	-1.79436	4.16385		179.584	-3.46105	-5.19411	-2.48026	-2.82571	1.60539	12.0847	3.35681	6.69648		93.472	5.77953	1.27699	-0.827516	9.75909	5.94882	-0.0210256		179.584	-3.04363	-3.10771	-3.44022	1.62996	3.51791	-4.47458	-7.25324
214.389	-3.8806	6.27301	10.5326	6.08925	1.51416	-2.29839	2.04089	-1.52445		180.072	-4.28773	-5.93889	-4.11379	-3.3701	1.37739	13.414	6.23301	8.11484		93.726	5.1704	1.79006	1.25336	4.86654	0.622785	-2.96871		180.072	-5.90316	-5.87768	-3.81951	4.93197	10.1985	-1.04263	-2.36732
214.97	-5.09511	-0.997089	11.4728	10.1546	2.06169	-3.01437	-4.34064	4.4598		180.56	-4.00232	-6.46007	-5.96807	-4.24679	2.92815	13.2999	5.11	9.97847		93.98	3.45127	2.19295	4.77942	8.64158	4.9643	5.0843		180.56	-3.64842	-5.53393	-2.64097	3.34719	9.9921	-2.49871	-1.92573
215.551	-1.51432	4.74501	12.9735	5.22233	-6.05355	-1.50457	1.94996	7.1166		181.048	-3.38263	-4.86879	-5.04313	-4.90026	2.591	12.8533	5.87665	7.73182		94.234	7.73325	3.48566	1.63954	9.08422	6.1956	-1.41753		181.048	-5.16829	-3.40979	-1.12679	3.76456	6.78753	-6.39837	-2.59514
216.132	-3.47125	11.7217	15.257	5.18138	-1.72042	1.23101	-3.08726	1.11266		181.536	-3.09534	-5.27617	-5.89454	-4.55273	-0.0785382	14.4076	4.42185	4.37486		94.488	10.7941	1.7793	3.72264	8.86112	4.5389	-1.47422		181.536	-5.90718	-4.06079	-0.721404	1.073	6.02929	-1.40822	-3.93109
216.713	-4.18785	3.48886	14.3235	11.5873	0.0611282	-4.69649	-1.00783	6.22577		182.024	-3.58493	-7.12668	-5.41121	-5.53759	2.6973	11.1851	4.41223	8.12982		94.742	8.96724	6.51833	2.58425	4.41674	3.10532	-6.4191		182.024	-2.42065	-3.48693	-3.09146	1.9392	1.82856	-0.306019	-3.2669
217.294	1.22506	2.60211	13.6173	-1.78199	-4.37554	-3.17594	-0.811704	2.90038		182.512	-3.51807	-5.30923	-6.70429	-4.96595	1.1407	11.0745	3.9589	5.33002		94.996	7.69705	3.81386	8.33551	7.41775	2.11708	-1.80772		182.512	-3.70866	-6.24373	-1.34805	2.58543	5.07425	-2.42507	-4.04699
217.875	-3.78779	10.1728	9.0276	4.74012	-0.252604	-5.09621	-0.498858	6.0254		183	-5.67258	-4.04606	-6.10712	-6.61562	2.80721	10.4093	1.50629	4.64211		95.25	9.53912	5.44367	3.75419	8.08636	0.574188	-1.8623		183	-2.43787	-1.22009	-3.04671	2.78949	3.09975	2.01244	-4.38247
218.456	-2.00387	4.0901	16.7766	3.93147	-1.2367	-6.90172	1.15297	4.82309		183.488	-6.15958	-7.55942	-8.39752	-5.81996	4.25237	10.5226	3.72104	4.73275		95.504	8.93788	4.85222	10.3959	8.64482	3.69886	-2.24951		183.488	1.16953	-5.19375	-1.63187	4.2181	6.57177	1.11766	4.61557
219.037	-1.97844	4.68747	17.9756	4.23655	-3.32778	-3.37023	2.03271	4.73789		183.976	-6.97909	-7.516	-8.90883	-5.57899	2.80947	8.08127	1.82537	3.04638		95.758	5.00447	6.70618	4.14939	3.42645	0.491102	-6.30269		183.976	2.66909	-1.49805	-3.21461	1.53795	1.04591	1.33505	0.947147
219.618	-6.37789	13.4096	9.73563	5.54429	-1.52582	-1.16839	-1.30405	3.10317		184.464	-4.46449	-3.58247	-6.8633	-6.67052	5.70072	6.41847	2.70814	4.91632		96.012	4.73888	8.33889	8.01481	2.98681	-1.27131	-2.02184		184.464	3.17197	1.08926	-5.90603	-1.1398	2.29998	2.88688	-2.0544
220.199	0.131427	14.1455	8.27915	2.85473	-2.94187	-4.74062	-0.0795023	0.4745		184.952	-7.17133	-6.20331	-11.4832	-6.31679	4.9261	5.08979	1.48045	4.67589		96.266	8.25224	5.3059	8.99212	2.43702	4.41164	-3.07362		184.952	1.67817	1.12375	-4.15056	2.85153	4.00069	0.106504	3.83317
220.78	-5.5613	13.5622	10.2729	3.61234	3.31297	-2.86468	2.03973	-4.25922		185.44	-5.09965	-4.82299	-10.6574	-7.29561	3.5967	2.42855	2.03118	2.4362		96.52	7.98899	5.385	8.97021	2.66598	4.53993	-2.23581		185.44	-1.14563	1.82765	-2.39262	0.734226	4.03699	5.88285	8.16543
221.361	2.09978	15.3265	8.82802	3.81718	0.238759	-2.20721	2.60925	-3.87574		185.928	-4.24947	-4.55263	-8.9415	-6.94033	2.49027	2.87916	4.80475	3.64168		96.774	7.83803	5.24287	8.83797	2.56256	4.44692	-2.28619		185.928	-0.854945	3.4232	-5.85441	3.84164	5.07558	2.99373	6.60905
221.942	-3.55169	14.5497	5.278	-3.08628	-1.05336	-1.7682	1.40686	-6.70838		186.416	-3.95415	-4.28114	-8.66888	-6.69543	2.7179	3.10827	5.02337	3.84788		97.028	13.7994	11.8795	10.8176	0.904559	-2.31185	-4.00254		186.416	3.2169	1.13263	-3.09147	1.17382	2.56096	6.32806	2.71961
222.523	1.37349	15.2321	4.17847	0.0131266	2.76999	-5.10317	-0.567406	-1.75711		186.904	-7.32482	-3.23078	-8.83954	-6.89426	2.27957	-0.884126	3.02036	6.83256		97.282	6.65079	9.73935	11.2425	-2.0858	-1.40303	-0.607083		186.904	2.73658	1.51152	-5.54822	-0.269207	1.27094	6.997	3.05269
223.104	4.32006	14.8183	1.97396	-1.10679	3.15329	-3.87878	0.686499	-4.46637		187.392	-4.47261	-3.17934	-9.00908	-7.64796	-0.824752	-1.43139	2.35125	5.15127		97.536	6.17008	9.04465	6.446	-0.519635	-2.04885	-6.43315		187.392	0.815246	-1.55123	-5.7802	-0.820728	2.76112	6.33389	6.27495
223.685	-4.26721	9.86402	-3.33543	-4.00155	-3.57009	-3.20611	-0.0536128	-8.39168		187.88	-4.84201	-4.01573	-6.73306	-6.40101	-1.37286	-1.2002	2.57159	6.02623		97.79	6.35723	6.01762	11.428	-1.0636	-4.02709	-8.70296		187.88	0.452904	-0.944492	-4.34295	-2.81404	6.25379	6.56101	0.164201
224.266	0.278639	13.1473	-7.19405	-5.55998	1.5999	-8.19625	1.2123	-6.42193		188.368	-6.76635	-2.85109	-8.56708	-6.15342	-1.92034	-2.41281	1.90358	3.90186		98.044	2.10115	3.32493	6.74424	-3.38436	-3.22663	3.36126		188.368	0.316243	-3.1127	-6.792	-7.58244	2.19341	7.56728	6.16489
224.847	-1.3754	4.33514	-11.0462	1.44016	3.77441	-5.07141	-1.73795	-8.66819		188.856	-4.57901	-0.907665	-6.40005	-8.46079	-4.13388	0.486323	3.45831	6.22261		98.298	5.51295	5.74437	12.1723	-7.81524	-4.9808	-5.46271		188.856	-1.26138	-1.05584	-4.23843	-7.12589	5.91339	9.57495	4.72149
225.428	-0.78457	3.09429	-9.11413	-1.00107	4.50903	-2.27601	3.98456	-5.46379		189.344	-5.72444	-0.741025	-5.78755	-6.87869	-5.0135	-2.61393	3.79132	5.09956		98.552	8.81487	5.60928	6.37905	-7.46736	-6.2896	-4.39709		189.344	-1.27996	-3.21834	-6.34891	-3.66658	6.63597	-3.86039	1.38957
226.009	9.607	3.64723	-9.95317	1.56081	0.248252	-3.69891	-3.3979	-10.3643		189.832	-5.42491	-0.46231	-5.50739	-6.62937	-4.78144	-2.38025	4.01371	5.3105		98.806	5.56245	6.25298	5.36435	-3.45182	-5.26414	-4.21967		189.832	-3.07279	-0.822415	-3.45674	-5.76001	2.47234	-0.0720307	2.94692
226.59	6.13297	-2.33914	-9.89661	-1.76304	0.547669	-2.11787	-1.32974	-3.92513		190.32	-3.12487	-1.29377	-4.11514	-5.26841	-5.9933	-0.590453	2.90324	5.85541		99.06	3.53349	4.78661	1.35047	-10.7686	-9.01554	-1.93045		190.32	-1.75098	-2.5347	-2.22857	-5.51726	2.75585	2.94006	3.06021
227.171	4.46032	-3.9757	-4.94434	2.36076	1.07399	-3.97731	-1.25537	-10.7019		190.808	-2.49102	-2.45764	-4.38861	-8.12919	-7.20465	-0.577876	4.34877	3.51205		99.314	1.8391	-0.345394	3.78186	-10.1955	-8.766	-1.4183		190.808	-0.758939	-2.46631	-1.66437	-7.16052	2.15324	4.62036	2.72948
227.752	6.25603	1.62666	-9.31848	-2.28998	3.93837	-2.61054	0.158595	-9.9169		191.296	-2.19005	-2.17617	-4.10562	-7.87838	-6.97107	-0.342545	4.57252	3.72487		99.568	5.36817	1.85698	7.65853	-10.0659	-6.40442	-9.01657		191.296	-2.31888	-1.17278	-5.20858	-9.80085	-0.779906	4.19112	2.95474
228.333	6.52045	-3.64294	-3.68561	0.618121	-0.63693	-2.90643	-3.53226	-10.4589		191.784	-0.999762	-2.44939	-4.37729	-6.07158	-6.29258	3.22663	4.57447	3.38273		99.822	1.89849	2.83817	0.313814	-12.713	-10.7086	-10.6142		191.784	-6.20856	-1.76519	-1.97228	-5.99377	3.1787	0.0968401	6.51377
228.914	-0.301671	-7.22871	-10.6012	-2.91489	-4.09631	-3.1983	-0.994556	-5.66116		192.272	0.968703	-1.27731	-3.53699	-5.48659	-6.05811	2.7963	2.24348	1.26342		100.076	1.31896	1.59819	-3.25229	-10.1369	-11.6785	-9.65548		192.272	-4.65018	-3.57688	-3.06657	-4.73924	-2.63758	1.00421	1.29549
229.495	2.12334	-13.0193	-6.62062	-2.77785	5.33806	-2.70833	-1.22826	-11.4126		192.76	1.38199	-0.437754	-1.02919	-2.56788	-6.601	1.36644	0.357324	3.58913		100.33	-1.1482	2.02593	-2.59532	-12.782	-12.4252	-8.47389		192.76	-6.4215	-3.60783	-6.26919	-8.03723	-5.00645	1.80216	5.18881
230.076	4.35136	-12.9034	-9.2994	-0.859612	-0.111575	-7.21429	1.43335	-6.93553		193.248	1.68451	-0.152953	-0.742808	-2.31548	-6.36573	1.60369	0.582643	3.80431		100.584	4.83035	-2.87861	0.173597	-15.315	-11.6154	-4.06939		193.248	-5.85583	-5.08025	-3.02458	-5.66546	-3.03899	1.60184	1.30484
230.657	-1.17282	-5.99188	-4.74854	3.72876	-3.22293	-4.27171	-5.67638	-10.452		193.736	3.09847	-1.0896	-0.566763	-2.17386	-3.79677	1.17471	1.80831	-0.4244		100.838	-0.745384	-1.33763	-3.27885	-13.1803	-13.9158	-1.21975		193.736	-5.95316	-4.883	-1.11049	-6.73501	-2.17959	1.06994	1.19917
231.238	1.77334	-9.39558	-13.5235	-1.01268	1.22625	-2.99167	-1.66849	-4.18429		194.224	4.06829	-1.35883	-0.501082	0.96805	-3.56082	0.190583	-0.41014	0.458559		101.092	-0.0976207	-0.128923	-1.95267	-13.1557	-11.5486	-1.36942		194.224	-6.71345	-2.12719	0.0286563	-5.91251	-8.98376	1.20652	1.64959
231.819	1.63462	-13.4476	-12.8463	-2.30612	2.34712	-4.92972	1.67927	-4.35458		194.712	4.3717	-1.07179	-0.212462	1.22134	-3.32455	0.429063	-0.183834	0.675394		101.346	1.55142	-1.58581	-3.95896	-11.5746	-9.40268	-6.18507		194.712	-5.35892	-4.25724	-3.16268	-4.64235	-3.56255	-2.09951	2.76722
232.4	-2.14418	-9.14775	-12.1614	1.73738	-1.41583	-5.19693	-5.74418	-6.5184		195.2	4.11981	-1.3396	-0.145376	1.80821	-0.421345	1.11235	0.48721	-1.21835		101.6	-0.576024	-3.48606	-7.85328	-17.2146	-9.36692	-8.66669		195.2	-6.88955	-4.8287	0.31553	-5.03561	-10.027	-4.73699	-0.559022
232.981	0.992819	-11.0513	-15.3576	-0.771013	3.71522	-6.0155	-4.49434	-6.78685		195.688	3.42369	-1.82897	0.811258	2.39528	2.37101	1.46265	0.825195	-3.3338		101.854	-2.70218	-1.27412	-5.19118	-14.5203	-9.2191	-13.7032		195.688	-5.52753	-1.84155	-1.87003	-8.53669	-6.0438	-0.372558	0.781988
233.562	-2.06515	-12.7136	-19.6569	-0.831261	2.62922	-3.05208	-3.34895	-5.38213		196.176	4.28331	-0.317684	0.435188	3.98254	2.27469	2.36883	1.16344	-2.44874		102.108	-1.04926	-1.1722	-4.75042	-13.2694	-11.5148	-8.9612		196.176	-5.27285	-1.62911	-1.71935	-8.47888	-6.05727	-0.450613	0.67916
234.143	-4.42885	-10.1344	-19.6148	0.556685	4.88175	-4.52887	-5.6413	-4.41533		196.664	6.25422	-1.47245	2.39305	4.1255	2.84524	3.16419	-0.831419	-4.34095		102.362	0.493849	-3.62475	-0.753244	-16.0174	-14.0317	-1.44075		196.664	-4.45882	-3.08026	0.100948	-6.63991	-11.5118	1.13999	-0.200824
234.724	-5.98682	-15.0911	-13.7868	-0.384902	4.9173	-2.55696	-3.26025	-9.21977		197.152	5.00303	-2.18217	0.462592	4.49081	2.86041	5.73762	-1.15939	-2.78824		102.616	-1.07285	-0.29843	3.80037	-9.31999	-14.2144	-4.25295		197.152	-4.41875	-1.97275	3.03531	-5.4642	-14.1852	0.3993	0.0309443
235.305	-8.18317	-16.0282	-24.3949	-2.43375	1.62482	0.752579	-2.8724	-4.57319		197.64	5.08529	-5.44688	-0.578439	6.8562	5.20906	5.08907	-0.931603	-2.34616		102.87	1.36177	-5.41545	-2.08958	-12.6215	-13.5072	-1.95335		197.64	-7.04152	-4.41768	2.97266	-7.39613	-9.07733	3.43846	2.59671
235.886	-4.68422	-18.2785	-14.1057	2.96574	1.44879	-1.93358	-4.1444	-4.36448		198.128	7.38985	-1.48882	0.825484	4.44388	2.3356	5.32965	-1.25919	-2.90361		103.124	0.686589	0.357517	-3.75642	-13.0331	-13.688	-3.31973		198.128	-5.88266	1.25163	0.35745	-3.99123	-5.74372	3.25751	1.38537
236.467	-12.1563	-17.3974	-15.0303	0.591393	-2.94408	-0.170954	-4.40953	-1.03805		198.616	6.69446	-2.19692	1.34099	4.69825	4.57334	4.90377	-2.3644	-2.12727		103.378	-0.765047	-2.86841	-1.75571	-9.11038	-15.7567	-4.4632		198.616	-4.71992	0.0351919	-1.25473	-4.36056	-12.0732	-0.254622	-2.1586
237.048	-7.04343	-19.3847	-16.724	1.10993	-1.1093	-5.51509	-4.33441	-3.8161		199.104	7.11022	-3.12675	-0.365271	5.06373	3.81114	4.7003	-2.8028	-3.01716		103.632	-0.104247	-0.759885	-0.642989	-10.9644	-16.38	-5.8282		199.104	-4.77551	-2.2892	1.58057	-3.61518	-11.8435	2.12433	6.74258
237.629	-5.34533	-15.0179	-7.07572	2.52141	-1.04681	2.92294	-4.47455	-1.03195		199.592	5.19263	-4.83389	0.928878	2.98474	6.38231	3.05256	-3.46329	-2.6844		103.886	-1.21989	-4.2058	-2.64049	-8.15061	-14.3357	-2.52586		199.592	-8.49385	-3.38819	1.97451	-2.97729	-13.6102	2.50552	6.08895
238.21	-12.1727	-13.9634	-10.0852	-2.17414	-0.0899144	-2.4124	-4.38547	-3.57446		200.08	6.49724	-2.87393	2.55675	5.1279	7.62014	2.29385	-3.34591	-2.79566		104.14	2.99913	-1.09505	-3.08153	-12.7803	-17.7348	6.88829		200.08	-7.09714	-3.26178	-0.406251	-1.55794	-13.5953	2.66676	5.76941
238.791	-16.5253	-15.6654	-13.5302	0.134466	-5.01633	-4.40997	-6.17824	-3.11028		200.568	4.35735	-4.69134	1.29607	5.04875	7.74685	1.31303	-3.89511	-1.01762		104.394	2.88615	-0.649834	-2.85501	-11.0755	-8.79969	-7.03022		200.568	-10.8076	-1.68771	-2.00612	-3.91264	-14.91	-3.16968	4.33953
239.372	-11.2915	-17.9014	-4.52175	1.00282	-6.04824	-2.84754	-6.85282	-1.86161		201.056	5.88403	-3.8417	-0.742053	4.74724	7.20683	0.554532	-4.11091	-1.12808		104.648	1.44119	-2.09238	-3.73869	-11.4809	-14.5303	-7.39249		201.056	-6.40295	0.222906	-0.825073	-4.70803	-9.33198	-0.448209	13.1327
239.953	-13.471	-16.6712	-4.50409	-2.01347	-4.51893	-1.0584	-7.85359	0.282675		201.544	4.85505	-1.65838	-2.11323	6.33447	5.88896	-0.981669	-3.43778	-0.349258		104.902	-0.00242447	3.57731	-4.28812	-14.5518	-14.4821	-1.19851		201.544	-9.10543	-1.52991	-0.751983	-5.94405	-10.6389	1.609	9.37106
240.534	-12.6191	-15.6412	-3.1438	1.19676	1.23831	-1.37586	-4.73608	-3.89962		202.032	8.38147	-1.2525	-0.817478	3.03261	5.23764	-2.62893	-2.32017	-1.01451		105.156	3.77754	2.24814	2.38558	-10.3995	-8.54408	-3.22608		202.032	-8.35945	0.0538601	-2.67572	-7.17621	-11.1642	-2.33135	8.27696
241.115	-8.06857	-9.03328	-4.10745	-1.36643	-5.33201	1.97787	-1.16691	-0.852913		202.52	4.46328	-2.51299	0.145161	5.3972	7.47508	-3.94283	-4.98035	-1.12384		105.41	1.78107	1.809	-6.8287	-11.0239	-9.27176	-3.03074		202.52	-6.60943	-7.80355	-2.26291	-8.7378	-7.79653	-2.93589	11.7393
241.696	-7.15252	-9.51394	1.27176	1.18589	-5.45208	1.33617	-3.92381	-1.13275		203.008	5.21155	1.00456	0.441323	2.87265	6.71234	-4.59007	-3.97387	-1.12171		105.664	4.34153	7.25989	-2.70872	-12.3139	-7.33181	1.05416		203.008	-6.41091	-2.21324	-1.84689	-8.85101	-8.64704	-4.42678	4.31355
242.277	-3.6483	-11.0829	-0.00606067	-4.36845	-6.45519	1.14348	-2.00674	-1.96132		203.496	5.29292	1.30013	0.182087	5.68114	6.9494	-3.23732	-2.74521	0.658536		105.918	7.90335	5.04526	-0.0322612	-9.7139	-5.72423	-7.63803		203.496	-3.98608	-1.73074	-0.983175	-9.62689	-5.38233	0.862669	5.11096
242.858	-5.66668	-10.4065	-1.27413	-1.25162	-3.6746	4.73319	3.80658	3.88362		203.984	5.70736	0.707034	1.03409	5.93375	5.29735	-4.10685	-1.18327	-0.56089		106.172	6.79987	0.165112	-2.24377	-8.55732	-11.449	-4.55176		203.984	-4.00161	-2.80048	-3.78286	-14.8432	-10.1134	-1.95638	7.90929
243.439	-4.09615	-8.04014	5.68989	-0.0191087	2.00082	5.77198	2.40507	1.29097		204.472	5.12151	5.33634	0.886177	6.51934	3.97838	-4.64311	-4.28807	-5.11334		106.426	1.47555	4.50834	0.434546	-11.8441	-7.9506	-2.02036		204.472	-5.45746	-1.97802	-5.69036	-13.7221	-4.17368	-4.1061	4.37522
244.02	-2.49191	-4.53903	2.77502	-1.78199	-1.76219	2.92653	0.455445	1.59409		204.96	5.64646	4.29914	1.96055	6.43787	5.21467	-4.17946	-4.83741	-3.44325		106.68	3.59705	4.96384	-0.775098	-10.1298	-10.6734	-4.04385		204.96	-4.68694	-2.37443	-5.15011	-12.819	-7.22962	-9.0309	3.8421
244.601	2.70198	-2.45848	8.20358	-2.98464	-2.29692	3.64133	-0.375579	-1.207		205.448	5.94883	4.59539	2.25716	6.68932	5.45065	-3.93816	-4.6091	-3.21733		106.934	2.60881	1.19828	-4.98381	-7.19227	-7.50643	-4.28887		205.448	-4.13449	1.23252	-9.93986	-14.3563	-9.28122	-6.73073	-1.80115
245.182	0.26368	3.09066	5.42016	-3.29369	-0.825554	6.02751	3.57871	2.22106		205.936	4.1397	5.22508	1.77599	6.27365	2.90849	-2.36366	-5.38093	-7.32445		107.188	-0.933589	4.21166	3.5862	-10.2536	-9.894	-2.97767		205.936	-1.0223	-0.046051	-7.05958	-8.2226	-3.99509	-9.31666	2.4455
245.763	-4.80644	5.21978	5.31375	-1.15351	0.429747	4.52954	1.31835	2.21162		206.424	5.33017	6.96595	3.6281	6.52415	3.92152	-1.90045	-3.70847	-8.65354		107.442	1.96984	3.00398	-3.84285	-12.7584	-7.83615	-0.776897		206.424	-1.90591	1.78988	-3.62036	-7.19579	-6.48229	-8.67754	5.91538
246.344	0.936461	6.04026	7.55114	-6.89739	-5.19764	4.03634	2.17673	4.98693		206.912	2.74242	5.59575	5.36903	4.55191	1.82302	-1.54853	-6.0362	-9.98236		107.696	2.31911	6.68637	-4.27095	-13.3731	-7.99954	-5.01989		206.912	-1.11863	0.740323	-6.62218	-3.60911	-6.74274	-9.59109	3.2752
246.925	6.04831	5.33014	2.46579	-0.19194	-2.48543	1.3257	5.59834	4.43589		207.4	3.04308	5.89222	5.66539	4.80133	2.05742	-1.30795	-5.80857	-9.75539		107.95	0.780887	7.36993	-0.364775	-10.3201	-11.0509	-3.70666		207.4	-1.21599	4.47196	-2.95391	-4.68473	-2.7764	-8.16839	-3.03059
247.506	6.30728	9.64525	3.39116	-3.14822	1.56641	4.95322	3.13878	5.78076		207.888	2.56546	6.18868	5.29494	3.38349	1.73578	0.487941	-4.58116	-11.6393		108.204	-0.200381	4.16578	0.431241	-7.04386	-10.3234	-6.17053		207.888	3.02424	0.651485	-0.282183	-1.53372	-1.69432	-6.74272	-3.33529
248.087	5.71374	11.6525	7.32737	-3.87727	2.5135	4.80781	7.24253	5.35488		208.376	1.42064	4.92953	4.70208	1.85392	-1.0308	0.950232	-4.68734	-9.18966		108.458	-4.29136	4.51836	-7.10512	-16.2109	-6.81722	-0.633721		208.376	2.15765	3.2789	-5.94032	-1.60048	6.39245	-9.42515	-10.0833
248.668	2.71255	15.2412	13.9412	1.84317	3.35588	4.88949	7.13188	9.04717		208.864	1.7197	5.22585	4.99789	2.10147	-0.797913	1.19001	-4.46045	-8.96204		108.712	-3.60314	4.87214	-11.3072	-11.7103	-5.31005	0.0148697		208.864	2.29536	1.24312	1.73838	0.892832	1.59508	-9.99341	-8.27467
249.249	9.08186	22.7448	8.89945	-4.6535	4.20473	7.64274	6.80686	4.85764		209.352	1.79594	6.18873	5.73789	0.681645	0.98996	1.98502	-5.45607	-10.7342		108.966	-7.91352	7.67154	-2.61942	-10.0974	-5.91301	4.10858		209.352	5.77074	1.65526	-2.35718	-3.27597	-1.19747	-4.89189	-7.68709
249.83	11.3776	19.3858	9.53559	-5.03389	3.06008	5.84536	6.82308	6.34189		209.84	0.649336	4.81814	3.92204	-0.850017	-1.22277	0.77968	-7.67422	-8.50623		109.22	-10.3336	12.8055	-2.93068	-9.03899	-7.29276	-0.352597		209.84	4.80602	0.182008	-1.11586	1.44872	7.12595	-5.89833	-5.09833
250.411	18.9336	20.1646	8.51639	-5.07572	2.58867	8.94183	6.2917	5.83325		210.328	-1.38682	8.00293	6.21698	1.28422	-0.880567	0.573971	-5.22604	-7.50029		109.474	-12.3078	9.38504	-2.35209	-11.3128	-7.89376	1.74246		210.328	6.73456	2.04561	0.129024	0.733616	6.12097	-6.34602	-8.84171
										210.816	-1.64589	5.52085	4.17822	2.08432	-1.2057	-0.187692	-6.77822	-6.93863		109.728	-8.61393	7.07691	-7.77253	-9.36337	-6.04934	4.61596		210.816	9.33416	0.80162	1.48861	2.13432	4.12099	-4.23491	-12.2505
										211.304	-0.794569	3.92742	6.5835	4.77247	0.135141	-2.94978	-6.99744	-6.37684		109.982	-13.1409	11.1033	-1.96978	-10.5239	-2.42616	-2.84321		211.304	4.71594	1.7834	-0.037069	-0.0157717	7.34827	-8.89828	-8.88034
										211.792	-2.05512	3.11151	6.76613	5.12641	-2.52475	-3.37898	-5.88372	-6.03714		110.236	-15.7775	6.13094	-3.61049	-10.6834	-1.35755	3.80941		211.792	2.54661	0.3243	-0.559112	1.28338	10.3585	-6.33608	-9.73109
										212.28	-2.64978	4.96197	9.1705	5.70167	-1.85206	-4.142	-4.21487	-2.58621		110.49	-13.4126	5.15976	-2.47246	-9.73063	-3.28796	0.907142		212.28	5.27062	2.42433	1.8114	0.365151	12.7071	0.340608	-6.35834
										212.768	-1.46749	3.70099	9.68547	7.16486	-3.62462	-6.34997	-4.54647	-4.02406		110.744	-14.0464	3.41201	-0.444553	-8.11012	-7.10627	-6.99446		212.768	4.9991	4.52795	0.185596	-0.10373	9.17218	-2.75704	-9.09538
										213.256	-2.17494	3.10632	8.53323	7.29374	-0.842447	-4.8918	-1.87853	-4.23961		110.998	-12.3453	1.66548	-0.637889	-6.82185	-9.36804	2.21572		213.256	0.50986	3.85741	3.45239	-3.12322	7.19807	-3.96232	-11.6089
										213.744	-2.43883	5.0668	10.1582	6.97715	-0.838913	-5.21196	-0.766637	-1.56618		111.252	-10.6429	5.3646	0.947536	-7.19914	-6.85105	-3.2401		213.744	2.02514	3.74604	1.16737	0.751184	10.1182	-2.16406	-10.0099
										214.232	-1.25919	5.24909	9.33806	9.65951	-0.947385	-8.08827	0.344743	-0.114918		111.506	-12.6056	3.17605	0.645059	-10.9087	-2.99975	-8.80637		214.232	3.9894	8.41609	6.55278	3.07508	7.71044	-2.69555	-5.18728
										214.72	-0.969396	5.54204	9.62839	9.89632	-0.723451	-7.85408	0.566698	0.114178		111.76	-14.678	0.099837	-0.434206	-9.50599	-5.48079	-2.81642		214.72	-0.708443	6.64535	4.38642	-0.262589	8.53039	-2.44563	-1.02994
										215.208	0.541641	4.61227	10.6958	8.68756	1.16619	-6.62053	0.454761	-1.7678		112.014	-12.3045	-2.19738	0.48752	-14.4355	-4.40529	-0.603583		215.208	1.15385	3.10051	7.66831	0.627116	8.91144	-3.30314	-4.2045
										215.696	-1.17056	1.9042	9.0958	9.58874	2.49927	-5.49876	2.34224	0.905803		112.268	-9.04072	-1.49337	-2.25643	-4.69731	-3.3288	-2.39008		215.696	3.57631	5.33713	6.73181	3.2998	10.6314	-5.15692	-4.04427
										216.184	-0.883814	2.19558	9.38391	9.82204	2.72022	-5.26657	2.56245	1.13497		112.522	-14.8866	-4.67701	2.66729	-5.06909	-2.58466	-2.95369		216.184	5.67006	5.57745	8.35472	3.31108	8.80156	-4.11803	-3.88255
										216.672	-1.37593	2.59748	10.1157	6.1652	3.27343	-2.03511	3.89314	2.80859		112.776	-7.06427	-6.85943	2.92534	-8.7731	-3.39509	-0.516647		216.672	2.43512	3.59928	9.42597	4.32766	6.42187	0.480241	1.16956
										217.16	-1.86916	4.22098	9.73543	6.6182	2.82554	-0.0266262	5.00096	2.70441		113.03	-7.68496	-7.37395	1.62883	-9.80934	-2.76008	0.587729		217.16	2.53819	2.2915	8.94556	5.23849	4.60355	2.52684	1.44542
										217.648	-1.03021	4.84383	9.35431	4.62542	3.1543	-0.13003	2.55254	2.82242		113.284	-14.082	-5.5539	-3.77778	-6.06669	2.65369	-4.30723		217.648	0.534831	0.543039	9.46909	5.71029	4.34665	1.46627	-0.610493
										218.136	-2.08134	3.5771	9.4167	5.63128	4.59299	3.65465	4.32565	4.60706		113.538	-13.1442	-5.95483	-1.07227	-5.32293	0.624007	-1.75709		218.136	-0.908255	-1.53499	8.44102	4.29866	4.87347	2.85412	2.00184
										218.624	-0.244792	5.53187	10.4781	1.52463	4.69715	4.43848	2.7647	3.05831		113.792	-10.2049	-8.24341	-0.476872	-6.35584	1.03976	0.0159259		218.624	-1.67994	5.27965	5.97249	3.11477	1.73964	5.80156	-0.717547
										219.112	-0.409503	3.26366	9.76075	2.08321	4.24452	1.6659	4.53634	2.06504		114.046	-10.2642	-8.30852	-0.547127	-6.38764	1.01205	0.0118265		219.112	-2.00243	3.65365	4.50797	5.60312	-0.610355	7.08642	1.89803
										219.6	-1.24217	4.21689	6.70898	2.75142	6.56838	5.00353	4.3072	1.73836		114.3	-9.65534	-5.59461	-3.39415	-0.862767	7.42978	-4.43606		219.6	0.90209	3.80925	5.26971	5.76376	6.37913	11.7088	1.73749
										220.088	-1.85394	3.94707	5.98946	0.529222	6.22427	3.78469	3.4106	2.41158		114.554	-11.9339	-6.87945	-0.573486	-10.6701	1.29295	0.00559766		220.088	-0.633038	1.52423	6.36883	2.37451	-2.29186	12.2242	-5.08804
										220.576	-0.911509	2.34306	4.71324	2.52769	4.8788	5.23156	4.06874	-0.470866		114.808	-10.5443	-7.05193	-0.0851412	-5.36525	3.37932	7.78124		220.576	-2.94112	1.13195	3.58315	2.65767	0.598986	10.2994	-3.57852
										221.064	-1.1927	2.40482	2.54696	-1.91989	3.53196	2.89966	3.28158	-0.131214		115.062	-9.70877	-12.2232	0.404222	2.4963	8.68891	-3.44245		221.064	-4.13325	3.07687	3.35714	5.05772	-2.05939	11.9344	-1.62282
										221.552	-1.14198	1.13232	1.26836	-3.14688	2.51703	3.45565	2.60467	-0.680589		115.316	-10.9829	-5.28202	2.33905	-1.41882	5.1106	-3.55439		221.552	-4.87607	0.803455	3.24637	2.35249	-0.489134	10.5738	-1.44314
										222.04	0.351718	1.96997	-0.789288	-2.37556	3.38952	2.23282	1.59353	-1.67456		115.57	-11.4777	-8.22852	-1.05843	-7.88838	2.64439	-3.77678		222.04	-2.83623	-2.46606	7.13977	5.0976	-3.46796	8.88433	-0.150553
										222.528	0.843915	1.25107	-2.5149	-2.60595	2.48275	2.56447	1.35924	-2.33537		115.824	-10.4155	-7.39597	-0.343775	-3.69016	2.62362	-2.10963		222.528	-4.1248	-1.84278	2.70401	6.29311	1.89308	16.5326	-2.52282
										223.016	-0.998757	1.3089	-4.6863	-3.28255	2.35223	3.00613	0.346239	-1.99636		116.078	-11.5741	-8.22884	0.149684	-4.71304	1.38162	-5.66406		223.016	-6.07512	-0.548898	1.05025	5.82795	1.92741	12.2965	-2.11547
										223.504	0.379221	0.810118	-6.30353	-5.5165	-1.1132	1.8911	0.443375	-4.21309		116.332	-8.17558	-8.72711	3.08862	-5.62369	-1.41494	-8.8845		223.504	-6.2427	-1.36218	-1.37706	3.25773	-0.587145	7.84272	-0.261797
										223.992	0.644481	1.088	-6.03329	-5.30785	-0.913563	2.10825	0.650627	-3.9856		116.586	-10.4423	-6.66856	-3.52697	-5.64434	1.12281	3.22905		223.992	-2.96086	-5.28261	-1.80009	0.915848	-2.42828	13.7269	-2.73957
										224.48	1.35254	0.142528	-5.20897	-4.87886	0.506653	1.76865	1.3013	-2.5361		116.84	-7.15188	-4.60874	-1.47487	-6.33053	2.66156	4.0099		224.48	-6.67402	-1.97683	1.89227	4.2468	1.29295	5.94908	-2.99319
										224.968	0.392256	-1.47079	-4.60838	-2.00735	0.369633	1.20561	1.83982	-3.75351		117.094	-10.9711	-12.7699	0.689385	1.09551	-2.90981	-4.3197		224.968	-7.38216	-6.77817	3.36672	0.250643	0.132186	6.95378	-2.68931
										225.456	0.652476	-1.19644	-4.34268	-1.80447	0.56423	1.41909	2.04394	-3.52673		117.348	-11.0111	-12.8186	0.632452	1.07822	-2.92463	-4.31533		225.456	-5.30747	-8.46438	0.956635	0.0385426	1.42282	4.40769	-3.939
										225.944	1.02205	-2.70111	-5.30079	-1.82583	-2.24293	0.964619	0.6914	-2.41132		117.602	-8.93844	-7.86611	-1.979	-1.38239	-2.16068	-5.64364		225.944	-4.33884	-4.03545	-0.782419	4.72167	1.60937	10.9776	-1.85335
										226.432	2.05651	-1.76262	-4.705	0.928545	-2.60744	-1.8245	0.559962	-2.85176		117.856	-6.97541	-10.579	-3.58941	-1.50855	2.15981	5.36202		226.432	-2.80956	-4.15803	-0.961523	3.52229	0.46969	4.77455	0.0121053
										226.92	2.20024	-0.0476851	-4.99977	2.01416	1.35955	-0.726069	2.6496	-1.73693		118.11	-8.12199	-6.95726	-1.421	-2.07803	5.70352	0.034999		226.92	-4.49739	-6.16543	-1.69176	-1.67063	-0.885046	4.24314	-4.12037
										227.408	3.00879	1.11034	-5.40739	2.54208	0.546897	-0.740129	1.96028	-1.40019		118.364	-6.48928	-12.7787	0.192893	-3.53527	1.69266	-5.95805		227.408	-3.51343	-0.168758	-5.19533	3.25406	0.989681	8.82786	-0.139653
										227.896	3.5932	-0.733035	-3.03899	4.95672	0.398997	-1.97782	3.38087	-2.50823		118.618	-8.96619	-10.3766	-5.74772	-2.43584	0.905021	-0.28379		227.896	-2.30208	-4.16798	-2.13886	5.07421	-2.46161	4.19542	-0.267923
										228.384	2.62012	-0.0222879	-3.22797	2.70246	-0.0841837	0.894164	3.68913	-2.06104		118.872	-9.66381	-13.3066	-3.24285	-1.4464	1.89615	3.61333		228.384	-3.86334	-2.1631	-2.96679	0.0120829	0.205589	4.34587	-2.50516
										228.872	1.86729	-0.0907912	-2.3077	3.22373	1.43065	0.875786	4.21835	-2.5031		119.126	-6.69325	-13.6798	-0.292479	-4.01139	1.88826	-0.822237		228.872	-0.308286	-5.59852	-5.0124	3.6233	4.21358	4.05706	-4.07355
										229.36	3.55689	2.39475	-2.16712	5.63157	2.27679	2.41146	2.63518	-1.94554		119.38	-4.61008	-8.16275	-3.45217	-4.24193	0.548039	-1.47939		229.36	-0.303564	0.525754	-1.49791	3.6857	-1.99312	1.77348	3.47137
										229.848	3.57777	-0.787922	-1.91737	2.70373	-0.879143	2.72338	2.9396	-0.388353		119.634	-8.41429	-8.75555	-5.38859	-6.69357	0.319915	6.30854		229.848	-1.40471	-2.3458	-4.08994	-1.35621	0.918889	2.6063	4.57409
										230.336	4.37433	1.36115	-0.447391	4.10683	2.7406	3.03373	1.68712	-2.60935		119.888	-6.99476	-9.45819	-2.54619	2.41148	2.09278	-0.125116		230.336	0.0549731	-0.546516	0.100409	1.71984	-0.71698	-2.66664	1.23462
										230.824	3.39099	2.61971	-0.979454	3.39638	1.46931	3.45359	1.43329	-1.60854		120.142	-5.68483	-8.04842	-4.81383	-3.14903	-3.57781	2.55298		230.824	1.63106	-3.85414	-2.59349	2.35835	-3.01177	-3.1564	4.00855
										231.312	3.62771	2.87661	-0.735826	3.57233	1.64028	3.6496	1.62251	-1.38593		120.396	-4.15117	-4.08181	-0.969316	0.958262	-5.2474	-2.32385		231.312	0.545785	-2.26866	-0.727171	3.44828	-3.74318	-6.41846	5.34036
										231.8	4.08444	1.79848	0.172338	1.30132	0.697906	1.73284	-0.189681	0.0584486		120.65	0.606225	-6.89169	-7.45708	-6.93333	3.52843	4.57773		231.8	1.68807	-2.90117	1.25495	6.98968	0.422199	-7.5639	4.89674
										232.288	2.87226	1.05193	0.300546	1.36107	2.30883	2.70326	1.21891	1.28015		120.904	-0.634863	-5.70028	-4.38822	-3.60157	0.749704	2.70217		232.288	1.39128	-0.0849887	-2.42487	1.42705	-2.07112	-7.48152	1.23328
										232.776	3.54668	-0.474168	-1.24014	0.0848652	0.13966	1.33863	-0.929529	2.05692		121.158	-0.652213	-5.7298	-4.42942	-3.60203	0.749741	2.71613		232.776	1.54431	-3.04232	-1.76662	3.42714	0.776939	-6.50462	4.01668
										233.264	2.44101	-0.33542	-0.227531	0.250448	0.190368	0.750005	-0.523906	1.49987		121.412	-1.44582	-4.64691	-5.02511	-3.15691	0.750766	-4.26928		233.264	1.92497	-0.773143	-1.21471	-0.343354	-1.92244	-5.74423	9.69141
										233.752	2.88853	-0.642975	-2.7728	-0.697785	0.0164663	0.826255	-2.23092	2.05343		121.666	-1.34903	-4.56273	-2.95308	0.844877	2.64167	1.3015		233.752	3.42216	0.500332	0.564234	3.11565	-2.94695	-9.86697	-1.07584
										234.24	1.00031	0.492018	-2.32043	-1.31544	0.840134	0.567342	-2.60615	-0.0602028		121.92	5.08262	-0.255037	-5.87998	0.403346	1.75578	-1.12709		234.24	2.59148	0.222568	2.348	2.02642	-1.96319	-2.20611	5.71497
										234.728	-0.112567	-0.263815	-3.2038	-0.269217	-0.227558	1.30657	0.683708	1.71451		122.174	-2.81755	-4.39049	-4.25026	-3.59262	-1.24023	-5.77728		234.728	1.76627	-2.71753	3.80329	1.50013	2.47336	-9.98381	5.84164
										235.216	0.549852	-0.910514	-3.31186	-2.22584	-1.6311	2.59945	-0.583599	1.37757		122.428	-0.827314	-0.96909	-0.397255	-1.58746	-1.01303	-2.87128		235.216	3.61322	0.235614	-1.06986	1.9813	-1.19278	-8.20002	4.63754
										235.704	-0.123582	-1.67034	-3.31131	-2.74091	0.518368	1.44596	-0.852541	0.151162		122.682	-2.05778	-3.32417	-1.98763	-0.581182	-0.78485	-0.520216		235.704	1.35458	-2.91799	0.506338	0.025527	-6.40597	-6.85466	-0.00840676
										236.192	-0.910688	-1.87667	-2.75775	-3.25891	0.443013	-0.487271	1.09908	0.368616		122.936	-0.286723	-1.01129	2.86751	-0.129337	3.33321	-3.16852		236.192	-0.56518	-1.84498	-1.6903	-0.367117	2.05609	-7.0588	4.45938
										236.68	0.855162	-0.640652	-3.09569	-5.11322	-0.190536	1.35528	2.049	-0.525642		123.19	-0.84748	0.636231	1.27927	0.323629	0.896696	3.2949		236.68	2.63174	3.01021	3.45137	-0.418796	-0.139872	-4.2568	-0.292402
										237.168	1.06281	-0.406772	-2.88072	-4.97056	-0.0489879	1.52913	2.21943	-0.309405		123.444	-0.184494	-5.71495	-3.19679	-2.88895	7.01672	1.53673		237.168	5.61202	4.64759	0.375809	0.759441	1.45068	-2.44862	2.18073
										237.656	-1.84332	-0.619516	-1.55733	-4.38653	-1.02127	1.36758	2.83255	0.350643		123.698	-1.29776	-0.509278	1.66156	-5.87819	-0.862263	-0.554151		237.656	4.82014	3.51164	-0.0280582	-3.3879	-2.17218	-1.18975	-3.67676
										238.144	-0.529963	0.05441	-1.90336	-5.69451	-2.7741	2.87059	2.11056	-3.65662		123.952	-0.409514	1.25325	0.298755	-0.199639	2.9264	-1.97775		238.144	6.0339	3.0468	2.01757	-0.749645	-1.89726	-0.591226	-4.08705
										238.632	-0.108254	0.614963	-2.36329	-4.56121	-2.08529	4.26036	1.27566	-2.44233		124.206	0.258036	-2.98292	0.937022	0.368919	-0.283956	0.599279		238.632	5.25331	3.80866	-4.48727	-2.10351	0.275507	4.12478	0.727655
										239.12	-0.689348	1.50655	-1.49273	-5.2089	-1.17712	3.09241	3.99447	-2.33983		124.46	-3.184	2.56	2.57636	-1.72807	5.84001	4.73248		239.12	5.70064	4.57501	-2.987	-4.22721	1.45733	1.62501	-2.01038
										239.608	-1.3844	-0.493101	-2.40285	-4.63764	-3.04961	6.03336	4.04476	-1.34914		124.714	-3.29119	-0.00689775	-0.894336	0.0649457	4.29828	6.75518		239.608	5.15367	4.67919	-0.814924	-3.12068	3.87049	3.68729	-1.52334
										240.096	-0.304557	-0.0506903	-1.87146	-5.95857	-3.59171	5.86096	3.98204	-2.91472		124.968	0.60315	-0.461378	-1.47507	1.97019	4.97976	10.223		240.096	4.83465	7.23235	0.0289872	-2.33942	0.848414	2.20058	0.188793
										240.584	-1.11653	0.389293	-3.45417	-6.28286	-2.69234	5.24183	2.58406	-2.03658		125.222	0.0545655	-0.803443	2.50083	3.09878	4.77333	3.58022		240.584	5.41027	7.23449	-0.899683	-4.55002	2.83562	4.94272	2.23717
										241.072	-0.598143	-0.284305	-3.03992	-5.72166	-1.46267	4.73151	3.96191	-0.492525		125.476	-3.93694	-4.58865	-1.5222	4.33959	1.01232	-1.173		241.072	4.10278	2.57452	2.84354	2.13645	1.60997	-5.75289	-1.48929
										241.56	-1.74943	-2.18264	-3.40655	-5.16393	-2.90273	3.55218	3.00445	0.495216		125.73	1.96196	-6.9281	-0.766374	1.58152	-0.0810404	4.62994
										242.048	-0.792663	-0.527966	-0.442984	-3.7208	-2.67924	3.48158	2.82275	-1.07338		125.984	0.0846071	-8.26625	0.434975	5.04678	2.27102	6.21128
										242.536	-1.83899	-0.431448	-3.14928	-2.50345	-0.681128	4.96411	0.750126	-0.642764		126.238	-2.23567	-4.82532	0.748513	0.17983	3.84628	3.45989
										243.024	-1.66623	-0.226458	-2.96992	-2.40081	-0.575106	5.11085	0.897653	-0.435186		126.492	2.22335	-8.38308	2.06313	-2.68601	7.86696	3.82022
										243.512	-0.607761	-0.913039	-2.90498	-2.52404	-0.250108	3.81067	1.37641	-1.00621		126.746	-0.0938831	-9.93954	-0.065619	1.33815	6.55528	4.95894
										244	-0.441404	-1.04679	-3.0656	-2.42875	1.0716	3.17462	-0.146957	-0.578085		127	2.03485	-6.16136	-5.08218	2.91898	6.24458	9.98716
										244.488	-0.611645	-1.0722	-1.11851	-1.78165	2.05664	1.75823	0.438624	-0.150818		127.254	-2.05713	-7.38187	-5.5421	6.16759	6.15707	4.90487
										244.976	0.437028	-1.54486	-2.06375	-3.02723	0.482737	1.11702	-0.311319	0.0533483		127.508	4.85242	-0.267738	-1.11205	1.30619	4.29275	1.15653
										245.464	-0.962095	-2.46483	-2.56805	-0.943333	0.460967	0.0287298	-0.619038	-1.29894		127.762	3.20793	-3.26341	-0.236478	6.55702	1.87385	-1.03566
										245.952	-1.58683	-1.83214	-1.29813	-1.08555	1.32461	0.937767	-1.15123	0.57009		128.016	2.56495	-6.14667	-2.80427	3.69784	4.67815	2.2172
										246.44	-0.1039	0.575386	0.857078	-1.89839	1.85141	1.17743	0.647628	1.43819		128.27	1.25683	-4.25085	-4.92653	6.28421	3.48341	6.9151
										246.928	-1.40222	-1.57563	-0.435816	-2.60411	1.9302	-0.474547	-0.444715	1.86089		128.524	1.28356	-4.2426	-4.9366	6.31613	3.51186	6.94694
										247.416	-0.148518	-1.28524	0.600913	-0.869438	0.56093	-1.46264	-1.42829	1.28264		128.778	-0.465976	-1.34417	0.276632	6.01583	5.43017	3.97938
										247.904	-0.00949203	-0.442367	0.411656	-2.02775	0.188007	-0.675775	-2.19202	0.814511		129.032	3.00823	-0.444425	-2.62016	4.71663	9.46056	-0.765356
										248.392	0.237032	-1.93595	-0.00363909	-1.07911	-0.188618	-1.66955	-1.06926	-0.210168		129.286	2.15061	2.67885	-1.62698	5.52964	7.04746	5.60161
										248.88	0.924344	-0.877142	0.799418	-2.02356	0.0976737	-0.77733	-2.17117	-0.0136389		129.54	2.85006	-0.863245	-4.07717	6.45486	6.19089	4.85807
										249.368	1.60796	-1.26599	-0.51256	-1.08337	-0.286497	-3.33249	-2.16443	-0.929253		129.794	3.21769	-2.51514	0.695955	6.38119	-0.109168	4.78178
										249.856	1.73226	-0.324763	0.171486	-1.70304	-0.230066	-0.779513	-0.493519	-0.734805		130.048	4.47572	2.50093	-3.41873	5.75305	10.3695	4.37276
										250.344	2.07501	-0.609059	0.184833	0.117371	-0.510859	-2.89621	-3.04736	-0.985869		130.302	8.84637	0.518308	5.80101	5.12602	6.07138	-3.59123
										250.832	1.08058	-0.56337	1.41632	1.26671	-0.906701	-2.46041	-2.60377	-0.682461		130.556	7.55186	4.31477	2.57738	9.16674	9.10754	4.6676
										251.32	0.971159	-1.52107	1.19922	1.41158	1.69347	-2.36102	-2.60722	1.06429		130.81	3.81442	0.556973	3.35484	6.09745	6.36687	-2.07298
										251.808	0.857815	-0.926662	0.422364	2.77417	-1.37705	-3.70921	-2.83552	-0.190079		131.064	4.07848	6.46715	4.57782	10.9181	7.73828	4.29814
										252.296	0.851611	0.442041	0.196819	1.2433	-0.118327	-4.17167	-1.51092	0.998859		131.318	3.67738	2.04529	-0.309222	8.18437	5.7773	2.00318
										252.784	0.952502	0.584991	0.300302	1.26336	-0.0859524	-4.08178	-1.41123	1.18664		131.572	6.27779	2.2914	2.80482	9.78502	2.15062	4.48658
										253.272	1.04933	-1.05342	2.06609	2.61208	0.38669	-3.77292	-2.42538	0.817698		131.826	3.32413	4.20548	4.91994	13.0534	4.85821	-0.362767
										253.76	1.14205	-0.917669	2.04969	0.622747	-1.14489	-1.68956	-2.77561	1.33645		132.08	3.03865	6.67642	3.81393	14.434	7.23343	-3.21153
										254.248	1.89729	-0.452262	1.58437	0.295298	-2.01409	-2.16507	-1.46197	0.298442		132.334	3.088	6.70421	3.82011	14.4824	7.27626	-3.17082
										254.736	0.759434	-0.101685	1.00341	0.740793	0.00128889	-2.64395	-1.48448	0.814761		132.588	5.6944	7.51107	7.38293	7.53182	2.09782	-2.57397
										255.224	-1.16044	0.0229036	1.7512	0.292512	-0.876598	-2.79289	-1.39873	2.32984		132.842	-0.142147	3.31924	6.6135	11.4712	2.25366	0.0234558
										255.712	-0.529057	-0.856322	1.82768	2.83929	-0.981129	-1.94528	-0.982533	0.95476		133.096	4.46724	4.57314	7.06737	14.0784	4.63266	-3.60076
										256.2	-2.45757	-0.0727415	2.12169	2.7144	-0.312353	-1.6567	-1.68037	0.133958		133.35	1.96701	6.60612	5.41121	8.46439	1.56816	-3.2244
										256.688	-2.61268	-0.0708483	1.29983	1.58447	0.351903	-1.37165	-1.38115	3.08964		133.604	3.35716	1.7515	3.86725	10.8515	0.171275	-4.73635
										257.176	-3.66112	-0.517357	0.362047	1.1161	-1.54397	-1.97904	-1.30715	1.59955		133.858	1.7488	-0.546269	6.43548	13.6841	0.886438	2.53005
										257.664	-2.26959	-1.41231	-0.35838	1.75367	-1.22224	-2.70115	-0.45838	3.33036		134.112	2.14193	1.82392	6.67146	10.74	1.71365	-5.42519
										258.152	-3.10481	-1.20022	-0.0837324	1.38604	-2.46073	-3.53801	0.0540011	2.05981		134.366	4.42542	4.63985	3.7974	12.2414	1.98625	3.2868
										258.64	-2.38905	0.341116	-0.0362915	-0.209091	-0.703946	-2.60078	-0.214481	1.23233		134.62	-1.2896	2.7904	0.0355416	9.41056	-0.184669	-3.00064
										259.128	-3.45569	-0.343926	0.00610744	0.190454	-2.6186	-2.55616	0.291695	2.73679		134.874	-1.6698	1.4978	3.83032	15.2474	-3.35465	-0.398617
										259.616	-3.74923	-0.922056	0.487851	-0.415382	-3.7603	-2.84864	-0.09417	3.7954		135.128	0.284801	3.31759	1.40395	10.7521	2.36519	-9.46269
										260.104	-3.15859	-0.726657	0.186657	-0.4711	-4.01798	-2.81159	1.18344	3.74147		135.382	-1.09245	8.02756	4.20088	7.70219	-1.35848	0.696019
										260.592	-4.12827	-1.09111	0.102469	-2.08787	-4.28058	-3.11172	1.45784	5.24166		135.636	-3.91268	3.40548	2.88778	9.65338	-1.74789	-1.81137
																				135.89	-5.3981	0.562466	-4.31314	5.60563	-3.46971	-1.76264
																				136.144	-2.65983	0.831843	-7.06853	7.67004	-5.19061	-5.71334
																				136.398	0.191019	1.76917	-7.26729	6.40217	-2.35502	-1.99682
																				136.652	-3.95667	2.37444	-3.13164	11.3576	-6.07407	3.0536
																				136.906	-5.21401	0.31432	-2.88381	11.8696	1.2078	-3.22876
																				137.16	-0.803224	-3.18897	-4.96823	7.93821	-7.50941	-3.39945
																				137.414	-5.83543	-1.13542	-7.82936	7.78565	-7.33681	-0.56958
																				137.668	-1.97729	2.47495	-10.245	2.3008	-7.0522	0.149731
																				137.922	2.77119	0.41993	-7.77063	2.70588	-1.32222	-2.79707
																				138.176	-1.03444	-0.4116	-5.40632	8.22311	-7.258	4.59001
																				138.43	1.49471	-2.13075	-11.0409	6.63026	-5.85954	-5.02235
																				138.684	1.69196	0.0402521	-7.23006	-1.73933	-9.79351	-1.85639
																				138.938	-2.33157	0.768075	-9.75144	4.66989	-4.9488	7.31011
																				139.192	-2.57588	0.497161	-8.49397	7.96902	-3.43652	2.92161
																				139.446	-0.929879	-0.661383	-3.12433	3.93585	-11.3678	-2.35523
																				139.7	-0.171333	-0.263112	-10.3092	4.68147	-2.96481	3.59069
																				139.954	-0.744695	-1.41914	-8.8263	5.65034	-3.22761	7.20382
																				140.208	-0.649967	-1.35169	-8.7868	5.73134	-3.15619	7.26193
																				140.462	3.55729	0.161449	-7.96847	4.48001	-0.417211	-0.234969
																				140.716	2.65485	4.00918	-8.59352	-3.10363	-6.01067	-8.17578
																				140.97	4.08716	-0.252961	-6.1064	1.20262	-5.93659	-1.33827
																				141.224	0.409766	6.48615	-5.06267	3.73211	-3.86161	1.94421
																				141.478	1.06711	3.67094	-6.12899	-2.51519	-8.89687	-3.1061
																				141.732	2.28141	-0.476356	-4.41648	-2.53926	2.06876	-1.15589
																				141.986	0.719332	2.82203	-4.4807	-0.562331	-7.96474	-3.42736
																				142.24	0.714203	2.56609	-1.8772	-4.36219	-9.21959	2.4128
																				142.494	-2.62287	-1.79972	0.0606812	-0.494387	-2.58467	-6.07984
																				142.748	-2.29189	1.39125	1.33294	-6.84782	-6.17111	-3.23863
																				143.002	5.48492	2.36123	-1.39374	0.799731	-9.42335	-6.61911
																				143.256	0.0408853	6.44355	3.54728	-3.77396	-5.11916	-3.22129
																				143.51	-2.624	-3.02847	-2.06621	-4.23556	-2.703	1.84372
																				143.764	-2.1764	-1.05482	1.988	-3.25174	-2.28599	-8.86853
																				144.018	-0.282989	-2.07996	3.48771	2.39972	2.46522	-5.13582
																				144.272	3.94512	3.78501	0.988445	1.27437	-1.56049	-9.84704
																				144.526	-6.26986	-0.459921	-0.287556	-4.51668	-0.918684	-7.55774
																				144.78	-1.70571	-5.59253	-2.67363	-6.86232	-5.27603	-7.49015
																				145.034	-0.917992	3.49828	-1.61423	-5.20701	0.0341405	-6.8665
																				145.288	-0.795591	-0.854142	0.446195	-1.43963	-5.2104	-3.909
																				145.542	-1.44963	4.79463	-3.49235	-3.89351	1.87923	-6.61766
																				145.796	-1.65788	-1.22206	0.236807	-6.90201	-2.36363	-10.1036
																				146.05	-0.642587	-2.34868	-2.25524	-7.02067	3.9499	-7.4779
																				146.304	-4.40374	0.525902	-3.52404	-15.3606	1.48649	-14.4073
																				146.558	-6.83024	-4.82055	-1.45848	-7.69962	-8.97609	-6.44723
																				146.812	-3.25542	-4.27694	-2.72524	-4.25992	-1.66007	-9.15337
																				147.066	0.320714	-3.2877	-8.10209	-6.04151	-5.23211	-7.30346
																				147.32	-1.6574	-2.63061	-4.58904	-4.93328	-4.35888	-8.23082
																				147.574	-1.07866	0.138758	-3.63053	-5.6019	-1.04039	-10.7132
																				147.828	-3.2764	-7.20181	-10.0043	-4.93628	0.05669	-6.75073
																				148.082	-2.25062	-10.319	-12.0438	-1.71418	-2.28986	-8.45439
																				148.336	-0.667996	-9.43501	-3.86006	-3.15784	-0.0800368	5.5091
																				148.59	-0.195202	-7.10542	-6.56419	-0.600591	-1.09163	-0.52691
																				148.844	-5.94335	-5.55245	-6.48954	-9.15355	-0.991311	-3.2291
																				149.098	-1.02357	-3.665	-7.41389	-6.26116	-3.89019	-3.8197
																				149.352	-6.9914	-9.66528	-7.22614	-7.03455	1.54507	-6.74314
																				149.606	0.153139	-7.55331	-13.2596	-9.25149	-4.35222	-3.33277
																				149.86	-7.0344	-6.21798	-12.181	-12.912	-1.24871	-2.14414
																				150.114	-6.77624	-8.43706	-3.32358	-0.68271	-1.81108	-2.6217
																				150.368	-5.73906	-6.54389	-7.02075	-0.452555	-5.03933	-3.321
																				150.622	-1.2562	-7.31627	-6.60582	-5.9993	-6.82235	-2.90872
																				150.876	-5.99432	-7.42084	-4.0788	-3.10074	-0.160148	-1.16263
																				151.13	-5.06455	-7.74652	-2.88414	-6.53464	-3.8305	-0.0827301
																				151.384	-5.02245	-10.6266	-7.35516	-8.30101	-5.38897	-3.78014
																				151.638	-1.20135	-7.17231	-0.936324	-5.95541	-3.1689	-5.25486
																				151.892	-5.71237	-6.60575	-6.96096	-3.60896	-2.05916	-3.06244
																				152.146	-7.44441	-9.70476	-4.31796	-5.81721	-0.615334	-5.42512
																				152.4	-5.06414	-8.24711	-3.78511	-2.35795	-6.94852	-8.89844
																				152.654	-5.34934	-6.2328	-6.02907	-2.23119	3.60793	-4.3713
																				152.908	-5.18891	-6.10629	-5.93874	-2.10359	3.7207	-4.28815
																				153.162	-3.91619	-5.64536	-3.403	-0.308496	-5.38801	-2.53787
																				153.416	-3.64229	-11.9611	-2.97743	-4.51257	-0.940411	-7.00936
																				153.67	-1.92278	-7.16469	-1.99535	-7.93805	-4.93652	0.519613
																				153.924	2.24234	-3.14496	-1.56787	-1.58493	2.84589	2.04903
																				154.178	-2.92472	-10.6797	-6.58389	0.991222	-4.48207	-5.86554
																				154.432	-3.86841	-6.76895	-8.26564	-0.987373	4.52403	-9.00188
																				154.686	-3.81096	-6.19047	-6.50201	-1.52072	2.86419	-4.36
																				154.94	-2.75237	-4.16648	-2.62633	-3.60882	-0.350474	-4.9399
																				155.194	-1.13709	-4.36366	-1.6386	-6.47391	-3.56442	-9.40824
																				155.448	0.0348643	-10.6709	-7.09439	-3.67155	0.000129738	-8.43169
																				155.702	1.98571	-6.08821	-4.77147	0.909383	3.34317	-4.12137
																				155.956	-2.8401	-3.28226	0.219033	-7.73113	-1.97974	-5.47728
																				156.21	-0.664817	-5.36416	-0.56732	-4.92643	12.3647	-1.72164
																				156.464	2.73379	-3.44503	7.42502	0.656821	8.26543	-3.07667
																				156.718	-1.08874	-1.19155	5.08494	-4.87028	5.6113	-2.98683
																				156.972	-0.021297	-4.15927	0.19022	-6.61884	3.06896	-5.89656
																				157.226	0.158333	-4.01486	0.296402	-6.47775	3.19399	-5.80586
																				157.48	2.11681	-1.20278	1.84793	-4.00259	7.76415	-5.71473
																				157.734	3.6319	-2.5008	0.400361	0.91776	4.55722	-0.623178
																				157.988	3.14805	-5.13116	1.95369	3.72774	7.57318	-5.64231
																				158.242	3.77636	-8.09385	-0.0476511	0.649562	2.03427	-6.10547
																				158.496	0.961258	-0.166672	1.72968	-0.427888	7.05159	-5.12376
																				158.75	3.81386	-3.01629	3.28567	4.27316	6.95846	-4.91941
																				159.004	4.00082	-0.198253	1.06477	-1.13618	5.64378	-1.71465
																				159.258	2.52213	-4.82369	2.06696	-4.32259	3.32975	-0.953913
																				159.512	3.04445	-0.225942	2.95892	1.71393	5.01638	-5.97054
																				159.766	2.78999	-0.849452	8.18508	2.75114	7.14811	-1.65343
																				160.02	2.2032	-0.472005	5.52323	0.0112807	-1.38618	-1.00258
																				160.274	4.06183	0.0175042	10.1956	-3.17234	2.41351	-5.01798
																				160.528	4.36589	-2.71426	5.09098	5.97806	7.99162	0.300347
																				160.782	0.782039	2.22158	4.98725	1.7958	8.68147	-5.93648
																				161.036	-0.911964	3.7139	6.21771	3.94755	3.03862	-1.06179
																				161.29	-2.27168	3.42938	6.89346	-1.23336	5.17418	0.257748
																				161.544	0.0362227	-0.0764353	7.0145	5.03083	2.31035	-0.644545
																				161.798	0.233952	0.0853288	7.13638	5.18456	2.44715	-0.546443
																				162.052	3.09928	3.13689	3.81465	1.33894	4.36234	0.885385
																				162.306	-0.0344672	-0.921748	7.60486	0.938417	2.61148	1.65094
																				162.56	2.05492	6.57607	7.3959	1.53853	-0.361005	-3.13868
																				162.814	-1.077	2.40811	8.85442	4.69483	4.556	9.40543
																				163.068	-0.652472	2.12992	4.6471	7.51842	3.25139	-1.82786
																				163.322	0.88406	2.85262	5.10726	4.89818	5.05848	1.05034
																				163.576	1.42147	3.13175	1.67935	-6.72143	-0.911626	-0.18218
																				163.83	-3.7069	-0.143807	4.25224	3.21511	5.34108	5.14123
																				164.084	-3.94553	-0.0851676	2.6037	2.26337	-2.51675	-5.6461
																				164.338	-1.29441	4.41877	4.17819	6.09	-2.15178	-4.65527
																				164.592	-3.64244	-0.409769	5.9757	3.80612	-8.11957	-2.88629
																				164.846	-5.54518	-0.237466	7.66288	5.07837	4.46876	-5.11694
																				165.1	-1.4471	0.824563	6.79529	7.3512	1.39098	-4.23611
																				165.354	-4.79264	2.10965	4.26181	1.29126	0.424877	-1.02159
																				165.608	1.52931	-0.493335	0.729109	2.67634	-3.09623	2.1933
																				165.862	-6.14795	-0.762163	1.4194	1.39531	-1.50569	-4.59144
																				166.116	-3.15774	0.525376	5.44379	4.11483	-1.24793	-0.931383
																				166.37	-4.38897	-1.4085	2.13561	2.39045	2.3437	-1.82652
																				166.624	-4.17497	-1.23047	2.27263	2.5555	2.49142	-1.72131
																				166.878	-4.51576	3.17058	4.4104	4.8322	-0.249222	-1.17129
																				167.132	-5.8558	3.01686	4.99337	-2.77947	1.12177	-7.50981
																				167.386	-7.4173	3.7528	3.35486	-2.72395	6.49328	-3.51465
																				167.64	-6.08918	5.37841	4.9393	10.3321	1.08753	-2.18581
																				167.894	-4.76032	1.67145	4.7467	7.05529	5.23785	-3.74551
																				168.148	-1.76408	4.63191	4.88817	9.33456	0.0553341	-6.19376
																				168.402	2.34399	8.14868	2.4748	1.83654	1.53999	-7.53055
																				168.656	-3.1028	4.99953	4.83993	9.00567	3.24736	0.688546
																				168.91	-1.21556	2.40667	8.09466	1.84195	-0.267006	-8.20313
																				169.164	-0.216525	-0.185458	1.23898	1.56759	0.996895	-2.87225
																				169.418	1.11652	5.00092	5.05068	2.84926	0.150165	-4.2077
																				169.672	-0.771997	4.63245	11.6409	6.13138	6.97058	-10.4317
																				169.926	-2.99319	8.59803	10.5651	4.74729	3.01368	-5.43317
																				170.18	3.00848	9.11986	6.71217	1.36365	-1.05386	0.232364
																				170.434	-0.98921	3.53128	8.63775	1.75822	-2.12094	-1.99067
																				170.688	0.458168	7.16561	5.00845	8.81989	6.70132	1.34218
																				170.942	3.79505	8.24506	10.3798	-0.118009	-0.698194	2.45312
																				171.196	4.02142	8.4363	10.5296	0.0556171	-0.541705	2.56438
																				171.45	2.47061	5.29487	8.79122	1.89632	5.61522	-3.8796
																				171.704	1.58706	9.93187	8.60902	-3.37368	2.32814	-0.989939
																				171.958	1.37074	8.12508	2.87192	-1.86551	2.81927	-0.988852
																				172.212	0.821655	5.31893	7.57991	4.1986	4.64415	-3.65412
																				172.466	1.71757	6.73564	6.06632	4.92977	10.4694	-0.319089
																				172.72	6.05847	7.15298	7.55337	-0.560918	2.40627	-0.317084
																				172.974	2.62212	2.79316	6.37437	-2.16234	2.56573	-3.31478
																				173.228	1.40852	6.98951	3.0849	3.79214	8.39225	0.132273
																				173.482	5.30655	5.18646	3.90715	2.74698	9.10806	0.135176
																				173.736	0.871736	5.05068	2.73001	5.36884	4.04649	4.3606
																				173.99	1.43742	4.24881	1.22016	-1.67564	6.31863	4.4752
																				174.244	0.670245	6.78086	4.48868	-0.164227	9.36893	2.14565
																				174.498	-0.985348	5.98016	5.31335	-3.54138	11.6418	3.70527
																				174.752	2.58174	3.84668	1.13861	-5.58489	8.13732	5.70963
																				175.006	6.3715	6.71376	0.297798	3.03858	3.74429	2.15871
																				175.26	4.05058	6.47027	-1.54244	2.77346	9.24051	4.05252
																				175.514	0.730088	9.56067	-2.49321	-2.60248	5.51485	5.83549
																				175.768	0.41001	2.20714	0.334359	-3.5337	2.56733	2.84097
																				176.022	2.757	2.4097	-2.28195	-2.35352	6.06458	10.0689
																				176.276	2.99328	2.61278	-2.11993	-2.17307	6.22885	10.1861
																				176.53	3.45215	3.81636	-0.846243	-5.43681	9.83788	6.74792
																				176.784	5.46695	4.02044	-0.238681	-6.14474	3.55835	8.31003
																				177.038	1.371	0.447238	-5.29725	-2.07464	7.61248	12.3169
																				177.292	4.16428	4.09674	4.86694	-3.55987	10.5558	12.9906
																				177.546	1.73568	-1.47551	-2.41279	0.732918	11.3883	7.77573
																				177.8	-2.13704	0.841596	-3.46977	-0.307409	7.22116	3.00556
																				178.054	4.32388	-0.729729	-3.52625	-1.34752	8.94317	8.12453
																				178.308	-0.659343	-0.967273	0.640011	-2.94298	11.7766	9.02153
																				178.562	1.69106	0.128957	-0.748785	-1.20492	1.49917	10.3632
																				178.816	0.0417351	-1.55216	5.86291	-3.13333	7.77759	7.14961
																				179.07	0.059345	-2.45508	-1.74712	-2.06155	2.83407	12.9362
																				179.324	3.85499	-0.579801	-1.24556	-0.322943	8.00192	11.3898
																				179.578	1.09531	-5.70412	5.36759	1.0825	0.170028	5.0658
																				179.832	-1.66413	-4.27249	4.42565	1.93254	8.00506	6.96427
																				180.086	-4.97891	-1.61825	3.15084	2.67163	4.06256	4.52964
																				180.34	-7.51571	0.258591	-1.90128	1.52196	5.0092	10.3175
																				180.594	-5.16342	-3.53087	-1.50851	0.816866	9.95607	9.99442
																				180.848	-6.14429	-0.986628	1.77359	-1.8881	1.34762	5.7827
																				181.102	-5.90276	-0.775373	1.94502	-1.70407	1.51717	5.90455
																				181.356	-2.66108	-3.89711	-2.54979	3.25785	-2.31306	5.58218
																				181.61	-1.19703	-1.79629	0.0669378	6.77542	4.6347	-0.517748
																				181.864	-2.62174	-4.2507	-7.76036	0.848638	6.36044	16.3825
																				182.118	-0.824102	-1.81591	3.30164	1.14416	5.41972	6.06083
																				182.372	-0.804138	-4.04749	-2.1915	-0.33803	-1.63193	2.96155
																				182.626	-6.89519	-4.72321	2.31575	1.51318	3.31662	10.3069
																				182.88	-0.875048	-4.84308	-3.95439	2.47556	0.820903	4.31918
																				183.134	-3.5215	2.9262	-5.33525	-2.3398	3.76981	4.55387
																				183.388	-6.1679	-4.97091	-2.04907	2.0671	5.16332	7.12209
																				183.642	-0.703147	1.24335	-2.6514	-1.63708	7.22367	3.80162
																				183.896	-0.23836	-1.43103	-4.80893	0.769869	3.72861	6.9258
																				184.15	0.893113	3.6726	-6.63277	4.39905	0.900373	10.3835
																				184.404	1.46903	2.44313	-1.67847	-0.749542	0.183388	1.61918
																				184.658	-4.28838	-0.230564	-4.72384	1.21297	1.46654	9.07728
																				184.912	-1.49027	3.5404	-6.1022	0.619905	-1.58351	2.42445
																				185.166	-1.8033	-0.799557	-3.48024	2.80459	-3.07788	0.660697
																				185.42	-0.671928	-3.25043	-5.63573	2.43369	0.761197	3.89713
																				185.674	2.23716	-1.25668	-2.90201	-5.38169	-2.95517	6.6893
																				185.928	2.4795	-1.04053	-2.72354	-5.19713	-2.78254	6.81498
																				186.182	-1.50046	3.50911	-0.544778	-2.23486	-3.94315	4.49639
																				186.436	1.96392	1.28112	-4.03238	-3.7171	-5.32589	4.84464
																				186.69	-2.01625	0.0532728	0.0358514	0.689468	1.29145	4.5264
																				186.944	-0.663224	1.49222	1.21548	-4.90405	-1.75779	1.43055
																				187.198	-1.19922	-2.29093	-2.60463	1.72455	0.526368	2.89042
																				187.452	-3.73538	-3.18508	-1.98002	-2.86918	-5.96719	5.46156
																				187.706	3.06163	-1.41247	0.0892853	-3.35192	-6.68291	-4.18936
																				187.96	-0.141537	-4.86199	-7.06338	2.38744	-2.39857	8.271
																				188.214	3.21065	-5.20031	-0.771361	-3.98444	-4.78086	-0.0462721
																				188.468	-1.99292	-0.871905	-3.81244	-3.35648	-8.60756	8.41439
																				188.722	-3.86339	0.12323	-2.85329	-1.28422	-6.54534	-2.34702
																				188.976	-0.845199	0.229523	-2.33837	3.67676	-3.4831	0.00282696
																				189.23	-4.38282	-0.664145	-0.378791	-2.69577	-5.0875	-5.42496
																				189.484	0.523741	0.775548	-7.53012	-0.735154	-1.35857	4.1474
																				189.738	0.0966882	-0.340298	-3.23681	-0.774728	-4.18518	-3.16899
																				189.992	-3.21955	-0.900582	-3.72108	-0.0367274	-7.67847	-3.92969
																				190.246	-4.6472	-2.7942	-5.53851	-5.74339	-3.94954	-5.1347
																				190.5	0.0359351	-1.13228	-6.02243	2.10529	-4.55397	2.43821
																				190.754	-1.72571	-4.47039	-5.95063	3.39818	-5.71398	-4.87765
																				191.008	-1.04326	-3.25298	-5.43423	-1.86474	-4.6518	-2.08227
																				191.262	-2.47229	-4.81339	-4.69546	1.31654	-5.25632	0.71323
																				191.516	1.32053	-1.04053	-2.84543	-1.72466	-7.63867	-2.60226
																				191.77	0.890726	-2.60107	1.11584	0.344971	-5.90996	-0.36207
																				192.024	1.12718	1.50498	-2.70054	-1.8079	-12.0702	-1.78843
																				192.278	0.807661	-1.05573	-1.07236	-2.62773	-6.45273	-5.54802
																				192.532	1.4877	-2.72765	-0.666288	-0.558975	-5.83534	-2.52971
																				192.786	-2.27716	-3.39969	0.517663	-1.71275	-9.10691	-3.73352
																				193.04	4.40196	-2.18296	-3.4094	-2.20019	-7.04525	-8.15945
																				193.294	-2.69718	-2.74414	-4.89194	0.200931	-2.87257	-1.58528
																				193.548	-3.01904	-5.08325	-1.92995	0.157264	-8.14443	-0.899895
																				193.802	-3.34141	1.13304	-0.190122	2.55769	-8.86086	-4.32553
																				194.056	-0.553198	-1.20639	-5.89467	-5.04225	-8.79962	3.80449
																				194.31	-3.87664	-5.32378	-7.26584	-4.75368	-6.18296	-5.28762
																				194.564	-0.867308	-5.33025	-0.970287	-1.90993	-2.23309	0.287024
																				194.818	-2.85855	-3.22582	2.21419	-0.0665773	-11.5056	-3.36047
																				195.072	-2.0726	-2.78826	-1.60131	3.77637	-7.55602	0.769897
																				195.326	-1.84281	-2.57316	-1.41679	3.95223	-7.38438	0.900344
																				195.58	0.830807	-2.13606	-2.56559	-0.872327	-7.43512	-1.30247
																				195.834	0.614899	1.63411	1.61894	0.747119	-4.26381	4.27258
																				196.088	0.398342	-1.48486	-4.30764	-2.30055	-7.09269	3.40325
																				196.342	-2.26333	-1.38188	-1.78979	-2.23756	-3.36619	-1.02157
																				196.596	-1.92567	-2.94586	-2.16085	1.49162	-1.08433	5.7759
																				196.85	-0.588719	-1.2879	-0.643056	-2.113	-3.58045	2.12899
																				197.104	-1.25248	-3.0747	-2.79197	-3.38479	-4.18789	6.37103
																				197.358	1.41637	-2.41738	1.05907	0.565149	-2.01776	-1.72021
																				197.612	0.862253	-6.76038	-2.53439	2.51458	1.04102	4.63305
																				197.866	3.75182	2.2296	-4.12792	5.01904	-3.45598	0.653032
																				198.12	2.5295	-1.22521	-2.16596	-3.69926	-0.953217	2.00639
																				198.374	2.08416	3.31961	0.129243	-2.30699	0.327073	5.91536
																				198.628	2.74913	1.64182	-3.90898	1.64029	-1.17067	7.60214
																				198.882	0.079942	0.185871	-3.39175	2.25366	1.77577	-0.155476
																				199.136	2.07658	1.95174	-1.98573	0.977572	-1.83362	-2.46861
																				199.39	4.96125	1.05052	-3.02428	1.25645	-1.10995	-0.781716
																				199.644	5.17838	1.25999	-2.84074	1.42362	-0.942128	-0.650343
																				199.898	1.95018	2.35791	-1.43511	2.36795	1.66985	-0.963386
																				200.152	2.60996	1.01093	-6.02963	1.86722	1.61485	9.61249
																				200.406	3.71326	0.441258	0.264587	3.81031	2.22621	1.96616
																				200.66	6.92674	5.87111	2.33642	1.75275	-0.94052	0.20874
																				200.914	4.80593	4.41159	-2.14748	1.3612	1.6702	6.78467
																				201.168	7.46192	1.84045	-4.52045	0.302321	3.28058	3.69395
																				201.422	6.11693	8.60214	1.55084	-0.423903	1.89062	0.158798
																				201.676	-1.11796	4.25218	-3.04474	1.73807	-1.27747	-0.931903
																				201.93	2.97947	5.45724	-0.0849813	1.23269	-0.668136	-3.0226
																				202.184	6.40919	5.66175	-0.903214	-3.38453	2.16305	-2.66885
																				202.438	4.83785	4.53236	0.611657	-1.00246	1.77164	-0.53732
																				202.692	6.37656	6.5135	0.459625	-0.398904	0.157624	-1.85024
																				202.946	5.2475	2.0496	-2.1371	0.426128	-1.45678	1.61461
																				203.2	6.33957	2.36289	4.71037	-2.08293	1.37286	-4.25388
																				203.454	5.3194	3.11999	2.77979	-0.814981	-0.464581	-3.45572
																				203.708	4.29809	3.20981	1.96004	-0.770032	-2.9691	-5.9909
																				203.962	4.49784	4.41009	0.80668	-1.61477	-3.58515	2.02945
																				204.216	2.14086	0.276383	0.653024	3.42859	-4.31275	2.16089
																				204.47	2.22714	2.25312	2.05462	-1.86221	-1.48524	2.73675
																				204.724	7.08998	3.56251	3.4559	0.735057	-1.54706	-0.0207522
																				204.978	3.9516	5.42675	4.3013	-0.00184886	-1.276	3.22172
																				205.232	6.47864	9.51252	6.14637	-2.62849	-5.22764	-0.202514
																				205.486	0.893301	6.70867	3.65777	-1.36711	-1.95752	-1.849
																				205.74	5.19558	9.68187	5.94659	2.11561	-2.24345	-1.71776
																				205.994	5.27433	8.76543	2.67949	2.37523	-1.97431	2.74678
																				206.248	8.12955	5.18156	5.63424	2.85618	-4.92789	2.4335
																				206.502	7.42788	2.15247	4.92195	1.55843	-4.77088	0.67572
																				206.756	7.39152	4.01149	0.764817	2.03754	0.496737	1.58456
																				207.01	5.57602	6.64748	3.38506	2.51572	-0.236175	-3.17333
																				207.264	5.53691	5.28266	6.33823	3.10406	-4.41407	-0.264604
																				207.518	5.94084	6.47256	7.17986	1.46922	-4.92583	3.53295
																				207.772	6.12113	6.66162	7.3544	1.61119	-4.77149	3.66377
																				208.026	6.85553	3.62761	0.750716	1.41884	-4.06215	0.461189
																				208.28	7.58847	5.81494	1.3688	1.44771	-5.24226	2.36965
																				208.534	8.87549	4.0014	0.653096	-1.41331	-4.53406	4.83359
																				208.788	7.93879	8.6314	1.15914	3.28021	-4.82646	1.96413
																				209.042	6.77836	4.59382	-0.224188	0.306027	-0.119442	5.65013
																				209.296	6.50528	3.88866	3.61421	-3.00253	0.142523	2.66939
																				209.55	4.00843	6.29366	-0.658996	-5.20104	0.292765	2.91079
																				209.804	6.28779	2.91994	-2.04383	-2.1784	-0.890949	-0.0701259
																				210.058	7.56557	3.1008	-0.206966	1.06539	2.48026	5.39331
																				210.312	6.61951	2.61402	2.40714	-1.80303	3.29528	3.3011
																				210.566	3.56072	-1.20709	2.24293	1.10522	0.442978	1.20878
																				210.82	6.6114	3.97079	5.96705	4.12346	1.47891	3.00526
																				211.074	4.43819	2.48098	5.5795	2.14056	0.403065	1.35718
																				211.328	7.2633	2.87902	4.96915	-2.28792	-4.00679	3.48678
																				211.582	6.19783	4.60935	5.24711	2.28244	-0.750661	3.0607
																				211.836	8.57507	2.44972	-0.364424	0.296075	2.83811	0.0789623
																				212.09	4.61725	3.1779	5.91233	-2.13592	-0.907162	2.65266
																				212.344	8.54656	3.1272	8.63291	1.31978	3.7913	3.55957
																				212.598	4.47409	2.85318	6.35286	0.552045	-1.84429	2.68857
																				212.852	3.51094	5.80025	6.29439	0.8942	2.18606	3.59523
																				213.106	2.43487	4.07952	5.4575	1.12401	2.10456	3.16842
																				213.36	4.57918	2.9132	6.95328	1.46368	2.68897	3.9637
																				213.614	3.49942	4.85682	5.33728	-0.0867968	2.82819	1.3144
																				213.868	3.41779	-2.42297	8.60949	-1.08299	0.966632	0.22052
																				214.122	2.33426	2.40716	6.10323	-0.302699	3.1043	4.12649
																				214.376	0.804379	1.01385	8.26293	2.03185	2.01897	-3.74546
																				214.63	-0.949655	2.61932	3.53303	-3.74603	-1.62272	-0.950895
																				214.884	-0.81675	1.33466	8.91351	-2.52523	0.734787	1.06574
																				215.138	-3.79693	-2.06236	8.18215	1.24979	-1.35296	2.41555
																				215.392	-1.55687	1.65045	2.45004	-1.86544	-0.219312	4.32076
																				215.646	-1.76327	0.139755	5.71717	1.12907	0.580172	6.00358
																				215.9	1.58386	1.18332	0.983538	1.56665	0.601037	-1.53599
																				216.154	-2.40439	-5.88555	5.47134	1.89173	1.28772	0.70205
																				216.408	0.271952	-0.400189	9.29169	2.32651	-0.804239	-3.39342
																				216.662	-4.49824	-3.1384	3.88902	1.98209	-2.78596	-1.60017
																				216.916	0.28502	0.899812	4.92997	2.08069	-3.87966	0.526233
																				217.17	0.399482	1.60331	0.303435	-0.599942	0.470184	2.43023
																				217.424	1.51179	-0.250137	6.45384	1.16241	0.708022	-0.999293
																				217.678	-1.48917	-1.2161	4.6034	1.92329	0.72273	-1.98456
																				217.932	-2.60344	-2.07238	3.41876	0.0160152	-2.70793	-3.41447
																				218.186	-0.0532561	0.958798	-0.211184	1.77391	-1.13951	-6.51124
																				218.44	0.0502566	1.09963	-0.0642356	1.86361	-1.01647	-6.38598
																				218.694	-5.62626	-2.42767	2.97071	-1.60376	3.88339	2.73907
																				218.948	0.0282867	-0.0675656	0.226971	-0.628235	0.448969	-3.80275
																				219.202	-2.20835	-2.70896	-0.517683	1.56796	-1.7642	-4.23367
																				219.456	0.774927	-0.574093	-3.26326	-0.459644	1.13277	-5.10925
																				219.71	-1.57746	-2.66298	1.65688	-0.155494	-2.30459	-5.76282
																				219.964	-1.93221	-1.75341	-0.979476	0.813724	0.701508	-4.41661
																				220.218	-3.06711	-1.73429	0.383203	0.00355187	-0.0711801	-4.73729
																				220.472	-1.64884	0.838803	-0.0328693	-3.47491	-2.28933	1.71958
																				220.726	-0.0107759	-2.36747	-0.78326	1.60054	2.4915	-2.26822
																				220.98	0.513744	-2.13091	-3.42354	3.00767	1.82684	1.07708
																				221.234	-2.96419	-2.00709	1.26851	-1.36464	-0.505524	1.97769
																				221.488	-3.55572	-5.55158	1.95954	3.7058	1.04994	4.2114
																				221.742	-5.37197	-5.76439	1.87175	0.774556	3.93768	-1.88847
																				221.996	-4.96852	-0.201091	-2.99485	2.17493	6.15767	-4.65525
																				222.25	-0.123171	-2.7506	-1.86252	3.7958	8.15435	-1.20006
																				222.504	-2.05816	-2.07958	-0.0645793	-1.14062	3.48328	0.58821
																				222.758	-2.21796	-7.07696	-3.0455	-1.96768	5.36665	0.931777
																				223.012	-4.93592	-5.96497	-4.80529	2.98126	6.24891	-1.6138
																				223.266	-3.6565	-5.29917	-0.010632	5.15065	4.57448	1.3959
																				223.52	-1.82419	-2.52403	-3.88375	3.54046	4.78781	3.51646
																				223.774	-3.21676	-3.52846	-3.86912	2.37291	1.22221	-1.91882
																				224.028	-3.16758	-4.53469	-5.18895	5.75909	4.65546	-2.46548
																				224.282	-0.676677	-2.54274	-4.17661	-0.856574	1.42087	-7.01241
																				224.536	-2.29962	-4.55262	-3.94321	2.4148	4.29622	-7.33741
																				224.79	-1.36976	-4.0088	-4.26654	3.6843	3.28149	-7.7738
																				225.044	-2.22046	-2.02241	-3.81328	3.06303	0.376674	-2.76604
																				225.298	-4.40729	-2.14901	-4.02789	-1.44902	2.80398	-4.31413
																				225.552	-3.93028	-3.83308	-5.02149	-0.185211	6.23007	-0.0847316
																				225.806	-3.12279	-3.9635	-3.79409	-2.14555	7.3216	0.811032
																				226.06	-3.65149	-4.20697	-5.67905	1.33661	6.41189	-0.182395
																				226.314	-5.62753	-4.67462	-5.23192	-0.738737	-0.165734	-6.8428
																				226.568	-7.93981	-2.14424	-3.78606	-0.260503	0.25538	-0.503506
																				226.822	-4.36614	-5.61584	-3.78591	-4.56203	-1.76922	-3.05342
																				227.076	-6.12875	-4.08944	-4.89817	-2.53223	-6.12844	1.72968
																				227.33	-4.56102	-1.8984	-5.23395	-6.72667	-5.71117	-1.59864
																				227.584	-5.2185	0.512823	-4.34882	-7.70091	-3.51742	-9.81618
																				227.838	-5.87901	-2.63356	-4.13168	-6.78832	-3.65832	-4.81183
																				228.092	-6.43145	-3.78202	-4.58255	-1.43334	-1.02277	-0.363363
																				228.346	-7.43141	-1.04367	-2.36811	-7.19154	-0.944107	-4.47079
																				228.6	-8.99001	-2.19632	-7.04391	-3.5074	-3.53346	-3.57855
																				228.854	-8.66284	-2.79553	-8.27665	-7.82536	-4.79082	-4.1311
																				229.108	-8.3388	-3.17467	-8.17745	-3.701	-0.382894	-3.7951

## Sheet: S3b
Distance	2h	4h	6h	8h	10h	12h	14h	16h		Distance	2h	4h	6h	8h	10h	12h	14h	16h		Distance	2h	4h	6h	8h	10h	12h		Distance	2h	4h	6h	8h	10h	12h	14h
0.581	-0.0986593	0.158773	-0.367796	-0.981664	2.64451	2.02218	0.657694	0.656684		0.488	-2.91473	2.63931	2.3861	2.61501	-3.14058	-3.02936	2.43671	2.04678		0.254	-1.22012	-0.956726	-1.97857	-1.72801	-2.03084	-1.24168		0.488	2.09335	1.74255	1.39923	1.66652	1.50642	-0.883504	-0.771875
1.162	0.0226136	0.0375726	-0.11117	-0.394392	-1.84813	2.59485	0.600875	0.558331		0.976	-2.65954	3.10652	2.93902	3.10568	-2.88203	-2.51352	3.11752	2.56328		0.508	-0.955816	-0.490923	-1.64999	-1.75968	-1.24156	-0.740257		0.976	2.60274	2.11856	2.02458	2.21548	1.81797	0.185341	-0.0554557
1.743	0.163856	0.195269	0.0898808	-0.315901	-1.02548	2.60195	0.84319	0.766873		1.464	-2.58099	2.99914	3.07209	-3.09057	-2.69738	-2.31423	-3.10506	2.67895		0.762	-0.958654	-0.642013	-1.43499	-1.55155	-0.611435	-0.410083		1.464	2.74951	2.43099	2.41638	2.53831	2.03463	-0.00592639	0.00178927
2.324	0.237088	0.269091	0.301119	0.110513	-0.729122	3.06013	1.01374	0.873483		1.952	-2.48023	-3.0994	-2.88083	-2.85229	-2.50008	-2.05802	-2.75277	3.03971		1.016	-0.742749	-0.456693	-1.31293	-1.26587	-0.311475	-0.0131908		1.952	-3.13864	2.67705	2.65688	2.80025	2.20198	0.579431	0.379494
2.905	0.345454	0.407996	0.465705	0.211088	-0.0128462	3.07941	1.20277	1.03708		2.44	-2.40179	-3.06478	-2.76132	-2.79492	-2.34152	-1.87527	-2.68706	3.10957		1.27	-0.700613	-0.657637	-1.28648	-0.977172	0.228573	0.218749		2.44	-3.00692	2.87574	2.80144	2.96283	2.30406	0.474426	0.419201
3.486	0.425939	0.499028	0.627434	0.557163	0.104722	-2.82867	1.32389	1.12581		2.928	-2.29055	-2.87206	-2.53186	-2.64241	-2.1907	-1.69044	-2.46276	-2.92516		1.524	-0.490739	-0.556213	-1.29906	-0.614204	0.400974	0.513727		2.928	-2.68564	3.01478	2.84809	3.11616	2.38383	0.820141	0.623682
4.067	0.542968	0.630559	0.754501	0.685273	0.724722	-2.81198	1.4183	1.22399		3.416	-2.17597	-2.77517	-2.43555	-2.59368	-2.07459	-1.5362	-2.39801	-2.89483		1.778	-0.447749	-0.629782	-1.2961	-0.326787	0.803554	0.570506		3.416	-2.56206	3.11948	2.86056	-3.06669	2.43356	0.737594	0.579125
4.648	0.652597	0.738945	0.880592	0.977896	0.970847	-2.53128	1.48719	1.28761		3.904	-2.04157	-2.61092	-2.27024	-2.4724	-1.97812	-1.40665	-2.23381	-2.71845		2.032	-0.270492	-0.465327	-1.22854	0.0588055	0.788476	0.619071		3.904	-2.29801	-3.08374	2.88603	-2.94356	2.49807	0.979446	0.652362
5.229	0.792595	0.875354	0.9878	1.13977	1.51267	-2.56255	1.57678	1.38157		4.392	-1.90494	-2.52581	-2.1856	-2.41171	-1.9129	-1.29553	-2.1526	-2.68915		2.286	-0.255453	-0.41437	-1.11779	0.249657	0.993935	0.156511		4.392	-2.17624	-2.99255	2.95043	-2.84147	2.57424	0.991506	0.577421
5.81	0.931943	0.992787	1.09923	1.38263	2.07116	-2.40044	1.70129	1.49217		4.88	-1.76067	-2.40909	-2.05263	-2.30253	-1.86167	-1.22678	-2.00827	-2.53804		2.54	-0.119737	-0.20662	-0.972274	0.369695	0.847372	-0.0212577		4.88	-1.96995	-2.88571	3.0432	-2.71654	2.68736	1.21144	0.6586
6.391	1.09013	1.11588	1.19966	1.55587	2.45649	-2.51825	1.85372	1.63381		5.368	-1.61469	-2.34539	-1.96466	-2.23952	-1.81944	-1.17477	-1.90188	-2.48356		2.794	-0.117573	-0.108771	-0.828953	-1.22157	1.12899	-0.362233		5.368	-1.86992	-2.75333	-3.13169	-2.61444	2.8234	1.30824	0.698082
6.972	1.24724	1.21093	1.29897	1.65603	3.08371	-2.43516	2.03505	1.79662		5.856	-1.46488	-2.25197	-1.84966	-2.15553	-1.76828	-1.16759	-1.7642	-2.34246		3.048	0.00975166	0.0960595	-0.686297	-1.10142	1.29334	-0.327871		5.856	-1.74397	-2.60802	-3.01833	-2.50706	2.98989	1.45781	0.856343
7.553	1.4105	1.29371	1.38387	1.40991	-2.91861	-2.52732	2.21639	1.96002		6.344	-1.31034	-2.18169	-1.76237	-2.11265	-1.70652	-1.16083	-1.63871	-2.26861		3.302	0.0446253	0.188687	-0.575102	-0.798234	1.6818	-0.524812		6.344	-1.69328	-2.45145	-2.90485	-2.42685	-3.11352	1.48627	0.998899
8.134	1.56967	1.35331	1.45775	0.621375	-2.45668	-2.40648	2.41559	2.13657		6.832	-1.15264	-2.08313	-1.67036	-2.05877	-1.63172	-1.16496	-1.50624	-2.14057		3.556	0.195773	0.357483	-0.476998	-0.342143	2.22562	-0.514476		6.832	-1.63355	-2.29447	-2.79224	-2.34505	-2.91919	1.41727	1.19748
8.715	1.72292	1.4141	1.51341	0.180572	-2.17267	-2.38338	2.60188	2.29443		7.32	-0.989483	-1.99361	-1.59612	-2.02446	-1.54846	-1.13533	-1.36856	-2.05719		3.81	0.271999	0.415899	-0.408928	0.0587275	2.62021	-0.654526		7.32	-1.59631	-2.13766	-2.68103	-2.27713	-2.72564	1.18762	1.38726
9.296	1.86795	1.48148	1.54967	0.421899	-1.82185	-2.22602	2.80606	2.46972		7.808	-0.826909	-1.88627	-1.53102	-1.96527	-1.45799	-1.08809	-1.23997	-1.94171		4.064	0.433835	0.538702	-0.33597	0.533872	-2.92639	-0.612089		7.808	-1.56259	-1.98563	-2.57058	-2.19592	-2.53424	1.14482	1.58781
9.877	1.99516	1.5665	1.55434	0.55683	-1.5129	-2.13643	2.99408	2.62592		8.296	-0.662966	-1.78266	-1.47453	-1.89863	-1.35808	-1.00192	-1.09456	-1.8513		4.318	0.514199	0.565081	-0.273042	0.948118	-2.5007	-0.651744		8.296	-1.61959	-1.83608	-2.46217	-2.11262	-2.35799	1.15268	1.78126
10.458	2.108	1.66237	1.50436	0.842488	-1.21202	-1.98393	-3.08658	2.80783		8.784	-0.506581	-1.67099	-1.43422	-1.80243	-1.24693	-0.902504	-0.96993	-1.74431		4.572	0.64073	0.657014	-0.194611	1.36672	-1.89877	-0.561191		8.784	-1.97829	-1.68861	-2.35609	-2.01279	-2.19911	1.32889	1.94878
11.039	2.1895	1.75469	1.36469	1.0567	-0.88624	-1.87731	-2.91364	2.96638		9.272	-0.355709	-1.55964	-1.3966	-1.69052	-1.11971	-0.775338	-0.822776	-1.64736		4.826	0.660455	0.661921	-0.127198	1.74408	-1.40243	-0.544737		9.272	-3.02381	-1.54031	-2.25337	-1.9081	-2.06547	1.51875	2.10288
11.62	2.24891	1.83194	1.15289	1.31957	-0.618288	-1.74993	-2.75212	3.13912		9.76	-0.220622	-1.44766	-1.3741	-1.55822	-0.97994	-0.644834	-0.705219	-1.54639		5.08	0.693872	0.720086	-0.0499007	2.08055	-0.938445	-0.436925		9.76	-3.01309	-1.3898	-2.15237	-1.793	-1.95348	1.7385	2.19628
12.201	2.26918	1.8688	0.966214	1.55439	-0.301782	-1.64551	-2.67196	-3.0241		10.248	-0.0990674	-1.33361	-1.3391	-1.41032	-0.827938	-0.495846	-0.562627	-1.44464		5.334	0.616392	0.682245	0.0170485	2.3919	-0.376476	-0.405989		10.248	-3.09302	-1.23723	-2.05038	-1.67391	-1.85845	1.98035	2.27026
12.782	2.27652	1.86825	0.906242	1.78622	-0.10185	-1.53968	-2.68703	-2.9316		10.736	-0.00211088	-1.22324	-1.29895	-1.25148	-0.674023	-0.35011	-0.453441	-1.3488		5.588	0.60327	0.693013	0.101235	2.64257	0.0648623	-0.304892		10.736	-2.88659	-1.083	-1.94192	-1.54803	-1.76723	2.17818	2.28081
13.363	2.26987	1.83082	0.944892	2.03742	0.109993	-1.43397	-2.87524	-2.94873		11.224	0.0730838	-1.10703	-1.22338	-1.07835	-0.521249	-0.192688	-0.316476	-1.2442		5.842	0.561872	0.634174	0.184935	2.87396	0.665281	-0.277572		11.224	-2.83681	-0.930725	-1.82189	-1.41478	-1.67041	2.4082	2.31327
13.944	2.28657	1.8002	1.05745	2.24476	-0.0707262	-1.33847	-3.06263	-3.01569		11.712	0.116919	-0.994639	-1.13131	-0.90246	-0.382122	-0.0428941	-0.211034	-1.15281		6.096	0.628968	0.664622	0.286333	3.04562	1.16461	-0.182542		11.712	-2.68544	-0.781327	-1.68625	-1.27339	-1.56172	2.52426	2.33755
14.525	2.31722	1.79321	1.20666	2.55341	-0.595324	-1.22973	3.13803	-3.12367		12.2	0.137951	-0.871663	-1.00061	-0.715398	-0.258257	0.11313	-0.0753759	-1.04623		6.35	0.683565	0.675763	0.375934	-3.07072	1.69831	-0.14254		12.2	-2.6874	-0.638866	-1.53419	-1.11927	-1.4412	2.65204	2.4213
15.106	2.37778	1.82458	1.38135	2.75221	-0.990684	-1.14622	-3.08807	-3.14001		12.688	0.136809	-0.751886	-0.862464	-0.533535	-0.15929	0.259232	0.0331492	-0.956522		6.604	0.802566	0.773433	0.458136	-2.93708	2.18916	-0.027242		12.688	-2.63796	-0.501009	-1.36767	-0.95614	-1.31206	2.54907	2.50291
15.687	2.44167	1.87761	1.56698	-0.757124	-0.919724	-1.0447	-2.98457	-3.10223		13.176	0.135051	-0.619558	-0.692216	-0.344789	-0.0797612	0.408368	0.171832	-0.844859		6.858	0.890501	0.856637	0.492605	-2.786	2.52891	0.0486357		13.176	-2.69886	-0.368392	-1.1908	-0.778908	-1.17717	2.44007	2.6249
16.268	2.51734	1.95172	1.75649	0.0134074	-0.791355	-0.979976	-2.84346	-2.9895		13.664	0.141662	-0.492243	-0.524189	-0.167857	-0.020469	0.548501	0.288605	-0.749734		7.112	1.00008	0.990406	0.477453	-2.64764	2.8718	0.195828		13.664	-2.6692	-0.233424	-1.00933	-0.596884	-1.04082	2.24606	2.72065
16.849	2.5785	2.0307	1.94353	0.243881	-0.59215	-0.889861	-2.70875	-2.85637		14.152	0.174052	-0.353907	-0.327488	0.0124964	0.0326331	0.691648	0.433889	-0.626233		7.366	1.06308	1.10637	0.378136	-2.49513	3.03636	0.302518		14.152	-2.67232	-0.0946801	-0.829186	-0.405328	-0.903095	2.26484	2.83816
17.43	2.64105	2.12333	2.11808	0.56326	-0.428032	-0.83648	-2.57136	-2.68838		14.64	0.229464	-0.224355	-0.136702	0.176675	0.0819502	0.82969	0.563912	-0.518177		7.62	1.12136	1.2456	0.246441	-2.36197	-3.03317	0.468134		14.64	-2.58625	0.0555388	-0.65699	-0.21797	-0.766655	2.31861	2.91929
18.011	2.68701	2.21476	2.2753	0.820948	-0.231351	-0.747228	-2.45125	-2.51677		15.128	0.310435	-0.087651	0.0818346	0.341165	0.137841	0.972404	0.719438	-0.378793		7.874	1.13341	1.36966	0.123278	-2.23537	-2.91276	0.57895		15.128	-2.52076	0.214761	-0.497614	-0.0298933	-0.628232	2.4869	3.02306
18.592	2.74148	2.31505	2.39852	1.11185	-0.0672345	-0.692722	-2.33323	-2.32993		15.616	0.406381	0.0349967	0.293908	0.482853	0.196014	1.11419	0.865789	-0.255979		8.128	1.15379	1.4976	0.0805659	-2.13767	-2.71969	0.72681		15.616	-2.40593	0.387913	-0.354857	0.142921	-0.489081	2.61738	3.09778
19.173	2.78854	2.40038	2.4823	1.38129	0.12954	-0.60006	-2.22443	-2.14811		16.104	0.514804	0.158931	0.531742	0.612365	0.260572	1.26094	1.03124	-0.103151		8.382	1.16605	1.61256	0.0975138	-2.04913	-2.57122	0.732556		16.104	-2.3147	0.571904	-0.22745	0.307981	-0.34391	2.80542	-3.08186
19.754	2.84871	2.47703	2.50821	1.65292	0.308465	-0.546499	-2.11067	-1.96592		16.592	0.625722	0.262866	0.764004	0.688562	0.325825	1.40863	1.19137	0.0298786		8.636	1.2185	1.70828	0.174912	-1.96632	-2.38086	0.474329		16.592	-2.20111	0.779737	-0.111067	0.453138	-0.194311	2.90815	-3.00603
20.335	2.89569	2.5141	2.48848	1.91914	0.516614	-0.457203	-1.99625	-1.79623		17.08	0.737355	0.363463	1.01863	0.689986	0.397116	1.55885	1.36185	0.188293		8.89	1.28444	1.78144	0.277575	-1.86241	-2.22609	-0.880122		17.08	-2.10943	1.02813	0.00338648	0.595938	-0.035248	3.03298	-2.90938
20.916	2.94073	2.52698	2.43404	2.16329	0.712627	-0.406898	-1.87446	-1.63842		17.568	0.843736	0.443641	1.27388	0.511449	0.472993	1.70951	1.53099	0.322425		9.144	1.38033	1.80031	0.403501	-1.73535	-2.05954	-1.08658		17.568	-2.00886	1.3638	0.12263	0.73592	0.130002	3.01734	-2.84987
21.497	2.95283	2.50284	2.38501	2.40975	0.925896	-0.31595	-1.75027	-1.49866		18.056	0.946617	0.525209	1.55165	0.197182	0.560883	1.85848	1.70327	0.475193		9.398	1.48054	1.77809	0.527963	-1.58366	-1.91965	-1.05815		18.056	-1.92361	1.82319	0.251681	0.897826	0.306155	2.99771	-2.77757
22.078	2.95118	2.48592	2.34536	2.60731	1.12917	-0.253013	-1.62306	-1.38105		18.544	1.04535	0.596933	1.86121	-0.0444787	0.659636	2.00651	1.8809	0.600109		9.652	1.58497	1.7027	0.651027	-1.41936	-1.77897	-0.941546		18.544	-1.83258	2.35101	0.388681	1.08089	0.490574	2.84681	-2.74019
22.659	2.92588	2.47309	2.32354	2.80647	1.34004	-0.141605	-1.49634	-1.28914		19.032	1.14442	0.680663	2.23029	-0.0727005	0.772057	2.14822	2.05702	0.73891		9.906	1.6835	1.63612	0.754786	-1.25793	-1.64893	-0.853449		19.032	-1.74531	2.81913	0.530422	1.29686	0.691185	2.78949	-2.68096
23.24	2.92123	2.48842	2.30415	2.90033	1.54941	-0.0491457	-1.37229	-1.23409		19.52	1.24457	0.762591	2.83063	0.00199277	0.891652	2.28756	2.24591	0.853698		10.16	1.76676	1.60383	0.84131	-1.11254	-1.51826	-0.755841		19.52	-1.64876	-3.10112	0.668328	1.53765	0.910848	2.72846	-2.64423
23.821	2.93576	2.5041	2.29632	2.93183	1.76526	0.0903998	-1.25105	-1.21487		20.008	1.34724	0.8556	-2.57163	0.147559	1.01397	2.41466	2.42812	0.986297		10.414	1.84031	1.62101	0.897026	-1.00429	-1.38648	-0.707128		20.008	-1.54419	-2.80594	0.793367	1.80018	1.16391	2.78351	-2.58413
24.402	2.9929	2.53114	2.29853	2.51836	1.99502	0.210743	-1.13476	-1.22746		20.496	1.44928	0.941084	-1.75509	0.310717	1.12717	2.53487	2.62731	1.11043		10.668	1.88757	1.66885	0.923446	-0.933613	-1.25965	-0.652801		20.496	-1.42893	-2.55627	0.884465	2.07917	1.46185	2.83439	-2.55434
24.983	3.06909	2.55091	2.32587	1.86106	2.23353	0.368773	-1.01881	-1.23548		20.984	1.54656	1.0253	-1.32352	0.49188	1.22083	2.62728	2.81238	1.26062		10.922	1.92656	1.73991	0.905298	-0.895975	-1.13205	-0.627379		20.984	-1.30116	-2.33415	0.884008	2.35866	1.8219	2.95294	-2.52028
25.564	-3.11227	2.58846	2.37434	1.5924	2.50007	0.501538	-0.904211	-1.21148		21.472	1.63252	1.08979	-1.06859	0.660749	1.28022	2.68791	3.01482	1.42004		11.176	1.93784	1.81165	0.848031	-0.849168	-1.02084	-0.575954		21.472	-1.16875	-2.13595	0.270696	2.64297	2.25271	3.05259	-2.53227
26.145	-3.00824	2.63676	2.44872	1.60622	2.77445	0.657947	-0.783963	-1.1365		21.96	1.70039	1.13876	-0.871528	0.816638	1.29724	2.65095	-3.08766	1.60507		11.43	1.95168	1.90147	0.760738	-0.773863	-0.912648	-0.530929		21.96	-1.0275	-1.95694	-1.30168	2.90915	2.72992	-3.08912	-2.54164
26.726	-2.89366	2.71608	2.53759	1.70562	3.08778	0.776544	-0.66161	-1.022		22.448	1.74516	1.15565	-0.733006	0.926644	1.27451	2.43648	-2.8912	1.81568		11.684	1.95296	1.98823	0.693518	-0.655246	-0.826651	-0.455474		22.448	-0.892931	-1.79654	-1.481	-3.10603	-3.07737	-2.97056	-2.57389
27.307	-2.7857	2.80897	2.64113	1.83979	-2.87295	0.895274	-0.532635	-0.875783		22.936	1.76487	1.14639	-0.5906	0.974825	1.23603	1.95898	-2.72074	2.04619		11.938	1.97661	2.10892	0.671746	-0.515209	-0.740045	-0.383959		22.936	-0.75739	-1.6527	-1.49559	-2.85481	-2.66047	-2.82367	-2.56668
27.888	-2.67416	2.92283	2.74627	1.965	-2.49764	0.940786	-0.405572	-0.717869		23.424	1.76441	1.10156	-0.471543	0.920157	1.20842	1.59952	-2.53582	2.32948		12.192	2.00148	2.22439	0.709219	-0.362252	-0.670849	-0.28847		23.424	-0.640522	-1.52449	-1.4647	-2.59909	-2.31049	-2.69921	-2.54875
28.469	-2.5754	3.03395	2.85245	2.08719	-2.09771	0.92751	-0.27857	-0.552904		23.912	1.75161	1.04645	-0.331823	0.790474	1.20614	1.49884	-2.3741	2.6297		12.446	2.05285	2.37924	0.78531	-0.227368	-0.592342	-0.199713		23.912	-0.529366	-1.41051	-1.39899	-2.3578	-2.03001	-2.5558	-2.48624
29.05	-2.48418	-3.1373	2.94532	2.1631	-1.6402	0.737326	-0.162414	-0.397765		24.4	1.73568	0.991645	-0.20439	0.659244	1.22297	1.53531	-2.19667	3.00989		12.7	2.09773	2.50083	0.889521	-0.119822	-0.523598	-0.0949678		24.4	-0.442797	-1.30863	-1.30065	-2.12296	-1.81116	-2.43427	-2.41851
29.631	-2.42378	-3.05016	3.02352	2.22144	-1.15559	0.485394	-0.0538889	-0.251122		24.888	1.72008	0.972058	-0.0583037	0.616857	1.24899	1.63453	-2.03075	-2.8994		12.954	2.16008	2.64809	1.00389	-0.070942	-0.437773	-0.00492797		24.888	-0.35961	-1.21582	-1.17481	-1.91105	-1.65885	-2.30368	-2.32804
30.212	-2.39616	-2.98401	3.07102	2.23449	-0.699927	0.248593	0.0393201	-0.125456		25.376	1.70537	0.980326	0.0746988	0.64227	1.27414	1.76307	-1.84711	-2.48376		13.208	2.20355	2.68886	1.12413	-0.071872	-0.35373	0.0861843		25.376	-0.294141	-1.12669	-1.03145	-1.72271	-1.57663	-2.19659	-2.24614
30.793	-2.42256	-2.96024	3.0877	2.26407	-0.281836	0.218088	0.126606	-0.0117034		25.864	1.68979	1.02328	0.219159	0.719989	1.29799	1.90087	-1.66	-2.11416		13.462	2.26089	2.69362	1.24362	-0.114586	-0.246758	0.145474		25.864	-0.219864	-1.03609	-0.882032	-1.56552	-1.55718	-2.08992	-2.15821
31.374	-2.47519	-2.95755	3.06237	2.29734	0.0331392	0.251597	0.20598	0.0839111		26.352	1.67483	1.07849	0.348856	0.81288	1.32444	2.03856	-1.45931	-1.7577		13.716	2.29457	2.38119	1.36433	-0.142183	-0.139365	0.187028		26.352	-0.151293	-0.938711	-0.741416	-1.43651	-1.56424	-2.00511	-2.08259
31.955	-2.52873	-2.97162	3.01203	2.37774	0.309254	0.378075	0.28965	0.175291		26.84	1.66402	1.14562	0.485194	0.915965	1.36135	2.15954	-1.24503	-1.43455		13.97	2.34307	1.9677	1.48602	-0.146909	-0.0150149	0.187971		26.84	-0.0655157	-0.832805	-0.625366	-1.32491	-1.54902	-1.92011	-2.00304
32.536	-2.53361	-2.96166	2.95108	2.46412	0.513955	0.505643	0.373043	0.253145		27.328	1.66261	1.20998	0.608197	1.01263	1.41169	2.2589	-1.02885	-1.13647		14.224	2.3599	1.57365	1.61007	-0.117427	0.0964084	0.183869		27.328	0.0191458	-0.717861	-0.552539	-1.21787	-1.48717	-1.84215	-1.9274
33.117	-2.501	-2.93165	2.9154	2.57538	0.709097	0.664642	0.461184	0.321752		27.816	1.67275	1.27596	0.736065	1.10693	1.47464	2.31893	-0.795045	-0.849454		14.478	2.38277	1.33044	1.73486	-0.084263	0.20379	0.178336		27.816	0.120764	-0.596721	-0.53385	-1.10048	-1.38243	-1.75128	-1.84284
33.698	-2.43445	-2.86965	2.91204	2.66032	0.877841	0.798254	0.541902	0.356846		28.304	1.69306	1.33899	0.853737	1.19436	1.54474	2.34412	-0.573023	-0.58895		14.732	2.35811	1.1819	1.85547	-0.0471479	0.273611	0.21072		28.304	0.220126	-0.471868	-0.560073	-0.972841	-1.24967	-1.64973	-1.75616
34.279	-2.3713	-2.8023	2.94678	2.73836	1.05786	0.928098	0.61457	0.352954		28.792	1.71769	1.40471	0.975243	1.28291	1.61594	2.33207	-0.333445	-0.331906		14.986	2.33615	1.05426	1.96564	-0.0263436	0.319663	0.268195		28.792	0.332387	-0.34784	-0.59143	-0.833898	-1.10132	-1.53168	-1.66505
34.86	-2.32462	-2.72978	3.00059	2.76658	1.23629	1.01634	0.667251	0.294592		29.28	1.74007	1.47015	1.08989	1.37353	1.68316	2.31159	-0.117087	-0.105365		15.24	2.28447	1.03869	2.05238	-0.00570112	0.327045	0.360419		29.28	0.43902	-0.22792	-0.590269	-0.695811	-0.94768	-1.40091	-1.57866
35.441	-2.32786	-2.67989	3.06306	2.79152	1.42471	1.0893	0.706182	0.223631		29.768	1.75449	1.53554	1.20807	1.47205	1.74406	2.29221	0.113303	0.113268		15.494	2.27244	1.04122	2.10347	0.0104814	0.340765	0.463007		29.768	0.552507	-0.117231	-0.545132	-0.560081	-0.792581	-1.2675	-1.5043
36.022	-2.37422	-2.65179	3.11028	2.80542	1.61268	1.14078	0.732878	0.176859		30.256	1.76164	1.59795	1.324	1.57896	1.8006	2.29256	0.311753	0.291956		15.748	2.27055	1.09934	2.10036	0.0437877	0.362483	0.577688		30.256	0.65565	-0.0193022	-0.466746	-0.437957	-0.63987	-1.13341	-1.45133
36.603	-2.44903	-2.67035	3.13311	2.86748	1.79575	1.21244	0.76572	0.190408		30.744	1.76843	1.65765	1.44442	1.69478	1.85693	2.30272	0.516504	0.450332		16.002	2.31818	1.12638	2.0454	0.0847762	0.420074	0.683585		30.744	0.759232	0.0614416	-0.368466	-0.324279	-0.488376	-1.0238	-1.43016
37.184	-2.49327	-2.72403	3.1224	2.95391	1.97079	1.30491	0.808331	0.2461		31.232	1.78661	1.71902	1.56707	1.8186	1.91867	2.32722	0.680325	0.558704		16.256	2.36371	1.14227	1.96912	0.140053	0.482207	0.781589		31.232	0.84922	0.1246	-0.262281	-0.222841	-0.34074	-0.939485	-1.43838
37.765	-2.49584	-2.81403	3.1015	3.08612	2.12792	1.43174	0.868089	0.334631		31.72	1.82409	1.78628	1.69277	1.94595	1.98752	2.35542	0.835534	0.644853		16.51	2.43125	1.0981	1.93215	0.187127	0.547836	0.855247		31.72	0.936677	0.172515	-0.155604	-0.120633	-0.196766	-0.921308	-1.46327
38.346	-2.44959	-2.88849	3.09655	-3.05825	2.27629	1.57857	0.935231	0.431773		32.208	1.8828	1.86605	1.82083	2.07474	2.06231	2.39521	0.933228	0.700136		16.764	2.46408	1.05771	1.96341	0.223	0.576545	0.908752		32.208	1.01215	0.214349	-0.0558643	-0.0184712	-0.0627277	-0.954851	-1.47425
38.927	-2.38137	-2.92718	3.13355	-2.90035	2.40863	1.73671	1.00707	0.534476		32.696	1.95757	1.95566	1.94517	2.19525	2.13585	2.43976	0.99766	0.769382		17.018	2.49284	1.02867	2.0626	0.226896	0.574002	0.937136		32.696	1.08695	0.260348	0.0301488	0.0938542	0.0579698	-1.03907	-1.45106
39.508	-2.2959	-2.90236	-3.07509	-2.75742	2.54449	1.89737	1.07319	0.631974		33.184	2.04159	2.05473	2.06743	2.3037	2.20003	2.49656	0.987078	0.848615		17.272	2.46807	1.06939	2.21133	0.213099	0.533838	0.959069		33.184	1.15484	0.320391	0.0930025	0.208543	0.155733	-1.08736	-1.38619
40.089	-2.21011	-2.83476	-2.97141	-2.61585	2.67227	2.0415	1.1341	0.729511		33.672	2.12671	2.15163	2.17614	2.3855	2.24469	2.55736	0.959594	0.960429		17.526	2.44466	1.14541	2.39847	0.193169	0.512689	0.98319		33.672	1.2255	0.397722	0.126024	0.327498	0.227032	-1.08051	-1.28911
40.67	-2.12022	-2.72896	-2.85725	-2.50362	2.80606	2.16997	1.18743	0.823421		34.16	2.20808	2.24422	2.27735	2.43937	2.2675	2.62806	0.924882	1.0837		17.78	2.39644	1.26143	2.61036	0.20367	0.524786	1.02746		34.16	1.29532	0.491982	0.130115	0.436374	0.263864	-1.00033	-1.16753
41.251	-2.03193	-2.61152	-2.743	-2.4044	2.91843	2.25484	1.2399	0.918831		34.648	2.28174	2.32071	2.35469	2.45839	2.27505	2.70122	0.962124	1.22157		18.034	2.38613	1.38396	2.84572	0.247151	0.591397	1.08824		34.648	1.37268	0.598502	0.123597	0.531903	0.263972	-0.883295	-1.0359
41.832	-1.93957	-2.48966	-2.64155	-2.34028	3.01343	2.31142	1.2941	1.01147		35.136	2.34816	2.3872	2.41724	2.46378	2.28746	2.78433	1.04337	1.35523		18.288	2.37976	1.50756	3.09769	0.327275	0.683938	1.1654		35.136	1.45717	0.712598	0.132831	0.597078	0.203553	-0.728682	-0.897017
42.413	-1.85077	-2.38663	-2.55464	-2.29121	3.05495	2.32037	1.3562	1.10359		35.624	2.40729	2.44026	2.43807	2.47	2.32161	2.87188	1.18426	1.48344		18.542	2.4133	1.61514	-2.90548	0.423861	0.797613	1.24579		35.624	1.55381	0.828481	0.176207	0.630382	0.0295419	-0.570964	-0.76229
42.994	-1.77335	-2.31056	-2.48213	-2.2763	3.06242	2.33107	1.427	1.19235		36.112	2.46117	2.49507	2.4223	2.50219	2.3853	2.97133	1.34772	1.59843		18.796	2.44216	1.69816	-2.58383	0.530106	0.904702	1.32406		36.112	1.6621	0.941715	0.253404	0.62538	-0.338169	-0.40035	-0.627653
43.575	-1.73367	-2.28188	-2.41311	-2.27232	3.03919	2.34167	1.50799	1.28132		36.6	2.50859	2.54749	2.33389	2.55442	2.47188	3.07578	1.53244	1.70062		19.05	2.49424	1.75548	-2.13226	0.626708	1.0007	1.39113		36.6	1.77949	1.04775	0.353942	0.603567	-0.730496	-0.254347	-0.501359
44.156	-1.76957	-2.29982	-2.34074	-2.29461	3.05114	2.39608	1.5971	1.3709		37.088	2.5498	2.60602	2.20659	2.62572	2.57107	-3.09347	1.72177	1.79525		19.304	2.52765	1.78621	-1.26819	0.70698	1.06509	1.44697		37.088	1.90418	1.14375	0.462701	0.581121	-0.904879	-0.121721	-0.374695
44.737	-1.92401	-2.36098	-2.2594	-2.30891	3.10148	2.46512	1.69143	1.46356		37.576	2.58321	2.65663	2.07486	2.69379	2.66866	-2.97963	1.90442	1.88336		19.558	2.57451	1.80833	-0.148924	0.752627	1.09905	1.49257		37.576	2.02673	1.22771	0.5656	0.583441	-0.903084	-0.0567578	-0.255446
45.318	-2.14511	-2.42872	-2.17482	-2.32276	-3.07543	2.56882	1.78743	1.55757		38.064	2.61151	2.70495	2.01493	2.75335	2.75458	-2.86392	2.08133	1.97493		19.812	2.59891	1.82812	0.399666	0.75861	1.09782	1.53352		38.064	2.14763	1.30025	0.649716	0.607841	-0.815821	-0.0526501	-0.13436
45.899	-2.29511	-2.47934	-2.09503	-2.30243	-2.9443	2.66776	1.88019	1.65004		38.552	2.63703	2.74181	2.0261	2.78622	2.82082	-2.75731	2.2329	2.06231		20.066	2.6393	1.8623	0.674675	0.718452	1.08412	1.57209		38.552	2.25515	1.36403	0.707875	0.656382	-0.688973	-0.169069	-0.0213698
46.48	-2.31638	-2.48757	-2.03349	-2.26587	-2.78526	2.7836	1.96845	1.73677		39.04	2.66488	2.78521	2.10363	2.80279	2.87069	-2.65884	2.37921	2.154		20.32	2.66203	1.90591	0.861931	0.657948	1.07029	1.60732		39.04	2.35813	1.42415	0.741968	0.716639	-0.549353	-0.318056	0.0916558
47.061	-2.25523	-2.45818	-1.99811	-2.19688	-2.62161	2.87956	2.05013	1.81328		39.528	2.69583	2.83548	2.21797	2.80859	2.91465	-2.5798	2.50047	2.23592		20.574	2.70378	1.96733	1.01297	0.60597	1.07709	1.63573		39.528	2.44871	1.48607	0.767024	0.790525	-0.409879	-0.465397	0.192782
47.642	-2.14574	-2.39014	-1.98911	-2.11812	-2.4463	2.98536	2.13006	1.87849		40.016	2.72974	2.9097	2.36445	2.83434	2.9705	-2.51881	2.6379	2.32252		20.828	2.72426	2.03655	1.16293	0.594409	1.09705	1.65533		40.016	2.54684	1.55415	0.803156	0.873169	-0.279753	-0.52966	0.28878
48.223	-2.01711	-2.29707	-1.98909	-2.02019	-2.27334	3.06904	2.2095	1.93147		40.504	2.76158	2.99734	2.52224	2.88551	3.04851	-2.48577	2.76923	2.402		21.082	2.75429	2.12332	1.31908	0.620781	1.1293	1.67189		40.504	2.64486	1.63018	0.864581	0.970862	-0.159803	-0.57155	0.36442
48.804	-1.88046	-2.18356	-1.97521	-1.9192	-2.09483	-3.11524	2.2946	1.97594		40.992	2.78822	3.10212	2.69493	2.97251	-3.13061	-2.47447	2.93917	2.49697		21.336	2.74868	2.21517	1.48073	0.68043	1.15733	1.69605		40.992	2.7622	1.71351	0.953016	1.08154	-0.0490722	-0.576851	0.422821
49.385	-1.74665	-2.06232	-1.93067	-1.80892	-1.91901	-3.02912	2.38229	2.01305		41.48	2.80698	-3.0788	2.86503	3.081	-3.00613	-2.48717	3.10959	2.59406		21.59	2.74178	2.32113	1.63219	0.756043	1.18132	1.74035		41.48	2.87852	1.80211	1.06231	1.2072	0.0579535	-0.583628	0.444693
49.966	-1.61958	-1.93927	-1.85527	-1.70051	-1.74059	-2.91761	2.47361	2.04819		41.968	2.82231	-2.97935	3.03977	-3.07313	-2.8676	-2.50592	-2.96336	2.71428		21.844	2.6964	2.42106	1.74575	0.841183	1.19761	1.80822		41.968	3.00469	1.89355	1.18269	1.34168	0.162421	-0.557585	0.43785
50.547	-1.50268	-1.82459	-1.75666	-1.59579	-1.56334	-2.81043	2.55981	2.08395		42.456	2.84114	-2.9038	-3.08078	-2.93859	-2.72473	-2.52586	-2.76098	2.8371		22.098	2.66082	2.52032	1.77248	0.924403	1.22049	1.89832		42.456	3.1028	1.98642	1.30468	1.48007	0.263439	-0.515728	0.401638
51.128	-1.39654	-1.72334	-1.64693	-1.50667	-1.38611	-2.67699	2.64036	2.12851		42.944	2.87321	-2.85052	-2.92038	-2.79706	-2.58531	-2.52976	-2.52737	2.98142		22.352	2.61005	2.5894	1.64319	1.00267	1.25575	2.00039		42.944	-3.11154	2.07997	1.42022	1.61359	0.353252	-0.434673	0.376423
51.709	-1.29877	-1.6403	-1.5376	-1.44825	-1.2063	-2.55034	2.70732	2.18556		43.432	2.92273	-2.83871	-2.77663	-2.65896	-2.46003	-2.52372	-2.30851	3.12538		22.606	2.58992	2.63353	1.38916	1.06707	1.31221	2.10731		43.432	-3.14045	2.17462	1.52435	1.73428	0.424697	-0.337893	0.377626
52.29	-1.20641	-1.57414	-1.43973	-1.43686	-1.02624	-2.40789	2.76581	2.26067		43.92	2.99059	-2.85826	-2.63493	-2.51985	-2.35847	-2.50395	-2.06605	-2.99247		22.86	2.57182	2.62529	1.2187	1.11257	1.38394	2.20484		43.92	3.01713	2.27002	1.61624	1.83685	0.47261	-0.213821	0.426341
52.871	-1.11303	-1.51879	-1.3625	-1.49364	-0.831349	-2.28053	2.81435	2.35109		44.408	3.07215	-2.91745	-2.50448	-2.38883	-2.29276	-2.48666	-1.83057	-2.8247		23.114	2.58613	2.59606	1.19823	1.12841	1.46574	2.28654		44.408	2.80875	2.36578	1.69957	1.91951	0.505186	-0.0835707	0.505673
53.452	-1.01619	-1.46414	-1.30991	-1.61267	-0.624022	-2.14809	2.86441	2.45552		44.896	-3.12048	-2.98378	-2.36691	-2.26518	-2.26949	-2.47337	-1.57314	-2.63199		23.368	2.60264	2.55136	1.26484	1.11216	1.54677	2.3356		44.896	2.69044	2.45993	1.78069	1.99105	0.540909	0.0641176	0.612561
54.033	-0.911803	-1.3997	-1.27822	-1.75427	-0.364977	-2.03084	2.91606	2.56623		45.384	-3.02713	-3.04777	-2.23039	-2.16686	-2.28585	-2.47977	-1.29479	-2.43186		23.622	2.6446	2.53884	1.3612	1.07015	1.61913	2.34651		45.384	2.66899	2.55126	1.86484	2.06061	0.601658	0.214338	0.726687
54.614	-0.803037	-1.31986	-1.25337	-1.87131	-0.0462335	-1.90639	2.97796	2.68038		45.872	-2.93483	-3.0745	-2.08235	-2.11041	-2.31896	-2.50016	-1.00492	-2.20731		23.876	2.68484	2.54347	1.45648	1.03032	1.67671	2.30217		45.872	2.74118	2.63825	1.95337	2.1404	0.696963	0.378484	0.845675
55.195	-0.689993	-1.22226	-1.21982	-1.93121	0.417184	-1.78409	3.04492	2.79112		46.36	-2.84746	-3.07502	-1.93715	-2.13736	-2.34184	-2.53552	-0.679103	-1.97431		24.13	2.74362	2.57482	1.53287	1.01812	1.71613	2.21014		46.36	2.84456	2.72156	2.04256	2.2279	0.826293	0.545287	0.956987
55.776	-0.579329	-1.11047	-1.16711	-1.94584	1.00533	-1.65201	3.12088	2.89885		46.848	-2.76627	-3.04458	-1.79497	-2.26244	-2.33796	-2.56243	-0.379184	-1.72513		24.384	2.79565	2.59895	1.58565	1.04739	1.74046	2.08385		46.848	2.98074	2.80107	2.12498	2.32064	0.9821	0.723111	1.06341
56.357	-0.47097	-0.987141	-1.09544	-1.91125	1.62305	-1.52331	-3.08477	3.00099		47.336	-2.69269	-3.01271	-1.67794	-2.43217	-2.31259	-2.57385	-0.057402	-1.46973		24.638	2.85879	2.62357	1.6216	1.11093	1.75391	1.97052		47.336	3.11595	2.87691	2.19041	2.40255	1.15696	0.901834	1.16123
56.938	-0.369725	-0.859493	-1.00906	-1.84294	2.12122	-1.41593	-3.002	3.10265		47.824	-2.6262	-2.98373	-1.60286	-2.51662	-2.27786	-2.55555	0.215996	-1.21248		24.892	2.90883	2.62824	1.65512	1.19831	1.76683	1.89751		47.824	-3.01895	2.94515	2.22917	2.46928	1.34351	1.0851	1.25752
57.519	-0.270398	-0.730367	-0.91489	-1.74015	2.49944	-1.35539	-2.91943	-3.07861		48.312	-2.56697	-2.9817	-1.59553	-2.49939	-2.2496	-2.51786	0.496947	-0.952333		25.146	2.96357	2.63842	1.69962	1.29631	1.78533	1.87824		48.312	-2.87933	3.00037	2.23597	2.51018	1.53597	1.26384	1.35253
58.1	-0.172292	-0.607748	-0.81623	-1.61398	2.81902	-1.38372	-2.83096	-2.97051		48.8	-2.51364	-2.9935	-1.65511	-2.40368	-2.23487	-2.46287	0.734458	-0.708503		25.4	3.00299	2.64911	1.76023	1.39725	1.81657	1.90146		48.8	-2.73129	3.03383	2.21828	2.54044	1.72868	1.43752	1.44986
58.681	-0.0650221	-0.492902	-0.71615	-1.46923	3.08911	-1.46604	-2.73879	-2.85719		49.288	-2.46547	-3.01355	-1.73596	-2.27772	-2.23395	-2.40672	0.971814	-0.464716		25.654	3.04912	2.68531	1.83577	1.49612	1.85747	1.95753		49.288	-2.59094	3.04124	2.19706	2.5682	1.91566	1.6001	1.54626
59.262	0.0539438	-0.394085	-0.614203	-1.31174	-2.94163	-1.50895	-2.63559	-2.73635		49.776	-2.42039	-3.00834	-1.76271	-2.14124	-2.23606	-2.3523	1.18126	-0.252711		25.908	3.08778	2.73269	1.92091	1.59305	1.90397	2.03077		49.776	-2.44285	3.02498	2.19708	2.61903	2.09004	1.74957	1.6379
59.843	0.193348	-0.311694	-0.513171	-1.14931	-2.71566	-1.43664	-2.52344	-2.61216		50.264	-2.37745	-2.9761	-1.7366	-2.03079	-2.23433	-2.30891	1.38835	-0.0385058		26.162	3.14133	2.80129	2.01161	1.69026	1.94019	2.113		50.264	-2.3002	3.0006	2.2308	2.69281	2.24251	1.88711	1.719
60.424	0.351941	-0.258227	-0.415394	-0.981328	-2.50006	-1.27049	-2.39834	-2.48473		50.752	-2.33527	-2.90881	-1.68451	-1.97973	-2.22805	-2.27033	1.58446	0.142199		26.416	-3.08925	2.87054	2.1037	1.78951	1.95288	2.18967		50.752	-2.15178	2.9845	2.29744	2.8036	2.36259	2.01334	1.78295
61.005	0.534015	-0.241281	-0.328628	-0.817194	-2.30361	-1.02566	-2.26562	-2.35803		51.24	-2.29384	-2.82231	2.12189	-2.07377	-2.22903	-2.23478	1.77494	0.334402		26.67	-3.02234	2.94851	2.19635	1.89009	1.92297	2.25434		51.24	-2.00788	2.9872	2.38791	2.94411	2.43807	2.13896	1.82908
61.586	0.735718	-0.291044	-0.258293	-0.65038	-2.11634	-0.746789	-2.12616	-2.23061		51.728	-2.25198	-2.71695	1.92495	-2.39631	-2.24741	-2.19123	1.96241	0.502501		26.924	-2.96023	3.01972	2.28756	1.98557	1.85547	2.29297		51.728	-1.86149	3.00643	2.49156	3.12913	2.46393	2.26495	1.85843
62.167	0.959304	-0.426568	-0.209991	-0.492165	-1.94249	-0.389268	-1.98755	-2.103		52.216	-2.20804	-2.60489	2.03927	-2.79668	-2.2856	-2.1398	2.12472	0.686178		27.178	-2.89052	3.09806	2.37779	2.06622	1.77775	2.30487		52.216	-1.71844	3.03814	2.59654	-2.93173	2.44711	2.40487	1.88444
62.748	1.20188	-0.641916	-0.177651	-0.331636	-1.77484	0.0244131	-1.85333	-1.97154		52.704	-2.15811	-2.48392	2.19898	-2.97504	-2.32319	-2.07798	2.26209	0.851696		27.432	-2.82892	-3.10845	2.46453	2.11638	1.73503	2.28742		52.704	-1.5752	3.07894	2.69152	-2.65844	2.41104	2.55223	1.91752
63.329	1.46637	-0.832671	-0.149497	-0.183727	-1.61308	0.851724	-1.73023	-1.8358		53.192	-2.09842	-2.36222	2.35227	-3.00654	-2.33461	-2.01221	2.28166	1.02546		27.686	-2.76036	-3.01799	2.54757	2.12344	1.74465	2.25886		53.192	-1.43236	3.13327	2.76297	-2.34575	2.36798	2.71915	1.97229
63.91	1.7558	-0.92583	-0.107569	-0.0355683	-1.45328	2.39671	-1.6213	-1.69561		53.68	-2.0259	-2.23886	2.52287	-2.96149	-2.30329	-1.94347	2.07394	1.18074		27.94	-2.69635	-2.92428	2.62369	2.08367	1.80168	2.23069		53.68	-1.29009	-3.07623	2.79629	-1.99116	2.30376	2.89066	2.04866
64.491	2.07973	-0.918896	-0.0445476	0.0907779	-1.29339	-3.13556	-1.52932	-1.55587		54.168	-1.94072	-2.12335	2.68169	-2.90024	-2.23356	-1.87573	1.53322	1.33056		28.194	-2.62311	-2.81881	2.6932	2.02203	1.88848	2.21809		54.168	-1.14442	-2.9766	2.77085	-1.61848	2.1652	3.07913	2.14902
65.072	2.46326	-0.846533	0.0412361	0.206833	-1.1346	-2.68782	-1.45446	-1.42522		54.656	-1.8456	-2.02024	2.8477	-2.83019	-2.13586	-1.80713	1.23894	1.45637		28.448	-2.55402	-2.7181	2.75376	1.97665	1.99141	2.21608		54.656	-0.999868	-2.85055	2.65795	-1.25211	1.90795	-3.02334	2.26127
65.653	2.94605	-0.729412	0.142775	0.277002	-0.974518	-2.37439	-1.39421	-1.3167		55.144	-1.746	-1.94365	2.99313	-2.77181	-2.02489	-1.73825	1.23567	1.55635		28.702	-2.48076	-2.61998	2.8067	1.97377	2.09492	2.22304		55.144	-0.8488	-2.69978	2.41706	-0.917935	1.61184	-2.84052	2.38277
66.234	-2.69598	-0.585841	0.256048	0.309234	-0.818456	-2.08671	-1.34443	-1.24688		55.632	-1.64873	-1.90426	3.13229	-2.71634	-1.91284	-1.66803	1.33052	1.61345		28.956	-2.41864	-2.54385	2.84882	2.01207	2.19071	2.22952		55.632	-0.699973	-2.52995	2.06739	-0.635837	1.42563	-2.70321	2.49499
66.815	-1.99276	-0.422182	0.376159	0.255079	-0.66208	-1.84305	-1.29521	-1.2241		56.12	-1.56152	-1.91596	-3.04156	-2.66895	-1.81432	-1.59853	1.46611	1.60762		29.21	-2.36089	-2.48815	2.87858	2.08063	2.26582	2.23998		56.12	-0.542623	-2.34591	1.77381	-0.393316	1.34167	-2.62459	2.59455
67.396	-1.41993	-0.247861	0.504162	0.160958	-0.512276	-1.6197	-1.2364	-1.23538		56.608	-1.49186	-1.97361	-2.94258	-2.61506	-1.74579	-1.53157	1.60571	1.52421		29.464	-2.31982	-2.46764	2.88789	2.16529	2.31683	2.25682		56.608	-0.388952	-2.15399	1.64668	-0.185494	1.26546	-2.71945	2.65873
67.977	-1.00805	-0.0647026	0.640189	0.0321256	-0.361927	-1.41995	-1.15548	-1.23592		57.096	-1.44534	-2.05247	-2.86296	-2.55692	-1.73062	-1.46834	1.73625	1.38578		29.718	-2.28552	-2.46842	2.87268	2.2568	2.3375	2.29163		57.096	-0.22535	-1.95936	1.65152	0.0113952	1.08218	-2.926	2.69192
68.558	-0.699135	0.120313	0.787267	-0.0299811	-0.219836	-1.24151	-1.0491	-1.18886		57.584	-1.42316	-2.10842	-2.77465	-2.48619	-1.79347	-1.40788	1.85187	1.25797		29.972	-2.26586	-2.48871	2.83135	2.34563	2.33917	2.34498		57.584	-0.0662623	-1.76885	1.7346	0.192786	0.73267	-3.08479	2.68377
69.139	-0.442743	0.306525	0.944845	-0.0775435	-0.0790211	-1.07309	-0.915726	-1.08368		58.072	-1.41956	-2.12174	-2.68393	-2.4104	-1.93536	-1.34526	1.94137	1.20779		30.226	-2.24852	-2.50052	2.78181	2.42671	2.33321	2.41864		58.072	0.104006	-1.59039	1.85939	0.362279	0.438717	-3.00421	2.66643
69.72	-0.222335	0.487874	1.11275	-0.0889273	0.0468084	-0.924865	-0.764006	-0.933323		58.56	-1.42305	-2.08904	-2.57708	-2.32822	-2.09384	-1.27561	2.01167	1.22165		30.48	-2.23947	-2.5029	2.74979	2.49349	2.34201	2.50296		58.56	0.268704	-1.43749	2.0014	0.499598	0.349175	-2.83017	2.63938
70.301	-0.0185388	0.664192	1.28757	-0.170135	0.16256	-0.778906	-0.59823	-0.747916		59.048	-1.42143	-2.02433	-2.47344	-2.24793	-2.1932	-1.19252	2.05488	1.28882		30.734	-2.2255	-2.48033	2.7594	2.54547	2.37195	2.59303		59.048	0.442651	-1.33996	2.14075	0.596477	0.390751	-2.52887	2.62032
70.882	0.166342	0.830615	1.46634	-0.29562	0.253055	-0.656085	-0.430343	-0.538887		59.536	-1.40756	-1.93636	-2.37327	-2.16797	-2.21406	-1.09479	2.09058	1.37861		30.988	-2.21104	-2.44516	2.81364	2.58329	2.42821	2.67666		59.536	0.604116	-1.40054	2.2587	0.638803	0.48827	-2.18506	2.57178
71.463	0.340277	0.988144	1.64512	-0.505109	0.331917	-0.534618	-0.262504	-0.301839		60.024	-1.38009	-1.83595	-2.296	-2.09049	-2.17864	-0.979988	2.11848	1.48254		31.242	-2.1835	-2.39171	2.90612	2.61684	2.50108	2.75019		60.024	0.761655	-2.15224	2.33548	0.64903	0.604617	-1.71574	2.49213
72.044	0.49647	1.13485	1.82101	-0.644795	0.399854	-0.436943	-0.104629	-0.0325977		60.512	-1.34121	-1.72759	-2.23563	-2.00838	-2.1081	-0.85165	2.16238	1.58793		31.496	-2.14862	-2.33443	3.02259	2.65501	2.5864	2.80522		60.512	0.88139	-3.08189	2.35663	0.662908	0.71869	-1.1763	2.37138
72.625	0.641891	1.27489	1.99323	-0.729614	0.488221	-0.330929	0.0466037	0.297596		61	-1.29337	-1.61565	-2.19067	-1.9177	-2.01821	-0.708711	2.21603	1.68998		31.75	-2.09921	-2.27009	-3.13198	2.70816	2.67142	2.84534		61	0.953025	3.05488	2.32844	0.719755	0.821929	-0.732816	2.28326
73.206	0.775543	1.41139	2.163	-0.740277	0.600656	-0.230572	0.183334	0.714201		61.488	-1.2383	-1.50116	-2.13623	-1.81213	-1.9165	-0.556478	2.29114	1.7866		32.004	-2.04439	-2.21196	-3.00546	2.77676	2.75257	2.87036		61.488	0.902888	3.08237	2.29129	0.82189	0.912415	-0.402483	2.26302
73.787	0.91079	1.55141	2.33764	-0.75403	0.752347	-0.0999368	0.308651	1.24152		61.976	-1.1767	-1.38425	-2.06301	-1.69165	-1.80845	-0.392872	2.36964	1.87381		32.258	-1.98216	-2.15788	-2.8923	2.85938	2.81934	2.89085		61.976	0.695586	-3.11533	2.29045	0.961872	0.995678	-0.233299	2.32918
74.368	1.05365	1.70038	2.52557	-0.757028	0.928992	0.0439536	0.399857	1.81541		62.464	-1.10989	-1.26498	-1.96103	-1.5581	-1.69692	-0.224058	2.45659	1.95614		32.512	-1.92192	-2.11839	-2.80533	2.94726	2.87297	2.90841		62.464	0.333193	-2.99972	2.34119	1.12329	1.07872	-0.0464774	2.45187
74.949	1.21581	1.86172	2.74149	-0.774957	1.13062	0.223457	0.423425	2.33172		62.952	-1.04008	-1.1424	-1.83785	-1.41648	-1.58473	-0.046109	2.53147	2.03135		32.766	-1.86307	-2.08804	-2.7502	3.03456	2.90943	2.93095		62.952	0.0644849	-2.86101	2.43228	1.29626	1.16733	0.100928	2.62288
75.53	1.39884	2.03776	2.99408	-0.758347	1.34268	0.415074	0.252315	2.75985		63.44	-0.971461	-1.01836	-1.69777	-1.27261	-1.47325	0.134656	2.60289	2.10978		33.02	-1.8114	-2.0688	-2.72439	3.11262	2.93857	2.9564		63.44	-0.116212	-2.70616	2.54604	1.47074	1.26253	0.269995	2.81765
76.111	1.60437	2.22266	-2.98898	-0.714374	1.56298	0.630758	-0.216785	3.11536		63.928	-0.908778	-0.892811	-1.54889	-1.13075	-1.36192	0.325958	2.65593	2.19096		33.274	-1.76372	-2.04635	-2.70864	-3.10315	2.96341	2.99083		63.928	-0.188574	-2.53802	2.6661	1.64048	1.36253	0.394046	3.03805
76.692	1.8298	2.41517	-2.64599	-0.620436	1.78668	0.848976	-0.602234	-2.85623		64.416	-0.857033	-0.769585	-1.39568	-0.995336	-1.24796	0.52413	2.70775	2.28609		33.528	-1.7198	-2.01633	-2.68172	-3.04702	2.99666	3.03255		64.416	-0.214761	-2.3603	2.78061	1.80028	1.46422	0.501164	-3.01669
77.273	2.07106	2.58348	-2.26897	-0.506963	2.01224	1.07556	-0.677557	-2.58053		64.904	-0.818697	-0.648456	-1.24069	-0.866414	-1.12622	0.74465	2.74921	2.39048		33.782	-1.67345	-1.9678	-2.62978	-2.99378	3.03856	3.08708		64.904	-0.161687	-2.17352	2.88208	1.94654	1.56586	0.555646	-2.77119
77.854	2.32671	2.56626	-1.88359	-0.368077	2.2503	1.29396	-0.61304	-2.33169		65.392	-0.793247	-0.533125	-1.08758	-0.745489	-0.992595	0.990662	2.79855	2.51019		34.036	-1.62187	-1.90508	-2.55604	-2.93801	3.09527	-3.13294		65.392	-0.0687796	-1.97871	2.96984	2.07956	1.66774	0.606459	-2.52034
78.435	2.58953	0.187366	-1.51053	-0.234767	2.4994	1.50297	-0.484473	-2.11225		65.88	-0.775795	-0.421194	-0.935813	-0.629666	-0.843794	1.28083	2.84311	2.6347		34.29	-1.56171	-1.82939	-2.46952	-2.87306	-3.1228	-3.06067		65.88	0.0730508	-1.77594	3.04898	2.20108	1.77197	0.662194	-2.24294
79.016	2.85978	0.247283	-1.16372	-0.0990627	2.79234	1.6915	-0.328724	-1.9211		66.368	-0.760333	-0.314729	-0.790446	-0.520356	-0.681135	1.60623	2.89544	2.76673		34.544	-1.49299	-1.75082	-2.38316	-2.80305	-3.04877	-2.98829		66.368	0.228066	-1.56683	3.12857	2.31836	1.8812	0.763977	-1.92632
79.597	3.12602	0.404498	-0.847298	0.0123444	3.12947	1.85119	-0.150713	-1.75981		66.856	-0.741473	-0.209104	-0.649938	-0.414774	-0.506503	1.93731	2.94019	2.89382		34.798	-1.41808	-1.67423	-2.3046	-2.7339	-2.97581	-2.91877		66.856	0.399845	-1.35421	-3.06774	2.43613	1.99675	0.897301	-1.50468
80.178	-2.89532	0.532804	-0.557521	0.113201	-2.69513	1.98185	0.0408874	-1.62319		67.344	-0.717502	-0.105743	-0.520641	-0.314532	-0.326125	2.23655	2.98918	3.01933		35.052	-1.3393	-1.60562	-2.23727	-2.68145	-2.90593	-2.86111		67.344	0.561627	-1.14263	-2.97073	2.56038	2.1182	1.06297	-0.901827
80.759	-2.65382	0.627589	-0.29375	0.185707	-2.10458	2.07837	0.248092	-1.50166		67.832	-0.688633	0.000122118	-0.39895	-0.214692	-0.144075	2.48138	3.02964	3.13251		35.306	-1.26304	-1.54505	-2.17545	-2.65943	-2.85012	-2.81419		67.832	0.716626	-0.938421	-2.865	2.68851	2.24302	1.23966	-0.218292
81.34	-2.4331	0.63041	-0.0513724	0.256682	-1.40372	2.16578	0.46413	-1.38188		68.32	-0.656731	0.105778	-0.289525	-0.113755	0.0321175	2.69165	3.07497	-3.04314		35.56	-1.19169	-1.48942	-2.11157	-2.68318	-2.80904	-2.77894		68.32	0.845802	-0.748063	-2.75226	2.81777	2.36799	1.42017	0.331387
81.921	-2.24394	0.499972	0.166265	0.321108	-0.782688	2.247	0.688171	-1.25231		68.808	-0.622659	0.214371	-0.184324	-0.00450062	0.201681	2.8743	3.1149	-2.94832		35.814	-1.13325	-1.43403	-2.03927	-2.74483	-2.78813	-2.74554		68.808	0.956008	-0.577979	-2.63326	2.93615	2.48976	1.59096	0.702996
82.502	-2.0744	0.136224	0.359156	0.409173	-0.310529	2.35382	0.912486	-1.10887		69.296	-0.58708	0.320902	-0.0842892	0.113682	0.365134	3.05031	-3.12003	-2.85647		36.068	-1.08655	-1.37353	-1.96127	-2.81602	-2.77664	-2.71127		69.296	1.0411	-0.429694	-2.50651	3.03442	2.60672	1.74401	0.989595
83.083	-1.91583	-0.266059	0.519203	0.509588	0.0973602	2.46732	1.13359	-0.951626		69.784	-0.549379	0.426026	0.0217219	0.243618	0.539261	-3.06497	-3.07143	-2.7733		36.322	-1.05497	-1.30793	-1.88603	-2.85528	-2.7665	-2.67084		69.784	1.11852	-0.298975	-2.37047	3.09802	2.71894	1.8746	1.21181
83.664	-1.74947	-0.480504	0.644108	0.636515	0.451645	2.61019	1.34373	-0.787235		70.272	-0.509328	0.522173	0.133294	0.38058	0.741564	-2.89603	-3.00911	-2.69034		36.576	-1.02702	-1.23604	-1.82662	-2.85059	-2.73972	-2.63088		70.272	1.19338	-0.172885	-2.22449	3.12879	2.82899	1.98065	1.386
84.245	-1.56995	-0.507335	0.731008	0.769086	0.802188	2.74582	1.5373	-0.620535		70.76	-0.465933	0.608106	0.258917	0.522506	0.988049	-2.73067	-2.94058	-2.61596		36.83	-0.998042	-1.16298	-1.79166	-2.80577	-2.6935	-2.59356		70.76	1.28117	-0.0381186	-2.07029	-3.14111	2.93978	2.07292	1.50446
84.826	-1.3765	-0.445981	0.794249	0.911921	1.13954	2.90738	1.7067	-0.461475		71.248	-0.418415	0.676927	0.394378	0.662494	1.26548	-2.56387	-2.85665	-2.5455		37.084	-0.953641	-1.08788	-1.77843	-2.7391	-2.62438	-2.56511		71.248	1.38106	0.115045	-1.91068	-3.10652	3.0539	2.16036	1.56834
85.407	-1.1726	-0.328189	0.85396	1.0453	1.47923	3.0454	1.84417	-0.315181		71.736	-0.364703	0.733026	0.542602	0.797913	1.54633	-2.3989	-2.76783	-2.48974		37.338	-0.896007	-1.0175	-1.76736	-2.66281	-2.54312	-2.53877		71.736	1.49608	0.28698	-1.74841	-3.02839	-3.11193	2.25957	1.59341
85.988	-0.965009	-0.189179	0.934062	1.17273	1.8157	-3.07112	1.94347	-0.193046		72.224	-0.302727	0.781606	0.6959	0.924117	1.80086	-2.23256	-2.67052	-2.44524		37.592	-0.821239	-0.950114	-1.73594	-2.59316	-2.45546	-2.50847		72.224	1.62141	0.473856	-1.58385	-2.89876	-2.99321	2.37181	1.61414
86.569	-0.75461	-0.036386	1.04062	1.2831	2.1451	-3.00259	1.99919	-0.0989836		72.712	-0.229865	0.840832	0.853218	1.04168	2.01343	-2.06783	-2.57703	-2.42081		37.846	-0.741674	-0.894729	-1.67419	-2.53847	-2.37552	-2.46225		72.712	1.7527	0.667565	-1.41396	-2.73039	-2.87705	2.50206	1.66041
87.15	-0.548157	0.109812	1.17142	1.38507	2.47	1.81876	2.01638	-0.0423359		73.2	-0.144921	0.92229	1.00633	1.15102	2.18414	-1.90479	-2.48585	-2.40803		38.1	-0.657632	-0.848271	-1.58945	-2.50824	-2.3098	-2.40148		73.2	1.88513	0.860156	-1.23278	-2.53304	-2.7669	2.64092	1.73927
87.731	-0.343243	0.245284	1.31492	1.47934	2.77103	0.881682	2.0062	-0.0174083		73.688	-0.0476499	1.03643	1.15326	1.25656	2.32163	-1.74809	-2.40673	-2.40791		38.354	-0.582724	-0.817495	-1.49949	-2.49673	-2.26937	-2.33094		73.688	2.00029	1.04191	-1.03365	-2.32204	-2.66515	2.78917	1.84452
88.312	-0.1466	0.354051	1.4615	1.57475	3.0551	1.006	1.99079	-0.0192208		74.176	0.0600268	1.18096	1.28893	1.36143	2.44328	-1.60153	-2.33481	-2.40472		38.608	-0.512536	-0.790003	-1.42947	-2.49163	-2.25343	-2.26929		74.176	2.07154	1.20403	-0.812244	-2.10682	-2.57055	2.93662	1.96529
88.893	0.0455725	0.436376	1.60153	1.67232	-3.00064	1.20535	1.98455	-0.0240534		74.664	0.175249	1.35299	1.41426	1.46916	2.56193	-1.47047	-2.2724	-2.39619		38.862	-0.454994	-0.763548	-1.41319	-2.46869	-2.26081	-2.23597		74.664	1.95568	1.33854	-0.567381	-1.90199	-2.47915	3.08626	2.0976
89.474	0.226691	0.489299	1.72917	1.76738	-2.83239	1.40748	1.9982	-0.0194698		75.152	0.293585	1.54529	1.53044	1.58079	2.68656	-1.35897	-2.20871	-2.36981		39.116	-0.397025	-0.720983	-1.48645	-2.41875	-2.27669	-2.2565		75.152	1.15777	1.44434	-0.301359	-1.71991	-2.38489	-3.0525	2.2381
90.055	0.401744	0.532188	1.84254	1.85825	-2.80147	1.61495	2.03117	0.0123341		75.64	0.41032	1.75242	1.642	1.69643	2.81588	-1.26762	-2.14147	-2.32834		39.37	-0.342661	-0.666094	-1.64584	-2.34264	-2.29285	-2.33161		75.64	0.470571	1.53193	-0.0179959	-1.57512	-2.28367	-2.9072	2.39041
90.636	0.56497	0.579968	1.94134	1.93034	-2.89046	1.81824	2.08457	0.0688469		76.128	0.519835	1.96969	1.75331	1.81561	2.94699	-1.19444	-2.06218	-2.26543		39.624	-0.278889	-0.592859	-1.79889	-2.26755	-2.29711	-2.42396		76.128	0.378073	1.62405	0.277331	-1.4705	-2.17439	-2.76573	2.55291
91.217	0.720698	0.651814	2.02806	1.99159	-3.05916	2.00919	2.15393	0.153247		76.616	0.616861	2.19178	1.86679	1.93748	3.07383	-1.13325	-1.97294	-2.18546		39.878	-0.216547	-0.515145	-1.8595	-2.25613	-2.29036	-2.4707		76.616	0.445284	1.74469	0.579534	-1.38255	-2.05993	-2.62093	2.7271
91.798	0.85901	0.747328	2.09698	2.02171	-3.12993	2.19286	2.23854	0.252949		77.104	0.696181	2.41723	1.98458	2.06253	-3.08867	-1.08295	-1.87261	-2.0849		40.132	-0.149667	-0.430297	-1.83163	-2.57606	-2.26833	-2.45419		77.104	0.537236	1.90952	0.882921	-1.26674	-1.94471	-2.47712	2.9063
92.379	0.972427	0.865781	2.13851	2.03216	3.11963	2.35499	2.33179	0.363554		77.592	0.754437	2.63888	2.10498	2.19032	-2.9747	-1.04643	-1.76682	-1.96827		40.386	-0.0961992	-0.351496	-1.75154	2.76225	-2.23649	-2.38673		77.592	0.638996	2.13242	1.1824	-1.08965	-1.8331	-2.32917	3.08725
92.96	1.02707	0.997246	2.12199	1.97203	3.12227	2.50941	2.43157	0.466722		78.08	0.790582	2.85592	2.22925	2.32202	-2.86324	-1.03912	-1.65838	-1.83582		40.64	-0.0524295	-0.271453	-1.65488	2.45923	-2.19441	-2.29697		78.08	0.726568	2.4578	1.47175	-0.854863	-1.72653	-2.1824	-3.02358
93.541	0.975352	1.13733	2.01165	1.84475	3.09355	2.63861	2.5308	0.552446		78.568	0.807894	3.05044	2.35479	2.45641	-2.75096	-1.07701	-1.55305	-1.69372		40.894	-0.0368765	-0.200686	-1.57312	2.50236	-2.15184	-2.20651		78.568	0.808529	-3.07734	1.74231	-0.57885	-1.62265	-2.0341	-2.86488
94.122	0.767575	1.27881	1.78363	1.67183	3.1023	2.76176	2.62979	0.599651		79.056	0.813137	-3.08051	2.48457	2.59376	-2.63503	-1.17086	-1.45605	-1.54742		41.148	-0.0385458	-0.13006	-1.53995	2.62684	-2.11446	-2.13879		79.056	0.881845	-1.35122	1.97627	-0.290002	-1.51594	-1.88834	-2.72933
94.703	0.529703	1.41874	1.52795	1.5941	-3.13261	2.85908	2.72536	0.607345		79.544	0.815714	-3.0902	2.61663	2.73109	-2.51743	-1.29442	-1.37328	-1.40612		41.402	-0.0640597	-0.0717436	-1.58173	2.77148	-2.09704	-2.10666		79.544	0.961685	-0.727279	2.12371	-0.00434391	-1.40113	-1.742	-2.61683
95.284	0.422623	1.55283	1.36804	1.65342	-3.00705	2.95453	2.82257	0.58675		80.032	0.824006	2.6122	2.75534	2.86755	-2.40206	-1.39987	-1.3133	-1.28287		41.656	-0.0839398	-0.0158864	-1.67642	2.90748	-2.10622	-2.11232		80.032	1.05023	-0.395557	1.99778	0.257782	-1.27676	-1.59447	-2.52609
95.865	0.449544	1.67813	1.32321	1.82923	-2.84353	3.0312	2.92024	0.584028		80.52	0.844167	1.86145	2.89835	2.99933	-2.29532	-1.4559	-1.28263	-1.19422		41.91	-0.0940518	0.0288819	-1.73801	3.02303	-2.14708	-2.13154		80.52	1.15533	-0.135202	1.25452	0.492051	-1.14709	-1.44159	-2.4437
96.446	0.531931	1.79183	1.36474	2.07969	-2.6431	3.12033	3.02116	0.626479		81.008	0.878656	1.77026	3.04952	3.12622	-2.20169	-1.46662	-1.29088	-1.16532		42.164	-0.070572	0.0809984	-1.70846	3.10743	-2.20204	-2.13474		81.008	1.27282	0.0901592	0.895469	0.692855	-1.0236	-1.27962	-2.36044
97.027	0.627993	1.89148	1.46556	2.42429	-2.43845	-3.07584	3.11732	0.726746		81.496	0.927665	1.81336	-3.07821	-3.03689	-2.12308	-1.44746	-1.33817	-1.21199		42.418	-0.026422	0.138493	-1.59443	-3.11994	-2.25224	-2.10289		81.496	1.40077	0.286225	0.936048	0.870504	-0.926407	-1.10926	-2.26787
97.608	0.691103	1.97875	1.6114	2.83946	-2.23153	-2.96448	-3.08042	0.871324		81.984	0.989214	1.77484	-2.91586	-2.92038	-2.05582	-1.41222	-1.41931	-1.31783		42.672	0.0430816	0.218582	-1.42296	-3.08575	-2.27768	-2.04128		81.984	1.53178	0.453031	1.07223	1.03589	-0.889951	-0.928651	-2.17127
98.189	0.700554	2.05668	1.79107	-2.81749	-2.04234	-2.85389	-3.02097	1.052		82.472	1.06068	1.37586	-2.75107	-2.80546	-1.99337	-1.36769	-1.51207	-1.41007		42.926	0.116212	0.310324	-1.21485	-3.05552	-2.283	-1.96095		82.472	1.65975	0.58903	1.22196	1.20551	-0.958663	-0.751181	-2.07888
98.77	0.649874	2.13407	1.99388	-2.02293	-1.87096	-2.73205	-2.99261	1.25606		82.96	1.13859	0.808178	-2.58103	-2.68615	-1.929	-1.31685	-1.59167	-1.43487		43.18	0.194597	0.418389	-0.980428	-3.01929	-2.2729	-1.87657		82.96	1.7781	0.697792	1.35642	1.38697	-1.13131	-0.584605	-2.00783
99.351	0.597752	2.21568	2.21065	-1.24117	-1.72293	-2.63573	-2.99342	1.47769		83.448	1.21949	0.681783	-2.40841	-2.56022	-1.86007	-1.25899	-1.63838	-1.38962		43.434	0.260951	0.524232	-0.723492	-2.9704	-2.26057	-1.7967		83.448	1.88037	0.7886	1.46699	1.58254	-1.27962	-0.511495	-1.97237
99.932	0.596127	2.30658	2.4241	-0.68053	-1.58872	-2.56288	-2.99452	1.71004		83.936	1.29955	0.761657	-2.22882	-2.42459	-1.78755	-1.19422	-1.64447	-1.29716		43.688	0.323997	0.628836	-0.435229	-2.9133	-2.24495	-1.72741		83.936	1.96433	0.875313	1.55833	1.78773	-1.29937	-1.13204	-1.98267
100.513	0.665272	2.40228	2.61409	-0.308998	-1.45691	-2.55194	-2.96878	1.94796		84.424	1.37526	0.914508	-2.04242	-2.28125	-1.71471	-1.12152	-1.61249	-1.17661		43.942	0.375918	0.717088	-0.1026	-2.85088	-2.22656	-1.66866		84.424	2.02843	0.96837	1.64328	1.99468	-1.20703	-2.47847	-2.02355
101.094	0.781397	2.49988	2.72512	0.00650072	-1.31625	-2.57562	-2.89839	2.18795		84.912	1.44378	1.08186	-1.84471	-2.13193	-1.64425	-1.04216	-1.54873	-1.04467		44.196	0.431364	0.796889	0.297319	-2.78993	-2.19599	-1.61862		84.912	2.07945	1.07131	1.73223	2.19422	-1.04685	-2.50572	-2.06097
101.675	0.926485	2.59007	2.65605	0.240266	-1.15905	-2.61819	-2.78928	2.4247		85.4	1.50427	1.24811	-1.63481	-1.98206	-1.57757	-0.955844	-1.46152	-0.910056		44.45	0.48308	0.864821	0.755446	-2.73214	-2.15365	-1.57414		85.4	2.12275	1.18098	1.8246	2.37299	-0.849237	-2.38689	-2.06074
102.256	1.07864	2.6723	2.33589	0.471934	-0.990484	-2.60771	-2.64938	2.65813		85.888	1.55877	1.40089	-1.40996	-1.83665	-1.51502	-0.864627	-1.35968	-0.784976		44.704	0.540137	0.937709	1.22061	-2.68149	-2.09874	-1.53388		85.888	2.16845	1.29221	1.90806	2.51717	-0.634107	-2.2629	-2.01775
102.837	1.2268	2.74524	2.13111	0.668856	-0.812082	-2.5526	-2.49135	2.88474		86.376	1.61239	1.53969	-1.16694	-1.70355	-1.45736	-0.768471	-1.25059	-0.675781		44.958	0.590759	1.01638	1.62567	-2.63675	-2.04116	-1.49829		86.376	2.21865	1.40127	1.96164	2.60712	-0.414993	-2.14267	-1.94075
103.418	1.35888	2.82086	2.18668	0.884921	-0.642171	-2.44419	-2.32158	3.10877		86.864	1.67152	1.66729	-0.90181	-1.59147	-1.40679	-0.670036	-1.14436	-0.598666		45.212	0.643013	1.11218	1.95255	-2.59828	-1.98847	-1.46873		86.864	2.2779	1.50846	1.9633	2.63304	-0.204043	-2.04086	-1.84741
103.999	1.46992	2.90676	2.38274	1.09077	-0.490188	-2.32287	-2.14779	-2.95365		87.352	1.74122	1.79075	-0.600742	-1.51237	-1.36655	-0.569478	-1.0485	-0.565326		45.466	0.691239	1.22033	2.21259	-2.56097	-1.95427	-1.44767		87.352	2.34368	1.61774	1.90699	2.60528	-0.0110853	-1.94483	-1.75296
104.58	1.5576	3.01456	2.63908	1.31375	-0.406276	-2.19442	-1.97373	-2.73038		87.84	1.82352	1.91863	-0.249092	-1.48104	-1.33955	-0.469847	-0.976828	-0.600392		45.72	0.74982	1.34428	2.41765	-2.52171	-1.94562	-1.43656		87.84	2.41939	1.73436	1.82412	2.57354	0.154881	-1.85209	-1.67461
105.161	1.62607	-3.14052	2.92714	1.53335	-0.469114	-2.09758	-1.80516	-2.50578		88.328	1.9174	2.0553	0.187358	-1.51251	-1.32619	-0.371173	-0.938664	-0.705315		45.974	0.817018	1.47868	2.58	-2.47457	-1.96532	-1.43717		88.328	2.50291	1.86159	1.7636	2.57934	0.290898	-1.7525	-1.62747
105.742	1.68371	-2.99208	-3.05742	1.75505	-0.852865	-2.04825	-1.64682	-2.27748		88.816	2.02019	2.20412	0.709999	-1.61189	-1.32425	-0.276772	-0.94703	-0.851571		46.228	0.902045	1.62234	2.70767	-2.41877	-1.99651	-1.44694		88.816	2.59788	1.9989	1.74464	2.63494	0.401029	-1.64847	-1.62159
106.323	1.7403	-2.83278	-2.75439	1.99184	-1.26972	-2.08723	-1.50524	-2.04938		89.304	2.12865	2.36172	1.26787	-1.75546	-1.32982	-0.186841	-0.99416	-0.964271		46.482	0.996467	1.77055	2.81587	-2.3537	-2.01587	-1.4607		89.304	2.70014	2.14234	1.75307	2.7234	0.499152	-1.54341	-1.64861
106.904	1.80597	-2.66686	-2.45973	2.24514	-1.37615	-2.19374	-1.38675	-1.82331		89.792	2.2402	2.52645	1.76072	-1.89234	-1.33978	-0.105624	-1.05708	-1.0087		46.736	1.10058	1.91489	2.91669	-2.28458	-2.00129	-1.47022		89.792	2.80975	2.28545	1.76582	2.82831	0.600539	-1.44537	-1.67809
107.485	1.88685	-2.50481	-2.17811	2.69124	-1.30416	-2.3104	-1.29528	-1.6043		90.28	2.35247	2.69147	2.15986	-1.98369	-1.35108	-0.0337655	-1.09548	-0.986458		46.99	1.20363	2.04896	3.02264	-2.21684	-1.95157	-1.47556		90.28	2.91799	2.42085	1.76639	2.92923	0.71691	-1.36273	-1.67776
108.066	1.98797	-2.35129	-1.92079	-2.87129	-1.16865	-2.34837	-1.23063	-1.39608		90.768	2.46341	2.85488	2.4878	-2.01856	-1.35923	0.0246342	-1.09147	-0.920843		47.244	1.30372	2.15534	3.13536	-2.16088	-1.87363	-1.49292		90.768	3.02145	2.54117	1.75239	3.01407	0.852007	-1.29841	-1.63993
108.647	2.10815	-2.21547	-1.69272	-2.04082	-1.01351	-2.32015	-1.18458	-1.20156		91.256	2.56941	3.01154	2.76288	-2.00676	-1.35689	0.0719951	-1.04277	-0.826296		47.498	1.39401	2.23021	-3.02987	-2.12705	-1.78297	-1.57424		91.256	3.10921	2.64109	1.73592	3.06815	1.00572	-1.2537	-1.57951
109.228	2.24652	-2.09976	-1.49763	-1.6098	-0.868652	-2.23589	-1.14933	-1.0223		91.744	2.66495	-3.11936	3.00395	-1.95931	-1.33685	0.109359	-0.962053	-0.717504		47.752	1.47528	2.26391	-2.91606	-2.1283	-1.69359	-1.82984		91.744	-3.10398	2.71919	1.73482	3.09178	1.17496	-1.21854	-1.52468
109.809	2.39661	-2.00693	-1.32991	-1.32252	-0.744451	-2.13018	-1.12131	-0.854954		92.232	2.73986	-2.97119	-3.07031	-1.88989	-1.29557	0.145149	-0.857795	-0.59911		48.006	1.54808	2.28639	-2.81514	-2.16951	-1.62196	-2.29209		92.232	-3.05759	2.78019	1.76101	3.0891	1.35594	-1.18505	-1.5106
110.39	2.55626	-1.93018	-1.17506	-1.0777	-0.653051	-2.00594	-1.1137	-0.695941		92.72	2.77931	-2.8205	-2.8851	-1.80897	-1.23519	0.180134	-0.741328	-0.478384		48.26	1.61769	2.32032	-2.73883	-2.24207	-1.58363	-2.6246		92.72	-3.02687	2.83348	1.81725	3.07501	1.5434	-1.13898	-1.56763
110.971	2.71957	-1.86119	-1.01968	-0.861988	-0.580473	-1.87499	-1.14866	-0.537224		93.208	2.76265	-2.66568	-2.72498	-1.72758	-1.16176	0.211569	-0.616571	-0.354919		48.514	1.69031	2.40036	-2.69163	-2.31617	-1.59308	-2.71009		93.208	-3.00791	2.88928	1.9007	3.0125	1.73104	-1.07521	-1.68151
111.552	2.88816	-1.78794	-0.853246	-0.642551	-0.511643	-1.73255	-1.25327	-0.376673		93.696	2.67522	-2.50319	-2.5818	-1.65329	-1.08342	0.206804	-0.491602	-0.233238		48.768	1.77051	2.51792	-2.66902	-2.36469	-1.65532	-2.67697		93.696	-2.98888	2.95337	2.00684	2.60182	1.9111	-0.985245	-1.77268
112.133	3.06005	-1.70441	-0.679334	-0.440049	-0.418091	-1.58035	-1.41533	-0.210908		94.184	2.53145	-2.33578	-2.45301	-1.59085	-1.008	0.0717204	-0.368131	-0.111815		49.022	1.86344	2.6755	-2.6492	-2.37551	-1.75543	-2.59231		94.184	-2.9723	3.02634	2.131	1.26324	2.07428	-0.871315	-1.78138
112.714	-3.04267	-1.60772	-0.500519	-0.228881	-0.295379	-1.41734	-1.57071	-0.0457331		94.672	2.38565	-2.16436	-2.32833	-1.53993	-0.942249	-0.501932	-0.254588	0.0042845		49.276	1.96784	2.84983	-2.60886	-2.35688	-1.8565	-2.49509		94.672	-2.95757	3.10481	2.26878	1.02037	2.21014	-0.732057	-1.71583
113.295	-2.85469	-1.49938	-0.328225	-0.0295474	-0.13987	-1.24506	-1.66329	0.115914		95.16	2.27786	-1.99245	-2.20361	-1.49691	-0.890161	-1.22915	-0.153915	0.115265		49.53	2.0869	3.04315	-2.53445	-2.32113	-1.92633	-2.3987		95.16	-2.95549	-3.09883	2.4158	1.10055	2.30774	-0.576809	-1.60701
113.876	-2.65579	-1.38192	-0.164607	0.179287	0.035212	-1.07022	-1.69325	0.262497		95.648	2.20256	-1.81974	-2.07193	-1.45912	-0.852988	-1.43823	-0.0780056	0.214261		49.784	2.21428	-3.04939	-2.43019	-2.28531	-1.95018	-2.31543		95.648	-2.96447	-3.02258	2.56784	1.25808	2.35997	-0.409185	-1.48266
114.457	-2.45011	-1.25763	-0.0190034	0.378668	0.225763	-0.894636	-1.68463	0.388003		96.136	2.12808	-1.64536	-1.93298	-1.42907	-0.828483	-1.43654	-0.0323358	0.300207		50.038	2.3534	-2.85761	-2.3082	-2.26351	-1.93545	-2.24663		96.136	-2.98431	-2.95262	2.72062	1.44517	2.36932	-0.242549	-1.36243
115.038	-2.23818	-1.13054	0.110059	0.583146	0.418223	-0.729909	-1.65593	0.47739		96.624	2.02727	-1.46592	-1.78595	-1.41758	-0.812651	-1.37013	-0.0293261	0.365799		50.292	2.49284	-2.69002	-2.18687	-2.27016	-1.89361	-2.19572		96.624	-2.99795	-2.8907	2.87	1.64322	2.35381	-0.0825741	-1.25774
115.619	-2.02575	-1.00308	0.21322	0.773967	0.608249	-0.574668	-1.61651	0.521964		97.112	1.89916	-1.27837	-1.63402	-1.44001	-0.800346	-1.28278	-0.0640598	0.411702		50.546	2.63652	-2.54965	-2.08627	-2.30803	-1.84427	-2.1596		97.112	-2.99622	-2.83659	3.01173	1.8425	2.33872	0.0562441	-1.17103
116.2	-1.81486	-0.881743	0.288905	0.957674	0.78173	-0.440365	-1.56751	0.49548		97.6	1.78041	-1.08199	-1.48027	-1.50858	-0.787238	-1.19118	-0.126586	0.434519		50.8	2.76579	-2.47247	-2.02915	-2.36447	-1.80787	-2.13796		97.6	-2.96733	-2.78832	-3.1415	2.03651	2.3427	0.170513	-1.09337
116.781	-1.60932	-0.768996	0.319438	1.11496	0.930035	-0.317301	-1.50681	0.364814		98.088	1.71093	-0.877768	-1.32865	-1.6145	-0.769324	-1.10063	-0.186758	0.441591		51.054	2.88559	-2.45758	-2.02884	-2.40866	-1.8129	-2.12466		98.088	-2.91513	-2.74194	-3.02731	2.21993	2.36996	0.253775	-1.01089
117.362	-1.41022	-0.670183	0.296773	1.24389	1.03372	-0.211681	-1.43211	0.0737236		98.576	1.70056	-0.672969	-1.18336	-1.7241	-0.743831	-1.01274	-0.2325	0.435638		51.308	2.96793	-2.49514	-2.06889	-2.41813	-1.88267	-2.11512		98.576	-2.84105	-2.69323	-2.93174	2.38923	2.41594	0.318866	-0.911512
117.943	-1.21754	-0.580307	0.205688	1.32472	1.08061	-0.105531	-1.34231	-0.280469		99.064	1.73635	-0.477427	-1.04637	-1.80558	-0.708658	-0.92564	-0.257725	0.426934		51.562	3.02419	-2.49583	-2.09677	-2.38734	-2.01166	-2.10085		99.064	-2.75586	-2.63894	-2.85515	2.54134	2.47202	0.377635	-0.792787
118.524	-1.03167	-0.494232	0.070143	1.3536	1.06597	-0.0056751	-1.2389	-0.496553		99.552	1.80145	-0.319708	-0.920152	-1.85128	-0.663744	-0.837959	-0.276146	0.41498		51.816	3.01123	-2.42815	-2.0716	-2.32821	-2.13446	-2.07911		99.552	-2.66535	-2.57869	-2.79352	2.67589	2.52999	0.449568	-0.658284
119.105	-0.850756	-0.396561	-0.074018	1.32609	1.02577	0.10275	-1.12411	-0.537585		100.04	1.88224	-0.264957	-0.802641	-1.8712	-0.610728	-0.747265	-0.291076	0.403776		52.07	2.92446	-2.27812	-1.99052	-2.25592	-2.19225	-2.04832		100.04	-2.58267	-2.51453	-2.73841	2.79403	2.58349	0.536012	-0.516619
119.686	-0.677952	-0.281067	-0.175672	1.26913	1.00537	0.204799	-1.00314	-0.478264		100.528	1.9693	-0.539858	-0.695154	-1.87458	-0.553776	-0.653048	-0.30582	0.388214		52.324	2.42779	-2.07954	-1.87318	-2.18852	-2.17642	-2.01287		100.528	-2.5169	-2.45009	-2.67965	2.90059	2.63146	0.636817	-0.375939
120.267	-0.512741	-0.140879	-0.225173	1.2067	1.0325	0.311273	-0.880718	-0.36227		101.016	2.05552	-1.19781	-0.596869	-1.86581	-0.49833	-0.554556	-0.306093	0.373401		52.578	1.25619	-1.8397	-1.74253	-2.14066	-2.11366	-1.97507		101.016	-2.48279	-2.38831	-2.60987	3.00092	2.67862	0.740197	-0.245352
120.848	-0.361954	0.0170847	-0.219159	1.17017	1.0924	0.405929	-0.764312	-0.222367		101.504	2.13506	-1.43242	-0.519162	-1.84294	-0.450829	-0.453402	-0.282651	0.360898		52.832	0.917617	-1.57541	-1.62318	-2.12305	-2.02742	-1.93706		101.504	-2.48515	-2.32982	-2.5269	3.10078	2.73406	0.841103	-0.130768
121.429	-0.22463	0.188598	-0.173	1.15583	1.1649	0.503869	-0.658342	-0.0716894		101.992	2.20157	-1.38061	-0.479698	-1.80368	-0.416112	-0.351167	-0.225737	0.362047		53.086	0.902519	-1.2882	-1.54506	-2.13229	-1.94015	-1.89568		101.992	-2.52055	-2.27182	-2.43326	-3.08138	2.80452	0.932358	-0.0362949
122.01	-0.106251	0.358247	-0.0931923	1.17238	1.22061	0.59409	-0.566905	0.0750677		102.48	2.24902	-1.2512	-0.525107	-1.74651	-0.395685	-0.251418	-0.139669	0.378914		53.34	0.989892	-0.969818	-1.54961	-2.15066	-1.86718	-1.84746		102.48	-2.56289	-2.20944	-2.3337	-2.98066	2.89052	1.01688	0.0410035
122.591	-9.25444e-05	0.51288	0.00739718	1.20865	1.24065	0.695489	-0.485959	0.214882		102.968	2.27327	-1.12194	-0.704894	-1.67266	-0.384886	-0.156682	-0.0285364	0.415048		53.594	1.10365	-0.608635	-1.67468	-2.1538	-1.82191	-1.78855		102.968	-2.58811	-2.13794	-2.23316	-2.88646	2.98471	1.09756	0.108809
123.172	0.0932146	0.620107	0.125522	1.272	1.21299	0.795875	-0.408918	0.342264		103.456	2.27769	-1.06152	-0.985001	-1.58433	-0.374568	-0.0695776	0.0972859	0.46329		53.848	1.23434	-0.0859047	-1.87468	-2.12965	-1.80727	-1.71943		103.456	-2.58083	-2.05519	-2.13496	-2.80585	3.07447	1.18166	0.179945
123.753	0.183202	0.63199	0.254703	1.35559	1.15876	0.906739	-0.324309	0.462181		103.944	2.27536	-1.17972	-1.17914	-1.48444	-0.35491	0.0105603	0.232041	0.520159		54.102	1.36511	0.935504	-2.01229	-2.07882	-1.81357	-1.64301		103.944	-2.5455	-1.96201	-2.0401	-2.74546	-3.13947	1.27041	0.264014
124.334	0.267222	0.465352	0.395553	1.46297	1.11417	1.00615	-0.227396	0.575903		104.432	2.28504	-1.55795	-1.22746	-1.37603	-0.321031	0.0862152	0.367171	0.578229		54.356	1.49645	2.15781	-2.03753	-2.00986	-1.81777	-1.56464		104.432	-2.48712	-1.86157	-1.94733	-2.70495	-3.10488	1.36301	0.366477
124.915	0.351051	0.163462	0.544744	1.58911	1.11292	1.09119	-0.116425	0.690009		104.92	2.31922	-1.85199	-1.1797	-1.26204	-0.273611	0.163113	0.499012	0.637893		54.61	1.62609	2.71953	-1.9862	-1.93031	-1.80089	-1.48944		104.92	-2.41336	-1.75806	-1.85448	-2.67571	-3.10787	1.45403	0.486086
125.496	0.431207	-0.0388966	0.702022	1.73099	1.15607	1.12198	0.00252546	0.802194		105.408	2.37947	-1.88516	-1.08526	-1.14558	-0.217725	0.246423	0.622217	0.69916		54.864	1.75561	3.01592	-1.89953	-1.846	-1.75655	-1.42071		105.408	-2.32538	-1.65568	-1.7602	-2.64256	-3.12862	1.53941	0.619464
126.077	0.516446	-0.0721115	0.862031	1.88448	1.23744	1.07169	0.124819	0.910466		105.896	2.45833	-1.78445	-0.970371	-1.0291	-0.159528	0.340585	0.736275	0.767796		55.118	1.88757	-3.06381	-1.80448	-1.75981	-1.69138	-1.35887		105.896	-2.22601	-1.55766	-1.66561	-2.59448	-3.13345	1.61778	0.761025
126.658	0.608926	-0.0195814	1.01998	2.03861	1.343	0.889526	0.244146	1.00291		106.384	2.54549	-1.62865	-0.852712	-0.914755	-0.1047	0.446636	0.840057	0.84526		55.372	2.01969	-2.96558	-1.71842	-1.67479	-1.6156	-1.30047		106.384	-2.11612	-1.46555	-1.57506	-2.52888	-3.10048	1.69304	0.905959
127.239	0.718123	0.0703939	1.16642	2.18857	1.46446	0.662688	0.360521	1.06734		106.872	2.63071	-1.45307	-0.740555	-0.802949	-0.0562132	0.564008	0.936883	0.932691		55.626	2.15345	-2.91449	-1.65007	-1.59523	-1.53927	-1.24069		106.872	-2.00068	-1.37866	-1.49587	-2.45156	-3.03066	1.77295	1.04904
127.82	0.842146	0.167547	1.29187	2.31168	1.59209	0.499465	0.4749	1.08352		107.36	2.70743	-1.27457	-0.641988	-0.693261	-0.0139264	0.689878	1.02915	1.02517		55.88	2.28043	-2.89842	-1.59946	-1.52844	-1.46895	-1.17423		107.36	-1.88519	-1.29422	-1.43718	-2.37059	-2.93756	1.864	1.18604
128.401	0.980632	0.267444	1.38543	2.39801	1.71767	0.472549	0.592981	1.03844		107.848	2.77409	-1.10169	-0.558507	-0.583387	0.0258598	0.821191	1.12142	1.11774		56.134	2.39973	-2.84555	-1.5578	-1.48373	-1.40671	-1.09917		107.848	-1.77838	-1.209	-1.4066	-2.29355	-2.83879	1.96896	1.31273
128.982	1.1239	0.366799	1.4428	2.41016	1.83302	0.514647	0.716472	0.935044		108.336	2.83572	-0.939111	-0.492554	-0.471291	0.0682058	0.954052	1.2157	1.20354		56.388	2.49815	-2.76928	-1.51299	-1.46866	-1.35098	-1.01518		108.336	-1.68895	-1.12194	-1.40416	-2.22413	-2.75283	2.0841	1.42621
129.563	1.26415	0.473127	1.47282	2.35256	1.92886	0.617306	0.845405	0.819282		108.824	2.90047	-0.785888	-0.439597	-0.354717	0.117581	1.08507	1.31402	1.27935		56.642	2.57611	-2.66119	-1.45769	-1.48227	-1.29724	-0.925267		108.824	-1.62559	-1.03761	-1.4168	-2.16266	-2.70006	2.20325	1.52535
130.144	1.389	0.58614	1.50046	2.24315	2.00137	0.737702	0.972395	0.740851		109.312	2.97556	-0.638845	-0.396118	-0.233358	0.175548	1.21094	1.41581	1.34486		56.896	2.62505	-2.56343	-1.39336	-1.50952	-1.24199	-0.83174		109.312	-1.59242	-0.970591	-1.42309	-2.10676	-2.70067	2.31711	1.61249
130.725	1.48925	0.707705	1.55139	2.16845	2.04956	0.880053	1.08753	0.725858		109.8	3.06258	-0.490265	-0.352298	-0.107527	0.24096	1.32953	1.52001	1.40515		57.15	2.66107	-2.48309	-1.32918	-1.5286	-1.18252	-0.738791		109.8	-1.58516	-0.955419	-1.40811	-2.05483	-2.76251	2.41897	1.69375
131.306	1.55909	0.831367	1.6366	2.14791	2.0869	1.02167	1.1763	0.764068		110.288	-3.12509	-0.334372	-0.300879	0.020655	0.310423	1.4399	1.62386	1.46678		57.404	2.69277	-2.45552	-1.278	-1.52609	-1.11941	-0.648586		110.288	-1.58932	-1.06839	-1.37254	-2.00708	-2.85736	2.50327	1.77725
131.887	1.60424	0.953642	1.7521	2.18582	2.12799	1.16769	1.22819	0.84325		110.776	-3.02879	-0.165614	-0.231628	0.149186	0.380021	1.54276	1.72344	1.53555		57.658	2.74414	-2.46969	-1.25273	-1.50388	-1.05318	-0.565913		110.776	-1.58682	-1.41096	-1.33018	-1.96527	-2.92814	2.57188	1.86972
132.468	1.64218	1.0678	1.88678	2.25021	2.19062	1.30738	1.24418	0.944936		111.264	-2.94092	0.0162599	-0.140191	0.275205	0.446129	1.63975	1.81359	1.61355		57.912	2.81341	-2.51427	-1.25958	-1.4736	-0.986468	-0.4941		111.264	-1.56542	-1.81247	-1.30203	-1.92932	-2.93938	2.62977	1.9734
133.049	1.69229	1.17251	2.02906	2.34038	2.27744	1.44749	1.24875	1.05623		111.752	-2.87189	0.210843	-0.0227955	0.396712	0.506733	1.73213	1.88706	1.69998		58.166	2.9051	-2.53308	-1.29199	-1.44943	-0.920347	-0.440426		111.752	-1.52235	-1.98541	-1.31071	-1.89515	-2.89409	2.68604	2.08593
133.63	1.76433	1.26683	2.16734	2.4378	2.38949	1.58931	1.27503	1.15853		112.24	-2.8313	0.414392	0.118117	0.511458	0.561614	1.81907	1.93652	1.79295		58.42	3.00345	-2.51392	-1.32944	-1.44202	-0.85791	-0.408937		112.24	-1.46124	-1.98787	-1.36911	-1.85483	-2.81072	2.74498	2.20128
134.211	1.85432	1.35446	2.29335	2.553	2.51668	1.73968	1.34225	1.23333		112.728	-2.82713	0.624573	0.280191	0.618418	0.612599	1.89583	1.95429	1.89065		58.674	3.10852	-2.44517	-1.35024	-1.45408	-0.799939	-0.402724		112.728	-1.38799	-1.91466	-1.46122	-1.80135	-2.70763	2.80867	2.31243
134.792	1.95287	1.43813	2.40016	2.669	2.65514	1.90477	1.44724	1.25598		113.216	-2.86141	0.837917	0.457599	0.716767	0.662519	1.95299	1.93926	1.99268		58.928	-3.07474	-2.34592	-1.34276	-1.47751	-0.748805	-0.411611		113.216	-1.30897	-1.81284	-1.54307	-1.73282	-2.59914	2.87465	2.41264
135.373	2.04715	1.52056	2.48868	2.79522	2.79283	2.08223	1.57727	1.21253		113.704	-2.92659	1.05311	0.646032	0.807244	0.714377	1.97575	1.89814	2.0984		59.182	-2.97207	-2.21822	-1.30638	-1.49837	-0.702685	-0.419324		113.704	-1.22971	-1.70634	-1.58206	-1.65405	-2.4958	2.94291	2.49851
135.954	2.13021	1.60199	2.56426	2.90731	2.92667	2.27679	1.71755	1.1233		114.192	-3.00217	1.26864	0.839588	0.891196	0.770124	1.94743	1.84816	2.20779		59.436	-2.87033	-2.07556	-1.24523	-1.50592	-0.660165	-0.405561		114.192	-1.15555	-1.61001	-1.5786	-1.57501	-2.40417	3.01396	2.57059
136.535	2.19747	1.68217	2.64056	3.01214	3.04405	2.47519	1.85508	1.05377		114.68	-3.06239	1.48453	1.03411	0.971495	0.830503	1.8599	1.80392	2.31861		59.69	-2.75763	-1.9204	-1.16534	-1.49855	-0.615314	-0.364639		114.68	-1.08975	-1.53476	-1.55111	-1.50878	-2.32638	3.09143	2.63414
137.116	2.25583	1.76188	2.7268	3.07977	-3.14002	2.68363	1.98063	1.04897		115.168	-3.08749	1.70065	1.22477	1.05132	0.895003	1.73344	1.77162	2.42875		59.944	-2.63889	-1.76338	-1.07331	-1.48155	-0.565404	-0.299074		115.168	-1.03366	-1.4885	-1.52006	-1.46853	-2.25962	-3.10636	2.69491
137.697	2.31204	1.84304	2.82959	3.12321	-3.07117	2.88066	2.08882	1.11081		115.656	-3.07126	1.91692	1.40814	1.13456	0.962603	1.61259	1.74633	2.53361		60.198	-2.50807	-1.61191	-0.977573	-1.46238	-0.507141	-0.222861		115.656	-0.983811	-1.47415	-1.50147	-1.46177	-2.19748	-3.01261	2.75625
138.278	2.37695	1.92975	2.94418	3.12003	-3.02823	3.07722	2.18294	1.21821		116.144	-3.01708	2.13308	1.58072	1.22465	1.03225	1.52846	1.72127	2.63003		60.452	-2.37546	-1.47815	-0.887675	-1.44593	-0.444064	-0.149583		116.144	-0.933704	-1.4858	-1.50296	-1.48178	-2.13304	-2.91359	2.81614
138.859	2.45111	2.02431	3.06523	3.10713	-3.01369	-3.03843	2.27027	1.35328		116.632	-2.93326	2.3477	1.73953	1.32489	1.10358	1.48171	1.6926	2.71309		60.706	-2.23941	-1.3745	-0.814697	-1.43216	-0.379849	-0.0983147		116.632	-0.874649	-1.50765	-1.51976	-1.50534	-2.06179	-2.81242	2.86976
139.44	2.53626	2.12923	-3.10335	3.07423	-3.00768	-2.87938	2.36201	1.5012		117.12	-2.82855	2.55975	1.88133	1.43759	1.17702	1.46023	1.66464	2.78055		60.96	-2.11094	-1.30859	-0.767529	-1.41574	-0.324026	-0.0810266		117.12	-0.80116	-1.52014	-1.53527	-1.50703	-1.98245	-2.71225	2.91224
140.021	2.62652	2.24313	-3.004	3.06108	-3.00446	-2.76048	2.45926	1.65175		117.608	-2.71119	2.76624	2.00163	1.56414	1.25364	1.45537	1.64571	2.82747		61.214	-1.98925	-1.27732	-0.749183	-1.38964	-0.283375	-0.10204		117.608	-0.711273	-1.50921	-1.53108	-1.47555	-1.89583	-2.61336	2.94421
140.602	2.72284	2.36649	-2.93513	3.04301	-2.98793	-2.63877	2.55626	1.79637		118.096	-2.58781	2.96537	2.09501	1.70452	1.33436	1.4655	1.64248	2.84922		61.468	-1.88646	-1.2549	-0.750139	-1.34907	-0.267409	-0.137806		118.096	-0.607716	-1.46984	-1.4981	-1.41424	-1.80288	-2.51407	2.97353
141.183	2.82143	2.497	-2.90385	3.05123	-2.96902	-2.55213	2.6281	1.92712		118.584	-2.46385	-3.13081	2.15447	1.85742	1.41927	1.4928	1.65483	2.83217		61.722	-1.81276	-1.21281	-0.752369	-1.29428	-0.277055	-0.157393		118.584	-0.494653	-1.40337	-1.4385	-1.33262	-1.70349	-2.41073	3.01318
141.764	2.92624	2.63667	-2.92242	3.06214	-2.94742	-2.44726	2.63897	2.03785		119.072	-2.34308	-2.95886	2.17737	2.02042	1.50709	1.53805	1.678	2.7575		61.976	-1.82876	-1.13265	-0.739599	-1.22953	-0.309632	-0.139216		119.072	-0.377518	-1.31388	-1.36093	-1.24047	-1.59614	-2.30035	3.07348
142.345	3.03502	2.78419	-2.9896	3.10801	-2.93952	-2.6954	2.53438	2.12276		119.56	-2.22812	-2.80807	2.17023	2.19004	1.5955	1.59845	1.70664	2.60431		62.23	-2.24504	-1.01875	-0.707889	-1.16204	-0.348867	-0.0921105		119.56	-0.260786	-1.20627	-1.27565	-1.14552	-1.47873	-2.18148	-3.12533
142.926	-3.13113	2.9423	-3.11941	-3.12102	-2.93456	1.43184	2.33119	2.1824		120.048	-2.12028	-2.67972	2.15545	2.36244	1.68179	1.66818	1.73978	2.39787		62.484	2.75616	-0.879219	-0.662077	-1.09939	-0.379444	-0.0347119		120.048	-0.148758	-1.08566	-1.19158	-1.05322	-1.34967	-2.05508	-3.0202
143.507	-3.00875	3.10756	2.95795	-3.03881	-2.92668	1.48391	2.16592	2.22172		120.536	-2.02026	-2.57379	2.15856	2.53314	1.76403	1.74056	1.78123	2.22079		62.738	2.47889	-0.729029	-0.610552	-1.04879	-0.385465	0.0024133		120.536	-0.0446587	-0.957277	-1.11419	-0.966844	-1.209	-1.92373	-2.90101
144.088	-2.87741	-3.0039	2.63947	-2.96503	-2.88814	1.663	2.12829	2.25503		121.024	-1.92846	-2.47967	2.19564	2.69819	1.84212	1.81004	1.83768	2.13435		62.992	2.48516	-0.57515	-0.55832	-1.01391	-0.363918	-0.00500136		121.024	0.0487978	-0.82631	-1.04405	-0.887784	-1.05866	-1.79082	-2.77545
144.669	-2.74084	-2.83588	2.27054	-2.88744	-2.8164	1.86876	2.18003	2.29462		121.512	-1.84586	-2.38586	2.26713	2.85398	1.91813	1.87353	1.91305	2.13153		63.246	2.5691	-0.429471	-0.506143	-0.993909	-0.314657	-0.0693433		121.512	0.130493	-0.697591	-0.97685	-0.815828	-0.902423	-1.65961	-2.65072
145.25	-2.59703	-2.68169	1.98319	-2.84339	-2.70592	2.09038	2.27348	2.35086		122	-1.77447	-2.28009	2.36725	2.99937	1.99562	1.9309	2.00691	2.1851		63.5	2.67198	-0.293495	-0.449714	-0.981128	-0.246532	-0.153147		122	0.20268	-0.57503	-0.905761	-0.749706	-0.745452	-1.53239	-2.53252
145.831	-2.45195	-2.57106	1.83508	-2.81188	-2.57273	2.30232	2.36798	2.42342		122.488	-1.71768	-2.16179	2.4877	3.13587	2.07785	1.98357	2.11386	2.27105		63.754	2.79116	-0.174545	-0.384409	-0.965457	-0.167199	-0.201926		122.488	0.272251	-0.460914	-0.825213	-0.688175	-0.593785	-1.40992	-2.42429
146.412	-2.30704	-2.55279	1.78863	-2.81497	-2.42259	2.52137	2.43894	2.51051		122.976	-1.67962	-2.03578	2.62283	-3.01371	2.16611	2.03278	2.22702	2.37429		64.008	2.91031	-0.0677011	-0.307186	-0.938286	-0.0909	-0.187485		122.976	0.351217	-0.355382	-0.733124	-0.631098	-0.453723	-1.29122	-2.32607
146.993	-2.17139	-2.72588	1.80946	-2.81046	-2.27206	2.71761	2.45828	2.60435		123.464	-1.66295	-1.91468	2.76773	-2.87489	2.25864	2.07761	2.33874	2.48452		64.262	3.03357	0.0245637	-0.219566	-0.897917	-0.0300866	-0.125816		123.464	0.451202	-0.256432	-0.630621	-0.580511	-0.330968	-1.17375	-2.23431
147.574	-2.0494	-3.0679	1.87448	-2.81685	-2.12625	2.91669	2.41578	2.70084		123.952	-1.66461	-1.81127	2.92031	-2.72194	2.35053	2.11543	2.44412	2.59662		64.516	-3.13359	0.111006	-0.125502	-0.848005	-0.00370607	-0.0381002		123.952	0.58107	-0.1608	-0.520237	-0.54022	-0.229361	-1.05446	-2.14272
148.155	-1.94973	2.97925	1.97187	-2.8044	-1.99582	3.08004	2.31323	2.79241		124.44	-1.67228	-1.73809	3.07855	-2.54912	2.43361	2.14373	2.54088	2.70764		64.77	-3.01999	0.189282	-0.0313835	-0.796808	-0.0242763	0.0499608		124.44	0.742906	-0.0651517	-0.404408	-0.514511	-0.149717	-0.930672	-2.04513
148.736	-1.87197	2.92942	2.09143	-2.81116	-1.87938	-3.04969	2.19127	2.87777		124.928	-1.66728	-1.69758	-3.04104	-2.35306	2.49634	2.16367	2.63174	2.81794		65.024	-2.91602	0.267015	0.05701	-0.752874	-0.0976523	0.120346		124.928	0.936909	0.0330065	-0.28481	-0.504606	-0.089675	-0.801376	-1.93769
149.317	-1.81214	2.9461	2.22672	-2.81227	-1.77535	-2.96612	2.08447	2.95399		125.416	-1.63422	-1.67585	-2.87339	-2.1334	2.52365	2.18167	2.72147	2.92858		65.278	-2.81382	0.341159	0.134557	-0.723931	-0.201066	0.148634		125.416	1.16038	0.135434	-0.162792	-0.506077	-0.0457042	-0.667201	-1.82006
149.898	-1.75442	2.94562	2.36867	-2.83182	-1.67318	-2.93834	2.01536	3.02771		125.904	-1.56783	-1.64542	-2.70266	-1.89031	2.49989	2.20792	2.81581	3.04198		65.532	-2.71595	0.420719	0.199913	-0.711929	-0.304796	0.116659		125.904	1.41234	0.243707	-0.0401117	-0.508539	-0.016056	-0.531231	-1.69443
150.479	-1.68451	2.82764	2.51072	-2.82519	-1.56633	-3.0561	1.98187	3.10447		126.392	-1.4718	-1.58574	-2.53135	-1.6252	2.42038	2.25112	2.91705	-3.12376		65.786	-2.61386	0.505128	0.255041	-0.712396	-0.386924	0.0119571		126.392	1.68992	0.359917	0.0804157	-0.501748	-0.00231618	-0.397839	-1.5642
151.06	-1.59018	2.56126	2.64236	-2.80946	-1.4525	3.05549	1.9836	-3.08664		126.88	-1.35425	-1.49549	-2.36196	-1.34052	2.31061	2.31494	3.02486	-3.00133		66.04	-2.5111	0.603074	0.306073	-0.713807	-0.451585	-0.129122		126.88	1.98722	0.486638	0.195301	-0.480886	-0.00714649	-0.273665	-1.43241
151.641	-1.46669	2.30174	2.7563	-2.75803	-1.33641	2.88147	2.01559	-2.97539		127.368	-1.22426	-1.38972	-2.19745	-1.04098	2.22043	2.39775	3.13568	-2.8751		66.294	-2.40454	0.710982	0.358837	-0.705291	-0.502431	-0.242873		127.368	2.29238	0.626622	0.30171	-0.448835	-0.0297219	-0.165311	-1.30078
152.222	-1.31082	2.21393	2.84279	-2.70407	-1.23084	2.84226	2.07795	-2.84043		127.856	-1.09025	-1.29478	-2.03919	-0.733707	2.18368	2.49504	-3.03731	-2.74744		66.548	-2.30224	0.831089	0.417071	-0.680509	-0.541132	-0.284179		127.856	2.58424	0.782139	0.399892	-0.412358	-0.0625972	-0.0797326	-1.16944
152.803	-1.11103	2.25286	2.90118	-2.63264	-1.14517	2.85675	2.1665	-2.68773		128.344	-0.958914	-1.24884	-1.88653	-0.426469	2.20222	2.60129	-2.93103	-2.62318		66.802	-2.20607	0.955758	0.479397	-0.640534	-0.557684	-0.261009		128.344	2.8467	0.954798	0.494896	-0.379104	-0.0959778	-0.0188429	-1.03712
153.384	-0.847731	2.36188	2.93628	-2.56674	-1.09291	2.94349	2.28046	-2.52102		128.832	-0.834404	-1.30197	-1.73588	-0.127002	2.26294	2.71138	-2.82937	-2.50904		67.056	-2.12515	1.08423	0.541851	-0.589583	-0.546373	-0.191489		128.832	3.06609	1.14547	0.595898	-0.35304	-0.126427	0.0209034	-0.902383
153.965	-0.441518	2.50278	2.96725	-2.48171	-1.06371	3.03771	2.41376	-2.35361		129.32	-0.717276	-1.46871	-1.58208	0.158433	2.35188	2.82094	-2.73098	-2.41452		67.31	-2.06017	1.21087	0.598669	-0.533804	-0.50364	-0.098869		129.32	-3.03447	1.35458	0.712098	-0.333313	-0.162422	0.0518763	-0.764031
154.546	0.236171	2.66125	3.00993	-2.38714	-1.04796	-3.11237	2.56349	-2.20066		129.808	-0.60426	-1.64026	-1.42042	0.423737	2.45819	2.92655	-2.63247	-2.3504		67.564	-2.0133	1.33643	0.646315	-0.477655	-0.434594	0.00334171		129.808	-2.88051	1.58226	0.848716	-0.313033	-0.221035	0.0850438	-0.622074
155.127	1.11006	2.82277	3.07596	-2.26335	-1.01764	-2.98241	2.72079	-2.11182		130.296	-0.489348	-1.7016	-1.24873	0.663043	2.57391	3.02565	-2.5305	-2.32552		67.818	-1.97569	1.45814	0.683908	-0.424589	-0.344099	0.0998344		130.296	-2.73541	1.82845	1.00568	-0.283617	-0.316679	0.126904	-0.476795
155.708	1.69718	2.98241	-3.12128	-2.12522	-0.981675	-2.82507	2.88034	-2.28397		130.784	-0.366226	-1.66152	-1.06811	0.870279	2.6932	3.11651	-2.42281	-2.33834		68.072	-1.94028	1.57379	0.715074	-0.375003	-0.240241	0.18334		130.784	-2.58937	2.09284	1.17933	-0.237675	-0.440728	0.172103	-0.329177
156.289	2.05826	3.1277	-3.02101	-1.96805	-0.94253	-2.67806	3.02974	2.93384		131.272	-0.223788	-1.56734	-0.882625	1.04099	2.81166	-3.08493	-2.30891	-2.3705		68.326	-1.89713	1.67544	0.744975	-0.32807	-0.128319	0.244765		131.272	-2.43261	2.37455	1.3645	-0.172879	-0.555215	0.212544	-0.179483
156.87	2.32352	-3.03088	-2.91866	-1.80758	-0.938856	-2.51828	-3.12305	2.50709		131.76	3.04521	-1.45417	-0.698791	1.17497	2.92607	-3.01228	-2.18954	-2.39552		68.58	-1.84634	1.7497	0.779467	-0.28061	-0.015668	0.285102		131.76	-2.2669	2.67171	1.55662	-0.0903284	-0.623787	0.236933	-0.0283966
157.451	2.53836	-2.94196	-2.82272	-1.64494	-0.962798	-2.38473	-3.02889	2.53238		132.248	-3.08219	-1.344	-0.526109	1.27488	3.03387	-2.94763	-2.06549	-2.39846		68.834	-1.78978	1.78242	0.822416	-0.229655	0.0930745	0.306254		132.248	-2.09345	2.98066	1.75322	0.00544322	-0.63975	0.244579	0.124074
158.032	2.73567	-2.89249	-2.74499	-1.48757	-1.00886	-2.26525	-2.98099	2.65284		132.736	-2.92247	-1.25047	-0.37911	1.31883	3.13192	-2.88891	-1.9369	-2.38367		69.088	-1.73529	1.76908	0.87715	-0.171718	0.191611	0.321701		132.736	-1.91862	-2.98727	1.95584	0.109375	-0.616021	0.243061	0.276916
158.613	2.92162	-2.88235	-2.69088	-1.33827	-1.00375	-2.21285	-2.9875	2.794		133.224	-2.76008	-1.18152	-0.284938	0.749394	-3.06934	-2.83322	-1.80233	-2.36686		69.342	-1.68702	1.73904	0.945444	-0.105336	0.277167	0.341143		133.224	-1.74662	-2.67274	2.17285	0.215342	-0.56882	0.253478	0.429606
159.194	3.11411	-2.88353	-2.66444	-1.19568	-0.944223	-2.24138	-3.02655	2.94193		133.712	-2.59678	-1.13926	-0.299671	-1.00521	-3.02004	-2.77782	-1.65915	-2.3675		69.596	-1.64728	1.73909	1.0283	-0.0300952	0.346932	0.376929		133.712	-1.58282	-2.36545	2.42358	0.318393	-0.510524	0.289805	0.580796
159.775	-2.97128	-2.86961	-2.65653	-1.07307	-0.807793	-2.42648	-3.06717	3.08743		134.2	-2.43326	-1.11991	-0.522071	-0.965764	-3.04931	-2.72082	-1.50383	-2.40059		69.85	-1.61231	1.79728	1.12399	0.0514076	0.403155	0.428018		134.2	-1.43059	-2.07034	2.74556	0.413825	-0.449465	0.359629	0.730366
160.356	-2.75925	-2.81879	-2.65372	-0.97564	-0.662228	-2.65405	-3.07824	-3.04744		134.688	-2.2695	-1.11255	-0.905461	-0.801849	2.99043	-2.66247	-1.33271	-2.46971		70.104	-1.57768	1.90721	1.22844	0.135209	0.448248	0.490766		134.688	-1.29145	-1.79035	-3.08548	0.499507	-0.39084	0.455875	0.878065
160.937	-2.53993	-2.73667	-2.63686	-0.963863	-2.6747	-2.80505	-3.06194	-2.89735		135.176	-2.10531	-1.1025	-1.12813	-0.605906	2.37129	-2.60531	-1.14252	-2.55829		70.358	-1.54146	2.05219	1.3343	0.214945	0.487604	0.543584		135.176	-1.16499	-1.52822	-2.47836	0.574904	-0.338432	0.570927	1.02491
161.518	-2.31173	-2.62978	-2.59812	-1.10393	2.98607	-2.78889	-3.02507	-2.73975		135.664	-1.94115	-1.07561	-1.14512	-0.399152	1.91585	-2.55499	-0.92976	-2.63994		70.612	-1.50774	2.21142	1.43182	0.284626	0.523383	0.550029		135.664	-1.04671	-1.28845	-1.8622	0.643078	-0.29468	0.689677	1.17101
162.099	-2.08492	-2.51394	-2.53453	-1.45331	-3.09715	-2.69719	-2.98476	-2.58013		136.152	-1.77866	-1.02477	-1.05456	-0.192577	1.80772	-2.51956	-0.691111	-2.69392		70.866	-1.48587	2.37138	1.5088	0.339304	0.558455	0.415967		136.152	-0.932378	-1.07955	-1.38394	0.708331	-0.260224	0.798205	1.3161
162.68	-1.86451	-2.39632	-2.4533	-1.71558	-2.85876	-2.53513	-2.94487	-2.42251		136.64	-1.62075	-0.949641	-0.911545	0.00731901	1.84176	-2.50973	-0.42058	-2.71578		71.12	-1.48449	2.51546	1.55283	0.379656	0.592917	0.0269759		136.64	-0.815385	-0.91646	-1.02534	0.776375	-0.232026	0.871022	1.45795
163.261	-1.6663	-2.28959	-2.36089	-1.75139	-2.64143	-2.35471	-2.91182	-2.29049		137.128	-1.47135	-0.855646	-0.742326	0.194709	1.93168	-2.53564	-0.111166	-2.70714		71.374	-1.50655	2.63676	1.55674	0.412305	0.629628	-0.389239		137.128	-0.694538	-0.821037	-0.737243	0.8504	-0.203741	0.876722	1.59343
163.842	-1.51229	-2.19975	-2.26862	-1.65799	-2.42775	-2.15016	-2.87935	-2.23658		137.616	-1.33454	-0.749265	-0.559979	0.365288	2.04547	-2.60177	0.249908	-2.67308		71.628	-1.5424	2.72682	1.52905	0.449072	0.670198	-0.528942		137.616	-0.568137	-0.812995	-0.492888	0.931313	-0.168096	0.776069	1.71921
164.423	-1.45	-2.13997	-2.18552	-1.49928	-2.25386	-1.95073	-2.84779	-2.47982		138.104	-1.21331	-0.637764	-0.37358	0.513911	2.16839	-2.69598	0.672167	-2.61645		71.882	-1.57806	2.79551	1.49818	0.49917	0.718162	-0.498117		138.104	-0.441824	-0.874614	-0.283364	1.0154	-0.121295	0.593419	1.8336
165.004	-1.57423	-2.11819	-2.12377	-1.30725	-2.12776	-1.75862	-2.81056	2.98034		138.592	-1.108	-0.526056	-0.189083	0.63596	2.2914	-2.78937	1.15492	-2.54224		72.136	-1.60731	2.85464	1.49652	0.565899	0.773719	-0.39083		138.592	-0.318398	-0.932048	-0.110441	1.09647	-0.0643635	0.438418	1.93873
165.585	-1.93055	-2.14454	-2.09055	-1.10117	-2.09425	-1.60086	-2.76974	2.63324		139.08	-1.01535	-0.418604	-0.0128888	0.726075	2.40734	-2.85093	1.66159	-2.45454		72.39	-1.63784	2.92774	1.53979	0.644921	0.836868	-0.252819		139.08	-0.206737	-0.924964	0.0149495	1.16528	-0.00212337	0.388242	2.03976
166.166	-2.22467	-2.2068	-2.08786	-0.88045	-2.15179	-1.50717	-2.71986	2.66552		139.568	-0.929169	-0.316883	0.150415	0.781884	2.509	-2.86681	2.1386	-2.36005		72.644	-1.68462	3.0219	1.6263	0.72825	0.904015	-0.101169		139.568	-0.107851	-0.853164	0.0749854	1.21293	0.0604341	0.415895	2.14432
166.747	-2.31227	-2.27846	-2.10132	-0.665422	-2.24069	-1.52978	-2.66078	2.80047		140.056	-0.843218	-0.222369	0.295793	0.80619	2.5887	-2.83758	2.55713	-2.26421		72.898	-1.75176	-3.14062	1.74673	0.80534	0.971922	0.0519793		140.056	-0.0249371	-0.741472	0.0524922	1.23273	0.120865	0.485782	2.25667
167.328	-2.27668	-2.32149	-2.1087	-0.447014	-2.24573	-1.70018	-2.58516	2.97431		140.544	-0.753883	-0.133747	0.422295	0.811704	2.63806	-2.7716	2.91748	-2.17328		73.152	-1.82234	-3.00291	1.89041	0.866353	1.03528	0.203471		140.544	0.053144	-0.613172	-0.0402876	1.22634	0.181229	0.562679	2.37882
167.909	-2.19874	-2.32887	-2.08867	-0.262901	-2.15567	-1.90198	-2.49252	-3.12206		141.032	-0.66136	-0.0503887	0.531855	0.815974	2.64992	-2.67736	-3.04631	-2.0902		73.406	-1.86251	-2.85233	2.04726	0.902994	1.09039	0.34835		141.032	0.134542	-0.484106	-0.142396	1.205	0.246403	0.631288	2.50695
168.49	-2.09866	-2.30518	-2.03642	-0.113539	-1.99073	-1.97063	-2.3797	-2.92811		141.52	-0.568388	0.0308323	0.633504	0.834288	2.62227	-2.56345	-2.75744	-2.01585		73.66	-1.85615	-2.70122	2.20683	0.912914	1.13388	0.48665		141.52	0.235324	-0.363889	-0.19268	1.18778	0.321001	0.677559	2.63843
169.071	-1.99993	-2.27195	-1.95612	-0.0844385	-1.78465	-1.92646	-2.25102	-2.73484		142.008	-0.4785	0.111224	0.737142	0.87201	2.56589	-2.43648	-2.48731	-1.94608		73.914	-1.80503	-2.55533	2.35792	0.901112	1.16712	0.614121		142.008	0.356291	-0.255959	-0.179135	1.19134	0.405934	0.706882	2.76787
169.652	-1.90983	-2.24033	-1.85942	-0.180211	-1.55263	-1.81185	-2.10899	-2.54359		142.496	-0.393998	0.193184	0.852012	0.927903	2.50626	-2.30273	-2.23367	-1.87529		74.168	-1.72557	-2.42798	2.48624	0.879898	1.19544	0.728315		142.496	0.500302	-0.159113	-0.116386	1.22656	0.498237	0.727033	2.8966
170.233	-1.86258	-2.22279	-1.758	-0.349717	-1.30672	-1.67327	-1.96107	-2.36153		142.984	-0.315229	0.275194	0.978831	0.996447	2.47215	-2.1665	-1.99293	-1.79715		74.422	-1.63305	-2.32739	2.5755	0.860757	1.22908	0.818088		142.984	0.654951	-0.0687964	-0.0206938	1.29628	0.592251	0.757453	3.02437
170.814	-1.92384	-2.21339	-1.66585	-0.356992	-1.05496	-1.52751	-1.81363	-2.19424		143.472	-0.240406	0.355512	1.11228	1.0721	2.47878	-2.03137	-1.76744	-1.7087		74.676	-1.54346	-2.26822	2.60949	0.84987	1.27666	0.866072		143.472	0.812798	0.0190938	0.0972031	1.39903	0.682312	0.804779	-3.12323
171.395	-2.26935	-2.20404	-1.59684	-0.235721	-0.799831	-1.38843	-1.67767	-2.05595		143.96	-0.167009	0.428033	1.23631	1.14857	2.52524	-1.89869	-1.5582	-1.60949		74.93	-1.47127	-2.25476	2.58862	0.84676	1.34252	0.828942		143.96	0.949707	0.106741	0.229534	1.52878	0.764729	0.874998	-2.9775
171.976	-2.79923	-2.17709	-1.5638	-0.00779659	-0.549161	-1.2664	-1.56779	-1.96449		144.448	-0.0928309	0.487735	1.32063	1.22035	2.60085	-1.76861	-1.36736	-1.50145		75.184	-1.43047	-2.28398	2.54387	0.850551	1.42363	0.637001		144.448	1.03745	0.193514	0.370078	1.67708	0.839831	0.962048	-2.81184
172.557	-3.02639	-2.12796	-1.5702	0.252231	-0.301651	-1.15918	-1.50782	-1.94591		144.936	-0.0171891	0.527766	1.29088	1.28245	2.69175	-1.63933	-1.19564	-1.38696		75.438	-1.43414	-2.32734	2.52321	0.862404	1.51228	0.273351		144.936	1.00716	0.278597	0.512372	1.83288	0.911853	1.06422	-2.62929
173.138	-3.00055	-2.05436	-1.60039	0.549245	-0.0673959	-1.07418	-1.53041	-2.00768		145.424	0.0593873	0.547088	0.976029	1.33353	2.7829	-1.50839	-1.03921	-1.26768		75.692	-1.4856	-2.35726	2.5481	0.887603	1.59703	-0.0310531		145.424	0.792031	0.362425	0.650855	1.98207	0.987254	1.17487	-2.41943
173.719	-2.88178	-1.96516	-1.62306	0.842521	0.155759	-0.995291	-1.65023	-2.1043		145.912	0.135242	0.548293	0.414184	1.37761	2.85967	-1.3735	-0.894812	-1.14503		75.946	-1.57215	-2.35334	2.61136	0.930951	1.66519	-0.152981		145.912	0.489606	0.448807	0.781886	2.10821	1.0713	1.29267	-2.16622
174.3	-2.71585	-1.86703	-1.61399	1.13951	0.354501	-0.926496	-1.79986	-2.15283		146.4	0.208603	0.544023	0.147894	1.42491	2.90972	-1.23398	-0.753107	-1.01885		76.2	-1.66427	-2.31953	2.69297	0.994622	1.70552	-0.153507		146.4	0.360078	0.5434	0.906791	2.19251	1.16614	1.41375	0.990396
174.881	-2.5391	-1.77092	-1.56858	1.41133	0.530997	-0.844348	-1.87132	-2.12529		146.888	0.277803	0.547463	0.114624	1.48674	2.9296	-1.09345	-0.612927	-0.890475		76.454	-1.73578	-2.26128	2.77538	1.07532	1.71331	-0.100508		146.888	0.378914	0.65225	1.03254	2.22801	1.2705	1.53733	1.31068
175.462	-2.3617	-1.68461	-1.49479	1.64954	0.671987	-0.756366	-1.83698	-2.03853		147.376	0.342368	0.571951	0.16521	1.57009	2.9313	-0.962633	-0.467265	-0.759777		76.708	-1.7784	-2.19039	2.84458	1.16607	1.69694	-0.0256156		147.376	0.484262	0.778678	1.17029	2.23664	1.38098	1.66146	1.54784
176.043	-2.20493	-1.61626	-1.40211	1.83282	0.787692	-0.64133	-1.72753	-1.92352		147.864	0.403251	0.620498	0.236857	1.67497	2.93989	-0.87294	-0.321276	-0.630116		76.962	-1.79345	-2.11137	2.89635	1.25634	1.67418	0.0483012		147.864	0.608595	0.922995	1.33009	2.27314	1.4933	1.7843	1.76992
176.624	-2.07998	-1.56894	-1.29586	1.93848	0.880011	-0.515247	-1.57323	-1.80428		148.352	0.46354	0.691792	0.31145	1.79612	2.97607	-0.912856	-0.169231	-0.502245		77.216	-1.78651	-2.03046	2.9345	1.33396	1.65858	0.113137		148.352	0.73857	1.08174	1.51787	2.37548	1.60339	1.9044	1.97623
177.205	-2.00559	-1.53919	-1.17773	1.9948	0.978523	-0.361104	-1.39553	-1.70436		148.84	0.527455	0.775464	0.382768	1.92589	3.04502	-1.30977	-0.0179685	-0.381342		77.47	-1.75948	-1.94832	2.97213	1.38648	1.6464	0.163776		148.84	0.832034	1.24811	1.73598	2.55041	1.70812	2.01759	2.15651
177.786	-1.98186	-1.51554	-1.0458	2.03723	1.09417	-0.20241	-1.20918	-1.64334		149.328	0.599361	0.858174	0.458184	2.05582	3.13892	-1.84393	0.139429	-0.266622		77.724	-1.71591	-1.86757	3.01987	1.40724	1.61836	0.208729		149.328	0.879104	1.40913	1.98872	2.7846	1.80587	2.12327	2.30434
178.367	-1.99015	-1.48293	-0.900166	2.14209	1.2459	-0.0241247	-1.02483	-1.63287		149.816	0.681805	0.915374	0.543773	2.17861	-3.03788	-1.95257	0.295226	-0.161263		77.978	-1.65935	-1.78838	3.08331	1.40422	1.54937	0.255727		149.816	0.821602	1.53712	2.30048	3.06978	1.89691	2.21704	2.39707
178.948	-1.98567	-1.43136	-0.741182	2.29185	1.4294	0.144734	-0.853527	-1.6582		150.304	0.77514	0.911196	0.646984	2.28825	-2.93232	-1.83493	0.454878	-0.0559813		78.232	-1.59627	-1.71315	-3.12446	1.40348	1.43247	0.313341		150.304	0.655479	1.55139	2.84896	-2.884	1.98309	2.30382	2.42057
179.529	-1.94185	-1.35828	-0.574919	2.50345	1.6457	0.318851	-0.702988	-1.67633		150.792	0.877298	0.792509	0.767794	2.38251	-2.83918	-1.62781	0.60967	0.0560208		78.486	-1.53295	-1.64309	-3.04257	1.43299	1.30697	0.375646		150.792	0.308545	1.16407	-1.51114	-2.50319	2.0671	2.38394	2.34593
180.11	-1.8527	-1.26968	-0.407318	2.72651	1.89079	0.464439	-0.582278	-1.64854		151.28	0.98487	0.553619	0.905317	2.46235	-2.76739	-1.37875	0.763939	0.20091		78.74	-1.47373	-1.57951	-2.96127	1.50445	1.233	0.431075		151.28	-0.166567	0.414747	-0.781137	-2.05835	2.15074	2.46964	2.20119
180.691	-1.73018	-1.17332	-0.25086	2.99002	2.15765	0.59772	-0.490311	-1.56799		151.768	1.09359	0.324574	1.05439	2.53335	-2.7196	-1.10744	0.91193	0.399125		78.994	-1.41876	-1.52151	-2.88264	1.61215	1.23512	0.457061		151.768	-0.736344	0.232355	-0.554418	-1.51807	2.23401	2.56072	2.05242
181.272	-1.58411	-1.08129	-0.116083	-3.03729	2.45114	0.683173	-0.421003	-1.44781		152.256	1.19937	0.223685	1.21096	2.60129	-2.69012	-0.823866	1.0595	0.691035		79.248	-1.36289	-1.46622	-2.80551	1.74173	1.29998	0.438471		152.256	-1.02502	0.307544	-0.537925	-0.857962	2.31426	2.66646	1.97294
181.853	-1.42288	-1.00094	-0.0193035	-2.74716	2.75375	0.749177	-0.353611	-1.30553		152.744	1.29873	0.229746	1.36944	2.67148	-2.66551	-0.536517	1.20599	1.09051		79.502	-1.30026	-1.41006	-2.72285	1.87475	1.40687	0.378417		152.744	-1.10492	0.456014	-0.743907	-0.131987	2.38698	2.7766	1.96011
182.434	-1.25166	-0.939841	0.0350245	-2.46856	3.07728	0.767256	-0.275155	-1.15827		153.232	1.3896	0.299734	1.52539	2.74461	-2.63266	-0.250458	1.35763	1.57081		79.756	-1.22683	-1.34973	-2.62767	1.98683	1.53705	0.319561		153.232	-1.05405	0.624088	-0.976034	0.536475	2.44633	2.89566	1.99747
183.015	-1.07234	-0.89136	0.0522736	-2.15732	-2.89408	0.784201	-0.176173	-1.01973		153.72	1.47141	0.404218	1.67409	2.81993	-2.58505	0.0267714	1.51605	2.03595		80.01	-1.14553	-1.28512	-2.51398	2.04147	1.67574	0.301682		153.72	-0.959193	0.791106	-1.0235	1.08606	2.48698	3.00694	2.06235
183.596	-0.889134	-0.845504	0.0651935	-1.846	-2.58399	0.751147	-0.0665987	-0.906101		154.208	1.54482	0.531272	1.81149	2.89386	-2.52459	0.292004	1.68432	2.42565		80.264	-1.06231	-1.21742	-2.38084	1.98255	1.80929	0.335261		154.208	-0.840243	0.945958	-0.930635	1.54505	2.50474	3.1187	2.15023
184.177	-0.702205	-0.782906	0.0945339	-1.49197	-2.3306	0.698735	0.0438831	-0.829819		154.696	1.61047	0.67335	1.93475	2.9646	-2.45708	0.540264	1.86364	2.74906		80.518	-0.987352	-1.15105	-2.22981	1.77867	1.92289	0.399476		154.696	-0.7452	1.08289	-0.769927	1.93983	2.49868	-3.07198	2.25403
184.758	-0.518945	-0.698663	0.146525	-1.02958	-2.1546	0.521879	0.130927	-0.808992		155.184	1.66764	0.827988	2.042	3.02966	-2.38915	0.772445	2.05311	3.02146		80.772	-0.927137	-1.08925	-2.06511	1.54881	2.00092	0.469239		155.184	-0.685	1.19874	-0.578941	2.28476	2.47202	-2.98786	2.37848
185.339	-0.340787	-0.590583	0.189589	-0.245428	-2.16042	0.321733	0.175741	-0.852829		155.672	1.7137	0.991462	2.13495	3.08977	-2.3248	0.988464	2.25347	-3.01954		81.026	-0.885874	-1.03707	-1.89109	1.43759	2.02746	0.513154		155.672	-0.711963	1.29281	-0.376374	2.59075	2.43529	-2.97451	2.51755
185.92	-0.181337	-0.47202	0.185652	1.16624	-2.30367	0.105133	0.150369	-0.968009		156.16	1.74531	1.16132	2.21648	-3.13824	-2.26505	1.1921	2.46096	-2.80451		81.28	-0.857825	-0.996121	-1.71249	1.42275	1.99913	0.504751		156.16	-0.810273	1.36456	-0.17173	2.85875	2.40487	3.08039	2.67328
186.501	-0.046286	-0.350381	0.0823855	1.79953	-2.39339	0.0559232	0.066556	-1.12498		156.648	1.76171	1.33373	2.29332	-3.08491	-2.20773	1.38517	2.6762	-2.60872		81.534	-0.835879	-0.968824	-1.5336	1.4232	1.93314	0.431497		156.648	-0.941987	1.41245	0.0295813	3.10871	2.39822	1.86997	2.83443
187.082	0.0369636	-0.2428	-0.0756804	2.10276	-2.29586	0.0519061	-0.0304328	-1.26906		157.136	1.76803	1.50577	2.36991	-3.03167	-2.15039	1.57006	2.89341	-2.43438		81.788	-0.811574	-0.951976	-1.35863	1.3529	1.8617	0.33446		157.136	-1.00891	1.43289	0.225025	-2.93104	2.42466	1.47258	2.9998
187.663	0.0451025	-0.152436	-0.164117	2.32397	-2.10801	0.143442	-0.0735101	-1.34452		157.624	1.77521	1.67458	2.45133	-2.97415	-2.09193	1.74752	3.11277	-2.27746		82.042	-0.786073	-0.941612	-1.19161	1.14092	1.79619	0.281381		157.624	-1.01043	1.42315	0.413418	-2.669	2.48399	1.5183	-3.12835
188.244	-0.0978834	-0.0873009	-0.115807	2.44778	-1.86296	0.216681	-0.0599088	-1.34013		158.112	1.79429	1.83833	2.53673	-2.91011	-2.03439	1.91749	-2.95666	-2.13862		82.296	-0.761898	-0.927362	-1.03605	0.876846	1.7197	0.30596		158.112	-0.960413	1.38633	0.594884	-2.38758	2.56869	1.65844	-2.98547
188.825	-0.439127	-0.0324496	0.0273922	2.58215	-1.59942	0.322552	-0.00276837	-1.26825		158.6	1.83033	1.99634	2.62598	-2.8355	-1.98102	2.07989	-2.74973	-2.01207		82.55	-0.744169	-0.900692	-0.894696	0.752843	1.60202	0.39409		158.6	-0.89927	1.33525	0.769825	-2.08245	2.66948	1.82634	-2.8692
189.406	-0.856821	0.0193774	0.234948	2.67832	-1.32581	0.358146	0.0633621	-1.14963		159.088	1.88101	2.14795	2.714	-2.74908	-1.93373	2.23321	-2.55972	-1.89377		82.804	-0.728526	-0.852557	-0.767869	0.778895	1.43963	0.523517		159.088	-0.835925	1.28568	0.938991	-1.76224	2.77709	2.00109	-2.77485
189.987	-1.0804	0.0886288	0.47441	2.81987	-1.04628	0.36939	0.123757	-0.999222		159.576	1.93988	2.29337	2.80018	-2.64814	-1.88894	2.37717	-2.39003	-1.7759		83.058	-0.707285	-0.781281	-0.653108	0.889065	1.28488	0.671751		159.576	-0.789188	1.24497	1.10283	-1.42928	2.88495	2.16335	-2.70414
190.568	-1.13162	0.171927	0.738334	2.94679	-0.769456	0.249299	0.157175	-0.831281		160.064	1.99995	2.43038	2.882	-2.53301	-1.83746	2.50949	-2.25162	-1.65344		83.312	-0.668196	-0.686984	-0.544063	1.04012	1.19837	0.822094		160.064	-0.74454	1.20606	1.26183	-1.08606	2.98821	2.31174	-2.63241
191.149	-1.07569	0.276568	1.00878	3.11312	-0.486339	0.128869	0.174598	-0.652723		160.552	2.05694	2.5568	2.96515	-2.40317	-1.7683	2.6301	-2.14472	-1.52236		83.566	-0.607417	-0.575631	-0.433489	1.20717	1.1927	0.956575		160.552	-0.70029	1.15404	1.41628	-0.733886	3.08425	2.43195	-2.55014
191.73	-0.963161	0.391442	1.28149	-3.02875	-0.209625	0.00132316	0.189841	-0.472639		161.04	2.11017	2.66574	3.05351	-2.26155	-1.67562	2.73671	-2.06882	-1.38187		83.82	-0.525036	-0.452165	-0.315148	1.37535	1.24695	1.05815		161.04	-0.634505	1.07621	1.56644	-0.366645	-3.11404	2.53654	-2.43964
192.311	-0.813378	0.525158	1.52421	-2.87345	0.073791	0.00129981	0.236782	-0.292936		161.528	2.1627	2.75032	-3.1269	-2.11124	-1.56147	2.83035	-2.00568	-1.23383		84.074	-0.429046	-0.325055	-0.187529	1.53283	1.33896	1.10811		161.528	-0.552272	0.978569	1.71199	0.0194987	-3.04646	2.62334	-2.31589
192.892	-0.649092	0.671083	1.48871	-2.76734	0.346722	0.0183696	0.317394	-0.120757		162.016	2.2186	2.79633	-3.00836	-1.95915	-1.43569	2.90993	-1.94047	-1.08056		84.328	-0.326619	-0.200043	-0.0528564	1.6685	1.44935	1.09773		162.016	-0.446422	0.889012	1.85124	0.447812	-3.00728	2.71996	-2.19346
193.473	-0.476681	0.842087	-0.619962	-2.67615	0.61981	0.0922249	0.430648	0.0432794		162.504	2.28115	2.78986	-2.87163	-1.81362	-1.31554	2.97828	-1.85999	-0.926843		84.582	-0.228577	-0.0852849	0.0823679	1.77019	1.56193	1.03972		162.504	-0.332553	0.839658	1.97943	0.954187	-3.00632	2.82699	-2.14283
194.054	-0.31372	1.0333	-0.451887	-2.64982	0.871683	0.125474	0.548414	0.188099		162.992	2.35085	2.71219	-2.72272	-1.68728	-1.22879	3.03552	-1.7714	-0.774606		84.836	-0.142323	0.015695	0.210023	1.82519	1.65944	0.970033		162.992	-0.208172	0.842159	2.08539	1.62765	-3.04062	2.96473	-2.3512
194.635	-0.161387	1.25848	-0.178324	-2.62619	1.10514	0.171223	0.647295	0.305049		163.48	2.42651	2.57383	-2.56452	-1.59513	-1.22286	3.08538	-1.68912	-0.628437		85.09	-0.0767633	0.099486	0.319909	1.82582	1.72243	0.911184		163.48	-0.0885572	0.891837	2.14453	2.4971	-3.07928	3.12115	-3.08517
195.216	-0.0331967	1.52595	0.386995	-2.61794	1.29814	0.177475	0.674733	0.362597		163.968	2.50524	2.42738	-2.40512	-1.55155	-1.36098	3.12824	-1.64159	-0.487295		85.344	-0.0330847	0.170679	0.402989	1.7781	1.73289	0.857951		163.968	0.0315753	0.976981	2.1016	-3.00402	-3.08207	-2.97703	2.87223
195.797	0.0798945	1.90831	2.97649	-2.55839	1.4535	0.225295	0.587427	0.322708		164.456	2.58415	2.34621	-2.24727	-1.55646	-1.62175	-3.11503	-1.65904	-0.354374		85.598	-0.00797991	0.235224	0.45334	1.70512	1.68864	0.788245		164.456	0.140289	1.08728	1.86125	-2.4507	-3.02951	-2.77974	2.90107
196.378	0.176006	3.08712	-2.9152	-2.48402	1.58183	0.27889	0.399017	0.138814		164.944	2.65918	2.34926	-2.09623	-1.58005	-1.81487	-3.07726	-1.75583	-0.226607		85.852	0.0137156	0.304108	0.475516	1.62924	1.62335	0.698224		164.944	0.246406	1.21366	1.46719	-2.04634	-2.92863	-2.56296	3.04376
196.959	0.276675	-1.63656	-2.6988	-2.37201	1.72429	0.387384	0.272639	-0.101588		165.432	2.7258	2.42478	-1.95131	-1.57678	-1.86182	-3.03698	-1.88155	-0.11019		86.106	0.0460525	0.382683	0.485682	1.55751	1.58745	0.614007		165.432	0.339207	1.34909	1.22924	-1.7187	-2.79531	-2.34152	-3.07583
197.54	0.379654	-1.19255	-2.58038	-2.26769	1.92191	0.496655	0.27032	-0.261903		165.92	2.77698	2.54893	-1.81297	-1.52216	-1.81994	-2.99293	-1.96277	-0.00739389		86.36	0.100749	0.475017	0.506223	1.49011	1.60446	0.576543		165.92	0.426233	1.48688	1.19209	-1.43678	-2.64687	-2.11026	-2.90872
198.121	0.494346	-0.906522	-2.5168	-2.15919	2.18014	0.630725	0.36226	-0.315498		166.408	2.80479	2.70842	-1.67802	-1.41969	-1.74392	-2.94077	-1.97059	0.0609505		86.614	0.177381	0.577964	0.550986	1.43789	1.66644	0.598453		166.408	0.489516	1.62045	1.25796	-1.18316	-2.49793	-1.88067	-2.76154
198.702	0.593349	-0.684243	-2.49467	-2.07797	2.50601	0.74235	0.490665	-0.331603		166.896	2.80037	2.88995	-1.545	-1.28331	-1.66656	-2.88011	-1.93525	0.0717265		86.868	0.272591	0.688953	0.622256	1.42179	1.75575	0.670233		166.896	0.525111	1.74234	1.36821	-0.946771	-2.36322	-1.65072	-2.62838
199.283	0.653062	-0.483351	-2.45406	-2.00744	2.86784	0.853758	0.629938	-0.342372		167.384	2.76066	3.09175	-1.41209	-1.12726	-1.60504	-2.80842	-1.87881	-0.0320052		87.122	0.377325	0.801538	0.713256	1.45421	1.85648	0.771688		167.384	0.496247	1.84389	1.49254	-0.723194	-2.25725	-1.42472	-2.51072
199.864	0.580034	-0.327759	-2.37532	-1.95757	-3.00647	0.935918	0.750461	-0.364552		167.872	2.69238	-2.97253	-1.27693	-0.960102	-1.56436	-2.72739	-1.82319	-0.270342		87.376	0.485092	0.911679	0.815546	1.53065	1.95759	0.885644		167.872	0.393908	1.91628	1.61258	-0.507702	-2.19728	-1.20196	-2.3871
200.445	0.288731	-0.198267	-2.24917	-1.90159	-2.58962	1.02054	0.843437	-0.365334		168.36	2.61524	-2.7236	-1.13728	-0.788957	-1.53784	-2.63713	-1.76727	-0.55321		87.63	0.587196	1.01293	0.920989	1.63366	2.05054	0.995051		168.36	0.223363	1.95367	1.71546	-0.304008	-2.1998	-0.972425	-2.24918
201.026	-0.0957478	-0.186902	-2.09321	-1.84006	-2.1531	1.0962	0.900555	-0.326857		168.848	2.54931	-2.42248	-0.986951	-0.613711	-1.51258	-2.54155	-1.70771	-0.719877		87.884	0.678988	1.10156	1.02494	1.73505	2.12974	1.08582		168.848	0.0875313	1.96126	1.79386	-0.114801	-2.27123	-0.735637	-2.083
201.607	-0.25001	-0.536141	-1.91756	-1.75828	-1.72955	1.19081	0.942914	-0.236807		169.336	2.50696	-1.98575	-0.823656	-0.436136	-1.47992	-2.44291	-1.63399	-0.774933		88.138	0.755452	1.17284	1.12569	1.77546	2.18938	1.14404		169.336	0.0297578	1.95912	1.84959	0.0447114	-2.38319	-0.470826	-1.8914
202.188	-0.25837	-1.61977	-1.73608	-1.6648	-1.32166	1.28907	0.993811	-0.115467		169.824	2.48985	-1.21765	-0.642457	-0.250904	-1.44428	-2.34617	-1.5459	-0.757144		88.392	0.817845	1.22666	1.22516	1.5202	2.22765	1.16191		169.824	0.0584564	1.97444	1.89568	0.156626	-2.47656	-0.18965	-1.67505
202.769	-0.198333	-1.87823	-1.55658	-1.5599	-0.93923	1.39866	1.07943	0.0244481		170.312	2.49648	-0.253502	-0.44743	-0.0598013	-1.43386	-2.25425	-1.45003	-0.705885		88.646	0.869382	1.26591	1.32648	0.469406	2.24691	1.1422		170.312	0.130672	2.02315	1.95091	0.184293	-2.50703	0.123587	-1.4409
203.35	-0.140296	-1.81317	-1.38628	-1.44897	-0.607691	1.50228	1.20008	0.155363		170.8	2.52346	0.33709	-0.238743	0.14079	-1.54287	-2.17161	-1.35904	-0.630818		88.9	0.919237	1.30101	1.43335	0.0824836	2.26062	1.10448		170.8	0.233826	2.10563	2.02827	0.108682	-2.47174	0.443789	-1.19528
203.931	-0.0832374	-1.66962	-1.23009	-1.33572	-0.312507	1.59705	1.35114	0.261694		171.288	2.56841	0.685088	-0.0253984	0.343414	-2.11912	-2.10025	-1.29552	-0.546578		89.154	0.973898	1.34426	1.54923	0.0899489	2.28541	1.07302		171.288	0.341782	2.21085	2.12995	-0.0246042	-2.38631	0.779594	-0.942884
204.512	-0.0377173	-1.4952	-1.08868	-1.21491	-0.101427	1.67825	1.51895	0.313298		171.776	2.62787	0.940325	0.190723	0.546169	-2.94298	-2.04272	-1.28196	-0.452174		89.408	1.03839	1.40747	1.6788	0.180851	2.33524	1.06323		171.776	0.454794	2.32289	2.24961	-0.0968632	-2.27029	1.10831	-0.695125
205.093	0.0309167	-1.30945	-0.961469	-1.09161	0.0668361	1.74588	1.69318	0.302779		172.264	2.69948	1.14811	0.400314	0.736851	-3.13948	-1.99838	-1.35461	-0.358183		89.662	1.10951	1.49498	1.82855	0.284642	2.41019	1.0746		172.264	0.56149	2.41708	2.37765	-0.0730558	-2.13981	1.43253	-0.456179
205.674	0.121589	-1.12409	-0.841274	-0.953362	0.155908	1.81579	1.86477	0.236505		172.752	2.7803	1.33039	0.602223	0.910953	-3.10679	-1.96565	-1.51789	-0.261625		89.916	1.1806	1.60533	2.00568	0.37429	2.5025	1.10024		172.752	0.671022	2.45088	2.5032	0.0224404	-2.00914	1.7405	-0.252258
206.255	0.248485	-0.941066	-0.723755	-0.812065	0.259453	1.88832	2.02567	0.172619		173.24	2.86892	1.49551	0.789108	1.059	-2.99904	-1.93876	-1.71279	-0.17165		90.17	1.23686	1.73192	2.21621	0.42747	2.59567	1.13144		173.24	0.780917	2.33504	2.61573	0.150093	-1.8885	2.02508	-0.104535
206.836	0.388457	-0.769002	-0.601851	-0.653594	0.352046	1.98258	2.17659	0.142071		173.728	2.96327	1.64986	0.961051	1.18337	-2.86107	-1.91086	-1.84357	-0.0822989		90.424	1.25813	1.86501	2.46224	0.426045	2.67391	1.16379		173.728	0.901127	1.98501	2.70345	0.28815	-1.78332	2.2835	-0.101441
207.417	0.537457	-0.602161	-0.478294	-0.499784	0.499295	2.07661	2.31528	0.157419		174.216	3.06205	1.79693	1.11353	1.28854	-2.70781	-1.87366	-1.87453	-0.00103256		90.678	1.21278	1.9946	2.74233	0.364069	2.72185	1.19595		174.216	1.02749	1.64569	2.75375	0.415848	-1.69033	2.49472	-0.289075
207.998	0.663768	-0.446169	-0.355301	-0.335386	0.638718	2.18292	2.45317	0.194908		174.704	-3.12082	1.93806	1.24791	1.38783	-2.54856	-1.82198	-1.8299	0.0790244		90.932	1.07298	2.1091	3.04984	0.273326	2.7443	1.23063		174.704	1.16178	1.54978	2.7513	0.525027	-1.59839	2.661	-0.514668
208.579	0.752581	-0.289755	-0.246706	-0.193032	0.80583	2.25206	2.58516	0.249264		175.192	-3.02175	2.07438	1.36279	1.48939	-2.38791	-1.75316	-1.73	0.145748		91.186	0.857545	2.20682	-2.90888	0.207842	2.76954	1.27033		175.192	1.29451	1.60649	2.68509	0.607086	-1.49402	2.75365	-0.492468
209.16	0.764635	-0.138519	-0.16378	-0.0571572	0.949161	2.29767	2.71743	0.307641		175.68	-2.92873	2.20424	1.4608	1.59639	-2.23103	-1.66825	-1.59615	0.197663		91.44	0.666663	2.29705	-2.58459	0.197909	2.84428	1.31638		175.68	1.42033	1.72973	2.56408	0.66634	-1.36938	2.80342	-0.295058
209.741	0.706317	0.0174434	-0.127214	0.0224147	1.10345	2.25359	2.81796	0.378537		176.168	-2.84655	2.32802	1.54367	1.70445	-2.08135	-1.56954	-1.44058	0.205366		91.694	0.561606	2.41889	-2.28205	0.236252	2.99685	1.3664		176.168	1.52905	1.87817	2.43618	0.706325	-1.22514	2.82189	0.0438339
210.322	0.621908	0.16577	-0.140872	0.0584906	1.24375	2.18529	2.86321	0.458333		176.656	-2.7822	2.44306	1.61537	1.80587	-1.94253	-1.46002	-1.27315	0.150078		91.948	0.532498	2.61413	-2.02827	0.30396	-3.03267	1.41589		176.656	1.61547	2.03103	2.35644	0.737628	-1.06763	2.87909	0.467107
210.903	0.606394	0.309306	-0.192419	-0.012669	1.39933	2.10341	2.75283	0.553898		177.144	-2.74238	2.5502	1.68068	1.89519	-1.81591	-1.34225	-1.10435	0.00121275		92.202	0.538752	2.93007	-1.84907	0.382914	-2.63946	1.4587		177.144	1.68031	2.17637	2.34537	0.7613	-0.905783	2.96836	0.982018
211.484	0.669743	0.425026	-0.234578	-0.117972	1.55961	2.10951	2.48185	0.655815		177.632	-2.73436	2.64654	1.74465	1.96955	-1.70094	-1.21769	-0.937866	-0.177868		92.456	0.551573	-2.91259	-1.75571	0.461542	-2.0124	1.48971		177.632	1.73349	2.30887	2.3915	0.781197	-0.7473	3.10821	1.51811
212.065	0.803967	0.505714	-0.239436	-0.231799	1.72757	2.15657	2.22438	0.762378		178.12	-2.75931	2.73365	1.81315	2.03538	-1.59413	-1.08755	-0.783578	-0.300044		92.71	0.540124	-2.39617	-1.71846	0.533253	-1.19303	1.5067		178.12	1.79395	2.42764	2.47595	0.795464	-0.597641	-3.02146	2.0187
212.646	0.975202	0.513879	-0.199116	-0.240372	1.90078	2.26129	2.16616	0.858877		178.608	-2.80995	2.8089	1.88883	2.1002	-1.49108	-0.951797	-0.638412	-0.315025		92.964	0.485918	-1.92252	-1.67652	0.597116	-0.535821	1.51312		178.608	1.8747	2.53715	2.57994	0.811895	-0.456849	-2.84637	2.4508
213.227	1.17318	0.44592	-0.131801	-0.197541	2.0551	2.34208	2.22077	0.938678		179.096	-2.868	2.87547	1.97419	2.17445	-1.38901	-0.811457	-0.508583	-0.257598		93.218	0.380547	-1.54142	-1.59285	0.654726	-0.0994837	1.51804		179.096	1.98513	2.64282	2.68714	0.834664	-0.321193	-2.6798	2.79962
213.808	1.37995	0.305035	-0.0488545	-0.081814	2.20959	2.42048	2.34513	0.9853		179.584	-2.91879	2.93223	2.066	2.25953	-1.28886	-0.666654	-0.382236	-0.149185		93.472	0.258829	-1.24672	-1.46978	0.709024	0.214941	1.53301		179.584	2.12018	2.75041	2.77901	0.871523	-0.183634	-2.51039	3.09276
214.389	1.58866	0.181527	0.0344456	0.0421781	2.32745	2.40338	2.4872	0.993904		180.072	-2.95813	2.98437	2.16242	2.35588	-1.19597	-0.519576	-0.262463	-0.0205152		93.726	0.169619	-1.01874	-1.32398	0.761433	0.464681	1.56643		180.072	2.28095	2.8621	2.8334	0.919324	-0.0400671	-2.3583	-2.95786
214.97	1.78893	0.0990958	0.115944	0.198533	2.46385	2.35928	2.66203	0.960765		180.56	-2.99443	3.03155	2.25622	2.45641	-1.11678	-0.371043	-0.1352	0.121199		93.98	0.144882	-0.838945	-1.17036	0.812697	0.67196	1.62065		180.56	2.45597	2.98018	2.81988	0.975435	0.110143	-2.20865	-2.75529
215.551	1.96922	0.0709744	0.191051	0.336091	2.57896	2.27158	2.84318	0.910223		181.048	-3.0341	3.0793	2.3453	2.55816	-1.05478	-0.223902	-0.00977549	0.257842		94.234	0.176479	-0.696305	-1.01911	0.863075	0.84921	1.6925		181.048	2.65126	3.10631	2.71463	1.0309	0.261321	-2.07183	-2.58075
216.132	2.12375	0.04222	0.266081	0.480997	2.74675	2.27791	3.07259	0.869724		181.536	-3.07455	3.12706	2.42412	2.65404	-1.00226	-0.0783694	0.121326	0.388459		94.488	0.248936	-0.575434	-0.875846	0.914231	1.00055	1.77537		181.536	2.85303	-3.03731	2.54448	1.08265	0.405196	-1.93368	-2.40611
216.713	2.23877	0.00593805	0.34188	0.585221	2.90673	2.3273	-2.95466	0.870533		182.024	-3.09891	-3.10255	2.4967	2.74386	-0.941152	0.0637479	0.237935	0.499636		94.742	0.341205	-0.469297	-0.743396	0.96848	1.12729	1.86133		182.024	3.07761	-2.87878	2.4042	1.12689	0.529721	-1.80092	-2.23008
217.294	2.32985	-0.067547	0.42521	0.676911	3.12735	2.45806	-2.58721	0.915041		182.512	-3.09169	-3.04361	2.56464	2.82389	-0.850309	0.204192	0.339173	0.593656		94.996	0.438388	-0.36969	-0.622046	1.02823	1.22532	1.94158		182.512	-2.973	-2.69404	2.35052	1.16614	0.623732	-1.66818	-2.03996
217.875	2.40533	-0.134907	0.514459	0.7182	-2.94769	2.58128	-2.07268	1.00247		183	-3.04725	-2.97442	2.63841	2.8978	-0.719489	0.342736	0.390536	0.660099		95.25	0.522866	-0.279174	-0.510982	1.09398	1.28889	2.00789		183	-2.65917	-2.47846	2.37177	1.19997	0.67811	-1.54136	-1.84142
218.456	2.51215	-0.176203	0.611938	0.762107	-2.68848	2.73885	-1.29862	1.11919		183.488	-2.97301	-2.89798	2.72042	2.96483	-0.547994	0.482329	0.383202	0.704093		95.504	0.582142	-0.197524	-0.40794	1.16429	1.31412	2.05243		183.488	-1.46611	-2.2263	2.4368	1.2293	0.695506	-1.42166	-1.63378
219.037	2.64768	-0.154073	0.713336	0.797862	-2.44646	2.83388	-0.551707	1.25798		183.976	-2.88045	-2.8133	2.81664	3.0306	-0.342505	0.622783	0.288634	0.715972		95.758	0.60624	-0.128584	-0.310302	1.23578	1.30945	2.07142		183.976	0.405203	-1.93115	2.52178	1.25163	0.691524	-1.30569	-1.42262
219.618	2.83837	-0.0871194	0.819522	0.885764	-2.17206	2.92321	-0.0844366	1.40738		184.464	-2.78325	-2.72674	2.92213	3.09461	-0.109027	0.766432	0.172417	0.702638		96.012	0.602676	-0.0661586	-0.214691	1.3048	1.29864	2.06738		184.464	0.715642	-1.57889	2.60992	1.2703	0.689676	-1.19164	-1.2128
220.199	3.04467	0.0231264	0.927965	0.998699	-1.91725	2.88522	0.26143	1.56026		184.952	-2.69272	-2.63917	3.03674	-3.12196	0.145378	0.912242	0.0894835	0.657001		96.266	0.59313	-0.0033022	-0.118328	1.36854	1.30915	2.05312		184.952	0.893135	-1.14361	2.69202	1.2928	0.70174	-1.06264	-1.00708
220.78	-2.99116	0.152577	1.04179	1.1613	-1.65971	2.83128	0.508847	1.70875		185.44	-2.61878	-2.55585	-3.13098	-3.05532	0.416597	1.06187	0.0948527	0.599539		96.52	0.605335	0.0726887	-0.0188325	1.42637	1.35349	2.0456		185.44	1.0335	-0.589809	2.76436	1.33283	0.725503	-0.91931	-0.814746
221.361	-2.7638	0.300741	1.16176	1.34094	-1.42348	2.70579	0.732118	1.84642		185.928	-2.56581	-2.47412	-3.01521	-2.98652	0.698961	1.21452	0.147788	0.539115		96.774	0.648756	0.165867	0.0847981	1.48007	1.42843	2.05788		185.928	1.13067	0.0748202	2.83119	1.39907	0.747456	-0.745518	-0.636059
221.942	-2.51095	0.452571	1.29146	1.54326	-1.21832	2.70044	0.91229	1.97029		186.416	-2.53224	-2.39423	-2.90577	-2.91961	0.988298	1.37222	0.23907	0.506288		97.028	0.718927	0.27734	0.193006	1.53311	1.52287	2.09089		186.416	1.21366	0.721516	2.90088	1.49371	0.756142	-0.55621	-0.484589
222.523	-2.29628	0.610927	1.43076	1.75267	-1.02465	2.71839	1.07697	2.07714		186.904	-2.50788	-2.3103	-2.80045	-2.85334	1.27829	1.53608	0.322434	0.498719		97.282	0.8011	0.399726	0.305349	1.58895	1.62511	2.13617		186.904	1.28884	1.24487	2.98331	1.61098	0.74825	-0.339725	-0.356626
223.104	-2.00455	0.766082	1.57887	1.95313	-0.870781	2.84127	1.21238	2.17129		187.392	-2.47982	-2.2234	-2.70298	-2.79166	1.5635	1.70973	0.393664	0.525055		97.536	0.882008	0.526593	0.421348	1.64962	1.72543	2.17782		187.392	1.37517	1.65082	3.08286	1.74207	0.737971	-0.121218	-0.266883
223.685	-1.67307	0.920848	1.73189	2.14947	-0.686074	2.94685	1.33617	2.25322		187.88	-2.43688	-2.13389	-2.6093	-2.7329	1.83853	1.89905	0.417309	0.568116		97.79	0.949567	0.648879	0.540011	1.71522	1.81709	2.19845		187.88	1.46944	1.97369	-3.08439	1.87767	0.746474	0.111006	-0.202561
224.266	-1.31307	1.06767	1.88378	2.27538	-0.521427	3.11126	1.44895	2.33136		188.368	-2.37511	-2.052	-2.52277	-2.67951	2.09948	2.11222	0.410991	0.629945		98.044	0.999754	0.761953	0.660334	1.78437	1.89693	2.18526		188.368	1.56928	2.2333	-2.95909	2.00848	0.789303	0.325051	-0.175529
224.847	-0.955976	1.20775	2.02775	2.33862	-0.293534	-3.06278	1.56446	2.40472		188.856	-2.29512	-1.98852	-2.44035	-2.62751	2.34469	2.36827	0.380291	0.696678		98.298	1.03546	0.862039	0.780918	1.85516	1.96502	2.14704		188.856	1.66586	2.43349	-2.83408	2.12881	0.866549	0.530823	-0.162358
225.428	-0.628733	1.33598	2.15339	2.14241	-0.0915067	-2.92371	1.68604	2.48144		189.344	-2.20094	-1.96067	-2.36604	-2.57559	2.57312	2.69423	0.382801	0.772559		98.552	1.06794	0.951086	0.900585	1.92588	2.02478	2.11828		189.344	1.75278	2.56997	-2.72277	2.23394	0.970849	0.687225	-0.171747
226.009	-0.303462	1.45422	2.25248	1.83843	0.16992	-2.88319	1.81124	2.5585		189.832	-2.09657	-1.97545	-2.29608	-2.51645	2.78603	-3.11893	0.422622	0.847853		98.806	1.10722	1.03199	1.01829	1.99555	2.08107	2.13568		189.832	1.83203	2.63284	-2.6388	2.32588	1.0917	0.799352	-0.16834
226.59	-0.00955406	1.56329	2.31314	1.65608	0.386069	-2.83956	1.9374	2.64533		190.32	-1.98611	-2.02357	-2.23122	-2.44708	2.98395	-2.42375	0.515625	0.926425		99.06	1.15844	1.11014	1.13364	2.06379	2.13958	2.20901		190.32	1.90553	2.62917	-2.59369	2.4064	1.22085	0.826608	-0.155324
227.171	0.278292	1.66804	2.33409	1.6938	0.649485	-2.93755	2.0464	2.73762		190.808	-1.87244	-2.06764	-2.16422	-2.36257	-3.11365	-1.61771	0.635216	0.999723		99.314	1.21842	1.18837	1.24658	2.1307	2.20448	2.32701		190.808	1.98659	2.59631	-2.58436	2.48221	1.35169	0.8182	-0.0992759
227.752	0.532512	1.77365	2.31813	1.81428	0.859854	-2.99344	2.13477	2.84384		191.296	-1.758	-2.07979	-2.09382	-2.26448	-2.93882	-1.0069	0.78111	1.0709		99.568	1.28099	1.26916	1.35759	2.19625	2.27838	2.46974		191.296	2.07565	2.5912	-2.5875	2.55299	1.48032	0.799165	-0.0188488
228.333	0.769109	1.88159	2.28851	1.99572	1.11089	-3.11984	2.1775	2.95454		191.784	-1.64439	-2.05203	-2.01536	-2.15392	-2.77109	-0.579547	0.930828	1.135		99.822	1.33885	1.35272	1.46752	2.26033	2.36063	2.61606		191.784	2.18101	2.63938	-2.56987	2.6197	1.60417	0.852879	0.100507
228.914	0.965234	1.99352	2.26356	2.12636	1.32851	-3.10907	2.18648	3.0742		192.272	-1.53314	-2.00189	-1.93236	-2.03633	-2.60797	-0.243678	1.08312	1.19881		100.076	1.38817	1.43961	1.57785	2.32249	2.44819	2.74114		192.272	2.29136	2.73725	-2.51543	2.67388	1.72184	0.951837	0.228495
229.495	1.13025	2.10189	2.26254	2.2816	1.59129	-3.1278	2.16308	-3.0959		192.76	-1.42586	-1.9463	-1.84632	-1.91544	-2.44576	0.0223766	1.22053	1.26372		100.33	1.42895	1.5293	1.69076	2.38267	2.53453	2.8172		192.76	2.41031	2.86719	-2.4275	2.71269	1.83257	1.11237	0.375166
230.076	1.25222	2.20483	2.28592	2.22979	2.01885	-3.03577	2.15847	-2.98787		193.248	-1.32456	-1.90678	-1.76345	-1.79636	-2.28274	0.227245	1.33868	1.33832		100.584	1.46566	1.62087	1.80859	2.44125	2.61139	2.82049		193.248	2.5209	3.01527	-2.32005	2.72956	1.93599	1.29619	0.509978
230.657	1.34734	2.28949	2.33744	2.13191	-1.56932	-2.98728	2.18432	-2.90457		193.736	-1.23179	-1.89561	-1.68624	-1.68166	-2.11747	0.303503	1.42369	1.42363		100.838	1.50342	1.71229	1.93268	2.49957	2.66863	2.76802		193.736	2.6293	-3.11486	-2.2057	2.73397	2.03306	1.50973	0.64599
231.238	1.42609	2.3579	2.41066	1.81863	-1.05542	-2.85636	2.26184	-2.84176		194.224	-1.14968	-1.92408	-1.61771	-1.57308	-1.95102	0.105063	1.47339	1.52152		101.092	1.54499	1.80065	2.06149	2.55916	2.6986	2.73139		194.224	2.71712	-2.96426	-2.0931	2.73627	2.12547	1.73868	0.752869
231.819	1.51223	2.40179	2.50741	1.72464	-0.697949	-2.76968	2.36714	-2.81195		194.712	-1.07931	-1.98899	-1.55776	-1.47001	-1.78552	-0.421953	1.4905	1.62806		101.346	1.58832	1.8836	2.18903	2.62133	2.70016	2.76787		194.712	2.79574	-2.82342	-1.98258	2.75778	2.21625	1.97351	0.84705
232.4	1.61567	2.43843	2.62023	1.72915	-0.432016	-2.61396	2.50265	-2.78911		195.2	-1.01851	-2.08519	-1.5065	-1.37056	-1.62513	-0.650958	1.49503	1.73793		101.6	1.62739	1.95911	2.30241	2.68582	2.68534	2.87443		195.2	2.84617	-2.69463	-1.86816	2.80407	2.30729	2.22678	0.881227
232.981	1.73843	2.47117	2.75037	1.85344	-0.105158	-2.50014	2.63894	-2.76612		195.688	-0.96222	-2.19283	-1.46522	-1.27324	-1.47495	-0.609833	1.50863	1.84575		101.854	1.65449	2.02808	2.37854	2.75073	2.67442	3.0247		195.688	2.88569	-2.58104	-1.73977	2.87991	2.39945	2.44448	0.81648
233.562	1.87753	2.52427	2.88913	1.90474	0.168807	-2.33337	2.78138	-2.71047		196.176	-0.902764	-2.29954	-1.43532	-1.17687	-1.34067	-0.458751	1.54708	1.94246		102.108	1.66331	2.09205	2.37914	2.81195	2.68505	-3.09137		196.176	2.89502	-2.48285	-1.58966	2.97443	2.49041	2.66478	-0.0370549
234.143	2.01972	2.59285	3.03767	1.98575	0.483594	-2.21336	2.89892	-2.63289		196.664	-0.83423	-2.38222	-1.41885	-1.08395	-1.22703	-0.270483	1.61165	2.0254		102.362	1.65271	2.15647	2.26243	2.86402	2.72235	-2.92882		196.664	2.8981	-2.40475	-1.41387	3.08278	2.5775	0.197727	-1.13366
234.724	2.16428	2.68829	-3.09645	1.66464	0.758236	-2.06674	3.00073	-2.52513		197.152	-0.75366	-2.43834	-1.4113	-0.997166	-1.13483	-0.0623626	1.69677	2.08594		102.616	1.62763	2.22681	2.05822	2.90041	2.78284	-2.7921		197.152	2.87818	-2.35185	-1.21073	-3.09437	2.65784	0.181924	-1.26185
235.305	2.29464	2.79277	-2.94499	1.0214	1.04998	-1.98538	3.0564	-2.41332		197.64	-0.663385	-2.46045	-1.40606	-0.922956	-1.05903	0.148644	1.79703	2.12965		102.87	1.5965	2.31387	1.90367	2.91574	2.85913	-2.70291		197.64	2.86789	-2.33326	-0.976778	-2.9996	2.73293	0.42389	-1.19666
235.886	2.42164	2.91247	-2.80003	0.912842	1.31196	-1.91743	3.09183	-2.29655		198.128	-0.568166	-2.45918	-1.39319	-0.863934	-0.987887	0.362295	1.90351	2.15253		103.124	1.56506	2.42846	1.86469	2.90826	2.94517	-2.68685		198.128	2.85647	-2.34878	-0.696933	-2.94228	2.80744	0.621485	-1.08172
236.467	2.53427	3.02712	-2.65818	0.829133	1.56718	-1.9523	3.1005	-2.20069		198.616	-0.475598	-2.43316	-1.37316	-0.823184	-0.909385	0.570996	2.01649	2.16717		103.378	1.53381	2.5887	1.90844	2.88396	3.03629	-2.76124		198.616	2.87834	-2.38647	-0.32884	-2.94896	2.88964	0.841317	-0.930815
237.048	2.65848	-3.13671	-2.52665	1.03891	1.80417	-2.00286	3.13711	-2.12296		199.104	-0.392082	-2.39002	-1.35287	-0.79438	-0.815754	0.777571	2.1264	2.16509		103.632	1.49972	2.81401	1.99312	2.85636	3.13031	-2.91145		199.104	2.91872	-2.42072	0.247116	-3.07526	2.98494	1.02835	-0.767651
237.629	2.78553	-3.02995	-2.39977	1.14409	2.01347	-2.11345	-3.08494	-2.08097		199.592	-0.323265	-2.32636	-1.35271	-0.772373	-0.707442	0.978671	2.23876	2.15164		103.886	1.45917	3.14137	2.09232	2.84129	-3.05769	-3.07349		199.592	2.99897	-2.44011	1.10363	2.95738	3.09552	1.21556	-0.585563
238.21	2.9407	-2.9195	-2.28249	1.33999	2.22182	-2.1077	-2.97006	-2.056		200.08	-0.26911	-2.24719	-1.3906	-0.747618	-0.588873	1.17787	2.34109	2.10554		104.14	1.40902	-2.66841	2.19126	2.84827	-2.96253	3.09165		200.08	3.09548	-2.44986	1.80299	2.69347	-3.06549	1.37898	-0.401042
238.791	3.1035	-2.81953	-2.1679	1.47228	2.39147	-2.09166	-2.82915	-2.04516		200.568	-0.225896	-2.15149	-1.47582	-0.721695	-0.467571	1.37444	2.44205	2.02995		104.394	1.34495	-2.04615	2.28254	2.87828	-2.87018	3.03014		200.568	-3.06311	-2.47044	2.19302	2.55434	-2.9371	1.52938	-0.205694
239.372	-2.99248	-2.71122	-2.06007	1.60586	2.58803	-1.96666	-2.65124	-2.01466		201.056	-0.184927	-2.04507	-1.57894	-0.695336	-0.349022	1.57067	2.52392	1.9185		104.648	1.26402	-1.43253	2.36235	2.92573	-2.78466	3.00945		201.056	-2.93582	-2.50939	2.41257	2.52422	-2.81032	1.65726	-0.0142331
239.953	-2.80863	-2.61051	-1.95297	1.72712	2.74648	-1.8444	-2.46372	-1.96674		201.544	-0.140333	-1.92924	-1.65236	-0.677353	-0.237897	1.76667	2.5969	1.80627		104.902	1.17105	-0.952806	2.42773	2.98249	-2.71253	3.01382		201.544	-2.79663	-2.55231	2.52809	2.56599	-2.69178	1.75794	0.181011
240.534	-2.61391	-2.5007	-1.84965	1.8015	2.96018	-1.67373	-2.25889	-1.88716		202.032	-0.0885136	-1.80855	-1.67231	-0.665323	-0.134065	1.96188	2.63717	1.71854		105.156	1.08689	-0.588047	2.47297	3.03956	-2.66134	3.03062		202.032	-2.66928	-2.56217	2.56852	2.64639	-2.58853	1.83691	0.36632
241.115	-2.43619	-2.39845	-1.74448	1.92561	3.13127	-1.50024	-2.05842	-1.79429		202.52	-0.0314825	-1.68404	-1.64564	-0.656156	-0.0363138	2.15703	2.6599	1.67826		105.41	1.03672	-0.298968	2.48787	3.08864	-2.63864	3.05639		202.52	-2.54429	-2.51929	2.57927	2.75678	-2.50485	1.89316	0.547324
241.696	-2.26158	-2.2865	-1.63763	1.97285	-2.91616	-1.32812	-1.85928	-1.68898		203.008	0.0299536	-1.55768	-1.59188	-0.633338	0.0599201	2.34919	2.64676	1.6831		105.664	1.03354	-0.0625868	2.4573	3.1224	-2.64646	3.09107		203.008	-2.4412	-2.42432	2.61147	2.8867	-2.44351	1.95668	0.710635
242.277	-2.11414	-2.17772	-1.52552	2.13172	-2.74469	-1.12835	-1.67827	-1.58797		203.496	0.0948784	-1.43009	-1.52615	-0.589725	0.156836	2.54131	2.63515	1.72828		105.918	1.07183	0.124616	2.36893	3.13627	-2.67738	3.13727		203.496	-2.34597	-2.29259	2.69576	3.03648	-2.4018	2.03174	0.85901
242.858	-1.97901	-2.05567	-1.40816	2.17711	-2.52302	-0.979124	-1.52036	-1.49754		203.984	0.167097	-1.30179	-1.45707	-0.517513	0.257529	2.72976	2.62455	1.80358		106.172	1.13797	0.26065	2.23043	3.12998	-2.71371	-3.09076		203.984	-2.26903	-2.137	2.8296	-3.08404	-2.37264	2.14329	0.980552
243.439	-1.87081	-1.93223	-1.29056	2.39716	-2.40613	-0.762776	-1.39474	-1.41964		204.472	0.249343	-1.17461	-1.3873	-0.423312	0.361975	2.92134	2.65387	1.90524		106.426	1.21616	0.337115	2.08281	3.10983	-2.73826	-3.03133		204.472	-2.18939	-1.96925	3.00029	-2.90888	-2.34296	2.27268	1.08007
244.02	-1.77093	-1.79899	-1.17499	2.45108	-2.26826	-0.657706	-1.30839	-1.35359		204.96	0.344879	-1.04917	-1.31279	-0.308771	0.472417	3.11283	2.70434	2.02409		106.68	1.29336	0.355567	1.97363	3.08725	-2.74214	-2.97353		204.96	-2.11182	-1.79605	-3.09076	-2.729	-2.30024	2.43169	1.1577
244.601	-1.68226	-1.66753	-1.07752	2.74317	-2.26239	-0.430921	-1.24384	-1.27547		205.448	0.451847	-0.929562	-1.23167	-0.184035	0.589289	-2.96753	2.78999	2.16002		106.934	1.36039	0.332478	1.92406	3.07452	-2.72621	-2.91509		205.448	-2.01927	-1.62276	-2.88823	-2.54647	-2.23505	2.59046	1.23279
245.182	-1.59086	-1.53729	-0.99604	2.78401	-2.17699	-0.399482	-1.19056	-1.18428		205.936	0.567594	-0.816908	-1.13996	-0.0495154	0.715451	-2.75513	2.87895	2.30315		107.188	1.41484	0.301026	1.93238	3.0791	-2.69459	-2.84531		205.936	-1.92001	-1.45275	-2.68554	-2.36954	-2.14574	2.76354	1.31887
245.763	-1.498	-1.41069	-0.94835	3.12078	-2.12635	-0.168684	-1.10719	-1.05295		206.424	0.686117	-0.717081	-1.04277	0.0861599	0.850701	-2.51491	2.97996	2.45596		107.442	1.4617	0.281788	1.99017	3.10249	-2.65203	-2.74735		206.424	-1.80594	-1.28927	-2.48985	-2.20131	-2.03513	2.91973	1.43054
246.344	-1.40926	-1.28885	-0.906679	3.07939	-1.92528	-0.241645	-1.00309	-0.91068		206.912	0.803639	-0.629781	-0.941823	0.22428	0.995388	-2.2396	3.06171	2.60729		107.696	1.51127	0.276758	2.08837	3.14137	-2.60158	-2.61022		206.912	-1.68394	-1.13685	-2.3083	-2.04937	-1.9101	3.07989	1.56729
246.925	-1.32247	-1.15583	-0.875849	-2.88459	-1.71418	0.00662856	-0.851076	-0.727798		207.4	0.916694	-0.558717	-0.849107	0.352849	1.14593	-1.88732	3.1372	2.76206		107.95	1.57319	0.275555	2.21819	-3.09264	-2.54584	-2.43045		207.4	-1.55008	-1.00113	-2.14562	-1.91606	-1.77804	-3.06955	1.72411
247.506	-1.2585	-1.01818	-0.807536	-3.0688	-1.43521	-0.151072	-0.694675	-0.565131		207.888	1.0268	-0.496376	-0.768477	0.463719	1.29901	-1.39177	-3.10039	2.90842		108.204	1.65185	0.275455	2.37078	-3.03894	-2.48644	-2.21099		207.888	-1.40424	-0.892589	-2.00559	-1.80495	-1.64656	-2.93572	1.89292
248.087	-1.18617	-0.845543	-0.730888	-2.74711	-1.08559	0.171832	-0.493152	-0.3646		208.376	1.13731	-0.439494	-0.714277	0.506142	1.44915	-0.654488	-3.05705	3.05428		108.458	1.74607	0.284146	2.53781	-2.98558	-2.4249	-1.95439		208.376	-1.24742	-0.824232	-1.88875	-1.7132	-1.52138	-2.83055	2.06222
248.668	-1.1237	-0.669383	-0.602989	-2.89939	-0.80152	0.00506192	-0.315683	-0.230407		208.864	1.25457	-0.375037	-0.685403	0.322788	1.59318	0.172375	-3.02345	-3.09505		108.712	1.85138	0.317079	2.71168	-2.93606	-2.36195	-1.66015		208.864	-1.07356	-0.816557	-1.79371	-1.63685	-1.40528	-2.7231	2.22766
249.249	-0.989063	-0.439416	-0.501352	-2.46278	-0.252847	0.454341	-0.078645	-0.0377899		209.352	1.38297	-0.303224	-0.685995	-0.536061	1.73182	0.764202	-2.96343	-2.96204		108.966	1.96261	0.382557	2.88646	-2.89155	-2.29905	-1.31993		209.352	-0.89291	-0.882301	-1.7169	-1.56975	-1.29687	-2.63923	2.37755
249.83	-0.835802	-0.234593	-0.350112	-2.47313	-0.00913493	0.326398	0.0993481	0.0280787		209.84	1.52516	-0.220282	-0.69451	-1.04051	1.87382	1.18675	-2.88778	-2.84069		109.22	2.07502	0.479573	3.05837	-2.85116	-2.23925	-0.913646		209.84	-0.694199	-1.00672	-1.65509	-1.50981	-1.19052	-2.54475	2.51603
250.411	-0.434084	0.0728162	-0.441941	-1.94859	0.978864	0.983962	0.418973	0.342316		210.328	1.68064	-0.139851	-0.697916	-1.07346	2.03842	1.51893	-2.77693	-2.71772		109.474	2.18502	0.599186	-3.05643	-2.81271	-2.18943	-0.410326		210.328	-0.498559	-1.12328	-1.60545	-1.46103	-1.07982	-2.46307	2.63609
										210.816	1.84732	-0.0683115	-0.673526	-0.979232	2.24579	1.80521	-2.65198	-2.60415		109.728	2.28971	0.730896	-2.88934	-2.77502	-2.16002	0.19818		210.816	-0.287505	-1.1745	-1.56489	-1.4325	-0.959977	-2.3633	2.75384
										211.304	2.02285	-0.0264169	-0.624206	-0.850425	2.51236	2.06297	-2.50398	-2.48646		109.982	2.38704	0.863967	-2.7192	-2.73935	-2.16241	0.824756		211.304	-0.0932616	-1.14827	-1.52778	-1.43686	-0.831502	-2.27235	2.86653
										211.792	2.20368	-0.0150403	-0.54735	-0.709816	2.83259	2.2972	-2.35281	-2.37633		110.236	2.47506	0.989827	-2.54179	-2.70982	-2.19904	1.35964		211.792	0.110665	-1.06171	-1.48565	-1.4769	-0.697941	-2.17102	2.99399
										212.28	2.38751	-0.0335023	-0.457412	-0.572714	-3.09289	2.51734	-2.19265	-2.26119		110.49	2.55273	1.10236	-2.35401	-2.69104	-2.25245	1.78932		212.28	0.2777	-0.931459	-1.42994	-1.53811	-0.566528	-2.09162	3.1268
										212.768	2.56766	-0.0448973	-0.355492	-0.438252	-2.73102	2.72289	-2.03829	-2.15256		110.744	2.61967	1.19999	-2.15366	-2.68438	-2.29011	2.14758		212.768	0.437564	-0.772125	-1.35509	-1.58731	-0.442977	-2.02528	-3.00421
										213.256	2.73742	-0.0304923	-0.25511	-0.310207	-2.38453	2.92477	-1.88557	-2.03912		110.998	2.67721	1.2861	-1.93525	-2.68434	-2.28971	2.46229		213.256	0.516392	-0.591681	-1.26025	-1.59874	-0.332155	-2.00177	-2.85006
										213.744	2.87769	0.0259014	-0.154433	-0.180855	-2.06785	3.12239	-1.74269	-1.92977		111.252	2.72721	1.36834	-1.68021	-2.67982	-2.25041	2.74806		213.744	0.543406	-0.398333	-1.14737	-1.56706	-0.231576	-2.0006	-2.68289
										214.232	2.96479	0.103654	-0.0639713	-0.0508991	-1.78105	-2.9575	-1.60617	-1.81332		111.506	2.77153	1.45468	-1.33338	-2.66047	-2.18402	3.01062		214.232	0.443875	-0.195691	-1.02011	-1.49987	-0.135119	-2.02141	-2.52193
										214.72	2.95881	0.19142	0.0217373	0.0865494	-1.52411	-2.75161	-1.47636	-1.69193		111.76	2.80989	1.54992	-0.780377	-2.62287	-2.10367	-3.0348		214.72	0.38317	0.00990172	-0.88119	-1.40701	-0.0313244	-2.0145	-2.35471
										215.208	2.86845	0.256479	0.0953484	0.227598	-1.2953	-2.53775	-1.35155	-1.55524		112.014	2.8406	1.65407	-0.0485773	-2.57077	-2.01918	-2.82873		215.208	0.368102	0.215229	-0.733428	-1.29807	0.0859288	-1.98042	-2.19675
										215.696	2.78253	0.285727	0.166028	0.374674	-1.0934	-2.32157	-1.22677	-1.39815		112.268	2.86148	1.76342	0.524866	-2.51192	-1.93542	-2.66743		215.696	0.495078	0.411956	-0.578057	-1.17711	0.219798	-1.90064	-2.03203
										216.184	2.79843	0.258242	0.229913	0.52061	-0.918179	-2.10166	-1.10714	-1.21883		112.522	2.8734	1.87226	0.91125	-2.45424	-1.85305	-2.56609		216.184	0.654157	0.592398	-0.417472	-1.05179	0.36517	-1.79755	-1.86912
										216.672	2.90166	0.20688	0.299236	0.66516	-0.765213	-1.88368	-0.985501	-1.00617		112.776	2.8813	1.97436	1.21753	-2.40331	-1.76999	-2.52896		216.672	0.875873	0.740082	-0.253325	-0.922001	0.517192	-1.67061	-1.69336
										217.16	3.05816	0.168994	0.37197	0.800663	-0.629444	-1.6685	-0.875187	-0.773904		113.03	2.89302	2.06429	1.49413	-2.36062	-1.68357	-2.52367		217.16	1.08834	0.836156	-0.0898732	-0.797395	0.667588	-1.53271	-1.50807
										217.648	-3.05717	0.189726	0.459093	0.927014	-0.499278	-1.45977	-0.762935	-0.500243		113.284	2.9142	2.1384	1.75775	-2.32331	-1.59179	-2.49038		217.648	1.3103	0.857953	0.0688566	-0.676348	0.812908	-1.38761	-1.31375
										218.136	-2.89478	0.257445	0.556028	1.03953	-0.366577	-1.25984	-0.665104	-0.217679		113.538	2.94557	2.19622	2.01155	-2.2858	-1.49358	-2.39306		218.136	1.50589	0.814817	0.215628	-0.573399	0.95003	-1.23513	-1.10446
										218.624	-2.75652	0.366476	0.668735	1.14219	-0.222571	-1.06927	-0.556083	0.107428		113.792	2.98301	2.24097	2.25221	-2.24298	-1.38833	-2.23577		218.624	1.6769	0.765278	0.34432	-0.486488	1.08289	-1.08551	-0.942479
										219.112	-2.63421	0.490533	0.790016	1.23714	-0.0672487	-0.891918	-0.454275	0.422812		114.046	3.0209	2.27892	2.47042	-2.1933	-1.27555	-2.04161		219.112	1.82274	0.776594	0.447951	-0.434764	1.21552	-0.929339	-1.78205
										219.6	-2.51978	0.62508	0.922705	1.33344	0.0995717	-0.725164	-0.326387	0.761747		114.3	3.05521	2.31668	2.64366	-2.14046	-1.15518	-1.86138		219.6	1.93886	0.857035	0.527079	-0.407421	1.35414	-0.78547	2.9216
										220.088	-2.39184	0.751482	1.06052	1.43666	0.272065	-0.57569	-0.203182	1.06991		114.554	3.08582	2.35832	2.70203	-2.09362	-1.0283	-3.13029		220.088	2.05987	0.987552	0.589742	-0.408934	1.4993	-0.636183	3.05214
										220.576	-2.24811	0.869175	1.20565	1.55318	0.447831	-0.438579	-0.0513237	1.3694		114.808	3.11617	2.40365	2.34839	-2.06664	-0.897841	2.11731		220.576	2.16907	1.14281	0.655064	-0.397178	1.64758	-0.506757	-2.99858
										221.064	-2.08806	0.965196	1.35433	1.68531	0.621145	-0.324773	0.0791294	1.63818		115.062	-3.13244	2.44868	1.45775	-2.07424	-0.769341	2.34386		221.064	2.30726	1.30701	0.738379	-0.363149	1.7896	-0.368724	-2.83478
										221.552	-1.92402	1.045	1.50753	1.83365	0.790769	-0.225533	0.222195	1.88208		115.316	-3.09134	2.48738	1.22455	-2.12082	-0.652202	2.61683		221.552	2.43065	1.46865	0.8469	-0.277807	1.90909	-0.250476	-2.65967
										222.04	-1.76469	1.10827	1.66281	2	0.953115	-0.151837	0.292722	2.11506		115.57	-3.04498	2.51444	1.26713	-2.18494	-0.563581	2.89743		222.04	2.58266	1.62397	0.97375	-0.163971	1.98499	-0.114315	-2.58413
										222.528	-1.62176	1.17492	1.81748	2.18276	1.10865	-0.0813545	0.310788	2.32137		115.824	-2.99695	2.52877	1.37203	-2.22554	-0.540769	-3.11043		222.528	2.70734	1.77474	1.10682	-0.0151038	1.97979	0.0048931	-2.54127
										223.016	-1.50249	1.25571	1.96918	2.38781	1.25604	-0.0162871	0.0759248	2.53444		116.078	-2.95114	2.53574	1.48596	-2.21564	-0.681233	-2.85041		223.016	2.86088	1.92683	1.22799	0.134229	1.85403	0.145868	-2.60758
										223.504	-1.40972	1.36619	2.11051	2.61316	1.39701	0.0794378	-0.282733	2.71949		116.332	-2.90922	2.5458	1.59089	-2.15627	-1.15871	-2.61651		223.504	2.98428	2.08812	1.32045	0.288603	1.59145	0.262958	-2.63478
										223.992	-1.33863	1.505	2.24084	2.87214	1.53231	0.198745	-0.627949	2.91839		116.586	-2.87018	2.5682	1.68152	-2.0635	-1.67088	-2.42206		223.992	-3.14137	2.26171	1.37343	0.404652	1.30353	0.393434	-2.65695
										224.48	-1.27452	1.66959	2.35087	-3.11872	1.66394	0.374353	-0.711268	3.08351		116.84	-2.83082	2.60627	1.76029	-1.95644	-1.83221	-2.28099		224.48	-3.01365	2.44912	1.39915	0.481089	1.12904	0.484392	-2.57966
										224.968	-1.20265	1.85281	2.4484	-2.7675	1.79289	0.592913	-0.758677	-3.02271		117.094	-2.78878	2.65686	1.83419	-1.8542	-1.80429	-2.20048		224.968	-2.85279	2.64444	1.4329	0.453283	1.07561	0.578286	-2.50092
										225.456	-1.11149	2.04206	2.52895	-2.35595	1.9163	0.916834	-0.728385	-2.88975		117.348	-2.7438	2.71438	1.91067	-1.77697	-1.69709	-2.16498		225.456	-2.72662	2.8438	1.50865	0.347481	1.11178	0.625038	-2.37605
										225.944	-1.00189	2.23505	2.61307	-1.87292	2.02716	1.46793	-0.717056	-2.75267		117.602	-2.69866	2.77428	1.99382	-1.74727	-1.55315	-2.13446		225.944	-2.57491	3.03675	1.63487	0.183786	1.18933	0.684333	-2.28025
										226.432	-0.877378	2.40596	2.69547	-1.37106	2.09711	2.69445	-0.640167	-2.67204		117.856	-2.65676	2.83637	2.08326	-1.78521	-1.39283	-2.07253		226.432	-2.46203	-3.06469	1.80226	0.115514	1.28137	0.715597	-2.17026
										226.92	-0.748616	2.56127	2.79622	-0.916412	2.04763	-2.58738	-0.559242	-2.59225		118.11	-2.62068	2.90417	2.17528	-1.88802	-1.2294	-1.9698		226.92	-2.32795	-2.90589	1.99754	0.108037	1.35201	0.786071	-2.08697
										227.408	-0.621236	2.62606	2.89501	-0.533768	1.53726	-2.12198	-0.409058	-2.57011		118.364	-2.58895	2.98305	2.26504	-2.00857	-1.07491	-1.83458		227.408	-2.22709	-2.77301	2.20768	0.185389	1.38514	0.850424	-1.98167
										227.896	-0.50421	2.45618	3.00799	-0.230229	0.64326	-1.77922	-0.260387	-2.53049		118.618	-2.55654	3.07578	2.34829	-2.0887	-0.945114	-1.6791		227.896	-2.10255	-2.67608	2.42494	0.260332	1.38567	0.960986	-1.87231
										228.384	-0.396719	0.274032	3.10123	0.0272701	0.404201	-1.48659	-0.060889	-2.52025		118.872	-2.51554	-3.10165	2.42299	-2.11069	-0.867362	-1.51293		228.384	-1.99936	-2.61209	2.6392	0.353771	1.40233	1.07236	-1.72965
										228.872	-0.299536	0.0661575	-3.08743	0.238798	0.394269	-1.21694	0.11931	-2.45757		119.126	-2.45957	-2.988	2.48977	-2.09015	-0.901484	-1.34196		228.872	-1.87474	-2.58495	2.84666	0.384217	1.47434	1.22065	-1.56943
										229.36	-0.202943	0.130607	-3.04511	0.431231	0.454283	-0.958424	0.333601	-2.39454		119.38	-2.38501	-2.87333	2.55203	-2.05014	-1.15564	-1.16825		229.36	-1.76422	-2.57886	3.03472	0.385379	1.60968	1.37399	-1.39343
										229.848	-0.103295	0.221293	-3.03778	0.600736	0.532531	-0.7171	0.517906	-2.27017		119.634	-2.29259	-2.76581	2.61458	-2.01096	-1.57491	-0.989219		229.848	-1.64582	-2.58326	-3.08384	0.308748	1.79115	1.54851	-1.20458
										230.336	0.00788225	0.380451	3.05476	0.765146	0.628596	-0.481092	0.728403	-2.13684		119.888	-2.18523	-2.67195	2.68271	-1.98707	-1.80594	-0.797815		230.336	-1.53637	-2.56676	-2.96023	0.27611	1.99607	1.73254	-1.02842
										230.824	0.128948	0.550738	2.55698	0.918087	0.73392	-0.267565	0.913306	-1.95632		120.142	-2.06814	-2.59586	2.76102	-1.9835	-1.82575	-0.581509		230.824	-1.43499	-2.52137	-2.86917	0.274262	2.21059	1.91514	-0.844395
										231.312	0.262865	0.752188	1.94718	1.06819	0.854049	-0.0635204	1.12873	-1.76536		120.396	-1.94704	-2.53572	2.85351	-1.99192	-1.7448	-0.324179		231.312	-1.32812	-2.43617	-2.80008	0.367604	2.41017	2.11168	-0.699531
										231.8	0.404999	0.949181	1.76871	1.20719	0.98157	0.101724	1.34479	-1.54906		120.65	-1.82889	-2.48491	2.96316	-1.99441	-1.62416	-0.000988371		231.8	-1.23899	-2.32983	-2.68714	0.478079	2.59014	2.27766	-0.542394
										232.288	0.556858	1.15098	1.78286	1.33716	1.11619	0.236782	1.6026	-1.31712		120.904	-1.72119	-2.43351	3.09215	-1.97586	-1.49755	0.428487		232.288	-1.11908	-2.2121	-2.49745	0.632339	2.721	2.46498	-0.437312
										232.776	0.713571	1.33684	1.8879	1.45214	1.24839	0.287629	1.91359	-1.08493		121.158	-1.633	-2.37523	-3.0421	-1.93309	-1.39034	1.03295		232.776	-1.03303	-2.11186	-2.16768	0.767528	2.81665	2.59252	-0.295063
										233.264	0.875049	1.51056	2.02367	1.55418	1.37273	0.255798	2.27341	-0.820047		121.412	-1.57451	-2.30881	-2.87394	-1.87316	-1.32626	1.81205		233.264	-0.896639	-2.04236	-1.66516	0.91199	2.86494	2.7626	-0.197145
										233.752	1.03473	1.6675	2.18862	1.64617	1.47793	0.0859648	2.78124	-0.581015		121.666	-1.55596	-2.23995	-2.68894	-1.80796	-1.32272	2.5374		233.752	-0.840848	-2.01627	-0.976307	1.0239	2.92646	2.8608	-0.0276582
										234.24	1.18892	1.81136	2.34977	1.73494	1.55482	-0.100279	-2.98157	-0.26474		121.92	-1.58212	-2.17718	-2.49052	-1.75021	-1.3702	3.08022		234.24	-0.730053	-2.00048	-0.292808	1.13638	2.99321	3.04379	0.103793
										234.728	1.32866	1.95552	2.52535	1.82995	1.59634	-0.287249	-2.36293	0.0110013		122.174	-1.64295	-2.13124	-2.28317	-1.71171	-1.4219	-2.78997		234.728	-0.772534	-1.95538	0.189986	1.22668	3.11111	-3.12583	0.325972
										235.216	1.44748	2.09663	2.67922	1.93361	1.60804	-0.41477	-1.88872	0.446339		122.428	-1.71141	-2.10847	-2.0717	-1.70144	-1.43212	-2.45546		235.216	-0.732859	-1.84923	0.551065	1.32545	-3.05533	-2.89591	0.507268
										235.704	1.53869	2.25404	2.83941	2.05036	1.6135	-0.584411	-1.48438	0.845555		122.682	-1.761	-2.10647	-1.86118	-1.72196	-1.39347	-2.17792		235.704	-0.822692	-1.69278	0.811974	1.41658	-2.89862	-2.7439	0.786671
										236.192	1.60278	2.39593	2.95994	2.17156	1.64234	-0.728245	-1.15523	1.34782		122.936	-1.7838	-2.10695	-1.65587	-1.76433	-1.32266	-1.94656		236.192	-0.722897	-1.50162	1.03897	1.51483	-2.7575	-2.47378	1.0348
										236.68	1.64876	2.53665	3.07562	2.29798	1.7121	-0.831392	-0.90908	1.77912		123.19	-1.79073	-2.08587	-1.45802	-1.80774	-1.23884	-1.75204		236.68	-0.694905	-1.29424	1.2386	1.61334	-2.55398	-2.28469	1.3782
										237.168	1.69119	2.55469	3.12464	2.41556	1.8216	-0.825342	-0.671791	2.13274		123.444	-1.79907	-2.02504	-1.26583	-1.82921	-1.15392	-1.57895		237.168	-0.468661	-1.0861	1.44409	1.71688	-2.32715	-1.99664	1.76653
										237.656	1.74273	2.26283	-3.12961	2.52927	1.96346	-0.754273	-0.513188	2.48988		123.698	-1.82356	-1.92167	-1.07117	-1.81578	-1.07175	-1.40881		237.656	-0.366679	-0.874926	1.65866	1.84396	-1.98075	-1.75275	2.20823
										238.144	1.80522	1.3937	3.09804	2.62754	2.12546	-0.62185	-0.331285	2.75162		123.952	-1.86491	-1.77961	-0.858728	-1.76684	-0.989926	-1.22783		238.144	-0.0723543	-0.664161	1.88577	1.98379	-1.55202	-1.45883	3.04318
										238.632	1.87641	1.13527	3.05756	2.72688	2.30302	-0.471061	-0.209439	3.06294		124.206	-1.90783	-1.60436	-0.603623	-1.68941	-0.907042	-1.03218		238.632	0.0384649	-0.425995	2.13452	2.18237	-1.05467	-1.10124	-2.5889
										239.12	1.94885	1.21051	2.99614	2.82174	2.48725	-0.297733	-0.0394735	-2.99367		124.46	-1.92938	-1.36114	-0.267205	-1.59339	-0.827551	-0.827763		239.12	0.36164	-0.164732	2.3794	2.38212	-0.524665	-0.811831	-1.64846
										239.608	2.025	1.35273	3.01768	2.9346	2.68153	-0.132814	0.0906359	-2.71717		124.714	-1.91897	1.86719	0.202057	-1.48981	-0.766457	-0.625832		239.608	0.458837	0.147576	2.67445	2.69044	-0.104061	-0.226181	-0.935524
										240.096	2.10611	1.52511	3.0429	3.05375	2.88053	0.0338522	0.274448	-2.51923		124.968	-1.87926	2.10372	0.727357	-1.39078	-0.745075	-0.442213		240.096	0.799221	0.486836	2.90476	2.94489	0.328497	0.0523064	-0.675707
										240.584	2.20593	1.69308	3.13165	-3.08883	3.09389	0.177011	0.423753	-2.29012		125.222	-1.8219	2.32617	1.03231	-1.31024	-0.779116	-0.293695		240.584	0.885531	0.885796	-1.2492	-2.68376	0.649025	1.16961	0.580524
										241.072	2.3246	1.83878	-3.08641	-2.94975	-2.96608	0.312424	0.614867	-2.14233		125.476	-1.75761	2.54817	1.12688	-1.26379	-0.845777	-0.194844		241.072	1.25699	1.32863	0.625709	0.623736	1.03469	-2.82714	-2.04235
										241.56	2.47021	1.96167	-2.98482	-2.80223	-2.7214	0.423771	0.769831	-1.99561		125.73	-1.69437	2.76734	1.22822	-1.26406	-0.884314	-0.141927
										242.048	2.6276	2.03518	-2.92085	-2.67512	-2.46158	0.536022	0.949578	-1.94631		125.984	-1.6336	2.98279	1.40184	-1.30821	-0.853115	-0.104858
										242.536	2.79687	2.0947	-2.82287	-2.55801	-2.17667	0.640797	1.09283	-1.91815		126.238	-1.57148	-3.09296	1.62571	-1.36651	-0.757866	-0.0433204
										243.024	2.94615	2.13033	-2.75216	-2.48074	-1.87364	0.760995	1.24379	-1.96651		126.492	-1.50116	-2.89604	1.87443	-1.39927	-0.622356	0.0576013
										243.512	3.06673	2.20592	-2.63469	-2.423	-1.54844	0.882525	1.36122	-1.95206		126.746	-1.41766	-2.71521	2.13133	-1.38775	-0.472431	0.188586
										244	3.10124	2.29052	-2.53006	-2.40571	-1.20638	1.0156	1.4708	-1.92961		127	-1.32163	-2.55411	2.38553	-1.33759	-0.331352	0.327321
										244.488	3.06648	2.42568	-2.37833	-2.3885	-0.858733	1.14205	1.55448	-1.80914		127.254	-1.21923	-2.41742	2.6285	-1.26366	-0.225495	0.449871
										244.976	3.00678	2.54436	-2.23791	-2.39158	-0.506675	1.2658	1.6221	-1.66685		127.508	-1.12353	-2.30441	2.85411	-1.18053	-0.182053	0.529982
										245.464	3.07371	2.69183	-2.06542	-2.37571	-0.176172	1.37449	1.68273	-1.47957		127.762	-1.05151	-2.21058	3.05781	-1.09941	-0.218596	0.549455
										245.952	-3.03071	2.78041	-1.90924	-2.37952	0.146243	1.47333	1.73364	-1.25506		128.016	-1.0258	-2.12475	-3.04361	-1.02818	-0.303551	0.515119
										246.44	-2.73167	2.88232	-1.7451	-2.36482	0.437664	1.56133	1.80497	-1.05055		128.27	-1.05822	-2.03728	-2.87874	-0.971221	-0.364834	0.474804
										246.928	-2.37516	2.8976	-1.6051	-2.36801	0.720645	1.64447	1.86875	-0.761931		128.524	-1.12888	-1.94235	-2.71917	-0.930196	-0.361437	0.475902
										247.416	-1.96197	2.95277	-1.49076	-2.33519	0.977276	1.72724	1.96882	-0.591634		128.778	-1.17645	-1.84199	-2.55173	-0.904051	-0.306319	0.530935
										247.904	-1.53736	2.94377	-1.40891	-2.29498	1.22157	1.80654	2.0426	-0.216814		129.032	-1.15812	-1.74115	-2.36592	-0.89024	-0.225073	0.625438
										248.392	-1.12186	3.02637	-1.37894	-2.20003	1.43845	1.88766	2.16153	-0.390187		129.286	-1.07164	-1.64564	-2.15818	-0.884913	-0.139496	0.742252
										248.88	-0.727231	3.05133	-1.35793	-2.08506	1.626	1.95947	2.22941	-2.97074		129.54	-0.936857	-1.55774	-1.93048	-0.884	-0.059006	0.865094
										249.368	-0.376921	-3.10852	-1.35721	-1.92437	1.77076	2.0372	2.36015	-2.41512		129.794	-0.771291	-1.47589	-1.68924	-0.882785	0.0156504	0.981044
										249.856	-0.053826	-3.07481	-1.31011	-1.74675	1.85131	2.10927	2.41981	-2.32828		130.048	-0.591263	-1.39603	-1.44323	-0.876539	0.0926178	1.07701
										250.344	0.215083	-2.94227	-1.26867	-1.54505	1.86137	2.20362	2.56796	-2.00381		130.302	-0.406518	-1.31424	-1.20333	-0.86007	0.178196	1.14364
										250.832	0.448149	-2.94586	-1.17148	-1.32982	1.79973	2.30014	2.62022	-1.80403		130.556	-0.228647	-1.22955	-0.982453	-0.829019	0.274857	1.17993
										251.32	0.614119	-2.83871	-1.11569	-1.11756	1.73404	2.42931	2.78532	-1.56119		130.81	-0.0637126	-1.14127	-0.794621	-0.780277	0.377033	1.20236
										251.808	0.73305	-2.95795	-0.989728	-0.893489	1.71276	2.5519	2.81685	-1.33202		131.064	0.0791017	-1.0487	-0.652153	-0.713494	0.477742	1.23815
										252.296	0.798556	-2.93143	-0.928945	-0.71352	1.75844	2.70346	2.98922	-1.17539		131.318	0.198721	-0.946681	-0.555872	-0.630714	0.569329	1.30804
										252.784	0.867984	3.04074	-0.753199	-0.530559	1.8453	2.8254	2.9826	-0.94447		131.572	0.293003	-0.830413	-0.486428	-0.536643	0.650469	1.41481
										253.272	0.958881	3.04121	-0.660285	-0.469341	1.96132	2.96835	-3.12341	-0.900613		131.826	0.370778	-0.694162	-0.410399	-0.437336	0.724644	1.54986
										253.76	1.10009	2.72229	-0.410304	-0.417846	2.06886	3.05051	3.10715	-0.68786		132.08	0.436432	-0.538717	-0.305462	-0.34016	0.800852	1.7006
										254.248	1.27323	2.77814	-0.279736	-0.514474	2.16678	-3.13511	-2.98395	-0.759901		132.334	0.499227	-0.365772	-0.169023	-0.252261	0.885176	1.8545
										254.736	1.47451	2.47206	0.0333676	-0.45814	2.2046	-3.13683	-3.08423	-0.539858		132.588	0.557673	-0.183955	-0.0106479	-0.180106	0.979484	1.99972
										255.224	1.68807	2.49829	0.189722	-0.415089	2.19661	-3.11412	-2.85712	-0.6399		132.842	0.616495	-0.000710628	0.158562	-0.126744	1.07879	2.12318
										255.712	1.90375	2.26089	0.531502	-0.174495	2.11116	3.07098	-3.00455	-0.341824		133.096	0.675966	0.167852	0.328614	-0.0903883	1.17607	2.21038
										256.2	2.11786	2.34838	0.701133	-0.00302426	2.036	3.06185	-2.70906	-0.411006		133.35	0.747765	0.303516	0.492174	-0.0626151	1.26317	2.24345
										256.688	2.31316	2.2411	1.01849	0.31281	1.98992	2.9705	-2.93071	-0.0362088		133.604	0.837889	0.368525	0.643383	-0.0319128	1.33526	2.21255
										257.176	2.49721	2.38536	1.17699	0.507657	2.02321	3.03545	-2.52072	-0.112833		133.858	0.955234	0.320588	0.778915	0.0121365	1.39171	2.13511
										257.664	2.64296	2.27314	1.39323	0.805319	2.0953	3.01891	-3.01528	0.2845		134.112	1.09772	0.156372	0.898282	0.0739883	1.43829	2.06735
										258.152	2.77281	2.39277	1.47212	0.972277	2.22396	-3.12676	-2.31281	0.153374		134.366	1.26362	0.0152869	1.00587	0.152682	1.48416	2.05503
										258.64	2.85147	2.19688	1.50978	1.20625	2.36058	-3.12667	2.02904	0.533893		134.62	1.44547	-0.00191841	1.11014	0.242241	1.53827	2.10479
										259.128	2.92901	2.28096	1.44477	1.36141	2.54235	-2.96962	-0.61651	0.359533		134.874	1.63737	0.0908461	1.22098	0.334029	1.60522	2.19807
										259.616	2.96514	2.0671	1.45707	1.56293	2.7013	-3.05323	1.35299	0.750706		135.128	1.83261	0.243664	1.34473	0.416596	1.68484	2.31502
										260.104	3.0485	2.19141	1.45355	1.79127	2.91055	-2.89612	0.941883	0.612917		135.382	2.02472	0.430888	1.48202	0.478017	1.77368	2.43618
										260.592	3.12251	1.92354	1.55956	1.96122	2.98527	2.96229	1.37446	1.11457		135.636	2.2111	0.63095	1.62815	0.508827	1.86649	2.54694
																				135.89	2.38883	0.835971	1.77532	0.511134	1.95863	2.63108
																				136.144	2.56505	1.03483	1.91481	0.50365	2.04612	2.67858
																				136.398	2.74451	1.22302	2.03912	0.513751	2.12813	2.68219
																				136.652	2.94196	1.39184	2.14478	0.557166	2.20495	2.65381
																				136.906	-3.12343	1.53533	2.23443	0.632829	2.27961	2.61323
																				137.16	-2.87607	1.64523	2.31681	0.728864	2.35377	2.58849
																				137.414	-2.60658	1.71413	2.40174	0.830904	2.4303	2.58892
																				137.668	-2.31142	1.73897	2.49497	0.924054	2.51003	2.62154
																				137.922	-2.00367	1.72311	2.59539	0.994626	2.59642	2.67657
																				138.176	-1.69151	1.68766	2.69729	1.03051	2.69116	2.73729
																				138.43	-1.47337	1.66341	2.79271	1.02632	2.79745	0.329495
																				138.684	2.69456	1.68307	2.87524	0.990028	2.91338	0.0277332
																				138.938	2.82853	1.76196	2.94226	0.946587	3.03578	0.182082
																				139.192	-3.04481	1.90659	2.99804	0.92427	-3.12923	0.371278
																				139.446	-2.58769	2.11637	3.0521	0.938779	-3.02825	0.580423
																				139.7	-2.08431	2.43283	3.11552	0.989525	-2.9667	0.798026
																				139.954	-1.56851	3.12449	-3.08857	1.06825	-2.96583	1.01822
																				140.208	-1.0632	-1.22187	-2.99273	1.16444	-3.03696	1.2322
																				140.462	-0.588999	-0.572915	-2.88349	1.26895	3.13988	1.4319
																				140.716	-0.164721	-0.22054	-2.76478	1.37428	3.0574	1.60691
																				140.97	0.218808	0.0759755	-2.64005	1.47549	3.03016	1.74646
																				141.224	0.553943	0.336006	-2.51048	1.57006	3.04498	1.84202
																				141.478	0.851495	0.570372	-2.37604	1.65798	3.08652	1.89332
																				141.732	1.10292	0.767388	-2.23533	1.7407	-3.13913	1.91538
																				141.986	1.309	0.924751	-2.08732	1.81934	-3.06159	1.93097
																				142.24	1.4593	1.03425	-1.9308	1.89294	-2.96046	1.95675
																				142.494	1.55199	1.10724	-1.76462	1.9566	-2.83133	1.99435
																				142.748	1.59559	1.16344	-1.58575	2.00155	-2.67912	2.03974
																				143.002	1.61868	1.23117	-1.38759	2.01611	-2.51018	2.08991
																				143.256	1.65481	1.32025	-1.15588	1.99269	-2.33748	2.14853
																				143.51	1.71893	1.42761	-0.858796	1.93808	-2.17465	2.21989
																				143.764	1.80813	1.53702	-0.423967	1.8797	-2.04271	2.30608
																				144.018	1.90578	1.62797	0.265838	1.84759	-1.96532	2.40145
																				144.272	1.99747	1.67525	1.04887	1.85454	-1.96296	2.49693
																				144.526	2.06345	1.65608	1.57457	1.89634	-2.01609	2.57973
																				144.78	2.1004	1.57724	1.88835	1.96441	-2.05926	2.64158
																				145.034	2.11344	1.49528	2.08044	2.05232	-2.04366	2.68052
																				145.288	2.13676	1.46937	2.18592	2.15768	-1.98446	2.70914
																				145.542	2.1921	1.50934	2.22194	2.27929	-1.93221	2.74463
																				145.796	2.29253	1.59323	2.21728	2.41584	-1.98228	2.80187
																				146.05	2.4232	1.69634	2.21212	2.5633	-2.26817	2.88279
																				146.304	2.57413	1.79987	2.2384	2.71617	-2.64925	2.98493
																				146.558	2.71978	1.89165	2.30425	2.8658	-2.77234	3.10221
																				146.812	2.84579	1.97068	2.40365	3.00179	-2.70703	-3.05061
																				147.066	2.91317	2.04344	2.52509	3.10743	-2.55967	-2.91006
																				147.32	2.89176	2.12371	2.6575	-3.12618	-2.38667	-2.76011
																				147.574	2.73921	2.21818	2.78938	3.10663	-2.21331	-2.60655
																				147.828	2.52921	2.32851	2.91023	2.92286	-2.06198	-2.4577
																				148.082	2.37612	2.4453	3.01001	2.68838	-1.9503	-2.33273
																				148.336	2.33101	2.55988	3.08413	2.56604	-1.90189	-2.26337
																				148.59	2.35463	2.65842	3.13711	2.58006	-1.9373	-2.3068
																				148.844	2.42587	2.73508	-3.09748	2.68221	-2.06539	-2.50179
																				149.098	2.52084	2.78425	-3.03428	2.83062	-2.24934	-2.73409
																				149.352	2.63663	2.81489	-2.94552	2.9989	-2.42685	-2.83354
																				149.606	2.75947	2.83493	-2.83294	-3.11811	-2.54822	-2.81336
																				149.86	2.88881	2.85852	-2.70518	-2.97461	-2.6095	-2.73652
																				150.114	3.0099	2.88702	-2.57453	-2.87928	-2.61471	-2.66022
																				150.368	3.12006	2.9248	-2.45351	-2.85404	-2.58	-2.63513
																				150.622	-3.08107	2.9677	-2.35546	-2.89468	-2.51318	-2.742
																				150.876	-3.02798	3.0198	-2.29242	-2.94175	-2.42608	-3.03175
																				151.13	-3.01043	3.07773	-2.27256	-2.93348	-2.32286	2.95146
																				151.384	-3.00376	-3.13921	-2.29148	-2.85842	-2.21101	2.84215
																				151.638	-2.98755	-3.0721	-2.32796	-2.74067	-2.09447	2.87577
																				151.892	-2.93278	-3.00614	-2.35233	-2.607	-1.98212	2.98556
																				152.146	-2.84189	-2.95113	-2.34704	-2.48355	-1.88275	3.12983
																				152.4	-2.71594	-2.90712	-2.31186	-2.39224	-1.8091	-2.99368
																				152.654	-2.57331	-2.87702	-2.25886	-2.35098	-1.7699	-2.8378
																				152.908	-2.42248	-2.85046	-2.20424	-2.35724	-1.76391	-2.70268
																				153.162	-2.28358	-2.82233	-2.16614	-2.38239	-1.77068	-2.62276
																				153.416	-2.16914	-2.78238	-2.15966	-2.38957	-1.76404	-2.65419
																				153.67	-2.10079	-2.73395	-2.18944	-2.37177	-1.73108	-2.8692
																				153.924	-2.08279	-2.67793	-2.23808	-2.34852	-1.67992	3.12355
																				154.178	-2.10161	-2.62474	-2.27281	-2.35477	-1.62794	2.98631
																				154.432	-2.10955	-2.57602	-2.26835	-2.41608	-1.59125	3.01077
																				154.686	-2.07835	-2.53581	-2.22016	-2.52342	-1.57196	3.11859
																				154.94	-2.00206	-2.49539	-2.1352	-2.61907	-1.55246	-3.01735
																				155.194	-1.9016	-2.44979	-2.02345	-2.66313	-1.50687	-2.85883
																				155.448	-1.79444	-2.38941	-1.89347	-2.65909	-1.42145	-2.70419
																				155.702	-1.70093	-2.31688	-1.75323	-2.63186	-1.30023	-2.57061
																				155.956	-1.63103	-2.23472	-1.61068	-2.5948	-1.15594	-2.47207
																				156.21	-1.58509	-2.15558	-1.47534	-2.54782	-1.00488	-2.42662
																				156.464	-1.54704	-2.08963	-1.35914	-2.4776	-0.86155	-2.44041
																				156.718	-1.49427	-2.05274	-1.27675	-2.37501	-0.741691	-2.50027
																				156.972	-1.41283	-2.05191	-1.24371	-2.23847	-0.655162	-2.56279
																				157.226	-1.30054	-2.08561	-1.26742	-2.07613	-0.606748	-2.59481
																				157.48	-1.16717	-2.12787	-1.33309	-1.89893	-0.582415	-2.58496
																				157.734	-1.02002	-2.15178	-1.40308	-1.72076	-0.560799	-2.54419
																				157.988	-0.873837	-2.13889	-1.44521	-1.55712	-0.519191	-2.48122
																				158.242	-0.73159	-2.09513	-1.45055	-1.42792	-0.454992	-2.40719
																				158.496	-0.606386	-2.02968	-1.42421	-1.3584	-0.373089	-2.32722
																				158.75	-0.48948	-1.95771	-1.37245	-1.37104	-0.290899	-2.25014
																				159.004	-0.382977	-1.88701	-1.29952	-1.45502	-0.222859	-2.18174
																				159.258	-0.260105	-1.82413	-1.20883	-1.54199	-0.190536	-2.13085
																				159.512	-0.118259	-1.76664	-1.10529	-1.56911	-0.199899	-2.09985
																				159.766	0.0645605	-1.71008	-0.995377	-1.53062	-0.240418	-2.08679
																				160.02	0.274275	-1.64752	-0.887436	-1.44887	-0.26603	-2.07788
																				160.274	0.519125	-1.57713	-0.789926	-1.34571	-0.245872	-2.05909
																				160.528	0.775188	-1.50181	-0.71095	-1.23735	-0.170242	-2.01868
																				160.782	1.04174	-1.42862	-0.65452	-1.13469	-0.0582098	-1.9564
																				161.036	1.28584	-1.36647	-0.61863	-1.04624	0.0743297	-1.87509
																				161.29	1.47507	-1.31961	-0.592114	-0.975127	0.201814	-1.78116
																				161.544	1.51198	-1.28725	-0.5602	-0.919901	0.305605	-1.67768
																				161.798	1.26621	-1.25737	-0.51042	-0.870589	0.355358	-1.5662
																				162.052	0.955184	-1.21933	-0.439727	-0.81764	0.341819	-1.44498
																				162.306	0.930267	-1.16458	-0.352368	-0.755771	0.287672	-1.31058
																				162.56	1.05859	-1.09924	-0.260225	-0.694495	0.273531	-1.16034
																				162.814	1.25743	-1.03141	-0.180072	-0.652818	0.340194	-0.989822
																				163.068	1.47435	-0.980722	-0.13728	-0.659828	0.492715	-0.797701
																				163.322	1.69849	-0.959785	-0.160209	-0.725522	0.706994	-0.564205
																				163.576	1.92322	-0.986651	-0.259033	-0.810771	0.976724	-0.0559919
																				163.83	2.14114	-1.05289	-0.378293	-0.841495	1.29674	2.75341
																				164.084	2.35537	-1.14125	-0.43641	-0.79219	1.68599	3.06185
																				164.338	2.55105	-1.21861	-0.409826	-0.679572	2.18134	-2.98056
																				164.592	2.7313	-1.28229	-0.324638	-0.532827	2.79985	-2.75295
																				164.846	2.87185	-1.34065	-0.212389	-0.373416	-2.84779	-2.54269
																				165.1	2.97372	-1.41421	-0.103804	-0.221122	-2.38382	-2.35116
																				165.354	3.01089	-1.50285	-0.0296199	-0.0891742	-2.08324	-2.19333
																				165.608	3.00746	-1.5853	-0.0303761	0.00539762	-1.88834	-2.08501
																				165.862	2.98187	-1.62888	-0.141205	0.0449638	-1.73194	-2.05931
																				166.116	2.9958	-1.61834	-0.334103	-0.0109052	-1.57846	-2.14867
																				166.37	3.05493	-1.55929	-0.490044	-0.213692	-1.4122	-2.34564
																				166.624	-3.11299	-1.46496	-0.549214	-0.523636	-1.23302	-2.53565
																				166.878	-2.96609	-1.34816	-0.535017	-0.718481	-1.04936	-2.63693
																				167.132	-2.78902	-1.2211	-0.486884	-0.732931	-0.867269	-2.65323
																				167.386	-2.60177	-1.09144	-0.432055	-0.629487	-0.701329	-2.62588
																				167.64	-2.40529	-0.971136	-0.391845	-0.46494	-0.561094	-2.57779
																				167.894	-2.21564	-0.867519	-0.379628	-0.269616	-0.473638	-2.53056
																				168.148	-2.03644	-0.797475	-0.401266	-0.0661135	-0.460126	-2.49084
																				168.402	-1.88352	-0.768423	-0.442955	0.130463	-0.546611	-2.46369
																				168.656	-1.76534	-0.787846	-0.477018	0.301822	-0.68153	-2.43777
																				168.91	-1.69479	-0.82794	-0.477063	0.432069	-0.783683	-2.4003
																				169.164	-1.66881	-0.855325	-0.43703	0.505021	-0.808418	-2.33522
																				169.418	-1.66631	-0.838232	-0.363743	0.526481	-0.791122	-2.23997
																				169.672	-1.6496	-0.781953	-0.270321	0.530834	-0.76796	-2.11697
																				169.926	-1.59546	-0.6949	-0.167269	0.567646	-0.788687	-1.97704
																				170.18	-1.50152	-0.597265	-0.0632211	0.655437	-0.874535	-1.831
																				170.434	-1.37905	-0.494898	0.0383283	0.788919	-1.0118	-1.69358
																				170.688	-1.24561	-0.399548	0.135737	0.949487	-1.1187	-1.58124
																				170.942	-1.1143	-0.306353	0.230413	1.12107	-1.15098	-1.51536
																				171.196	-1.0066	-0.219186	0.322385	1.28439	-1.1126	-1.51876
																				171.45	-0.928285	-0.128641	0.411864	1.41714	-1.03278	-1.59818
																				171.704	-0.889192	-0.0408062	0.497049	1.48026	-0.930833	-1.71495
																				171.958	-0.858729	0.048727	0.577914	1.40691	-0.825856	-1.80246
																				172.212	-0.816432	0.127225	0.654743	1.14617	-0.726131	-1.82774
																				172.466	-0.730224	0.1959	0.730059	0.869824	-0.642741	-1.79941
																				172.72	-0.616652	0.241008	0.804503	0.771198	-0.574924	-1.73485
																				172.974	-0.478374	0.268445	0.877415	0.819517	-0.522495	-1.64931
																				173.228	-0.358903	0.270741	0.944933	0.944521	-0.471109	-1.55299
																				173.482	-0.274078	0.263997	1.00463	1.11054	-0.411973	-1.45439
																				173.736	-0.293056	0.248311	1.05738	1.29398	-0.33287	-1.36158
																				173.99	-0.402682	0.246164	1.11119	1.47902	-0.236433	-1.28198
																				174.244	-0.543498	0.25856	1.1765	1.64811	-0.123974	-1.22286
																				174.498	-0.575004	0.302701	1.26148	1.78238	-0.008183	-1.18603
																				174.752	-0.526742	0.370315	1.36669	1.8664	0.103204	-1.1673
																				175.006	-0.418151	0.465986	1.48682	1.90386	0.192302	-1.15222
																				175.26	-0.313227	0.573714	1.61235	1.93639	0.246821	-1.12582
																				175.514	-0.209632	0.69178	1.73186	2.01267	0.246107	-1.07642
																				175.768	-0.13725	0.804197	1.8331	2.15244	0.189989	-1.00301
																				176.022	-0.0536832	0.910245	1.90413	2.34397	0.0967985	-0.908472
																				176.276	0.03955	1.00087	1.93887	2.57125	0.0198948	-0.801421
																				176.53	0.180852	1.08344	1.9436	2.81501	-0.0115901	-0.689221
																				176.784	0.343647	1.15937	1.94208	3.06218	0.0123403	-0.583683
																				177.038	0.537296	1.23964	1.96042	-2.99174	0.0764859	-0.494174
																				177.292	0.725186	1.32382	2.01176	-2.80219	0.172604	-0.433722
																				177.546	0.905914	1.41396	2.08952	-2.69384	0.28622	-0.405432
																				177.8	1.03978	1.50511	2.17495	-2.69098	0.411751	-0.403968
																				178.054	1.1164	1.59717	2.22582	-2.74317	0.537192	-0.403577
																				178.308	1.11776	1.69215	2.12538	-2.71204	0.656232	-0.383449
																				178.562	1.10735	1.794	1.47998	-2.5615	0.755314	-0.331988
																				178.816	1.14738	1.90904	0.778832	-2.31959	0.82597	-0.258708
																				179.07	1.27546	2.0337	0.664967	-2.02828	0.857237	-0.174097
																				179.324	1.46784	2.16767	0.73365	-1.71089	0.855381	-0.094988
																				179.578	1.70569	2.29233	0.860007	-1.39042	0.838668	-0.0284845
																				179.832	1.97139	2.40022	1.00559	-1.08963	0.839105	0.0175884
																				180.086	2.24865	2.45696	1.15703	-0.835627	0.869439	0.0488503
																				180.34	2.53508	2.45845	1.30594	-0.670171	0.929742	0.0667532
																				180.594	2.81236	2.39557	1.4476	-0.604255	1.00349	0.0790399
																				180.848	3.08372	2.3435	1.57678	-0.580377	1.07712	0.081639
																				181.102	-2.96087	2.34091	1.68787	-0.483914	1.1342	0.0797899
																				181.356	-2.75832	2.41902	1.77432	-0.300719	1.16847	0.0751336
																				181.61	-2.64345	2.5452	1.83035	-0.0536384	1.17762	0.0834974
																				181.864	-2.63811	2.72058	1.8571	0.217605	1.17032	0.108146
																				182.118	-2.76075	2.91558	1.86704	0.498173	1.15077	0.152668
																				182.372	-2.84868	-3.13906	1.88318	0.764655	1.12268	0.202661
																				182.626	-2.83428	-2.89866	1.92374	1.00641	1.08435	0.24984
																				182.88	-2.70939	-2.62441	1.9946	1.19405	1.04861	0.279784
																				183.134	-2.54655	-2.33234	2.08942	1.28355	1.03244	0.298046
																				183.388	-2.35784	-1.99798	2.19913	1.17412	1.05464	0.313015
																				183.642	-2.18906	-1.62531	2.31387	0.84908	1.11471	0.346761
																				183.896	-2.04766	-1.19595	2.42874	0.627128	1.20604	0.402132
																				184.15	-1.96874	-0.689217	2.54084	0.644245	1.31445	0.478129
																				184.404	-1.93919	-0.13311	2.65321	0.788555	1.42967	0.554715
																				184.658	-1.93265	0.478101	2.76812	1.00078	1.54194	0.616609
																				184.912	-1.88181	1.02921	2.89004	1.24665	1.64552	0.640623
																				185.166	-1.77909	1.51693	3.01743	1.51331	1.73677	0.62654
																				185.42	-1.63062	1.88602	-3.13496	1.78997	1.81234	0.591933
																				185.674	-1.47149	1.98529	-3.01234	2.06842	1.86946	0.582057
																				185.928	-1.3471	1.34114	-2.91513	2.34225	1.9018	0.614552
																				186.182	-1.33223	0.97081	-2.89105	2.59941	1.90748	0.689914
																				186.436	-1.58428	1.11182	-3.04645	2.83117	1.89002	0.785155
																				186.69	-1.97509	1.39276	2.77254	3.01577	1.8703	0.883818
																				186.944	-2.08642	1.70436	2.37591	3.13971	1.87104	0.963123
																				187.198	-2.02135	2.02539	2.27671	-3.09603	1.90817	1.01386
																				187.452	-1.87429	2.35501	2.32407	-3.08669	1.97872	1.0338
																				187.706	-1.75205	2.67342	2.42077	-3.065	2.07413	1.0474
																				187.96	-1.73925	2.99998	2.52642	-2.98693	2.17838	1.08059
																				188.214	-2.10778	-2.97574	2.61352	-2.87517	2.27991	1.1533
																				188.468	-2.67885	-2.65877	2.66823	-2.7505	2.36128	1.26183
																				188.722	-2.87643	-2.36587	2.68374	-2.66227	2.41358	1.39838
																				188.976	-2.80982	-2.0628	2.67875	-2.62934	2.42511	1.55011
																				189.23	-2.71451	-1.81984	2.68261	-2.65689	2.40605	1.70766
																				189.484	-2.58761	1.67886	2.724	-2.65593	2.3702	1.86319
																				189.738	-2.48899	1.94214	2.80787	-2.57685	2.34463	2.00788
																				189.992	-2.38167	2.22076	2.93071	-2.40029	2.33399	2.13618
																				190.246	-2.28598	2.48102	3.08118	-2.16143	2.3422	2.23273
																				190.5	-2.16615	2.75016	-3.03067	-1.85986	2.35987	2.28638
																				190.754	-2.03818	2.99448	-2.84777	-1.47415	2.39166	2.27215
																				191.008	-1.88666	-3.04464	-2.65836	-0.502296	2.43582	2.20266
																				191.262	-1.72799	-2.84276	-2.47154	1.67551	2.5007	2.12573
																				191.516	-1.56076	-2.67079	-2.29525	2.17634	2.58042	2.12043
																				191.77	-1.39354	-2.59437	-2.14678	2.53031	2.67483	2.19908
																				192.024	-1.23831	-2.61722	-2.05591	2.85196	2.7697	2.35215
																				192.278	-1.09959	-2.77286	-2.09926	3.13494	2.86078	2.54904
																				192.532	-1.03772	-2.89577	-2.41623	-2.90025	2.93289	2.78033
																				192.786	-1.18246	-2.95351	-2.87807	-2.72957	2.9873	3.02216
																				193.04	-2.07712	-2.91932	-3.06326	-2.66446	3.01839	-3.01056
																				193.294	-2.65432	-2.88289	-3.04151	-2.72508	3.04182	-2.77531
																				193.548	-2.66731	-2.83057	-2.92599	-2.77025	3.06109	-2.55702
																				193.802	-2.58649	-2.80046	-2.77119	-2.69628	3.09231	-2.3798
																				194.056	-2.44675	-2.74183	-2.59745	-2.50059	3.13124	-2.23656
																				194.31	-2.3095	-2.66727	-2.42278	-2.23759	-3.09633	-2.12498
																				194.564	-2.15926	-2.54566	-2.25929	-1.9294	-3.03066	-2.00623
																				194.818	-2.02386	-2.4086	-2.12785	-1.59686	-2.94608	-1.86401
																				195.072	-1.89673	-2.2506	-2.05313	-1.24593	-2.84984	-1.68618
																				195.326	-1.79995	-2.10616	-2.06989	-0.874096	-2.73696	-1.48337
																				195.58	-1.73764	-1.98324	-2.18344	-0.467449	-2.61915	-1.26668
																				195.834	-1.72308	-1.92366	-2.32687	0.276757	-2.49618	-1.04421
																				196.088	-1.73956	-1.94938	-2.40699	2.90381	-2.38168	-0.831507
																				196.342	-1.75793	-2.07082	-2.41751	-2.87173	-2.2757	-0.630212
																				196.596	-1.73936	-2.18598	-2.38981	-2.49896	-2.18809	-0.461614
																				196.85	-1.67923	-2.22385	-2.36383	-2.17552	-2.11247	-0.32236
																				197.104	-1.5842	-2.16277	-2.36023	-1.88106	-2.04972	-0.228432
																				197.358	-1.47246	-2.04994	-2.3911	-1.62796	-1.9876	-0.146518
																				197.612	-1.36139	-1.90178	-2.44052	-1.42819	-1.92735	-0.0606421
																				197.866	-1.26162	-1.74637	-2.4888	-1.30001	-1.86506	0.0733539
																				198.12	-1.18932	-1.59386	-2.51417	-1.2531	-1.81139	0.244489
																				198.374	-1.14039	-1.45944	-2.51614	-1.2472	-1.76909	0.459575
																				198.628	-1.11935	-1.35655	-2.49293	-1.21817	-1.74392	0.686457
																				198.882	-1.10231	-1.29241	-2.45008	-1.12258	-1.723	0.915914
																				199.136	-1.08669	-1.27453	-2.38574	-0.971921	-1.69053	1.08053
																				199.39	-1.05106	-1.28244	-2.30506	-0.778355	-1.62569	0.97893
																				199.644	-1.00434	-1.29466	-2.21081	-0.564935	-1.52271	0.028874
																				199.898	-0.933597	-1.27874	-2.1131	-0.3323	-1.3842	-0.238684
																				200.152	-0.855587	-1.23225	-2.0202	-0.0957463	-1.21404	-0.0950388
																				200.406	-0.760872	-1.15163	-1.94418	0.153183	-1.02708	0.159136
																				200.66	-0.675741	-1.05311	-1.89194	0.40222	-0.817373	0.435747
																				200.914	-0.595047	-0.935433	-1.86576	0.663471	-0.610036	0.729734
																				201.168	-0.555415	-0.816122	-1.8546	0.927334	-0.378954	1.01885
																				201.422	-0.544563	-0.688046	-1.84104	1.20633	-0.16389	1.30561
																				201.676	-0.579525	-0.570741	-1.80787	1.4971	0.098449	1.57963
																				201.93	-0.600668	-0.45242	-1.74964	1.80749	0.355279	1.83959
																				202.184	-0.600103	-0.357757	-1.66884	2.14313	0.677688	2.08909
																				202.438	-0.542491	-0.271542	-1.57406	2.49411	0.983459	2.32958
																				202.692	-0.464936	-0.228132	-1.47542	2.86985	1.30007	2.59047
																				202.946	-0.361139	-0.212505	-1.38382	-3.04993	1.59463	2.87439
																				203.2	-0.278054	-0.280638	-1.31017	-2.68856	1.87353	-3.06501
																				203.454	-0.206543	-0.416184	-1.26057	-2.3745	2.14029	-2.68535
																				203.708	-0.195091	-0.638796	-1.23297	-2.10422	2.37841	-2.25412
																				203.962	-0.215695	-0.806607	-1.21043	-1.92989	2.60137	-1.81451
																				204.216	-0.294214	-0.87987	-1.17244	-1.87432	2.77901	-1.37737
																				204.47	-0.360793	-0.838808	-1.10441	-1.93465	2.92946	-0.964997
																				204.724	-0.432503	-0.739135	-1.00782	-1.96428	3.02188	-0.61374
																				204.978	-0.460583	-0.588804	-0.890765	-1.88468	3.09427	-0.319692
																				205.232	-0.48233	-0.42681	-0.76862	-1.70649	3.13661	-0.191348
																				205.486	-0.461154	-0.249441	-0.654686	-1.47607	-3.08206	-0.268771
																				205.74	-0.429466	-0.0912482	-0.566374	-1.22032	-3.02047	-0.641292
																				205.994	-0.358848	0.053951	-0.511581	-0.952799	-2.94176	-0.854982
																				206.248	-0.287777	0.146855	-0.489396	-0.690922	-2.89919	-0.95664
																				206.502	-0.198502	0.199012	-0.471463	-0.43343	-2.88627	-0.999515
																				206.756	-0.134193	0.183705	-0.428609	-0.197376	-2.9423	-1.06687
																				207.01	-0.0756644	0.158258	-0.34041	0.0263209	-2.99676	-1.079
																				207.264	-0.0575353	0.12808	-0.213408	0.224206	-3.02089	-1.0349
																				207.518	-0.0379057	0.145731	-0.0561312	0.417444	-2.95913	-0.916695
																				207.772	-0.0297617	0.174535	0.113343	0.605741	-2.84804	-0.770017
																				208.026	0.0154582	0.235775	0.286005	0.820373	-2.68585	-0.592545
																				208.28	0.0695985	0.291071	0.442445	1.06439	-2.50731	-0.421377
																				208.534	0.156315	0.369691	0.566041	1.35601	-2.30827	-0.243566
																				208.788	0.234398	0.445089	0.56449	1.69361	-2.10874	-0.0905293
																				209.042	0.322099	0.547267	-0.540035	2.0792	-1.90394	0.0562082
																				209.296	0.381498	0.646995	-1.56761	2.51913	-1.70494	0.167437
																				209.55	0.437597	0.763336	-1.56189	2.99945	-1.5122	0.267224
																				209.804	0.459508	0.859938	-1.44531	-2.75342	-1.33313	0.331493
																				210.058	0.481173	0.945383	-1.29393	-2.21127	-1.18418	0.393759
																				210.312	0.473966	0.975611	-1.13008	-1.66534	-1.08267	0.434232
																				210.566	0.476448	0.958599	-0.964918	-1.14457	-1.09224	0.48615
																				210.82	0.46236	0.864123	-0.812445	-0.664978	-1.2557	0.51957
																				211.074	0.476866	0.763636	-0.680509	-0.21363	-1.52204	0.555842
																				211.328	0.496314	0.662308	-0.579866	0.175332	-1.66916	0.554718
																				211.582	0.556827	0.626908	-0.507137	0.521581	-1.66312	0.541025
																				211.836	0.625226	0.6031	-0.455742	0.707661	-1.57273	0.493612
																				212.09	0.721285	0.627882	-0.405092	0.522273	-1.44236	0.473597
																				212.344	0.809649	0.653925	-0.346695	-0.139999	-1.29184	0.478647
																				212.598	0.90443	0.722037	-0.274203	-0.155364	-1.13793	0.549123
																				212.852	0.978397	0.794676	-0.196973	0.0539247	-0.967782	0.653242
																				213.106	1.05122	0.89963	-0.117917	0.391249	-0.798733	0.801483
																				213.36	1.11175	0.99961	-0.0450096	0.751182	-0.600713	0.96083
																				213.614	1.18684	1.10909	0.027133	1.17597	-0.408291	1.13201
																				213.868	1.27013	1.19638	0.0995449	1.64056	-0.178125	1.28258
																				214.122	1.37507	1.2725	0.18146	2.15362	0.0246162	1.39106
																				214.376	1.4881	1.32202	0.270137	2.71351	0.266822	1.39768
																				214.63	1.60541	1.36834	0.365886	-3.03659	0.404206	1.25896
																				214.884	1.7154	1.41613	0.456952	-2.51869	0.481097	1.04709
																				215.138	1.80275	1.48697	0.537528	-2.06645	-1.42623	0.964917
																				215.392	1.86696	1.57725	0.59487	-1.64892	-1.75814	1.00917
																				215.646	1.8888	1.68188	0.629785	-1.2693	-1.86114	1.1368
																				215.9	1.88921	1.79162	0.644891	-0.92474	-2.30931	1.28435
																				216.154	1.85491	1.87883	0.660299	-0.599646	-2.59115	1.43178
																				216.408	1.81845	1.9397	0.687568	-0.317214	-2.69934	1.55358
																				216.662	1.76502	1.92655	0.73835	-0.0531025	-2.56101	1.64498
																				216.916	1.7244	1.86118	0.807223	0.154246	-2.42766	1.71665
																				217.17	1.69357	1.74368	0.892589	0.338823	-2.23457	1.78821
																				217.424	1.69853	1.65717	0.985471	0.463868	-2.07278	1.88414
																				217.678	1.72888	1.61744	1.08492	0.587876	-1.89982	1.99901
																				217.932	1.79143	1.62871	1.18541	0.685905	-1.75582	2.13451
																				218.186	1.85501	1.66876	1.28679	0.820307	-1.62424	2.26279
																				218.44	1.93002	1.73355	1.38413	0.949466	-1.52389	2.3938
																				218.694	1.9728	1.80086	1.47484	1.11689	-1.46871	2.50576
																				218.948	2.01517	1.8815	1.55351	1.2856	-1.47132	2.638
																				219.202	2.00924	1.93828	1.61669	1.50259	-1.54733	2.77695
																				219.456	2.01182	1.99364	1.66267	1.80015	-1.65659	2.96908
																				219.71	1.974	1.99817	1.69156	2.28831	-1.73174	-3.10349
																				219.964	1.96135	2.00402	1.70599	-2.90997	-1.75148	-2.83431
																				220.218	1.9295	1.98417	1.7044	-2.01874	-1.70698	-2.5531
																				220.472	1.94669	2.01428	1.68547	-1.4928	-1.62708	-2.20746
																				220.726	1.97059	2.05318	1.64717	-1.11785	-1.51594	-1.81802
																				220.98	2.05592	2.14651	1.60096	-0.815177	-1.37953	-1.25614
																				221.234	2.1354	2.22181	1.56814	-0.518866	-1.22814	-0.0715988
																				221.488	2.26376	2.3307	1.56905	-0.284898	-1.05089	1.07965
																				221.742	2.3463	2.39167	1.60905	-0.0674548	-0.872936	1.68179
																				221.996	2.46529	2.4891	1.68109	0.0375752	-0.671602	2.05662
																				222.25	2.50061	2.5403	1.77202	0.0647952	-0.486781	2.21887
																				222.504	2.58562	2.65542	1.87238	-0.050142	-0.283408	2.09839
																				222.758	2.58257	2.73062	1.97118	-0.105953	-0.114171	1.46058
																				223.012	2.67272	2.87886	2.0687	-0.0924261	0.0693759	1.29969
																				223.266	2.671	2.96533	2.1591	0.0402358	0.201526	1.46457
																				223.52	2.77515	3.11765	2.25065	0.196646	0.343712	1.71706
																				223.774	2.72603	-3.10856	2.33583	0.3969	0.408669	1.99906
																				224.028	2.76843	-2.98558	2.42313	0.583661	0.466569	2.31033
																				224.282	2.59206	-2.98758	2.49785	0.78241	0.394201	2.60187
																				224.536	2.56361	-2.90437	2.57017	0.956572	0.324918	2.9185
																				224.79	2.41675	-2.96552	2.62419	1.12672	0.200947	-3.09271
																				225.044	2.48308	-2.90405	2.68068	1.26887	0.242801	-2.80126
																				225.298	2.47023	-2.98175	2.72653	1.39655	0.321119	-2.58314
																				225.552	2.62553	-2.88929	2.7895	1.50189	0.528707	-2.36879
																				225.806	2.67331	-2.91056	2.84885	1.60026	0.738534	-2.29868
																				226.06	2.86981	-2.75177	2.93024	1.70559	1.01608	-2.31292
																				226.314	2.92772	-2.70524	3.0013	1.82616	1.28455	-2.643
																				226.568	3.13375	-2.50623	3.0885	1.97711	1.57409	-2.83478
																				226.822	-3.12216	-2.43266	-3.13655	2.13729	1.86106	-3.03992
																				227.076	-2.93922	-2.23914	-3.07841	2.32499	2.11217	-2.94347
																				227.33	-2.97926	-2.18706	-3.08197	2.496	2.3808	-2.93633
																				227.584	-2.82534	-2.04011	-3.0919	2.69195	2.54192	-2.75192
																				227.838	-2.89825	-2.05415	3.1378	2.85323	2.79015	-2.6871
																				228.092	-2.70379	-1.96288	-3.11935	3.06066	2.90671	-2.48207
																				228.346	-2.71806	-2.05109	-3.06794	-3.04779	-3.01796	-2.41077
																				228.6	-2.43595	-1.94843	-2.90079	-2.78422	-2.80862	-2.20594
																				228.854	-2.38171	-2.05127	-2.73595	-2.55457	-2.23741	-2.1535
																				229.108	-1.99193	-1.82418	-2.42494	-2.17658	-1.74387	-1.91107
