# Supplementary material for: A dynamic, spatially periodic, micro‐pattern of HES5 underlies neurogenesis in the mouse spinal cord
Source: Mol Syst Biol. 2021 May 25;17(5):e9902. doi: 10.15252/msb.20209902 (PMC8144840; doi:10.15252/msb.20209902)
Supplement: Supplementary file 5 — Source Data for Expanded View/Appendix [file MSB-17-e9902-s009.zip › msb20209902-sup-0013-SDataEV/MSB-20-9902RR-Appendix_Figure_S4_Source_Data-sd.xlsx]

## Sheet: S4a
	KOP in Untreated Apical Progenitors
E1	0.146066	0.0743623	Median per experiment
E2	0.155622	0.0748844	0.300654
E3	0.0929181	0.0642097	0.248581
			0.347653

## Sheet: S4b
	KOP in Untreated Apical Progenitors
	Positional reference frame data for a cell pair		Median per experiment
Time (h)	Cell1 X-axis (um)	Cell2 Y-axis (um)	0.300654	Cell2 X-axis (um)	Cell2 Y-axis (um)	Cell 2 Z-axis (um)
0	-55.033	160.231	0.248581	-86.8937	163.996	54.6335
0.25	-53.3856	162.994	0.347653	-84.0042	163.104	54.6316
0.5	-52.0146	162.437	49.1186	-76.6813	162.255	54.8665
0.75	-47.3471	162.212	48.6022	-58.2943	163.341	54.5506
1	-44.8892	162.172	50.5209	-55.2703	164.419	53.923
1.25	-48.877	163.574	52.3703	-55.9167	165.967	54.4433
1.5	-50.7556	164.319	52.0551	-58.0024	167.389	55.3123
1.75	-44.3445	164.243	53.5073	-53.4203	168.067	54.7886
2	-42.1903	165.511	51.4759	-49.8146	169.592	54.4743
2.25	-39.0118	168.705	53.583	-46.1801	166.239	54.0919
2.5	-40.276	167.899	53.6711	-45.0303	167.396	54.7522
2.75	-35.6287	168.192	50.2963	-49.7083	167.315	55.4196
3	-33.4583	169.292	52.8232	-41.4246	167.751	54.3941
3.25	-27.6979	168.591	50.4796	-41.3418	167.369	54.0472
3.5	-23.1326	167.505	47.4869	-39.1273	167.305	53.4052
3.75	-25.8401	168.151	47.5033	-44.5011	168.773	52.8356
4	-27.3841	166.713	47.0122	-38.8629	167.838	49.6114
4.25	-34.5889	167.197	48.4481	-39.5418	168.213	53.9977
4.5	-37.8576	167.653	50.8256	-44.5257	167.341	54.7528
4.75	-37.5585	167.312	48.5037	-42.6357	166.977	52.8913
5	-40.6059	165.95	50.9735	-44.8179	166.594	49.763
5.25	-39.5857	166.932	47.2555	-44.6633	167.319	50.4874
5.5	-42.6294	167.673	46.8854	-48.7107	167.012	53.6054
5.75	-33.3117	165.921	46.6588	-48.1563	165.408	53.0238
6	-41.7484	164.99	48.8639	-49.2156	164.8	53.8126
6.25	-47.7631	167.869	47.2466	-50.6425	163.313	54.4128
6.5	-50.5798	166.67	50.6291	-41.2936	160.506	50.5391
6.75	-54.9434	164.985	49.195	-44.8046	158.685	53.3674
7	-58.9193	166.176	51.8379	-50.0294	158.476	52.7262
7.25	-59.0578	165.551	53.2763	-55.7794	157.975	52.3188
7.5	-60.5939	165.736	53.8801	-58.9679	157.325	53.2033
7.75	-63.4061	166.69	53.8068	-58.8876	158.391	53.2755
8	-65.1086	166.156	55.0127	-62.0747	159.457	54.4319
8.25	-63.8924	165.776	53.9566	-64.071	158.757	55.1925
8.5	-66.1383	164.411	54.303	-63.8227	157.216	54.6962
8.75	-64.2952	163.767	55.2322	-63.4535	159.712	55.6609
9	-65.8704	165.881	54.1625	-66.4258	157.955	55.2024
9.25	-68.1476	166.942	54.9507	-66.4604	158.691	54.9856
9.5	-68.5637	167.929	54.7217	-66.3014	157.688	54.7218
9.75	-67.0588	168.249	54.344	-65.037	158.788	54.6245
10	-67.6699	168.081	53.0413	-63.5725	158.483	53.9433
10.25	-67.3404	168.679	53.653	-61.2696	158.107	53.6438
10.5	-69.7579	168.956	54.0658	-60.9874	158.406	53.4165
10.75	-70.3438	172.753	54.8492	-62.451	160.642	53.8325
11	-71.3458	174.801	54.9429	-63.4732	162.537	53.9886
11.25	-71.661	176.04	56.3091	-63.75	164.221	54.2323
11.5	-72.6277	174.438	56.0311	-61.0933	163.529	54.1753
11.75	-74.4171	174.427	57.4074	-64.8198	163.23	54.4539
12		173.102	59.8251	-65.0044	164.4	54.0449

## Sheet: S4c
			Top graphs							Bottom graphs
	KOP in Untreated Apical Progenitors				Pair 2				Pair 1				Pair 2
Time(h)	Cell1-Trend	Cell2-Trend	Median per experiment	Time(h)	Cell1-Trend	Cell2-Trend		Time(h)	Cell1-Detrended Smooth	Cell2-Detrended Smooth		Time(h)	Cell1-Detrended Smooth	Cell2-Detrended Smooth
0	1.13161		0.300654	0	0.182509	-1.30629		0	-0.594345			0	1.27763	0.102401
0.25	1.12527		0.248581	0.25	0.370169	-0.914452		0.25	-1.41311			0.25	0.531289	-0.348145
0.5	1.11622		0.347653	0.5	0.543319	-0.556767		0.5	-1.67181			0.5	0.192416	-0.355366
0.75	1.10441	1.30191		0.75	0.701643	-0.2326		0.75	-0.680318	-1.56225		0.75	-0.170015	0.380488
1	1.08982	1.30137		1	0.844908	0.0588314		1	0.525456	-1.35073		1	-0.319299	0.471343
1.25	1.07241	1.29811		1.25	0.972965	0.318451		1.25	1.71855	-0.424243		1.25	-1.23914	0.106437
1.5	1.05217	1.2921		1.5	1.08575	0.547313		1.5	2.1291	0.646169		1.5	-1.85944	-0.698276
1.75	1.02909	1.28331		1.75	1.18328	0.746589		1.75	1.34568	1.28907		1.75	-1.42113	-0.765464
2	1.00317	1.27175		2	1.26566	0.917556		2	0.534974	1.59374		2	-1.34424	-0.633338
2.25	0.974412	1.25739		2.25	1.33307	1.06158		2.25	0.68019	1.42698		2.25	-0.443875	-0.246616
2.5	0.942837	1.24024		2.5	1.38577	1.18012		2.5	0.718017	0.669124		2.5	-0.483634	-0.182461
2.75	0.90847	1.22031		2.75	1.42411	1.27469		2.75	-0.0433623	-0.23033		2.75	0.252113	-0.362859
3	0.871346	1.19763		3	1.44849	1.34685		3	-0.511065	-0.653219		3	1.70588	0.632176
3.25	0.831508	1.17221		3.25	1.4594	1.3982		3.25	-0.791727	-1.02622		3.25	2.10821	1.40915
3.5	0.789009	1.14411		3.5	1.45738	1.43038		3.5	-1.16413	-1.14399		3.5	2.29374	1.69893
3.75	0.74391	1.11336		3.75	1.44305	1.44503		3.75	-1.47528	-1.06796		3.75	0.995001	1.08324
4	0.696279	1.08003		4	1.41706	1.44377		4	-1.37464	-0.805193		4	-0.173393	0.787347
4.25	0.646196	1.04417		4.25	1.38014	1.42822		4.25	-1.01981	-0.250637		4.25	-0.648275	0.386816
4.5	0.593748	1.00585		4.5	1.33304	1.39999		4.5	-0.533496	0.45308		4.5	-0.312442	-0.180973
4.75	0.539027	0.965165		4.75	1.27656	1.36061		4.75	-0.505006	1.02672		4.75	0.205691	-0.633995
5	0.482137	0.922193		5	1.21154	1.31158		5	-0.243306	1.30601		5	-0.380125	-0.980954
5.25	0.423187	0.877029		5.25	1.13882	1.25435		5.25	1.22314	1.2418		5.25	0.695086	-0.90518
5.5	0.362293	0.829776		5.5	1.05929	1.19029		5.5	2.06047	1.09854		5.5	0.821835	-1.11305
5.75	0.29958	0.780541		5.75	0.973826	1.12068		5.75	1.56517	0.71375		5.75	1.74196	-1.1053
6	0.235176	0.729439		6	0.88333	1.04672		6	0.968779	0.234158		6	0.976207	-0.959094
6.25	0.169217	0.67659		6.25	0.788693	0.969538		6.25	0.687481	-0.306948		6.25	-0.408915	-0.355901
6.5	0.101845	0.62212		6.5	0.690799	0.890145		6.5	-0.0295218	-0.646546		6.5	-1.20137	0.568035
6.75	0.0332045	0.566157		6.75	0.590521	0.809462		6.75	-0.222844	-0.848966		6.75	-2.12008	0.819796
7	-0.0365539	0.508838		7	0.488707	0.728306		7	-0.100439	-0.389161		7	-1.82796	0.946789
7.25	-0.107276	0.450299		7.25	0.386184	0.647391		7.25	0.295468	0.108555		7.25	-0.412053	0.647442
7.5	-0.178804	0.390683		7.5	0.283742	0.567329		7.5	0.533167	0.132534		7.5	0.130347	0.65032
7.75	-0.250979	0.330133		7.75	0.182136	0.48863		7.75	0.258713	0.0358725		7.75	-0.124536	0.439473
8	-0.323637	0.268795		8	0.0820776	0.411704		8	-0.113945	-0.0488182		8	-0.258638	0.0265083
8.25	-0.396615	0.206817		8.25	-0.0157703	0.336866		8.25	-0.492857	-0.120984		8.25	-0.276734	-0.303839
8.5	-0.469747	0.144348		8.5	-0.110796	0.264338		8.5	-0.568502	-0.244753		8.5	-0.390431	-0.313473
8.75	-0.542868	0.0815364		8.75	-0.202442	0.194257		8.75	-0.945978	-0.0091669		8.75	-0.117522	-0.54924
9	-0.615813	0.0185319		9	-0.290211	0.126679		9	-0.682002	0.265218		9	0.176728	-0.921598
9.25	-0.688416	-0.0445173		9.25	-0.373668	0.0615841		9.25	-0.381774	0.177567		9.25	0.0319448	-1.46543
9.5	-0.760516	-0.107464		9.5	-0.45244	-0.0011103		9.5	0.253179	0.0120868		9.5	-0.0780092	-1.33306
9.75	-0.831949	-0.170163		9.75	-0.52622	-0.0615462		9.75	0.061144	-0.475197		9.75	-0.133465	-0.521021
10	-0.902557	-0.232472		10	-0.594769	-0.119915		10	0.141422	-0.732153		10	0.185099	0.597697
10.25	-0.972184	-0.294249		10.25	-0.657912	-0.176447		10.25	0.172844	-0.8835		10.25	0.475589	1.1198
10.5	-1.10789	-0.355357		10.5	-0.715544	-0.231406		10.5	-0.214593	-0.828258		10.5	0.677711	1.26871
10.75	-1.17367	-0.415664		10.75	-0.767624	-0.285075		10.75	-0.347501	-0.871082		10.75	0.288989	1.05216
11	-1.23789	-0.475039		11	-0.814178	-0.33775		11	-0.378726	-0.664998		11	0.0924499	0.872542
11.25	-1.30041	-0.533359		11.25	-0.855295	-0.389732		11.25	-0.418757	-0.103823		11.25	0.13003	0.74066
11.5	-1.36111	-0.590502		11.5	-0.891124	-0.441312		11.5	-0.292905	0.630808		11.5	0.106716	0.390225
11.75	-1.41986	-0.646355		11.75	-0.921875	-0.49277		11.75	0.308087	1.19704		11.75	0.203715	-0.0306125
12	-1.47654	-0.700809		12	-0.947811	-0.544359		12	0.226845	1.25799		12	0.278979	-0.439156
12.25	-1.53105	-0.75376		12.25	-0.969249	-0.596302		12.25	0.202297	1.08108		12.25	0.00142729	-0.683586
12.5	-1.5833	-0.805113		12.5	-0.986553	-0.648785		12.5	0.170216	0.424447		12.5	-0.170669	-0.631597
12.75		-0.854775		12.75	-1.00013	-0.701945		12.75	0.236985	-0.145661		12.75	-0.0850482	-0.228518
13		-0.902665		13	-1.01043	-0.755871		13		-0.39004		13	-0.0157407	0.144549
13.25		-0.948704		13.25	-1.01794	-0.810593		13.25		-0.17612		13.25	0.153311	0.368313
13.5		-0.992822		13.5	-1.02315	-0.86608		13.5		-0.0371429		13.5	-0.178355	0.213607
13.75		-1.03496		13.75	-1.02662	-0.922238		13.75		-0.00557322		13.75	-0.250329	0.0241233
14		-1.07505		14	-1.0289	-0.978904		14		0.0876345		14	-0.145584	-0.176641
14.25		-1.11306		14.25	-1.03054	-1.03585		14.25		-0.0472237		14.25	0.282997	-0.355405
14.5		-1.14894		14.5	-1.03213	-1.09277		14.5		-0.194597		14.5	0.164322	-0.384989
14.75		-1.18265		14.75	-1.03424	-1.1493		14.75		-0.355709		14.75	0.106465	-0.200887
15		-1.21417		15	-1.03745	-1.20501		15		-0.468455		15	0.161824	-0.125888
15.25		-1.24348		15.25	-1.04233	-1.25939
15.5		-1.27057		15.5	-1.04942	-1.31187
15.75		-1.29542		15.75	-1.05927	-1.36184
16		-1.31804		16	-1.07237	-1.40861
16.25		-1.33843		16.25	-1.08923	-1.45147
16.5		-1.3566		16.5	-1.11029	-1.48965
16.75		-1.37258		16.75	-1.13597	-1.52234
17		-1.38639		17	-1.16665	-1.54872
17.25		-1.39805		17.25	-1.20266	-1.56794

## Sheet: S4d
		Cross-correlation of cell pairs- examples
Lag(h)	KOP in Untreated Apical Progenitors			CCF2		Lag(h)	CCF3		Lag(h)	CCF4
-12	-0.370229		Median per experiment	0.242398		-14.25	-0.0738734		-14.25	0.00541255
-11.75	-0.586021		0.300654	0.552759		-14	-0.215298		-14	0.063735
-11.5	-0.646492		0.248581	0.793337		-13.75	-0.285314		-13.75	-0.12717
-11.25	-0.546716		0.347653	0.801215		-13.5	-0.109614		-13.5	-0.308269
-11	-0.45806		-13.25	0.569411		-13.25	0.234659		-13.25	-0.331071
-10.75	0.673039		-13	0.0366189		-13	0.516143		-13	-0.241078
-10.5	1.93594		-12.75	-0.672033		-12.75	0.656386		-12.75	-0.222357
-10.25	2.49692		-12.5	-1.45727		-12.5	0.698117		-12.5	-0.0766595
-10	2.14949		-12.25	-2.10569		-12.25	0.723608		-12.25	0.233262
-9.75	1.0732		-12	-2.41614		-12	0.615581		-12	0.557492
-9.5	-0.893644		-11.75	-2.30295		-11.75	0.00388002		-11.75	0.548372
-9.25	-2.5855		-11.5	-1.8278		-11.5	-1.15995		-11.5	0.77924
-9	-3.21818		-11.25	-1.12736		-11.25	-2.16505		-11.25	1.11129
-8.75	-3.04812		-11	-0.35759		-11	-2.43668		-11	1.28793
-8.5	-1.24899		-10.75	0.442663		-10.75	-1.75936		-10.75	1.04496
-8.25	1.40073		-10.5	1.27246		-10.5	-0.527239		-10.5	0.592711
-8	3.98218		-10.25	2.08532		-10.25	0.637723		-10.25	0.294231
-7.75	4.67776		-10	2.78912		-10	1.53463		-10	-0.0739636
-7.5	3.91489		-9.75	3.28594		-9.75	2.1981		-9.75	-0.822246
-7.25	1.78399		-9.5	3.46145		-9.5	2.48162		-9.5	-1.6236
-7	-1.26036		-9.25	3.30593		-9.25	2.31232		-9.25	-2.23674
-6.75	-4.16605		-9	2.8004		-9	1.96363		-9	-2.69671
-6.5	-5.18022		-8.75	2.00202		-8.75	0.862044		-8.75	-2.76073
-6.25	-3.95217		-8.5	1.00786		-8.5	-0.943582		-8.5	-1.98724
-6	-1.57652		-8.25	-0.0747857		-8.25	-2.759		-8.25	-0.725216
-5.75	0.618072		-8	-1.15102		-8	-3.82777		-8	0.24912
-5.5	1.23618		-7.75	-2.11329		-7.75	-3.54989		-7.75	0.475039
-5.25	0.739227		-7.5	-2.8754		-7.5	-1.99401		-7.5	0.243821
-5	-0.881872		-7.25	-3.32155		-7.25	-0.459345		-7.25	-0.14935
-4.75	-2.85043		-7	-3.45342		-7	0.468146		-7	-0.557513
-4.5	-2.81941		-6.75	-3.30499		-6.75	0.938074		-6.75	-0.983288
-4.25	0.265773		-6.5	-2.92717		-6.5	1.4985		-6.5	-0.194718
-4	3.73245		-6.25	-2.44867		-6.25	2.50726		-6.25	0.851247
-3.75	5.48111		-6	-1.90483		-6	3.56235		-6	1.55692
-3.5	5.80116		-5.75	-1.38907		-5.75	3.98315		-5.75	1.60687
-3.25	5.10986		-5.5	-0.8919		-5.5	3.34673		-5.5	2.24518
-3	3.14941		-5.25	-0.248225		-5.25	1.8624		-5.25	3.19146
-2.75	-0.33228		-5	0.651522		-5	-0.28939		-5	4.03802
-2.5	-4.14554		-4.75	1.76635		-4.75	-2.68398		-4.75	4.55981
-2.25	-7.48701		-4.5	2.93844		-4.5	-4.80649		-4.5	5.24727
-2	-10.1942		-4.25	3.96368		-4.25	-6.07892		-4.25	4.89749
-1.75	-11.5193		-4	4.62597		-4	-5.89927		-4	3.99788
-1.5	-9.28063		-3.75	4.77338		-3.75	-4.06358		-3.75	2.63244
-1.25	2.65402		-3.5	4.19265		-3.5	-1.18812		-3.5	1.03427
-1	7.25714		-3.25	2.80541		-3.25	1.84761		-3.25	-0.112314
-0.75	10.9757		-3	0.844509		-3	4.42036		-3	-0.547092
-0.5	14.1968		-2.75	-1.28348		-2.75	5.85771		-2.75	-1.19364
-0.25	15.8446		-2.5	-3.31429		-2.5	6.20706		-2.5	-3.09948
0	12.4633		-2.25	-4.86269		-2.25	5.34568		-2.25	-5.23546
0.25	5.85209		-2	-5.62942		-2	3.12278		-2	-6.68842
0.5	-1.84052		-1.75	-5.37342		-1.75	0.00291497		-1.75	-8.25249
0.75	-8.16996		-1.5	-4.16022		-1.5	-3.30324		-1.5	-11.4536
1	-11.7068		-1.25	-2.26897		-1.25	-6.07892		-1.25	-15.8605
1.25	-11.6613		-1	-0.148356		-1	-7.27213		-1	-18.2237
1.5	-9.07502		-0.75	1.88646		-0.75	-6.2677		-0.75	-17.1503
1.75	-6.15209		-0.5	3.64495		-0.5	-3.43077		-0.5	-11.9543
2	-4.08099		-0.25	4.94201		-0.25	0.532146		-0.25	-3.82438
2.25	-1.80169		0	5.60606		0	4.05863		0	5.495
2.5	0.873555		0.25	5.6947		0.25	5.22953		0.25	14.1806
2.75	3.42323		0.5	5.0399		0.5	4.7415		0.5	19.5348
3	5.58989		0.75	3.5676		0.75	3.46281		0.75	19.6167
3.25	6.63027		1	1.34435		1	2.13362		1	17.663
3.5	5.83939		1.25	-1.30597		1.25	1.12323		1.25	16.2656
3.75	3.37987		1.5	-3.95446		1.5	0.0526248		1.5	16.1969
4	-0.0472922		1.75	-5.97344		1.75	-1.20616		1.75	14.4209
4.25	-3.47903		2	-6.9261		2	-2.2765		2	10.4369
4.5	-6.3576		2.25	-6.61226		2.25	-3.07956		2.25	5.60125
4.75	-7.93453		2.5	-5.23241		2.5	-3.472		2.5	0.883293
5	-7.02219		2.75	-3.20538		2.75	-3.05186		2.75	-4.27947
5.25	-2.66679		3	-1.06611		3	-2.06955		3	-9.10624
5.5	3.58842		3.25	0.700259		3.25	-0.38508		3.25	-12.4526
5.75	8.99641		3.5	1.80714		3.5	1.5058		3.5	-14.5702
6	11.2794		3.75	2.24858		3.75	2.73323		3.75	-15.3966
6.25	10.702		4	2.19137		4	3.09335		4	-15.3689
6.5	8.24388		4.25	1.8983		4.25	2.91425		4.25	-13.944
6.75	4.56527		4.5	1.58563		4.5	1.85759		4.5	-10.6035
7	0.96406		4.75	1.47149		4.75	0.264498		4.75	-6.37999
7.25	-1.60871		5	1.69023		5	-1.37119		5	-1.68708
7.5	-3.86101		5.25	2.22842		5.25	-2.51591		5.25	3.05772
7.75	-6.77546		5.5	2.86945		5.5	-2.32654		5.5	7.15136
8	-9.233		5.75	3.32111		5.75	-1.40729		5.75	11.2308
8.25	-9.95181		6	3.30266		6	-0.581248		6	14.1073
8.5	-8.82424		6.25	2.68086		6.25	-0.0275361		6.25	14.8379
8.75	-3.67955		6.5	1.47753		6.5	0.438295		6.5	12.5744
9	-0.98024		6.75	-0.170915		6.75	1.17377		6.75	7.21527
9.25	1.91908		7	-1.97075		7	2.13123		7	0.488437
9.5	4.73806		7.25	-3.4696		7.25	2.25292		7.25	-6.01475
9.75	6.48588		7.5	-4.30474		7.5	1.29211		7.5	-10.8171
10	6.72045		7.75	-4.31299		7.75	-0.107341		7.75	-12.9007
10.25	5.15674		8	-3.60811		8	-1.10409		8	-11.5047
10.5	2.41222		8.25	-2.49388		8.25	-1.37688		8.25	-8.69856
10.75	0.13153		8.5	-1.19194		8.5	-1.18405		8.5	-5.7245
11	-0.762775		8.75	-0.00549509		8.75	-0.892532		8.75	-3.43206
11.25	-0.365297		9	0.819247		9	-0.789151		9	-1.47813
11.5	0.0990955		9.25	1.25345		9.25	-0.676688		9.25	1.04558
11.75			9.5	1.33661		9.5	-0.194827		9.5	3.56889
12			9.75	1.21006		9.75	0.467997		9.75	6.32694
			10	1.02866		10	0.857287		10	8.82238
			10.25	0.867867		10.25	0.96804		10.25	10.6397
			10.5	0.740287		10.5	0.883975		10.5	11.1245
			10.75	0.690471		10.75	0.449155		10.75	9.47045
			11	0.596983		11	-0.114037		11	5.62137
			11.25	0.400411		11.25	-0.54353		11.25	0.909253
			11.5	0.129453		11.5	-0.566671		11.5	-3.03503
			11.75	-0.138826		11.75	-0.228062		11.75	-6.34232
			12	-0.348921		12	0.056258		12	-8.39063
			12.25	-0.422619		12.25	0.024136		12.25	-8.11308
			12.5	-0.419651		12.5	-0.143698		12.5	-6.02063
			12.75	-0.323135		12.75	-0.231843		12.75	-2.84997
			13	-0.164748		13	-0.0787768		13	-0.48759
			13.25	-0.031827		13.25	0.165494		13.25	1.24666
			13.5	0.034807		13.5	0.304696		13.5	2.25996
			13.75	0.0366398		13.75	0.17404		13.75	2.04833
			14	0.0134015		14	-0.033554		14	1.41844
			14.25	-0.00855346		14.25	-0.0855947		14.25	0.460426

## Sheet: S4e
	KOP in Untreated Apical Progenitors
			Median per experiment
	15		0.300654
	15		0.248581
	0		0.347653
	30
	45
	15
	0
	0
	60
	30
	45
	15
	0
	0

## Sheet: S4f
	KOP in Untreated Apical Progenitors
	X-axis	Y-axis	Median per experiment
	-0.0835485	-1.9457	0.300654
	1.03602	-1.30445	0.248581
	1.39269	-0.680958	0.347653
	1.63492	-0.0616216
	1.99939	0.51747
	2.4777	0.835169
	3.01853	0.833819
	-2.77545	1.07509
	-2.30651	1.52333
	-2.07105	1.96028
	-1.75703	2.28271
	-1.36945	2.62578
	-0.877274	3.03788
	-0.274002	-2.80427
	0.324232	-2.3807
	0.941583	-2.1291
	1.66629	-1.96212
	2.48024	-1.57012
	3.01778	-0.996389
	-2.38677	-0.361562
	-1.2546	0.200802
	-0.984802	0.630467
	-0.252921	1.0398
	0.472305	1.48065
	1.04883	2.04191
	1.6814	2.61198
	2.27159	0.204856
	2.8491	0.637591
	-2.74947	1.20688
	-2.07325	1.72717
	-1.46766	2.08443
	-1.91584	2.53229
	-2.6981	2.95623
	-2.64154	-2.74015
	-2.24926	-1.99399
	-1.78866	-1.39586
	-1.31935	-0.681522
	-1.16166	0.362066
	-1.99881	1.13002
	-1.73605	1.991
	-1.29318	2.73984
	-0.672039	3.12718
	0.511978	-2.6127
	0.966853	-1.91011
	0.433618	-1.20368
	0.172562	-0.392872
	0.170382	0.440421
	0.817931	0.541013
	1.2585	1.15174
	2.72474	2.92959
	-2.10902	-2.47166
	-0.861607	-1.83205
	0.372074	-1.21885
	1.55661	-0.621888
	2.43746	-0.0938243
	-3.13864	0.519527
	-2.41549	1.10801
	-2.0971	1.67768
	-1.9948	2.20591
	-1.69163	2.64738
	-1.17808	3.12129
	-0.510721	-2.71444
	0.077097	-2.23608
	0.553875	-1.75245
	0.954123	-1.25387
	1.28553	-0.752623
	1.68796	-0.311139
	2.12973	0.122448
	2.49191	0.512141
	2.80083	0.933794
	3.10207	1.38342
	-2.84707	1.83967
	-2.33696	2.39473
	-1.78519	3.03228
	-1.21783	-2.48523
	-0.615346	-1.44929
	-0.155106	0.153382
	0.222838	1.31403
	0.589142	1.81195
	1.00262	2.35823
	1.52737	-3.07562
	1.92251	-1.63073
	2.32852	0.13314
	2.71251	1.02444
	-3.04752	1.67224
	-2.46607	2.17858
	-1.84242	2.6895
	-1.26694	3.09563
	-0.729197	-2.87447
	-0.257907	-2.52957
	0.0916936	-2.13096
	0.421379	-1.63936
	0.727697	-1.10844
	1.14228	-0.587307
	1.6084	-0.0466134
	2.11066	0.516532
	1.86381	1.09918
	2.43812	1.75647
	2.85126	-1.9457
	-3.08783	-1.30445
	-2.77089	-0.680958
	-2.4976	-0.0616216
	-2.22891	0.51747
	-1.90813	0.835169
	-1.50386	0.833819
	-1.1217	1.07509
	-0.776171	1.52333
	-0.494841	1.96028
	-0.149376	2.28271
	0.202422	2.62578
	0.39283	3.03788
	0.523733	-2.80427
	0.713086	-2.3807
	1.09329	-2.1291
	1.44658	-1.96212
	1.6083	-1.57012
	1.71017	-0.996389
		-0.361562
		0.200802
	1.74236	0.630467
	1.27349	1.0398
	0.797841	1.48065
	1.01483	2.04191
	1.47425	2.61198
	1.8891	0.204856
	2.31939	0.637591
	2.6028	1.20688
	2.60192	1.72717
	2.83185	2.08443
	-3.09478	2.53229
	-2.58878	2.95623
	-2.16857	-2.74015
	-1.89914	-1.99399
	-1.6946	-1.39586
	-2.21152	-0.681522
	-3.13991	0.362066
	2.96323	1.13002
	-3.03173	1.991
	-2.69238	2.73984
	-2.26724	3.12718
	-1.88517	-2.6127
	-1.44035	-1.91011
	-1.12213	-1.20368
	-0.987106	-0.392872
	-0.724506	0.440421
	-0.295243	0.541013
	0.260608	1.15174
	2.66811	1.2585
	-2.8464	2.72474
	-2.63037	-2.10902
	-2.1555	-0.861607
	-1.90048	0.372074
	-1.69192	1.55661
	-2.00424	2.43746
	-1.86662	-3.13864
	-1.55881	-2.41549
	-1.35297	-2.0971
	-1.16811	-1.9948
	-1.10777	-1.69163
	-0.68247	-1.17808
	-0.303083	-0.510721
	0.126223	0.077097
	0.523812	0.553875
	0.749268	0.954123
	1.11013	1.28553
	1.44389	1.68796
	1.89048	2.12973
	2.36894	2.49191
	2.01915	2.80083
	1.17565	3.10207
	1.3623	-2.84707
	1.80734	-2.33696
	2.30261	-1.78519
	2.79146	-1.21783
	-3.09751	-0.615346
	-2.81272	-0.155106
	-2.60274	0.222838
	-2.29753	0.589142
	-1.98094	1.00262
	-1.64124	1.52737
	-1.24384	1.92251
	-0.887611	2.1665
	-0.477837	2.32852
	-0.391473	2.71251
	-0.553941	-3.04752
	-0.560535	-2.46607
	-0.415012	-1.84242
	-0.123138	-1.26694
	0.228235	-0.729197
	0.702028	-0.257907
	0.950981	0.0916936
	1.1711	0.421379
	1.47449	0.727697
	1.79955	1.14228
	2.25272	1.6084
	2.82903	2.11066
	2.99046	2.76095
	-2.48594	-2.62037
	-2.05594	-2.11242
	-1.56629	-1.6506
	-1.12781	-1.23099
	-0.708786	-0.894228
	-0.286637	-0.482419
	0.00471708	-0.137269
	0.366743	0.216968
	0.609999	0.513668
	0.874782	0.683607
	1.09301	0.691228
	1.40681	0.743957
	1.81913	0.997166
	2.20416	1.36784
	2.59646	1.77374
	2.89382	2.15086
	-3.12279	2.50222
	-2.86744	2.82162
	-2.64019	-3.14105
	-2.31239	-2.83118
	-1.88442	-2.54902
	-1.39734	-2.28397
	-0.874967	-2.02344
	-0.357071	-1.73568
	0.192787	-1.43569
	0.702553	-1.0997
	1.01493	-0.771351
	1.32613	-0.524044
	1.76344	-0.409896
	2.29241	-0.414626
	2.78094	-0.300222
	-3.08903	-0.11548
	-2.68546	0.0725058
	-2.24228	0.267175
	-1.76888	0.52851
	-1.28838	0.88415
	-0.842398	1.24487
	-0.421072	1.59489
	0.0327166	1.96806
	0.475862	2.33807
	0.978916	2.7408
	1.37024	-3.11526
	0.862663	-2.67893
	-0.617322	-2.32738
	-0.0482511	-2.27647
	0.349637	-2.11806
	0.861553	-1.87745
	1.19491	-1.35804
	1.34857	-0.919344
	1.4228	-1.44874
	1.64203	-2.2155
	1.98918	-1.46992
	2.16938	-0.636545
	2.51758	-0.0527342
	2.4486	0.881865
	2.9124	1.39897
	2.13339	1.73235
	2.12331	-0.486915
	-3.09639	1.82618
	-2.41298	2.48689
	-1.64233	2.78298
	-0.885831	-3.02951
	-0.175604	-2.6366
	0.614549	-2.1575
	1.38782	-1.69418
	2.2016	-1.22132
	3.05801	-0.732293
	-2.41238	-0.276453
	-1.60268	0.180195
	-0.819325	0.619036
	-0.0847296	1.08112
	0.646084	1.5393
	1.35781	1.98182
	2.0648	2.41069
	2.77757	2.8379
	-2.80278	-2.98399
	-2.09891	-2.51013
	-1.40061	-2.00598
	-0.705946	-1.49828
	-0.0138507	-1.00154
	0.66446	-0.523975
	1.33118	-0.0759788
	1.99235	0.369833
	2.65803	0.821003
	-2.94981	1.29538
	-2.25748	1.78512
	-1.55466	2.29178
	-0.854801	2.80278
	-0.153604	-2.98182
	0.545855	-2.50453
	1.25505	-2.00515
	1.98674	-1.47629
	2.73274	-0.919931
	-2.79833	-0.315429
	-2.06116	0.315596
	-1.34344	1.0566
	-0.6556	1.80846
	-0.00456212	2.50755
	0.632697	-3.13145
	1.24097	-2.63252
	1.86146	-2.1319
	2.50264	-1.69381
	-3.13888	-1.25899
	-2.43162	-0.817335
	-1.71826	-0.429593
	-0.965041	0.000628366
	-0.158122	0.378028
	0.587222	0.806862
	1.36103	1.19042
	2.09578	1.57684
	2.76784	1.96043
	-2.69008	2.31388
	-1.94875	2.78787
	-0.963523	3.04487
	0.626177	-2.44008
	2.76095	-0.740139
	-2.62037	0.474747
	-2.11242	1.2843
	-1.6506	2.01828
	-1.23099	2.81255
	-0.894228	3.06852
	-0.482419	-2.53198
	-0.137269	-1.67325
	0.216968	-0.86115
	0.513668	0.216322
	0.683607	1.26868
	0.691228	1.94554
	0.743957	2.44084
	0.997166	3.07576
	1.36784	-2.61959
	1.77374	-1.83784
	2.15086	-0.917957
	2.50222	-0.036494
	2.82162	1.26591
	-3.14105	2.71732
	-2.83118	-2.85563
	-2.54902	-2.44541
	-2.28397	-1.76309
	-2.02344	-1.29314
	-1.73568	-0.92713
	-1.43569	-1.04359
	-1.0997	-0.697843
	-0.771351	-0.00991927
	-0.524044	0.511331
	-0.409896	0.802082
	-0.414626	0.570803
	-0.300222	0.408552
	-0.11548	0.819448
	0.0725058	1.30839
	0.267175	2.01092
	0.52851	2.89199
	0.88415	-2.6025
	1.24487	0.794379
	1.59489	1.65314
	1.96806	2.61473
	2.33807	-3.01354
	2.7408	-3.11001
	-3.11526	-3.05757
	-2.67893	-2.33741
	-2.32738	-1.27957
	-2.27647	-0.0104239
	-2.11806	1.79272
	-1.87745	-2.9512
	-1.35804	-1.88401
	-0.919344	-0.99834
	-1.44874	0.0255704
	-2.2155	0.798849
	-1.46992	1.54675
	-0.636545	2.67337
	-0.0527342	-2.65968
	0.881865	-1.67212
	1.39897	-0.365487
	1.73235	1.1025
	-0.486915	0.234134
	1.82618	1.1964
	2.48689	1.80644
	2.78298	2.31114
	-3.02951	2.60034
	-2.6366	2.77586
	-2.1575	3.12637
	-1.69418	-2.84235
	-1.22132	-2.53473
	-0.732293	-2.26027
	-0.276453	-1.85988
	0.180195	-1.50992
	0.619036	-1.12211
	1.08112	-0.824876
	1.5393	-0.52467
	1.98182	-0.159731
	2.41069	0.0843681
	2.8379	0.309785
	-2.98399	0.430319
	-2.51013	0.748659
	-2.00598	1.16589
	-1.49828	1.57462
	-1.00154	1.79036
	-0.523975	1.73322
	-0.0759788	1.90206
	0.369833	2.31264
	0.821003	2.78299
	1.29538	-3.0635
	1.78512	-2.63521
	2.29178	-2.30556
	2.80278	-2.05614
	-2.98182	-1.77701
	-2.50453	-1.23166
	-2.00515	2.47525
	-1.47629	-3.03208
	-0.919931	-2.35946
	-0.315429	-1.7458
	0.315596	-1.23556
	1.0566	-0.815243
	1.80846	-0.407843
	2.50755	-0.0416253
	-3.13145	0.362645
	-2.63252	0.766733
	-2.1319	1.11875
	-1.69381	1.47866
	-1.25899	1.83638
	-0.817335	2.31522
	-0.429593	2.81535
	0.000628366	-2.97953
	0.378028	-2.42675
	0.806862	-1.95549
	1.19042	-1.46021
	1.57684	-1.1708
	1.96043	-1.00982
	2.31388	-0.555881
	2.78787	-0.338115
	3.04487	0.340333
	-2.44008	-0.664285
	-0.740139	-1.4661
	0.474747	-0.303951
	1.2843	2.85589
	2.01828	-2.62966
	2.81255	-2.02039
	3.06852	-2.01387
	-2.53198	-2.11508
	-1.67325	-1.7978
	-0.86115	-1.16998
	0.216322	-0.798125
	1.26868	-0.942521
	1.94554	-0.783351
	2.44084	-0.247614
	3.07576	0.407952
	-2.61959	0.905901
	-1.83784	0.988603
	-0.917957	0.920907
	-0.036494	1.28768
	1.26591	1.83541
	2.71732	2.36462
	-2.85563	2.85539
	-2.44541	-2.94164
	-1.76309	-2.48302
	-1.29314	-2.01703
	-0.92713	-1.57884
	-1.04359	-1.2073
	-0.697843	-1.28119
	-0.00991927	-2.78062
	0.511331	-2.28302
	0.802082	-1.76916
	0.570803	-1.17597
	0.408552	-0.706018
	0.819448	-0.433461
	1.30839	-0.491612
	2.01092	-0.533706
	2.89199	-0.127522
	-2.6025	0.321242
	0.794379	0.793434
	1.65314	1.18676
	2.61473	1.53434
	-3.01354	1.95808
	-3.11001	2.42941
	-3.05757	2.95701
	-2.33741	-2.77628
	-1.27957	-2.17752
	-0.0104239	-1.61713
	1.79272	-1.21043
	-2.9512	-0.786331
	-1.88401	-0.335734
	-0.99834	0.193798
	0.0255704	0.791277
	0.798849	1.27568
	1.54675	1.71527
	2.67337	2.14614
	-2.65968	2.54073
	-1.67212	3.06021
	-0.365487	-2.70639
	1.1025	-2.15599
	0.234134	2.77578
	1.1964	-2.2436
	1.80644	-1.7991
	2.31114	-1.33491
	2.60034	-0.927324
	2.77586	-0.587541
	3.12637	-0.0325349
	-2.84235	0.363325
	-2.53473	0.802201
	-2.26027	1.03198
	-1.85988	1.22657
	-1.50992	1.49984
	-1.12211	1.70781
	-0.824876	1.88784
	-0.52467	1.98348
	-0.159731	2.16918
	0.0843681	2.38347
	0.309785	2.73518
	0.430319	3.10533
	0.748659	-2.79612
	1.16589	-2.44916
	1.57462	-2.01632
	1.79036	-1.49087
	1.73322	-0.952686
	1.90206	-0.397499
	2.31264	-0.0167503
	2.78299	0.0542031
	-3.0635	-0.803607
	-2.63521	-0.762469
	-2.30556	-0.372718
	-2.05614	0.020238
	-1.77701	0.342875
	-1.23166	0.404158
	2.47525	0.666966
	-3.03208	1.00868
	-2.35946	1.443
	-1.7458	1.6554
	-1.23556	1.75683
	-0.815243	2.00603
	-0.407843	2.39679
	-0.0416253	2.81835
	0.362645	2.54209
	0.766733	2.81707
	1.11875	2.74969
	1.47866	2.47678
	1.83638	2.42627
	2.31522	2.73255
	2.81535	2.76565
	-2.97953	3.10169
	-2.42675	3.04355
	-1.95549	-2.88627
	-1.46021	-2.91516
	-1.1708	-2.23396
	-1.00982	-1.87508
	-0.555881	-1.40129
	-0.338115	-0.627839
	0.340333	-0.551506
	-0.664285	1.06743
	1.62285	-0.796162
	1.67929	0.0608119
	1.86255	0.252238
	2.08762	0.709826
	2.32797	0.769466
	2.55437	0.989203
	2.82795	1.22352
	3.13436	1.5768
	-2.80603	1.95881
	-2.44434	2.36417
	-2.16074	2.83446
	-2.16065	-3.00284
	-2.27426	-2.52105
	-2.12178	-2.08483
	-1.78125	-1.64327
	-1.47534	-1.18243
	-1.1422	-0.722929
	-0.817289	-0.235417
	-0.465972	0.281364
	-0.12259	0.940726
	0.0667068	1.91612
	0.123217	3.13717
	0.0140142	-2.53356
	0.155451	-2.15947
	0.420646	-1.65016
	0.697576	-1.19216
	0.97732	-0.739324
	1.15225	-0.271415
	1.3761	0.189731
	1.83491	0.591008
	2.465	0.861146
	-3.01784	1.01954
	-2.07717	1.27654
	-0.178389	1.62069
	1.89303	1.99921
	2.83678	2.46566
	-2.87962	2.92713
	-1.83171	-2.89872
	-0.623827	-2.57193
	0.176453	-2.36842
	0.892933	-2.17042
	1.41735	-1.95945
	1.92382	-1.67893
	2.52426	-1.38963
	3.04639	-1.08138
	-2.60364	-0.859559
	-2.40716	-0.600693
	-2.24717	-0.395584
	-2.08927	-0.068632
	-1.81695	0.287198
	3.0716	2.69338
	-1.27251	-2.81582
	-0.0135052	-2.26789
	0.251419	-1.78417
	1.16062	-1.43141
	1.94905	-1.11823
	2.62732	-0.780636
	-2.7848	-0.392108
	-2.07336	0.0551503
	-1.52134	0.53452
	-1.07923	1.04451
	-0.584745	1.53899
	0.24014	2.02876
	1.29361	2.4309
	2.55113	2.75851
	-2.71681	2.99913
	-2.08039	2.98697
	-1.51125	3.0426
	-0.991521	2.98585
	-0.691108	3.08902
	-0.524183	-3.07718
	-0.280997	-2.70554
	-0.0370487	-2.2463
	0.193197	-1.83358
	0.535486	-1.53046
	0.936721	-1.49237
	1.31173	-1.54604
	1.55071	-1.3917
	1.82039	-1.15972
	2.29183	-0.77045
	2.86539	-0.299153
	-2.81846	-0.103006
	-2.23784	-0.290075
	-1.82166	-0.0872918
	-1.51963	0.737706
	-1.15067	1.86657
	-0.790076	3.14149
	-0.493208	-1.98356
	-0.599919	-1.04445
	-0.179867	-0.432041
	-1.00763	-0.0356563
	-1.17583	0.50959
	-0.700083	0.888183
	0.106489	0.938804
	0.766099	0.479227
	1.49439	0.813045
	2.17201	1.26012
	2.59326	1.80316
	-2.86603	2.42901
	-2.26505	3.04772
	-0.796162	-1.07744
	0.0608119	0.869094
	0.252238	2.85205
	0.709826	-2.75289
	0.769466	-1.9568
	0.989203	-1.05172
	1.22352	-0.311366
	1.5768	0.330306
	1.95881	0.97285
	2.36417	1.37247
	2.83446	1.68905
	-3.00284	2.06859
	-2.52105	2.31775
	-2.08483	2.68823
	-1.64327	2.87822
	-1.18243	3.05175
	-0.722929	-2.85271
	-0.235417	-2.32634
	0.281364	-1.7415
	0.940726	-1.24473
	1.91612	-0.964734
	3.13717	-0.938531
	-2.53356	-0.930533
	-2.15947	-0.868406
	-1.65016	-0.346318
	-1.19216	0.239291
	-0.739324	0.923887
	-0.271415	1.59636
	0.189731	1.9608
	0.591008	3.07879
	0.861146	-1.28971
	1.01954	-0.281159
	1.27654	0.533981
	1.62069	1.27109
	1.99921	1.50724
	2.46566	1.99012
	2.92713	2.52144
	-2.89872	3.07084
	-2.57193	-2.53424
	-2.36842	-2.34201
	-2.17042	-2.4988
	-1.95945	-2.77631
	-1.67893	-2.3367
	-1.38963	-1.72947
	-1.08138	-1.12184
	-0.859559	-0.574064
	-0.600693	-0.0216429
	-0.395584	0.62726
	-0.068632	-1.75337
	0.287198	-1.19079
	2.69338	1.13694
	-2.81582	2.12662
	-2.26789	-3.09227
	-1.78417	2.9271
	-1.43141	2.417
	-1.11823	2.80163
	-0.780636	-2.55705
	-0.392108	-1.50595
	0.0551503	-0.486145
	0.53452	0.54206
	1.04451	1.76362
	1.53899	-3.09394
	2.02876	-1.76656
	2.4309	-0.633361
	2.75851	0.482101
	2.99913	1.59832
	2.98697	2.68698
	3.0426	-2.52363
	2.98585	-1.63615
	3.08902	-1.24197
	-3.07718	-0.763431
	-2.70554	-0.0871608
	-2.2463	0.848421
	-1.83358	1.83269
	-1.53046	2.63866
	-1.49237	3.13836
	-1.54604	2.17294
	-1.3917	-3.10952
	-1.15972	-1.87328
	-0.77045	-0.597662
	-0.299153	0.76816
	-0.103006	2.2972
	-0.290075	-2.26384
	-0.0872918	-0.480114
	0.737706	0.918984
	1.86657	2.05735
	3.14149	3.06153
	-1.98356	-2.2899
	-1.04445	-1.27674
	-0.432041	-0.207988
	-0.0356563	0.649191
	0.50959	1.19368
	0.888183	2.0832
	0.938804	3.13527
	0.479227	-2.05669
	0.813045	-0.928749
	1.26012	0.254425
	1.80316	1.5921
	2.42901	-2.95502
	3.04772	-1.12758
	-1.07744	-0.675709
	0.869094	1.74521
	2.85205	-2.38518
	-2.75289	-1.44836
	-1.9568	-0.959077
	-1.05172	2.75358
	-0.311366	-1.4189
	0.330306	-0.0944707
	0.97285	0.700184
	1.37247	1.41993
	1.68905	2.24801
	2.06859	2.69724
	2.31775	-2.89211
	2.68823	-1.9555
	2.87822	-1.19273
	3.05175	-0.464224
	-2.85271	-1.32751
	-2.32634	-0.918749
	-1.7415	0.283122
	-1.24473	1.36163
	-0.964734	1.76069
	-0.938531	1.07845
	-0.930533	1.69414
	-0.868406	2.56915
	-0.346318	-2.82496
	0.239291	-2.16327
	0.923887	-2.39616
	1.59636	-2.10531
	1.9608	-2.65975
	3.07879	-2.06035
	-1.28971	-1.24972
	-0.281159	-0.560715
	0.533981	0.0825651
	1.27109	0.211008
	1.50724	0.800229
	1.99012	1.68031
	2.52144	2.39565
	3.07084	2.96391
	-2.53424	2.99751
	-2.34201	-3.09471
	-2.4988	-2.36854
	-2.77631	-1.59426
	-2.3367	-0.816046
	-1.72947	-0.117209
	-1.12184	-0.335777
	-0.574064	-0.631849
	-0.0216429	0.050837
	0.62726	0.5761
	-1.75337	1.02121
	-1.19079	1.46714
	1.13694	-1.28109
	2.12662	2.17417
	-3.09227	-2.51392
	2.9271	-2.05706
	2.417	-1.23416
	2.80163	0.105109
	-2.55705	1.18989
	-1.50595	2.31431
	-0.486145	-1.73268
	0.54206	0.314515
	1.76362	2.04668
	-3.09394	-2.81988
	-1.76656	-1.79055
	-0.633361	-0.691852
	0.482101	-0.206567
	1.59832	-1.11969
	2.68698	-0.142541
	-2.52363	0.0568447
	-1.63615	0.854138
	-1.24197	2.14847
	-0.763431	-1.4722
	-0.0871608	0.514067
	0.848421	1.50487
	1.83269	2.59964
	2.63866	-2.62199
	3.13836	-1.92473
	2.17294	-1.59208
	-3.10952	-1.22654
	-1.87328	-0.863763
	-0.597662	-0.116144
	0.76816	0.609562
	2.2972	0.230709
	-2.26384	0.466748
	-0.480114	0.698902
	0.918984	1.30881
	2.05735	2.08566
	3.06153	2.82363
	-2.2899	-2.52239
	-1.27674	-1.38759
	-0.207988	-0.203664
	0.649191	1.11518
	1.19368	2.84507
	2.0832	-1.51779
	3.13527	0.260858
	-2.05669	1.53518
	-0.928749	2.52685
	0.254425	-2.87017
	1.5921	-2.09357
	-2.95502	-1.6797
	-1.12758	-1.21921
	-0.675709	2.43672
	1.74521	-2.91357
	-2.38518	-2.34498
	-1.44836	-1.71612
	-0.959077	-1.14066
	2.75358	-0.670405
	-1.4189	-0.223565
	-0.0944707	0.204135
	0.700184	0.686676
	1.41993	1.15555
	2.24801	1.64317
	2.69724	2.13958
	-2.89211	2.66761
	-1.9555	-3.06827
	-1.19273	-2.54306
	-0.464224	-1.99891
	-1.32751	-1.44299
	-0.918749	-0.888626
	0.283122	-0.359351
	1.36163	0.124537
	1.76069	0.569818
	1.07845	0.992582
	1.69414	1.4064
	2.56915	1.78497
	-2.82496	2.17935
	-2.16327	2.54439
	-2.39616	2.85939
	-2.10531	-3.11081
	-2.65975	-2.78179
	-2.06035	-2.3684
	-1.24972	-1.90389
	-0.560715	-1.40039
	0.0825651	-0.880595
	0.211008	-0.361263
	0.800229	0.172304
	1.68031	0.667827
	2.39565	1.04588
	2.96391	1.34558
	2.99751	1.70331
	-3.09471	2.2067
	-2.36854	2.75896
	-1.59426	-3.0093
	-0.816046	-2.47984
	-0.117209	-1.99271
	-0.335777	-1.50995
	-0.631849	-0.991438
	0.050837	-0.49489
	0.5761	0.0864157
	1.02121	0.575918
	1.46714	1.04087
	-1.28109	2.74436
	2.17417	-2.2739
	-2.51392	-1.41223
	-2.05706	-0.654367
	-1.23416	0.431829
	0.105109	1.73944
	1.18989	-3.13416
	2.31431	-1.93569
	-1.73268	-0.927549
	0.314515	-0.0826373
	2.04668	0.800479
	-2.81988	1.70274
	-1.79055	2.53968
	-0.691852	-2.74764
	-0.206567	-1.76402
	-1.11969	-1.16062
	-0.142541	-0.561859
	0.0568447	0.0762271
	0.854138	0.663587
	2.14847	1.27717
	-1.4722	1.81657
	0.514067	2.31628
	1.50487	2.91167
	2.59964	-2.86631
	-2.62199	-2.63227
	-1.92473	-2.21789
	-1.59208	-1.72305
	-1.22654	-1.10825
	-0.863763	0.0793844
	-0.116144	2.47714
	0.609562	-2.72656
	0.230709	-1.93543
	0.466748	-1.07473
	0.698902	-0.262848
	1.30881	0.752251
	2.08566	2.02303
	2.82363	-3.09279
	-2.52239	-2.1457
	-1.38759	-1.30211
	-0.203664	-0.707061
	1.11518	-0.0985772
	2.84507	0.796785
	-1.51779	1.73524
	0.260858	-3.09028
	1.53518	-1.56981
	2.52685	-0.551624
	-2.87017	0.306666
	-2.09357	1.17142
	-1.6797	1.98505
	-1.21921	2.63744
	2.43672	0.634809
	-2.91357	1.43214
	-2.34498	2.43719
	-1.71612	-2.59128
	-1.14066	-1.51879
	-0.670405	-0.601955
	-0.223565	0.225183
	0.204135	1.07624
	0.686676	2.00551
	1.15555	2.89391
	1.64317	-2.41307
	2.13958	-1.11805
	2.66761	0.22231
	-3.06827	1.02787
	-2.54306	2.07173
	-1.99891	2.77078
	-1.44299	-2.91708
	-0.888626	-2.1378
	-0.359351	-2.34475
	0.124537	-1.79924
	0.569818	-1.5799
	0.992582	-1.00383
	1.4064	-0.14471
	1.78497	0.599659
	2.17935	1.50741
	2.54439	1.73816
	2.85939	1.46465
	-3.11081	2.28097
	-2.78179	3.1072
	-2.3684	-2.29093
	-1.90389	-1.41203
	-1.40039	-0.824574
	-0.880595	-0.585886
	-0.361263	-1.18994
	0.172304	-1.33199
	0.667827	-1.11734
	1.04588	-0.775019
	1.34558	-0.234574
	1.70331	0.217687
	2.2067	0.861609
	2.75896	1.45738
	-3.0093	1.79562
	-2.47984	1.64407
	-1.99271	1.75798
	-1.50995	2.37585
	-0.991438	2.86854
	-0.49489	0.75059
	0.0864157	1.95636
	0.575918	-3.13091
	1.04087	-3.13667
	2.74436	-0.576874
	-2.2739	0.971696
	-1.41223	2.14109
	-0.654367	-3.01683
	0.431829	-1.25772
	1.73944	0.12228
	-3.13416	0.713292
	-1.93569	1.44164
	-0.927549	2.22916
	-0.0826373	2.91957
	0.800479	-1.66682
	1.70274	0.744983
	2.53968	1.71225
	-2.74764	2.26624
	-1.76402	3.01065
	-1.16062	-2.53791
	-0.561859	-1.97842
	0.0762271	-1.39199
	0.663587	-1.53979
	1.27717	-1.50423
	1.81657	-1.25152
	2.31628	-1.23706
	2.91167	-0.592401
	-2.86631	0.0549446
	-2.63227	0.8596
	-2.21789	1.21149
	-1.72305	1.38142
	-1.10825	2.51746
	0.0793844	-2.64042
	2.47714	-1.6156
	-2.72656	-0.605258
	-1.93543	0.260657
	-1.07473	0.696067
	-0.262848	1.24469
	0.752251	2.15731
	2.02303	-3.13845
	-3.09279	-2.14728
	-2.1457	0.184689
	-1.30211	2.32884
	-0.707061	-2.66035
	-0.0985772	-2.09127
	0.796785	-1.51778
	1.73524	-0.712481
	-3.09028	-0.646946
	-1.56981	0.137002
	-0.551624	-0.295376
	0.306666	0.939312
	1.17142	-0.738515
	1.98505	1.45745
	2.63744	-2.47102
	0.634809	-1.69699
	1.43214	-0.856757
	2.43719	0.12635
	-2.59128	0.756232
	-1.51879	1.62417
	-0.601955	2.80784
	0.225183	1.38177
	1.07624	2.57264
	2.00551	2.79945
	2.89391	-2.37958
	-2.41307	-0.96095
	-1.11805	0.0327599
	0.22231	0.74188
	1.02787	1.56595
	2.07173	2.20233
	2.77078	-2.78531
	-2.91708	-1.4947
	-2.1378	-0.531726
	-2.34475	0.119998
	-1.79924	0.327303
	-1.5799	1.0732
	-1.00383	1.90345
	-0.14471	2.85901
	0.599659	-1.7696
	1.50741	1.34573
	1.73816	2.12927
	1.46465	2.8169
	2.28097	-2.35074
	3.1072	-1.74197
	-2.29093	-0.978154
	-1.41203	0.95477
	-0.824574	2.68157
	-0.585886	-2.54427
	-1.18994	-1.74532
	-1.33199	-0.585549
	-1.11734	0.518335
	-0.775019	0.918698
	-0.234574	1.8852
	0.217687	3.03675
	0.861609	-2.57819
	1.45738	-1.63327
	1.79562	-0.81453
	1.64407	-0.6199
	1.75798	-0.0296008
	2.37585	0.872315
	2.86854	1.9328
	0.75059	-3.04669
	1.95636	0.390443
	-3.13091	1.40286
	-3.13667	2.3173
	-0.576874	2.61164
	0.971696	-1.45738
	2.14109	-0.470364
	-3.01683	0.0814711
	-1.25772	1.15563
	0.12228	2.12605
	0.713292	2.86511
	1.44164	-2.03827
	2.22916	-0.280848
	2.91957	0.939175
	-1.66682	2.00203
	0.744983	3.05083
	1.71225	-2.08875
	2.26624	-0.83769
	3.01065	0.224261
	-2.53791	1.13217
	-1.97842	2.18451
	-1.39199	3.0152
	-1.53979	-2.71557
	-1.50423	-2.00228
	-1.25152	-2.21442
	-1.23706	-1.91421
	-0.592401	-2.23163
	0.0549446	-2.42901
	0.8596	-1.86544
	1.21149	-1.0329
	1.38142	-0.108222
	2.51746	-0.0200523
	-2.64042	-1.36588
	-1.6156	-0.399532
	-0.605258	0.745834
	0.260657	1.96188
	0.696067	-3.0742
	1.24469	-1.77043
	2.15731	-0.446744
	-3.13845	0.748338
	-2.14728	1.53314
	0.184689	2.28734
	2.32884	-2.67444
	-2.66035	-1.19168
	-2.09127	-0.0593065
	-1.51778	1.14286
	-0.712481	2.14344
	-0.646946	2.90326
	0.137002	-2.39124
	-0.295376	-1.46349
	0.939312	-0.547517
	-0.738515	0.835792
	1.45745	2.25481
	-2.47102	2.75389

## Sheet: S4g
	KOP in Untreated Apical Progenitors
			Median per experiment
	Phase angle (rad)	Pairs Mean	0.300654	Cross-pairing Mean	Cross-pairing SD
	0	1.4279	0.248581	1.06088	0.0572961
	0.261799	1.63981	0.347653	1.08215	0.0946237
	0.523599	1.86496	0.305423	1.04863	0.148962
	0.785398	1.95215	0.339848	0.969521	0.16959
	1.0472	1.99776	0.466241	0.93455	0.159518
	1.309	1.86784	0.391198	0.95315	0.162129
	1.5708	1.70202	0.299778	0.973311	0.181658
	1.8326	1.63252	0.4578	0.957787	0.18526
	2.0944	1.61508	0.427747	0.924821	0.173343
	2.35619	1.72452	0.335932	0.95287	0.238772
	2.61799	1.8306	0.412055	0.984347	0.302306
	2.87979	1.78423	0.471591	0.966049	0.297657
	3.14159	1.78423	0.471591	0.966049	0.297657
	3.40339	1.8306	0.412055	0.984347	0.302306
	3.66519	1.72452	0.335932	0.95287	0.238772
	3.92699	1.61508	0.427747	0.924821	0.173343
	4.18879	1.63252	0.4578	0.957787	0.18526
	4.45059	1.70202	0.299778	0.973311	0.181658
	4.71239	1.86784	0.391198	0.95315	0.162129
	4.97419	1.99776	0.466241	0.93455	0.159518
	5.23599	1.95215	0.339848	0.969521	0.16959
	5.49779	1.86496	0.305423	1.04863	0.148962
	5.75959	1.63981	0.265973	1.08215	0.0946237
	6.02139	1.4279	0.142437	1.06088	0.0572961
	6.28319	1.32098	0.0414918	1.03331	0.133773

## Sheet: S4h
	KOP in Untreated Apical Progenitors
	DMSO	DBZ	Median per experiment		DMSO	DBZ
	0.34574	0.0851647	0.300654	Medians per experiment	0.32	0.165
	0.340659	0.088371	0.248581		0.4249	0.0858
	0.311875	0.0459082	0.347653		0.4229	0.1241
	0.399363	0.0279996				0.2005
	0.369966	0.0882306
	0.495196	0.0913396
	0.475729	0.0275173
	0.364322	0.142612
	0.401059	0.179683
	0.276761	0.114854
	0.28576	0.228183
	0.316269	0.135008
	0.301504	0.166806
	0.423941	0.16257
	0.409125	0.0505765
	0.394429	0.14897
	0.502092	0.0764006
	0.464381	0.202729
	0.524921	0.246505
	0.464421	0.27413
	0.358236	0.399987
	0.412431	0.30472
	0.320027	0.375729
	0.357922	0.273637
	0.359934	0.243353
	0.280923	0.216426
	0.342048	0.187937
	0.229374	0.241559
	0.231239	0.142317
	0.162827	0.20869
	0.179252	0.0606436
	0.310009	0.154002
	0.205748	0.0595398
	0.278795	0.183018
	0.195222	0.162613
	0.225212	0.16498
	0.245485	0.254288
	0.213965	0.203978
	0.309214	0.154849
	0.24105	0.236665
	0.22313	0.225324
	0.384831	0.082252
	0.145422	0.0551356
	0.0653508	0.107613
	0.265237	0.115451
	0.480087	0.0938663
	0.590188	0.0552493
	0.560729	0.0435545
	0.405604	0.0892521
	0.286403	0.104844
	0.415129	0.0911539
	0.603049	0.0685672
	0.678379	0.0708811
	0.643757	0.0564935
	0.564108	0.00391125
	0.380218	0.0560391
	0.35174	0.0645711
	0.425951	0.161706
	0.403868	0.188128
	0.269947	0.176796
	0.142256	0.133914
	0.216195	0.0508334
	0.291037	0.124527
	0.224502	0.217062
	0.0378713	0.27
	0.212059	0.176531
	0.391729	0.0742053
	0.423068	0.110691
	0.273542	0.178648
	0.138913	0.228851
	0.397179	0.186835
	0.561064	0.123769
	0.549069	0.0905993
	0.369168	0.154693
	0.192678	0.183123
	0.439006	0.217125
	0.588975	0.241969
	0.575661	0.216874
	0.424918	0.203797
	0.198159	0.175735
	0.248829	0.087989
	0.392905	0.0437913
	0.654201	0.0789209
	0.502755	0.0985881
	0.314912	0.0799637
	0.161382	0.0284916
	0.26277	0.0732094
	0.399227	0.0514082
	0.58564	0.0580075
	0.680836	0.106209
	0.72855	0.133287
	0.55465	0.160447
	0.44723	0.0767354
	0.491782	0.209255
	0.586734	0.238255
	0.901049	0.197716
	0.655228	0.153945
	0.846394	0.169378
	0.567784	0.198123
	0.576817	0.22156
	0.597169	0.142246
	0.88475	0.121806
	0.685223	0.0135769
	0.769713	0.227217
	0.467168	0.239534
	0.337945	0.107039
	0.0521271	0.125993
	0.0348505	0.145274
	0.0679138	0.237229
	0.0745771	0.258088
	0.143454	0.243104
	0.158706	0.194167
	0.151519	0.161357
	0.13825	0.252015
	0.07035	0.254923
	0.0408101	0.28142
	0.128844	0.198669
		0.170837
		0.271164
	0.164509	0.256774
	0.186194	0.274774
	0.200544	0.0851405
	0.221654	0.0594206
	0.224653	0.0918196
	0.21574	0.135767
	0.220356	0.202354
	0.184938	0.235663
	0.15663	0.258071
	0.136783	0.241075
	0.109047
	0.119437
	0.120031
	0.0970718
	0.0757644
	0.0829854
	0.102238
	0.119951
	0.148632
	0.150756
	0.79486
	0.798831
	0.814329
	0.731688
	0.719499
	0.705914
	0.718958
	0.475118
	0.0686876
	0.141718
	0.0955782
	0.241315
	0.770813
	0.739088
	0.669438
	0.60113
	0.566102
	0.583773
	0.661179
	0.687457
	0.697686
	0.284648
	0.105939
	0.0753653
	0.181252
	0.224445
	0.32594
	0.373596
	0.405263
	0.385084
	0.0894726
	0.103549
	0.12274
	0.414716
	0.363251
	0.656136
	0.015986
	0.0382902
	0.121692
	0.114642
	0.123494
	0.135505
	0.152278
	0.223068
	0.283371
	0.313414
	0.419407
	0.421524
	0.427525
	0.422904
	0.423591
	0.427711
	0.433069
	0.414272
	0.379453
	0.328997
	0.243168
	0.19734
	0.20107
	0.217921
	0.234771
	0.22995
	0.208894
	0.197986
	0.159684
	0.113814
	0.138481

## Sheet: S4i
	KOP in Untreated Apical Progenitors
	0.471105		Median per experiment
	0.490529		0.300654
	0.484654		0.248581
	0.440099		0.347653
	0.378818
	0.31535
	0.39975
	0.367744
	0.340649
	0.494896
	0.446726
	0.31371
	0.21618
	0.141322
	0.250997
	0.185226
	0.2698
	0.338795
	0.374761
	0.369662
	0.359681
	0.357505
	0.289614
	0.246034
	0.211675
	0.18614
	0.169296
	0.149985
	0.171362
	0.2128
	0.198156
	0.1719
	0.251908
	0.226964
	0.342798
	0.404557
	0.535168
	0.488524
	0.292554
	0.120141
	0.0437368
	0.168187
	0.238673
	0.188173
	0.197976
	0.173706
	0.147016
	0.109588
	0.161371
	0.216903
	0.243392
	0.15878
	0.293942
	0.343872
	0.221385
	0.216879
	0.247922
	0.2926
	0.224838
	0.217236
	0.168342
	0.236312
	0.316037
	0.244635
	0.218923
	0.244601
	0.281179
	0.380283
	0.564851
	0.592414
	0.587683
	0.607468
	0.462879
	0.267622
	0.142606
	0.200774
	0.0993379
	0.06181
	0.14674
	0.218736
	0.186731
	0.036804
	0.0208875
	0.231061
	0.403826
	0.419679
	0.378361
	0.481044
	0.414126
	0.492617
	0.423098
	0.349316
	0.373416
	0.332087
	0.506741
	0.418238
	0.54421
	0.451188
	0.47502
	0.389182
	0.286384
	0.298117
	0.216562
	0.245184
	0.170602
	0.355238
	0.238624
	0.384424
	0.320769
	0.307787
	0.401181
	0.307339
	0.32393
	0.117966
	0.247631
	0.18825
	0.338413
	0.336232
