# Supplementary material for: A dynamic, spatially periodic, micro‐pattern of HES5 underlies neurogenesis in the mouse spinal cord
Source: Mol Syst Biol. 2021 May 25;17(5):e9902. doi: 10.15252/msb.20209902 (PMC8144840; doi:10.15252/msb.20209902)
Supplement: Supplementary file 5 — Source Data for Expanded View/Appendix [file MSB-17-e9902-s009.zip › msb20209902-sup-0013-SDataEV/MSB-20-9902RR-Appendix_Figure_S7_Source_Data-sd.xlsx]

## Sheet: S7a
		Mean Hes5 population abundance											Mean concentration difference between neighbouring cells											Mean (relative to population expression) concentration difference between neighbouring cells
		Repeat											Repeat											Repeat
Repression threshold		1	2	3	4	5	6	7	8	9	10		1	2	3	4	5	6	7	8	9	10		1	2	3	4	5	6	7	8	9	10
500		8148.49	8060.86	8276.34	7774.51	8038.73	8205.29	8216.07	8238.4	8144.86	8580.14		15857.9	15571.5	16066.7	15062.6	15550.4	15880.3	15843.6	15900.8	15838.4	16779.7		1.94611	1.93174	1.94128	1.93744	1.93444	1.93537	1.92837	1.93009	1.94458	1.95564
2052.63		8821.04	8947.45	9558.15	9126.25	9096.77	8983.35	8786.55	9080.28	9010.66	8899.49		7740.89	9384.19	15348.7	10133.6	11132.2	11624.2	6618.46	11977.7	9197.72	9160.27		0.877549	1.04881	1.60582	1.11038	1.22375	1.29397	0.75325	1.31909	1.02076	1.0293
3605.26		12605.5	12648.7	12607.5	12576.2	12679.3	12692	12713.6	12627.6	12609.2	12627.5		3660.63	3704.02	3749.88	3508.65	3690.84	3683.74	3412.23	3687.55	3703.67	3567.81		0.290401	0.292837	0.297431	0.278992	0.291093	0.290241	0.268392	0.292022	0.293727	0.282542
5157.89		14596.5	14631.5	14593	14623.9	14627.6	14567.6	14664.1	14735.5	14654	14629.7		3273.71	3310.76	3437.84	3399.68	3236.18	3328.68	3312.72	3383.27	3412.43	3356.58		0.224281	0.226277	0.235582	0.232475	0.221238	0.228498	0.225907	0.2296	0.232868	0.229436
6710.53		16222.4	16169.2	16137.5	16229	16188.1	16165.7	16149.4	16275.7	16131.5	16151.6		3284.56	3371.13	3417.55	3339.37	3466.32	3331.18	3416.94	3362.37	3352.62	3320.7		0.20247	0.208491	0.211778	0.205766	0.214127	0.206065	0.211583	0.206589	0.207831	0.205596
8263.16		18473.1	18390.8	18355.5	18434.7	18381.2	18406.2	18437.7	18423.8	18440.5	18384.4		3541.94	3477.04	3547.44	3586.23	3471.8	3617.12	3612.94	3548.8	3612.17	3541.16		0.191735	0.189064	0.193263	0.194537	0.188878	0.196516	0.195955	0.192621	0.195882	0.192618
9815.79		18889.4	18770.8	18917.1	18836.7	18941.3	18905.2	18919	18830.1	18932	18928.8		3503.23	3501.25	3437.91	3451.46	3487.7	3550.3	3426	3541.49	3531.45	3512.66		0.18546	0.186527	0.181735	0.18323	0.184132	0.187795	0.181088	0.188076	0.186533	0.185572
11368.4		19721.8	19729.1	19693.7	19754	19725.6	19680.5	19717.3	19672.5	19719.5	19722.3		3579.28	3527.81	3557.08	3589.7	3612.86	3607.04	3617.38	3580.22	3628.4	3567.61		0.181488	0.178813	0.18062	0.18172	0.183156	0.18328	0.183462	0.181991	0.184001	0.180892
12921.1		20529.1	20586.8	20515.3	20558.3	20672.4	20613.9	20558.5	20651.7	20631	20458.5		3546.23	3682.1	3610.22	3628.55	3632.17	3733.45	3574.96	3619.09	3618.2	3613.46		0.172742	0.178857	0.175976	0.176501	0.175701	0.181114	0.173892	0.175244	0.175377	0.176624
14473.7		20942.6	20916.4	20900.4	21016.4	20955.4	20861	20977.9	20850.4	20991.7	21055.8		3554.53	3540.58	3532.94	3664.99	3600.83	3570.02	3571.75	3574.85	3579.46	3681.12		0.169727	0.169273	0.169037	0.174387	0.171833	0.171134	0.170263	0.171452	0.170518	0.174826
16026.3		21633.1	21573.9	21649.2	21570.9	21601.7	21581.6	21528.6	21581.7	21666.9	21678.2		3560.95	3630.88	3652.7	3703.87	3635.71	3685.39	3612.64	3624.29	3622.05	3710.04		0.164607	0.1683	0.168722	0.171707	0.168307	0.170765	0.167806	0.167934	0.16717	0.171141
17578.9		22722	22641.4	22586.2	22625.2	22679.3	22565.4	22527.9	22529.3	22630.7	22692.3		3718.1	3738.78	3820.16	3780.88	3732.68	3768.54	3813.81	3715.29	3752.55	3720.91		0.163634	0.16513	0.169137	0.167109	0.164585	0.167006	0.169292	0.164909	0.165817	0.163972
19131.6		23337	23354.9	23234.2	23300.7	23220.9	23156.1	23275.3	23350.5	23229.7	23229		3763.22	3769.52	3712.91	3789.44	3757	3765.88	3761.38	3737.79	3673.48	3739.85		0.161255	0.161402	0.159804	0.162632	0.161794	0.16263	0.161604	0.160073	0.158137	0.161
20684.2		23799.2	23780	23763.4	23828.4	23857.7	23734.2	23767.6	23707.7	23763.6	23789.9		3745.06	3718.5	3747.65	3760.53	3739.61	3651.46	3754.72	3765.63	3669.08	3744.97		0.157361	0.156371	0.157707	0.157817	0.156746	0.153848	0.157976	0.158836	0.154399	0.157418
22236.8		24523.2	24534.2	24515.2	24556.2	24511.7	24531.8	24485.8	24468.6	24451.3	24508		3730.01	3662.09	3669.56	3736.91	3671.34	3738.6	3689.02	3693.21	3669.41	3697.12		0.152101	0.149264	0.149685	0.152177	0.149779	0.152398	0.150659	0.150937	0.15007	0.150853
23789.5		25231	25258.7	25267.7	25260.5	25243.1	25256	25255.3	25177.4	25282.2	25236		3670.11	3690.57	3667.92	3653.57	3718.73	3716.89	3686.68	3624.19	3621.63	3656.39		0.145461	0.146111	0.145162	0.144635	0.147317	0.147169	0.145977	0.143946	0.143248	0.144888
25342.1		25986.3	25936.2	25945.4	26022.7	25920.9	25960.5	25961.4	25968.2	25973.3	25939.9		3700.36	3662.74	3655.55	3680.81	3662.1	3673.64	3656.08	3702.77	3741.39	3650.1		0.142397	0.141221	0.140894	0.141446	0.14128	0.141508	0.140827	0.142589	0.144047	0.140714
26894.7		26576.8	26626.6	26575	26656.4	26597	26619.6	26571.8	26620.9	26556.3	26608.1		3651.71	3670.43	3626.14	3696.64	3698.22	3655.78	3694.79	3650.93	3682.95	3670.18		0.137402	0.137848	0.136449	0.138677	0.139047	0.137334	0.139049	0.137145	0.138685	0.137934
28447.4		27217.4	27190.8	27185	27214.6	27203.3	27163.9	27154	27131	27224.5	27201.7		3606.45	3654.57	3652.29	3666.74	3648.5	3628.55	3653.8	3716.05	3697.05	3709.58		0.132505	0.134404	0.13435	0.134734	0.13412	0.13358	0.134558	0.136967	0.135798	0.136373
30000		27728.2	27719.3	27686.7	27700.5	27728.4	27717.3	27686.1	27708.6	27732.6	27740.4		3636.7	3655.95	3635.03	3655.99	3691.28	3654.16	3649.83	3669.2	3706.51	3707.12		0.131155	0.131892	0.131292	0.131983	0.133123	0.131837	0.131829	0.132421	0.133652	0.133636
Uncoupled		28996.8	28993.9	28974.9	29007.1	29030.8	28966.6	28985.7	28993.3	28985.2	29004.6		3650.36	3657.7	3697.56	3752.27	3709.75	3711.2	3705.55	3747.82	3734.09	3733.51		0.125888	0.126154	0.127613	0.129357	0.127787	0.12812	0.127841	0.129265	0.128827	0.128721
