# Supplementary material for: A dynamic, spatially periodic, micro‐pattern of HES5 underlies neurogenesis in the mouse spinal cord
Source: Mol Syst Biol. 2021 May 25;17(5):e9902. doi: 10.15252/msb.20209902 (PMC8144840; doi:10.15252/msb.20209902)
Supplement: Supplementary file 5 — Source Data for Expanded View/Appendix [file MSB-17-e9902-s009.zip › msb20209902-sup-0013-SDataEV/MSB-20-9902RR-Figure_EV1_Source_Data-sd.xlsx]

## Sheet: EV1 e
Left panel - E9.5						Right panel - E11.5
Distance (um)	Data correlation coefficient	Randomisation - correlation coefficient				Distance (um)	Data correlation coefficient	Randomisation - correlation coefficient
4.6125	0.773052	-0.0147377				4.6125	0.382954	-0.126079
13.8375	0.602137	-0.12632				13.8375	0.177585	0.0249805
23.0625	0.278473	0.0296478				23.0625	0.214983	0.0125221
32.2875	0.0491691	-0.0111306				32.2875	0.0734859	-0.0476305
41.5125	-0.0527708	-0.0287141				41.5125	0.0547102	-0.0180318
50.7375	-0.11406	-0.0119163				50.7375	-0.0588467	-0.0421361
59.9625	-0.214323	-0.0785366				59.9625	0.0177191	-0.0167071
69.1875	-0.208638	0.056605				69.1875	-0.0952023	0.00011372
78.4125	-0.28869	-0.0124462				78.4125	-0.213413	-0.0425423
87.6375	-0.273342	0.0244368				87.6375	-0.262203	-0.0247757
96.8625	-0.268005	-0.0569487				96.8625	-0.322429	0.165906
106.088	-0.282867	0.070466				106.088	-0.345799	-0.0585157
115.312	-0.349861	0.0607178				115.312	-0.336738	-0.106503
124.537	-0.336818	-0.106394				124.537	-0.381176	0.0144183
133.762	-0.280635	0.0296478				133.762	-0.31279	-0.2425
142.988	-0.30804	-0.0111306				142.988	-0.521027	0.348843
152.213	-0.287101	-0.0287141				152.213	-0.811451	0.044004
161.438	-0.249265	-0.0119163				5.93047	0.559428	-0.0230576
6.09531	0.506559	-0.0097756				17.7914	0.402435	-0.0981866
18.2859	0.279722	-0.0732984				29.6523	0.292784	-0.0282712
30.4766	-0.101152	0.05236				41.5133	0.0896806	0.0463846
42.6672	-0.267274	-0.0921062				53.3742	-0.130591	-0.0434691
54.8578	-0.409511	-0.0171775				65.2352	-0.16215	-0.0239649
67.0484	-0.531045	-0.0348648				77.0961	-0.160869	-0.0097826
79.2391	-0.518628	-0.0444516				88.957	-0.210641	0.0967373
91.4297	-0.518344	-0.0147377				100.818	-0.250702	-0.148317
103.62	-0.344345	-0.12632				112.679	-0.220262	0.0758738
4.6125	0.648202	-0.0048823				124.54	-0.201049	0.0590148
13.8375	0.420452	-0.13845				136.401	-0.190467	-0.017156
23.0625	0.306473	0.0386801				148.262	-0.127669	-0.170166
32.2875	0.112504	0.0143514				160.123	-0.218208	0.154642
41.5125	0.00221791	0.0443177				171.984	-0.0170508	0.0861639
50.7375	-0.185525	-0.0623787				183.845	-0.270973	-0.128297
59.9625	-0.205187	-0.0072977				195.705	0.149426	0.0263052
69.1875	-0.399931	-0.0033538				5.93047	0.425915
78.4125	-0.559503	-0.15355				17.7914	0.15257
87.6375	-0.494339	0.135327				29.6523	-0.0924521
96.8625	-0.47805	-0.272678				41.5133	-0.123589
106.088	-0.604676	0.129818				53.3742	-0.121921
115.312	-0.649355	-0.173651				65.2352	-0.006015
124.537	-0.401491	-0.127033				77.0961	0.0756684
						88.957	-0.0126467
						100.818	-0.239757
						112.679	-0.0301877
						124.54	0.0206627
						136.401	0.271749
						148.262	-0.0070837
						160.123	-0.204332
						171.984	-0.233649
						183.845	-0.610757
						195.705	-0.804182
						5.93047	0.0859446
						17.7914	0.0256531
						29.6523	-0.0699586
						41.5133	-0.0832674
						53.3742	-0.0200413
						65.2352	-0.0416115
						77.0961	0.1219
						88.957	0.00594296
						100.818	0.073678
						112.679	-0.0551449
						124.54	-0.154339
						136.401	-0.092429
						148.262	0.0773568
						160.123	0.124883
						171.984	-0.269698
						183.845	-0.142068
						195.705	-0.0044427
						5.93047	0.0859446	-0.121042
						17.7914	0.0256531	-0.0405122
						29.6523	-0.0699586	-0.0071056
						41.5133	-0.0832674	-0.0486968
						53.3742	-0.0200413	0.0896039
						65.2352	-0.0416115	-0.0542519
						77.0961	0.1219	0.0107533
						88.957	0.00594296	0.0327046
						100.818	0.073678	0.00641451
						112.679	-0.0551449	-0.0943788
						124.54	-0.154339	0.0188375
						136.401	-0.092429	-0.0512033
12.1906		-0.0314634				148.262	0.0773568	0.0163198
36.5719		-0.0502695				160.123	0.124883	-0.0732721
60.9531		-0.022192				171.984	-0.269698	0.0440997
85.3344		0.0111652				183.845	-0.142068	0.193262
109.716		0.0276745				195.705	-0.0044427
134.097		0.0313237
158.478		-0.127273				4.6125		0.022
182.859						13.8375		0.0512188
207.241						23.0625		0.0196642
						32.2875		0.040452
						41.5125		-0.0603732
						50.7375		-0.040841
						59.9625		-0.0685039
						69.1875		-0.13039
						78.4125		0.126179
						87.6375		0.0120556
						96.8625		-0.0673342
						106.088		0.0654142
						115.312		-0.0507489
						124.537		-0.0805783
						133.762		0.0133545
						142.988		-0.238652
						4.6125		0.048853
						13.8375		0.0352966
						23.0625		0.0442447
						32.2875		-0.0523796
						41.5125		-0.0551045
						50.7375		-0.0003634
						59.9625		0.013373
						69.1875		-0.0052281
						78.4125		-0.0416251
						87.6375		-0.0250255
						96.8625		-0.0342086
						106.088		-0.0826907
						115.312		-0.132063

## Sheet: EV1 d
	Cluster size
	E10.5	Rnd1	Rnd2
	2	7	3
	11	2	2
	10	2	2
	3	2	2
	7	2	2
	2	2	2
	9	2	2
	3	2	2
	8	2	3
	2	2	2
	5	2	2
	2	4	2
	3	2	2
	9	2	2
	8	2	3
	3	2	2
	6	3	2
	2	2	2
	2	2	2
	5	2	2
	3	2	2
	2	2	2
	5	2	2
	8	3	2
	4	2	2
	3	2	2
	2	2	2
	2	4	2
	4	4	2
	2	2	2
	4	2	2
	3	2	2
	2	2	2
	4	2	2
	9	2	2
	4	2	2
	2	2	5
	2	2	2
	6	4	2
	3	2	2
	7	4	3
	6	2	2
	3	3	2
	2	2	2
	7	2	3
	3	2	2
	12	3	2
	2	2	2
	2	2	2
	3	4	2
	9	2	2
	3	3	2
	11	2	2
	2	2	2
	11	2	2
	3	3	2
	4	4	2
	2	2	2
	7	2	2
	4	2	4
	3	2	3
	3	4	2
	2	4	2
	2	3	2
	2	2	2
	2	2	6
	7	5	2
	7	2	2
	6	5	3
	2	3	2
	3	2	3
	2	2	2
	2	2	2
	2	2	2
	3	2	2
	9	2	2
	2	4	2
	5	2	3
	3	2	4
	2	2	2
	2	2	2
	2	3
	4	2
	3	4
	6	2
	2	2
	2	2
	5	3
	5	2
	2	2
	2	2
	4	2
	7	2
	3	2
	6	2
	3	2
	2	2
	2	2
	2	2
	6	2
	2	2
	2	2
	4	2
	6	2
	2	2
	4	2
	3	2
	3	2
	2	2
	2	2
	2	3
	6	2
	2	4
	9	2
		5
		2
		2
		2
		2
		2
		2
		2
		2
		2
		2
		3
		4
		2
		2
		2
		2
		2
		5
		2
		2
		2
		3
		2
		2
		2
		2
		6
		2
		3
		2
		2
		2
		2
		2
		2
		2
		2
		2
		2
		3
		2
		2
		2
		2
		2
		4
		3
		2
		2
		3
		4
		6
		2
		3
		2
		2
		2
		3
		2
		2
		2
		2
		2
		2
		2
		2
		3
		2
		2
		2
		2
		2
		2
		2
		4
		2
		2
		2
		3
		2
		2
		2
		2
		3
		2
		2
		2
		2
		2
		2
		2
		2
		3
		2
		2
		3
		2
		2
		2
		3
		2
		2
		2
		2
		2
		2
		4
		2
		3
		2
		3
		2
		2
		2
		2
		2
		2
		2
		2
		4
		2
		2
		2
		2
		2
		2
		2
		4
		2
		2
		2
		2
		2
		3
		2
		2
		2
		2
		2
		2
		3
		2
		2
		2
		2
		3
		2
		2
		2
		2
		2
		2
		3
		2
		2
		2
		2
		2
		2
		2
		2
		2
		3
		2
		3
		2
		3
		3
		2
		3
		2
		2
		2
		3
		3
		2
		3
		2
		2
		2
		2
		2
		2
		2
		5
		2
		2
		2
		3

## Sheet: EV1 g
Distance (um)	Correlation coefficient
6.09531	0.658159
18.2859	0.44844
30.4766	-0.0475601
42.6672	-0.415214
54.8578	-0.63546
67.0484	-0.647243
79.2391	-0.442675
91.4297	-0.388591
103.62	-0.621413
4.6125	0.255915
13.8375	-0.0467834
23.0625	-0.038783
32.2875	0.0890479
41.5125	-0.0261251
50.7375	-0.0326401
59.9625	-0.26857
69.1875	0.0892356
78.4125	0.00559363
87.6375	-0.0464386
96.8625	0.117233
106.088	-0.394135
115.312	0.19446
124.537	-0.39737
4.6125	0.591244
13.8375	0.26197
23.0625	0.0555364
32.2875	-0.0576318
41.5125	-0.131691
50.7375	-0.0982675
59.9625	-0.129818
69.1875	-0.147932
78.4125	-0.251067
87.6375	-0.10822
96.8625	-0.0385845
106.088	0.208355
115.312	0.302734
124.537	0.292964
133.762	0.0636998
142.988	-0.25859
152.213	-0.270616
161.438	-0.183825

## Sheet: Ev 1h
Distance (um)	Correlation Coefficient
4.6125	0.360805
13.8375	0.163025
23.0625	0.10123
32.2875	-0.0068065
41.5125	-0.0205548
50.7375	-0.0729076
59.9625	0.0651723
69.1875	-0.0462083
78.4125	-0.18768
87.6375	-0.173708
96.8625	-0.188038
106.088	-0.175595
115.312	-0.156944
124.537	-0.178259
133.762	-0.0201129
142.988	0.0364033
152.213	-0.0242511
5.93047	0.450182
17.7914	0.286404
29.6523	0.182458
41.5133	0.0200675
53.3742	-0.158129
65.2352	-0.135246
77.0961	-0.0247365
88.957	-0.0591782
100.818	-0.135004
112.679	-0.0792125
124.54	-0.0771658
136.401	-0.0195919
148.262	-0.0403069
160.123	-0.113506
171.984	-0.0139604
183.845	-0.198246
195.705	0.188858
5.93047	0.424187
17.7914	0.16658
29.6523	-0.0586738
41.5133	-0.147893
53.3742	-0.224598
65.2352	-0.104807
77.0961	0.158135
88.957	0.11324
100.818	-0.124591
112.679	0.0155147
124.54	-0.133758
136.401	0.152392
148.262	0.0168034
160.123	0.0433679
171.984	-0.107825
183.845	-0.527971
195.705	-0.813643
