# Supplementary material for: A dynamic, spatially periodic, micro‐pattern of HES5 underlies neurogenesis in the mouse spinal cord
Source: Mol Syst Biol. 2021 May 25;17(5):e9902. doi: 10.15252/msb.20209902 (PMC8144840; doi:10.15252/msb.20209902)
Supplement: Supplementary file 5 — Source Data for Expanded View/Appendix [file MSB-17-e9902-s009.zip › msb20209902-sup-0013-SDataEV/MSB-20-9902RR-Figure_EV2_Source_Data-sd.xlsx]

## Sheet: EV 2c
Distance (um)	Raw Venus::HES5 intensity	Trend Venus::HES5 intensity
0	120.823	139.128
0.20757	129.088	139.585
0.41514	122.971	140.038
0.62271	129.279	140.488
0.83028	120.427	140.935
1.03785	132.779	141.378
1.24542	139.941	141.818
1.45299	137.044	142.255
1.66056	128.221	142.688
1.86813	132.073	143.119
2.0757	142.059	143.546
2.28327	132.838	143.969
2.49084	135.382	144.39
2.69841	150.5	144.807
2.90598	144.456	145.221
3.11355	140.573	145.632
3.32112	152.868	146.039
3.52869	151.132	146.444
3.73626	148.662	146.845
3.94383	146.544	147.243
4.1514	146.853	147.638
4.35897	156.735	148.03
4.56654	161.147	148.418
4.77411	147.382	148.804
4.98168	149.265	149.186
5.18925	162.044	149.566
5.39682	156.647	149.942
5.60439	156.397	150.315
5.81196	154.662	150.685
6.01953	159.279	151.052
6.2271	166.471	151.416
6.43467	167.485	151.777
6.64224	161.765	152.135
6.84981	174.927	152.49
7.05738	165.529	152.842
7.26495	169.412	153.191
7.47252	176.206	153.537
7.68009	172.059	153.88
7.88766	170.588	154.22
8.09523	162.706	154.557
8.3028	162.912	154.891
8.51037	173.765	155.223
8.71794	176.971	155.551
8.92551	174.015	155.877
9.13308	170.015	156.199
9.34065	170.618	156.519
9.54822	165.544	156.836
9.75579	166.073	157.15
9.96336	163.147	157.461
10.1709	161.059	157.769
10.3785	154.632	158.075
10.5861	167.573	158.378
10.7936	160.573	158.678
11.0012	164.162	158.975
11.2088	163.647	159.269
11.4163	161.441	159.561
11.6239	163.397	159.849
11.8315	157.103	160.135
12.0391	152.485	160.419
12.2466	159.544	160.699
12.4542	160.25	160.977
12.6618	152.029	161.252
12.8693	156.765	161.525
13.0769	150.382	161.795
13.2845	152.265	162.062
13.4921	148.779	162.326
13.6996	141.088	162.588
13.9072	157.515	162.847
14.1148	155.338	163.104
14.3223	158.529	163.357
14.5299	159.412	163.609
14.7375	157.25	163.857
14.945	155.75	164.104
15.1526	146.368	164.347
15.3602	149.162	164.588
15.5678	156.132	164.826
15.7753	148.471	165.062
15.9829	148.221	165.295
16.1905	155.823	165.526
16.398	151.794	165.754
16.6056	155.323	165.98
16.8132	160.441	166.203
17.0207	147.177	166.424
17.2283	153.706	166.642
17.4359	162.735	166.858
17.6435	155.029	167.071
17.851	162.647	167.282
18.0586	155.029	167.49
18.2662	169.323	167.696
18.4737	160.985	167.9
18.6813	160.632	168.101
18.8889	169.5	168.3
19.0964	173.177	168.496
19.304	159.971	168.69
19.5116	161.559	168.882
19.7191	167.559	169.071
19.9267	165.544	169.258
20.1343	164.471	169.442
20.3419	160.927	169.624
20.5494	164.206	169.804
20.757	168.044	169.982
20.9646	175.353	170.157
21.1721	173.75	170.33
21.3797	165.956	170.5
21.5873	170.471	170.669
21.7949	177.647	170.835
22.0024	184.147	170.999
22.21	183.206	171.16
22.4176	172.662	171.32
22.6251	183.765	171.477
22.8327	178.838	171.631
23.0403	174.677	171.784
23.2478	176.25	171.935
23.4554	174.75	172.083
23.663	177.265	172.229
23.8706	180.868	172.373
24.0781	180.971	172.515
24.2857	180.75	172.654
24.4933	173.25	172.792
24.7008	178.25	172.927
24.9084	173.779	173.06
25.116	179.162	173.191
25.3235	176.662	173.32
25.5311	173.382	173.447
25.7387	174.956	173.572
25.9462	168.735	173.694
26.1538	173.485	173.815
26.3614	173.912	173.933
26.569	161.691	174.05
26.7765	164.647	174.164
26.9841	172.603	174.277
27.1917	157.029	174.387
27.3992	165.603	174.495
27.6068	168.618	174.601
27.8144	164.912	174.706
28.022	162.5	174.808
28.2295	163.235	174.908
28.4371	164.691	175.007
28.6447	166.441	175.103
28.8522	161.147	175.197
29.0598	154.632	175.29
29.2674	151.015	175.38
29.4749	162.515	175.469
29.6825	153.397	175.556
29.8901	159.338	175.64
30.0977	160.618	175.723
30.3052	159.5	175.804
30.5128	158.382	175.883
30.7204	158.382	175.96
30.9279	165.588	176.036
31.1355	168.809	176.109
31.3431	161.912	176.18
31.5506	171.529	176.25
31.7582	167.309	176.318
31.9658	151.309	176.384
32.1733	162.515	176.448
32.3809	158.427	176.511
32.5885	164.323	176.571
32.7961	170.588	176.63
33.0036	162.662	176.687
33.2112	166.941	176.742
33.4188	175.618	176.796
33.6263	177.912	176.847
33.8339	182.456	176.897
34.0415	172.323	176.945
34.249	185.618	176.992
34.4566	186.279	177.036
34.6642	182.721	177.079
34.8718	195.794	177.121
35.0793	194.015	177.16
35.2869	190.779	177.198
35.4945	192.985	177.234
35.702	189.735	177.269
35.9096	199.191	177.301
36.1172	196.691	177.332
36.3248	202.985	177.362
36.5323	199.441	177.39
36.7399	196.397	177.416
36.9475	202.897	177.44
37.155	210.103	177.463
37.3626	198.412	177.484
37.5702	198.368	177.504
37.7777	201	177.522
37.9853	198.779	177.539
38.1929	199.677	177.553
38.4004	192.971	177.567
38.608	199.735	177.578
38.8156	202.427	177.588
39.0232	198.235	177.597
39.2307	193.677	177.604
39.4383	195.353	177.609
39.6459	196.647	177.613
39.8534	200.765	177.616
40.061	185.368	177.617
40.2686	199.412	177.616
40.4761	197.397	177.614
40.6837	191.353	177.61
40.8913	203.735	177.605
41.0989	190.853	177.598
41.3064	191.441	177.59
41.514	192.809	177.581
41.7216	186.588	177.57
41.9291	191.735	177.557
42.1367	190.456	177.543
42.3443	191.132	177.528
42.5519	187.029	177.511
42.7594	184.353	177.493
42.967	185.382	177.473
43.1746	177.721	177.452
43.3821	183.706	177.43
43.5897	184.573	177.406
43.7973	183.206	177.38
44.0048	183.441	177.354
44.2124	179.279	177.326
44.42	190.647	177.296
44.6275	182.485	177.266
44.8351	187.706	177.233
45.0427	183.559	177.2
45.2503	195.265	177.165
45.4578	180.397	177.129
45.6654	189.353	177.092
45.873	180.412	177.053
46.0805	181.529	177.013
46.2881	182.265	176.971
46.4957	187.691	176.929
46.7032	186.118	176.885
46.9108	183.25	176.839
47.1184	187.691	176.793
47.326	191.529	176.745
47.5335	177.691	176.696
47.7411	171.265	176.645
47.9487	181.221	176.594
48.1562	177.941	176.541
48.3638	179.662	176.487
48.5714	172.073	176.432
48.779	179.368	176.375
48.9865	183.177	176.317
49.1941	176.294	176.258
49.4017	177.221	176.198
49.6092	174.853	176.137
49.8168	172.529	176.074
50.0244	171.868	176.01
50.2319	171.309	175.945
50.4395	167.206	175.879
50.6471	171.353	175.812
50.8546	167.809	175.743
51.0622	163.677	175.674
51.2698	165.971	175.603
51.4774	158.882	175.531
51.6849	163.177	175.458
51.8925	158.382	175.384
52.1001	166.353	175.309
52.3076	162.191	175.232
52.5152	155.985	175.155
52.7228	160.735	175.076
52.9303	152.118	174.996
53.1379	165.073	174.916
53.3455	163.706	174.834
53.5531	164.103	174.751
53.7606	159.103	174.667
53.9682	162.882	174.582
54.1758	166.735	174.495
54.3833	163.897	174.408
54.5909	161.529	174.32
54.7985	166.941	174.231
55.0061	163.529	174.14
55.2136	165.809	174.049
55.4212	160.765	173.956
55.6288	158.662	173.863
55.8363	162.691	173.768
56.0439	160.882	173.673
56.2515	160.162	173.577
56.459	162.309	173.479
56.6666	163.397	173.381
56.8742	165.515	173.281
57.0817	162.471	173.181
57.2893	158.662	173.079
57.4969	160.912	172.977
57.7045	161.588	172.874
57.912	152.838	172.769
58.1196	161.427	172.664
58.3272	163.25	172.558
58.5347	155.573	172.451
58.7423	160.662	172.343
58.9499	156.927	172.234
59.1574	154.485	172.124
59.365	162.75	172.013
59.5726	149.603	171.901
59.7802	157.823	171.789
59.9877	153.721	171.675
60.1953	153.029	171.561
60.4029	153.677	171.446
60.6104	161.25	171.329
60.818	150.559	171.212
61.0256	156.529	171.094
61.2332	158.882	170.975
61.4407	160.471	170.856
61.6483	151.765	170.735
61.8559	159.103	170.614
62.0634	157.897	170.492
62.271	174.544	170.368
62.4786	165.412	170.245
62.6861	155.088	170.12
62.8937	177.559	169.994
63.1013	172.823	169.868
63.3088	182.397	169.74
63.5164	180.323	169.612
63.724	179.412	169.484
63.9316	171.588	169.354
64.1391	177.323	169.223
64.3467	179.809	169.092
64.5543	173.471	168.96
64.7618	180.5	168.827
64.9694	180.118	168.694
65.177	181.794	168.559
65.3846	182.059	168.424
65.5921	184.191	168.288
65.7997	182.618	168.152
66.0073	182.985	168.014
66.2148	189.265	167.876
66.4224	186.118	167.737
66.63	190.279	167.598
66.8375	185.588	167.457
67.0451	179.809	167.316
67.2527	175.853	167.174
67.4603	174.691	167.032
67.6678	187.823	166.889
67.8754	174.441	166.745
68.083	179.132	166.6
68.2905	161.721	166.454
68.4981	172.235	166.308
68.7057	175.235	166.162
68.9132	177.677	166.014
69.1208	175.927	165.866
69.3284	176.882	165.717
69.5359	173.765	165.568
69.7435	166.779	165.417
69.9511	169.5	165.267
70.1587	172.647	165.115
70.3662	173.662	164.963
70.5738	174.985	164.81
70.7814	173.559	164.657
70.9889	176.721	164.503
71.1965	163.823	164.348
71.4041	162.721	164.192
71.6116	165.5	164.036
71.8192	167.515	163.88
72.0268	166.338	163.723
72.2344	161.912	163.565
72.4419	148.456	163.406
72.6495	163.206	163.247
72.8571	156.985	163.087
73.0646	164.323	162.927
73.2722	161.015	162.766
73.4798	155.882	162.605
73.6873	154.971	162.442
73.8949	171.882	162.28
74.1025	155.132	162.116
74.3101	161.118	161.953
74.5176	159.323	161.788
74.7252	163.103	161.623
74.9328	156.588	161.458
75.1403	152.529	161.291
75.3479	160.985	161.125
75.5555	161.647	160.957
75.7631	153.779	160.79
75.9706	154.132	160.621
76.1782	149.147	160.452
76.3858	153.529	160.283
76.5933	160.706	160.113
76.8009	156.559	159.942
77.0085	158.956	159.771
77.216	147.059	159.6
77.4236	155.485	159.428
77.6312	150.971	159.255
77.8388	160.397	159.082
78.0463	158.382	158.908
78.2539	159.794	158.734
78.4615	147.221	158.559
78.669	148.632	158.384
78.8766	164.985	158.209
79.0842	167.412	158.032
79.2917	156.015	157.856
79.4993	167.206	157.679
79.7069	166.5	157.501
79.9145	162.897	157.323
80.122	153.823	157.144
80.3296	164.985	156.965
80.5372	162.279	156.786
80.7447	166.838	156.606
80.9523	160.382	156.425
81.1599	164.25	156.244
81.3674	164.75	156.063
81.575	161.647	155.881
81.7826	159.971	155.699
81.9901	167.088	155.516
82.1977	161.971	155.333
82.4053	158.912	155.149
82.6129	155.794	154.965
82.8204	156.544	154.78
83.028	157.765	154.596
83.2356	163.559	154.41
83.4431	164.573	154.224
83.6507	161.397	154.038
83.8583	154.294	153.851
84.0658	149.177	153.664
84.2734	155.677	153.477
84.481	156.588	153.289
84.6886	147.471	153.101
84.8961	152.765	152.912
85.1037	143.662	152.723
85.3113	146.456	152.533
85.5188	141.471	152.343
85.7264	144.338	152.153
85.934	134.985	151.962
86.1415	151.441	151.771
86.3491	147.162	151.579
86.5567	147.177	151.387
86.7643	151.588	151.195
86.9718	143.573	151.002
87.1794	155.735	150.809
87.387	149.662	150.616
87.5945	153.323	150.422
87.8021	134.779	150.228
88.0097	141.647	150.033
88.2173	152.677	149.838
88.4248	154.485	149.643
88.6324	149.044	149.448
88.84	148.706	149.252
89.0475	148.5	149.055
89.2551	131.927	148.858
89.4627	144.368	148.661
89.6702	145.691	148.464
89.8778	142.353	148.266
90.0854	137.147	148.068
90.293	138.162	147.87
90.5005	137.794	147.671
90.7081	142.471	147.472
90.9157	135.044	147.272
91.1232	141.941	147.072
91.3308	145.427	146.872
91.5384	124.485	146.672
91.7459	134.177	146.471
91.9535	134.603	146.27
92.1611	141.809	146.068
92.3687	138.162	145.866
92.5762	128.985	145.664
92.7838	142.485	145.462
92.9914	138.088	145.259
93.1989	138.368	145.056
93.4065	140.823	144.853
93.6141	136.412	144.649
93.8216	137.515	144.445
94.0292	141.559	144.241
94.2368	137.618	144.036
94.4444	139.794	143.831
94.6519	132.765	143.626
94.8595	146.603	143.42
95.0671	137.221	143.215
95.2746	133.779	143.009
95.4822	140.765	142.802
95.6898	132.823	142.595
95.8973	142.647	142.388
96.1049	134.956	142.181
96.3125	133.162	141.974
96.52	141.368	141.766
96.7276	133.559	141.558
96.9352	131.206	141.349
97.1428	137.573	141.14
97.3503	123.441	140.932
97.5579	119.132	140.722
97.7655	126.706	140.513
97.973	142.118	140.303
98.1806	132.823	140.093
98.3882	124.779	139.882
98.5957	134.985	139.672
98.8033	126.338	139.461
99.0109	129.162	139.25
99.2185	124.338	139.038
99.426	136.927	138.826
99.6336	131.721	138.614
99.8412	141.25	138.402
100.049	131.412	138.19
100.256	135.338	137.977
100.464	136.897	137.764
100.671	137.632	137.551
100.879	132.206	137.337
101.087	129.868	137.123
101.294	121.368	136.909
101.502	126.029	136.695
101.709	133.279	136.48
101.917	134.25	136.265
102.124	124.794	136.05
102.332	117.618	135.835
102.54	122.971	135.619
102.747	129.265	135.403
102.955	121.323	135.187
103.162	124.897	134.971
103.37	121.985	134.754
103.577	113.147	134.537
103.785	117.515	134.32
103.993	123.338	134.103
104.2	122.691	133.885
104.408	126.868	133.668
104.615	129.897	133.45
104.823	135.515	133.231
105.03	131.015	133.013
105.238	137.662	132.794
105.446	137	132.575
105.653	145.353	132.356
105.861	143	132.136
106.068	145.427	131.916
106.276	142.412	131.696
106.483	141.265	131.476
106.691	137.132	131.256
106.899	141.853	131.035
107.106	145.323	130.814
107.314	138.559	130.593
107.521	143.221	130.371
107.729	147.177	130.15
107.936	141.985	129.928
108.144	149.412	129.706
108.352	145.779	129.483
108.559	136.809	129.261
108.767	145.412	129.038
108.974	146.794	128.815
109.182	144.927	128.592
109.389	143.618	128.368
109.597	137.088	128.144
109.805	140.941	127.92
110.012	133.559	127.696
110.22	136.382	127.472
110.427	131.677	127.247
110.635	132.412	127.022
110.842	140.632	126.797
111.05	127.603	126.572
111.258	138.427	126.346
111.465	138.765	126.12
111.673	143.118	125.894
111.88	135.279	125.668
112.088	142.397	125.441
112.295	132.397	125.215
112.503	140.397	124.988
112.711	143.118	124.76
112.918	133.044	124.533
113.126	139.882	124.305
113.333	135.118	124.077
113.541	128.118	123.849
113.748	129.573	123.621
113.956	143.471	123.392
114.163	128.706	123.163
114.371	130.971	122.934
114.579	133.206	122.705
114.786	135.603	122.475
114.994	137.206	122.245
115.201	128.897	122.015
115.409	137.721	121.785
115.616	129.485	121.555
115.824	129.147	121.324
116.032	122.868	121.093
116.239	126.382	120.862
116.447	131.25	120.63
116.654	127.029	120.399
116.862	129.544	120.167
117.069	133.441	119.934
117.277	126.632	119.702
117.485	135.721	119.469
117.692	122.382	119.236
117.9	130.529	119.003
118.107	139.5	118.77
118.315	126.853	118.536
118.522	144.647	118.302
118.73	126.662	118.068
118.938	125.721	117.834
119.145	134.941	117.599
119.353	123.941	117.364
119.56	142.485	117.129
119.768	132.985	116.894
119.975	132.412	116.658
120.183	122.941	116.422
120.391	125.735	116.186
120.598	125.323	115.95
120.806	122.853	115.713
121.013	127.882	115.476
121.221	119.868	115.239
121.428	121.985	115.002
121.636	115.103	114.764
121.844	120.779	114.526
122.051	105.515	114.288
122.259	118.162	114.05
122.466	113.029	113.811
122.674	111.603	113.572
122.881	110.662	113.333
123.089	101.059	113.093
123.297	107.691	112.853
123.504	106.073	112.613
123.712	104.485	112.373
123.919	96.2206	112.132
124.127	94.9412	111.892
124.334	108.191	111.65
124.542	112.779	111.409
124.75	105.015	111.167
124.957	103.868	110.925
125.165	112.279	110.683
125.372	104.721	110.441
125.58	97.8676	110.198
125.787	98.2059	109.955
125.995	102.868	109.711
126.203	97.2941	109.468
126.41	100.941	109.224
126.618	100.177	108.979
126.825	101.588	108.735
127.033	92.4118	108.49
127.24	90.8088	108.245
127.448	89.2647	107.999
127.656	99.4706	107.754
127.863	100.073	107.508
128.071	94.2647	107.261
128.278	103.573	107.015
128.486	102.779	106.768
128.693	94.6618	106.52
128.901	97.3088	106.273
129.109	98.5588	106.025
129.316	89.9412	105.777
129.524	94.0294	105.528
129.731	102.456	105.279
129.939	93.7647	105.03
130.146	100.338	104.781
130.354	88.5588	104.531
130.562	104.897	104.281
130.769	94.8382	104.03
130.977	101.309	103.779
131.184	88.3676	103.528
131.392	96.5588	103.277
131.599	95.1324	103.025
131.807	96.8971	102.773
132.015	100.456	102.52
132.222	98.5294	102.268
132.43	99.4559	102.014
132.637	104.088	101.761
132.845	89.0882	101.507
133.052	98.7059	101.253
133.26	94.4412	100.998
133.468	100.838	100.743
133.675	94.7353	100.488
133.883	101.927	100.232
134.09	109.618	99.9763
134.298	102.662	99.7199
134.505	99.3235	99.4631
134.713	116.647	99.206
134.921	113.206	98.9485
135.128	106.75	98.6906
135.336	112.235	98.4324
135.543	113.397	98.1737
135.751	112.838	97.9147
135.958	104.779	97.6553
136.166	107.897	97.3955
136.373	110.956	97.1353
136.581	109.162	96.8747
136.789	110.221	96.6137
136.996	108.147	96.3523
137.204	107.632	96.0906
137.411	107.971	95.8284
137.619	97.1176	95.5658
137.826	112.618	95.3028
138.034	108.044	95.0393
138.242	109.397	94.7755
138.449	102.191	94.5112
138.657	110.927	94.2465
138.864	105.691	93.9814
139.072	92.5588	93.7159
139.279	93.8088	93.4499
139.487	99.9265	93.1835
139.695	101.294	92.9167
139.902	94.4559	92.6494
140.11	101.265	92.3817
140.317	94.5735	92.1135
140.525	98.8382	91.8449
140.732	106.882	91.5758
140.94	94.4412	91.3063
141.148	101.765	91.0363
141.355	104.412	90.7659
141.563	95.8676	90.4949
141.77	102.838	90.2236
141.978	103.765	89.9517
142.185	100.794	89.6794
142.393	107.221	89.4066
142.601	95.8971	89.1333
142.808	100.677	88.8595
143.016	101.471	88.5852
143.223	98.6912	88.3105
143.431	88.3235	88.0352
143.638	101.853	87.7595
143.846	105.221	87.4833
144.054	90.2353	87.2065
144.261	100.779	86.9292
144.469	94.0588	86.6515
144.676	91.7941	86.3732
144.884	83.1618	86.0944
145.091	85.1618	85.815
145.299	88.3235	85.5352
145.507	82.6029	85.2548
145.714	85.7353	84.9739
145.922	79.25	84.6924
146.129	83.9412	84.4104
146.337	69.0294	84.1279
146.544	80.3824	83.8448
146.752	85.2794	83.5612
146.96	78.4412	83.277
147.167	75.0441	82.9922
147.375	73.4853	82.7069
147.582	71.3088	82.421
147.79	79.7059	82.1345
147.997	74.5441	81.8475
148.205	72.3824	81.5599
148.413	75.2647	81.2717
148.62	70.7647	80.9829
148.828	63.8382	80.6935
149.035	68.1029	80.4036
149.243	66.5	80.113
149.45	69.4853	79.8218
149.658	68.4706	79.5301
149.866	60.3088	79.2377
150.073	64.4265	78.9447
150.281	49.4118	78.6511
150.488	59.5	78.3568
150.696	65.7353	78.062
150.903	59.5735	77.7665
151.111	54.3824	77.4703
151.319	52.1765	77.1736
151.526	56.7794	76.8761
151.734	53.8235	76.5781
151.941	56.4706	76.2793
152.149	47.8382	75.98
152.356	45.6324	75.6799
152.564	56.3529	75.3792
152.772	55.3676	75.0779
152.979	69.9559	74.7758
153.187	59.8676	74.4731
153.394	62.7059	74.1697
153.602	53.2794	73.8656
153.809	60.8235	73.5608
154.017	49.8235	73.2553
154.225	56.6029	72.9491
154.432	59.5588	72.6422
154.64	62.3529	72.3346
154.847	58.5294	72.0263
155.055	63.4265	71.7173
155.262	64.5441	71.4075
155.47	64.2647	71.097
155.678	60.0588	70.7858
155.885	63.3529	70.4739
156.093	72.5147	70.1612
156.3	67.2794	69.8477
156.508	67.3824	69.5335
156.715	69.1471	69.2186
156.923	65.1176	68.9028
157.13	67.7941	68.5863
157.338	68.4265	68.2691
157.546	67.2794	67.9511
157.753	65.5588	67.6322
157.961	61.8676	67.3126
158.168	63.0735	66.9922
158.376	70.4265	66.6711
158.583	69.5882	66.3491
158.791	68.3382	66.0263
158.999	68.5	65.7027
159.206	71.0147	65.3782
159.414	63.1471	65.053
159.621	62.6471	64.7269
159.829	67.8676	64.4
160.036	61.4412	64.0723
160.244	69	63.7437
160.452	60.3235	63.4143
160.659	71.25	63.084
160.867	74.0294	62.7528
161.074	65.75	62.4208
161.282	67.7647	62.088
161.489	67.6029	61.7542
161.697	63.7647	61.4196
161.905	64.0735	61.0841
162.112	68.5588	60.7477
162.32	68.1324	60.4104
162.527	65.0294	60.0722
162.735	67.0294	59.7331
162.942	74	59.3931
163.15	69.2794	59.0522
163.358	64.5441	58.7104
163.565	59.8382	58.3676
163.773	61.3824	58.0239
163.98	63.9118	57.6793
164.188	60.0441	57.3337
164.395	55.2353	56.9871
164.603	59.7206	56.6397
164.811	58.8676	56.2912
165.018	55.9265	55.9418
165.226	51.3971	55.5914
165.433	57.1176	55.24
165.641	65.6176	54.8877
165.848	54.9706	54.5343
166.056	54.7206	54.18
166.264	59.75	53.8247
166.471	53.5588	53.4683
166.679	57.5882	53.111
166.886	62.1324	52.7526
167.094	54.1618	52.3932
167.301	57.8676	52.0328
167.509	52.2206	51.6713
167.717	52.6471	51.3088
167.924	56.0294	50.9452
168.132	64.0882	50.5806
168.339	53.3235	50.215
168.547	45.1176	49.8482
168.754	52.9706	49.4804
168.962	57.1912	49.1115
169.17	53.3529	48.7416
169.377	51.6618	48.3705
169.585	51.1176	47.9983
169.792	49.0882	47.6251
170	49.4412	47.2507
170.207	51.6912	46.8752
170.415	49.2647	46.4986
170.623	45.7059	46.1209
170.83	47.4853	45.742
171.038	44.8529	45.362
171.245	47.3235	44.9808
171.453	49.6765	44.5985
171.66	52.3382	44.2151
171.868	51.0294	43.8304
172.076	43.8824	43.4446

## Sheet: EV 2d
Distance (um)	Detrended Draq5 intensity	Detrended Venus::HES5 intensity
0	14.2238	-18.3044
0.20757	13.4909	-10.4964
0.41514	12.6286	-17.0674
0.62271	9.09277	-11.2087
0.83028	15.1773	-20.5083
1.03785	13.5147	-8.59877
1.24542	9.399	-1.87704
1.45299	10.3008	-5.21092
1.66056	12.7202	-14.4679
1.86813	10.7452	-11.0452
2.0757	12.3318	-1.48685
2.28327	11.48	-11.1311
2.49084	11.1015	-9.00737
2.69841	8.87287	5.69302
2.90598	8.41152	-0.765075
3.11355	3.11467	-5.05826
3.32112	6.43819	6.82826
3.52869	4.33788	4.68866
3.73626	2.31372	1.81683
3.94383	5.05689	-0.698928
4.1514	2.5968	-0.785037
4.35897	-0.19889	8.70559
4.56654	2.19922	12.7288
4.77411	-0.84128	-1.42147
4.98168	-3.29091	0.0784164
5.18925	-2.04688	12.4785
5.39682	-4.44731	6.70526
5.60439	-3.2423	6.0821
5.81196	-1.22597	3.9767
6.01953	-0.57474	8.22725
6.2271	-2.12701	15.0544
6.43467	2.47039	15.7082
6.64224	1.49667	9.62959
6.84981	1.8196	22.4364
7.05738	0.909571	12.6874
7.26495	0.531472	16.2208
7.47252	1.87629	22.6689
7.68009	1.15001	18.1788
7.88766	0.249721	16.3681
8.09523	-1.48649	8.14862
8.3028	1.14737	8.0203
8.51037	-0.584126	18.5419
8.71794	3.59842	21.4194
8.92551	-0.790103	18.138
9.13308	-2.63221	13.8154
9.34065	-2.41332	14.0986
9.54822	-1.83904	8.70821
9.75579	-1.05668	8.9236
9.96336	-5.75735	5.68603
10.1709	0.426628	3.28939
10.3785	-1.25485	-3.44252
10.5861	-1.50761	9.19588
10.7936	-0.846445	1.89598
11.0012	0.596421	5.18717
11.2088	-1.82622	4.37814
11.4163	-0.0554865	1.88068
11.6239	-1.04728	3.54777
11.8315	-3.55163	-3.03248
12.0391	-4.21563	-7.9334
12.2466	-1.9215	-1.15519
12.4542	-2.61065	-0.727163
12.6618	-3.88599	-9.22293
12.8693	-1.89444	-4.7601
13.0769	-2.43021	-11.4122
13.2845	-4.93451	-9.797
13.4921	-4.81915	-13.5467
13.6996	-5.58404	-21.4997
13.9072	-3.4499	-5.33238
14.1148	-3.35783	-7.76539
14.3223	-6.52845	-4.82808
14.5299	-3.15288	-4.19696
14.7375	-0.466611	-6.60743
14.945	-2.39597	-8.35351
15.1526	-0.529164	-17.9794
15.3602	2.06009	-15.4261
15.5678	-0.966405	-8.69389
15.7753	-3.59378	-16.5915
15.9829	2.47187	-17.0748
16.1905	-1.46057	-9.7026
16.398	-0.552921	-13.9602
16.6056	-0.893387	-10.6565
16.8132	-5.77608	-5.76201
17.0207	-2.17151	-19.2474
17.2283	-1.30049	-12.9362
17.4359	-4.57474	-4.12258
17.6435	-3.18525	-12.0418
17.851	-4.73525	-4.6349
18.0586	-7.00395	-12.461
18.2662	-1.96215	1.62715
18.4737	-5.25667	-6.91459
18.6813	-6.38771	-7.46861
18.8889	-4.8258	1.20027
19.0964	-7.18864	4.68045
19.304	-9.41734	-8.71939
19.5116	-8.01201	-7.32276
19.7191	-9.04607	-1.51196
19.9267	-9.03442	-3.7135
20.1343	-10.1387	-4.9715
20.3419	-11.3441	-8.69776
20.5494	-12.7538	-5.5982
20.757	-11.7501	-1.93752
20.9646	-11.2154	5.19607
21.1721	-8.75241	3.42025
21.3797	-7.74382	-4.54448
21.5873	-8.58642	-0.198126
21.7949	-8.89811	6.81229
22.0024	-8.3552	13.1485
22.21	-6.2814	12.0457
22.4176	-5.23532	1.34228
22.6251	-5.62888	12.2881
22.8327	-5.91799	7.2067
23.0403	-6.52904	2.89234
23.2478	-5.59437	4.31538
23.4554	-5.20237	2.66712
23.663	-3.67655	5.03574
23.8706	-3.26683	8.49474
24.0781	-2.51732	8.456
24.2857	-3.94282	8.09582
24.4933	2.25075	0.458392
24.7008	4.60758	5.3231
24.9084	1.61287	0.719338
25.116	5.1785	5.9707
25.3235	4.59846	3.34177
25.5311	8.75514	-0.0644602
25.7387	12.8397	1.38431
25.9462	14.4257	-4.95894
26.1538	11.9689	-0.329516
26.3614	13.293	-0.0215222
26.569	15.3831	-12.3586
26.7765	12.4893	-9.51707
26.9841	15.3027	-1.67363
27.1917	10.2498	-17.3575
27.3992	8.77185	-8.89227
27.6068	7.61871	-5.98386
27.8144	7.45208	-9.79395
28.022	4.47806	-12.308
28.2295	8.07883	-11.6731
28.4371	2.26908	-10.3155
28.6447	5.41651	-8.66185
28.8522	1.12401	-14.0503
29.0598	0.332762	-20.6575
29.2674	-1.67784	-24.3657
29.4749	-8.0107	-12.9543
29.6825	-6.35704	-22.1585
29.8901	-9.93746	-16.3021
30.0977	-7.82547	-15.1056
30.3052	-10.0653	-16.3041
30.5128	-13.6274	-17.5007
30.7204	-15.3059	-17.5779
30.9279	-19.7775	-10.4473
31.1355	-22.6743	-7.30013
31.3431	-26.1436	-14.2687
31.5506	-22.7734	-4.72077
31.7582	-26.1668	-9.00922
31.9658	-24.6326	-25.0752
32.1733	-26.2296	-13.9335
32.3809	-24.8256	-18.0841
32.5885	-22.6851	-12.2477
32.7961	-26.7053	-6.04178
33.0036	-22.1951	-14.0252
33.2112	-22.2867	-9.80098
33.4188	-21.7301	-1.178
33.6263	-20.2755	1.06453
33.8339	-17.511	5.55873
34.0415	-16.3925	-4.62183
34.249	-17.2729	8.62586
34.4566	-11.1378	9.24297
34.6642	-11.5162	5.64122
34.8718	-12.2613	18.6735
35.0793	-8.19658	16.8546
35.2869	-1.80743	13.5814
35.4945	-5.02011	15.7512
35.702	2.48868	12.4667
35.9096	0.895533	21.8899
36.1172	-0.299669	19.3588
36.3248	1.37377	25.6234
36.5323	4.91584	22.0515
36.7399	0.591043	18.9813
36.9475	2.81136	25.4568
37.155	7.42968	32.6397
37.3626	5.3724	20.9274
37.5702	6.59542	20.8635
37.7777	4.27522	23.4779
37.9853	4.64709	21.2408
38.1929	8.81383	22.1231
38.4004	5.05513	15.4039
38.608	4.15008	22.157
38.8156	0.672371	24.838
39.0232	4.0485	20.6383
39.2307	0.381253	16.0725
39.4383	5.09723	17.7434
39.6459	-0.00949108	19.0337
39.8534	-0.0713046	23.1489
40.061	-4.25002	7.75094
40.2686	-6.17785	21.7958
40.4761	-5.03141	19.7832
40.6837	-3.14899	13.7427
40.8913	-7.3392	26.1302
41.0989	-3.92586	13.2545
41.3064	-7.14398	13.8509
41.514	-9.34675	15.2281
41.7216	-9.79879	9.0185
41.9291	-7.6618	14.1781
42.1367	-7.7006	12.9126
42.3443	-7.09168	13.6045
42.5519	-10.982	9.51834
42.7594	-11.7833	6.86009
42.967	-12.7458	7.90925
43.1746	-13.2371	0.268532
43.3821	-8.66881	6.27631
43.5897	-8.87919	7.16779
43.7973	-11.9714	5.82546
44.0048	-11.0776	6.08742
44.2124	-13.0067	1.95365
44.42	-11.3028	13.3507
44.6275	-14.8336	5.21971
44.8351	-13.246	10.4724
45.0427	-15.7755	6.35879
45.2503	-13.878	18.0995
45.4578	-10.5533	3.26803
45.6654	-9.31636	12.2613
45.873	-7.21119	3.35899
46.0805	-5.60544	4.51669
46.2881	-2.79312	5.29339
46.4957	3.85787	10.7626
46.7032	-0.711081	9.233
46.9108	-0.17658	6.41069
47.1184	2.24087	10.8985
47.326	10.6147	14.7845
47.5335	8.16557	0.995391
47.7411	8.43751	-5.38075
47.9487	8.60707	4.62677
48.1562	8.57124	1.40023
48.3638	11.8888	3.17493
48.5714	8.854	-4.35804
48.779	9.39317	2.99262
48.9865	11.2416	6.85929
49.1941	9.73766	0.0358821
49.4017	13.7195	1.02258
49.6092	12.7605	-1.28373
49.8168	11.9639	-3.54464
50.0244	11.2559	-4.14267
50.2319	8.7248	-4.63651
50.4395	9.59127	-8.67328
50.6471	12.1052	-4.45899
50.8546	14.3695	-7.93463
51.0622	15.0755	-11.9973
51.2698	18.2966	-9.63246
51.4774	18.4444	-16.6488
51.6849	26.3575	-12.2816
51.8925	34.8004	-17.0016
52.1001	40.6407	-8.95577
52.3076	42.0255	-13.0411
52.5152	42.8666	-19.1695
52.7228	38.4433	-14.3408
52.9303	35.7557	-22.8788
53.1379	35.7009	-9.84211
53.3455	39.1023	-11.1278
53.5531	38.901	-10.6478
53.7606	37.2589	-15.5638
53.9682	37.3084	-11.6992
54.1758	35.5199	-7.7601
54.3833	31.6142	-10.5111
54.5909	31.4293	-12.7905
54.7985	32.4654	-7.28935
55.0061	26.3841	-10.6108
55.2136	20.9354	-8.24
55.4212	16.943	-13.1917
55.6288	5.61253	-15.2011
55.8363	2.07656	-11.0773
56.0439	-2.56203	-12.7906
56.2515	-14.7739	-13.4147
56.459	-13.8238	-11.1703
56.6666	-9.63817	-9.98354
56.8742	-16.7022	-7.7665
57.0817	-15.8248	-10.7102
57.2893	-16.0501	-14.4176
57.4969	-17.2898	-12.0652
57.7045	-15.8823	-11.2855
57.912	-14.9892	-19.9312
58.1196	-12.8313	-11.2377
58.3272	-13.9083	-9.30804
58.5347	-10.2794	-16.8774
58.7423	-11.8119	-11.6811
58.9499	-5.56476	-15.3074
59.1574	0.050248	-17.6387
59.365	5.16536	-9.26319
59.5726	3.89836	-22.2986
59.7802	10.8668	-13.9653
59.9877	10.7472	-17.9547
60.1953	12.1132	-18.5315
60.4029	16.7733	-17.769
60.6104	16.7572	-10.0793
60.818	18.2707	-20.6534
61.0256	19.549	-14.5649
61.2332	17.6216	-12.093
61.4407	14.5473	-10.3852
61.6483	20.7967	-18.9705
61.8559	19.5021	-11.5109
62.0634	16.7959	-12.5944
62.271	13.178	4.17566
62.4786	8.60438	-4.83271
62.6861	2.79562	-15.0315
62.8937	3.29578	7.56465
63.1013	-3.14514	2.95577
63.3088	-2.01245	12.6566
63.5164	0.723345	10.7111
63.724	-0.305457	9.92821
63.9316	1.57754	2.23427
64.1391	-4.37757	8.10002
64.3467	2.4322	10.7166
64.5543	3.55077	4.5104
64.7618	0.919411	11.6726
64.9694	1.14113	11.4238
65.177	1.84823	13.2347
65.3846	3.93769	13.6345
65.5921	0.439015	15.9028
65.7997	2.3375	14.4659
66.0073	4.10365	14.971
66.2148	1.63455	21.3885
66.4224	7.18019	18.3803
66.63	7.85828	22.6818
66.8375	2.94812	18.1309
67.0451	11.7145	12.4926
67.2527	7.12799	8.67858
67.4603	11.762	7.65943
67.6678	8.36668	20.935
67.8754	4.26557	7.69667
68.083	3.73797	12.5326
68.2905	6.23979	-4.73386
68.4981	1.85921	5.92692
68.7057	2.87575	9.0737
68.9132	1.84819	11.6624
69.1208	4.36473	10.0605
69.3284	4.11657	11.1652
69.5359	4.44191	8.19704
69.7435	7.45843	1.36191
69.9511	9.26904	4.23336
70.1587	6.46204	7.53196
70.3662	7.25792	8.69882
70.5738	6.80377	10.1751
70.7814	8.5114	8.90209
70.9889	7.0425	12.218
71.1965	10.9265	-0.524349
71.4041	4.3987	-1.47186
71.6116	4.2533	1.46355
71.8192	5.21065	3.6349
72.0268	2.03576	2.61567
72.2344	4.30192	-1.65284
72.4419	3.62683	-14.9502
72.6495	1.81939	-0.0411248
72.8571	1.74709	-6.102
73.0646	-0.236966	1.39653
73.2722	-1.38279	-1.75135
73.4798	-2.39647	-6.72213
73.6873	0.736975	-7.47181
73.8949	-0.570849	9.60269
74.1025	1.28295	-6.98403
74.3101	1.31318	-0.834967
74.5176	-1.59787	-2.46463
74.7252	-1.9795	1.47978
74.9328	0.49168	-4.86934
75.1403	-2.77262	-8.76199
75.3479	1.15428	-0.139391
75.5555	-0.198299	0.689669
75.7631	-0.0951774	-7.01022
75.9706	-3.08035	-6.48886
76.1782	-1.85973	-11.3052
76.3858	-1.5216	-6.7535
76.5933	-1.81588	0.592987
76.8009	-3.12496	-3.38359
77.0085	-2.22836	-0.81544
77.216	-2.78766	-12.541
77.4236	-3.62658	-3.94236
77.6312	-2.62731	-8.28444
77.8388	-9.73105	1.3152
78.0463	-5.71732	-0.525846
78.2539	-6.20371	1.06002
78.4615	-8.66082	-11.3388
78.669	-9.10336	-9.75185
78.8766	-2.66363	6.77672
79.0842	-2.67992	9.37938
79.2917	-6.51995	-1.84106
79.4993	-1.91881	9.52728
79.7069	-4.05321	8.99901
79.9145	-0.628842	5.57423
80.122	0.839486	-3.32078
80.3296	-2.64823	8.02009
80.5372	-0.944983	5.49372
80.7447	-1.27118	10.2325
80.9523	-0.92113	3.95721
81.1599	-2.14472	8.00574
81.3674	-0.912567	8.68714
81.575	0.216539	5.76609
81.7826	-0.492808	4.2719
81.9901	-3.74641	11.5723
82.1977	1.66153	6.63786
82.4053	1.06942	3.7627
82.6129	1.30065	0.829093
82.8204	-0.953585	1.76362
83.028	-1.69328	3.16918
83.2356	-0.697835	9.14867
83.4431	-1.67316	10.3492
83.6507	0.0572588	7.35904
83.8583	1.41981	0.442713
84.0658	-6.32071	-4.4878
84.2734	-3.7084	2.19971
84.481	-8.05226	3.29934
84.6886	-7.79329	-5.62993
84.8961	-3.8139	-0.147084
85.1037	-6.79058	-9.06083
85.3113	-8.60563	-6.07718
85.5188	-7.46505	-10.8725
85.7264	-9.86866	-7.81457
85.934	-10.5813	-16.9767
86.1415	-7.5442	-0.329686
86.3491	-8.80134	-4.41756
86.5567	-5.95576	-4.21094
86.7643	-7.88976	0.393064
86.9718	-9.10324	-7.42895
87.1794	-7.83171	4.92591
87.387	-6.83976	-0.954146
87.5945	-4.58329	2.90137
87.8021	-9.76821	-15.4485
88.0097	-7.77681	-8.38628
88.2173	-6.0503	2.83804
88.4248	-6.05927	4.84213
88.6324	-7.18613	-0.403419
88.84	-5.31318	-0.545607
89.0475	-4.60212	-0.555138
89.2551	-8.49415	-16.9319
89.4627	-8.62176	-4.29374
89.6702	-6.22007	-2.77271
89.8778	-9.86276	-5.91323
90.0854	-7.90265	-10.9209
90.293	-8.91332	-9.70774
90.5005	-9.45359	-9.87663
90.7081	-10.6852	-5.00098
90.9157	-10.7553	-12.228
91.1232	-10.1638	-5.13108
91.3308	-13.4402	-1.44563
91.5384	-15.6432	-22.1863
91.7459	-14.464	-12.2943
91.9535	-14.0939	-11.6668
92.1611	-14.3122	-4.25942
92.3687	-9.97177	-7.70463
92.5762	-8.88165	-16.679
92.7838	-6.90932	-2.9766
92.9914	-7.67248	-7.17095
93.1989	-2.96524	-6.68849
93.4065	0.668222	-4.02922
93.6141	1.41919	-8.23724
93.8216	3.00816	-6.93034
94.0292	2.03825	-2.68194
94.2368	4.81805	-6.41853
94.4444	5.11235	-4.03712
94.6519	1.58297	-10.8613
94.8595	4.3328	3.1824
95.0671	5.99414	-5.99408
95.2746	4.64069	-9.22918
95.4822	2.87525	-2.03747
95.6898	0.69783	-9.77197
95.8973	5.44672	0.258618
96.1049	7.65133	-7.2253
96.3125	4.47335	-8.81183
96.52	4.29528	-0.398175
96.7276	4.42573	-7.99883
96.9352	2.2031	-10.1433
97.1428	4.06859	-3.567
97.3503	1.59559	-17.4903
97.5579	2.94592	-21.5898
97.7655	4.84026	-13.8068
97.973	1.04323	1.81474
98.1806	1.58421	-7.26926
98.3882	3.84562	-15.103
98.5957	1.72446	-4.68644
98.8033	-1.83799	-13.1226
99.0109	-1.3124	-10.0878
99.2185	1.30131	-14.7
99.426	2.44414	-1.89994
99.6336	1.33691	-6.89385
99.8412	0.200009	2.84781
100.049	-0.231063	-6.77787
100.256	7.867	-2.63869
100.464	4.34729	-0.866742
100.671	2.13622	0.081864
100.879	2.43979	-5.13107
101.087	0.478392	-7.25555
101.294	1.35503	-15.5415
101.502	3.29042	-10.6653
101.709	3.35794	-3.20074
101.917	0.954811	-2.01529
102.124	0.963224	-11.2561
102.332	7.50088	-18.2172
102.54	-2.53511	-12.6486
102.747	-2.96835	-6.13868
102.955	-4.73994	-13.8638
103.162	-5.76168	-10.0738
103.37	-2.37177	-12.769
103.577	-4.5115	-21.3904
103.785	-8.84247	-16.8057
103.993	-9.54128	-10.7648
104.2	-10.2696	-11.1943
104.408	-11.5569	-6.80004
104.615	-11.0943	-3.55247
104.823	-9.55839	2.28344
105.03	-5.36078	-1.99801
105.238	-7.31039	4.86789
105.446	-2.51013	4.42512
105.653	-0.121696	12.9973
105.861	-3.95399	10.8639
106.068	-6.4335	13.5102
106.276	-3.16312	10.7155
106.483	-1.06937	9.78859
106.691	-3.99033	5.87675
106.899	-3.1615	10.818
107.106	-1.33278	14.5095
107.314	-5.90117	7.96597
107.521	-3.16086	12.8492
107.729	-6.39126	17.0267
107.936	-6.34236	12.0574
108.144	-4.69056	19.706
108.352	-5.89185	16.296
108.559	-7.46083	7.54795
108.767	-6.44171	16.3738
108.974	-8.48147	17.9791
109.182	-8.37422	16.3348
109.389	-10.7231	15.2494
109.597	-12.7778	8.94376
109.805	-11.8767	13.0207
110.012	-9.51983	5.86255
110.22	-11.2072	8.9106
110.427	-10.6739	4.42937
110.635	-7.09665	5.38958
110.842	-5.38709	13.8353
111.05	-0.971695	1.03119
111.258	-4.46816	12.0804
111.465	-1.50877	12.6444
111.673	-0.0495379	17.2234
111.88	-2.60496	9.6115
112.088	-3.10162	16.9557
112.295	-3.36303	7.18249
112.503	-1.87447	15.4095
112.711	-4.81236	18.3572
112.918	-3.69158	8.51118
113.126	-5.32073	15.5772
113.333	-3.52351	11.0403
113.541	-4.10861	4.26846
113.748	-1.57614	5.95275
113.956	-2.54368	20.0785
114.163	0.312261	5.54264
114.371	1.81529	8.03643
114.579	9.03891	10.5011
114.786	6.98313	13.1276
114.994	7.20675	14.9604
115.201	13.3422	6.88166
115.409	12.8452	15.9354
115.616	10.5541	7.93064
115.824	15.1013	7.82318
116.032	14.5455	1.77466
116.239	14.4898	5.52068
116.447	13.7135	10.6197
116.654	11.5255	6.63084
116.862	12.9698	9.37748
117.069	14.1936	13.5068
117.277	9.03506	6.93038
117.485	9.84714	16.2512
117.692	10.0417	3.14594
117.9	2.83914	11.5261
118.107	4.54847	20.7301
118.315	2.56666	8.31661
118.522	1.20261	26.3447
118.73	0.000324319	8.59352
118.938	1.88641	7.88669
119.145	-0.830429	17.3419
119.353	-3.44419	6.57678
119.56	-2.36677	25.356
119.768	-7.48046	16.0914
119.975	-10.6087	15.7535
120.183	-13.031	6.51876
120.391	-14.0561	9.54898
120.598	-14.287	9.37356
120.806	-15.1942	7.13959
121.013	-16.1161	12.406
121.221	-15.1407	4.62832
121.428	-15.2829	6.98343
121.636	-10.7632	0.33869
121.844	-13.9199	6.25311
122.051	-11.1353	-8.7734
122.259	-6.73278	4.11214
122.466	-11.9332	-0.781546
122.674	-7.54508	-1.96907
122.881	-7.43636	-2.67093
123.089	-3.09208	-12.0344
123.297	-6.40954	-5.16224
123.504	-4.43263	-6.5399
123.712	-4.91144	-7.88778
123.919	-1.93419	-15.9119
124.127	-0.750849	-16.9504
124.334	-3.30262	-3.45928
124.542	-1.95721	1.37033
124.75	-7.5233	-6.15267
124.957	-4.53039	-7.0578
125.165	-3.72847	1.59626
125.372	-4.42624	-5.72001
125.58	-9.1827	-12.3302
125.787	-5.79194	-11.7488
125.995	-11.4743	-6.84369
126.203	-6.37723	-12.1735
126.41	-8.08867	-8.28243
126.618	-9.59397	-8.80287
126.825	-12.1725	-7.14661
127.033	-9.36853	-16.0782
127.24	-9.22598	-17.436
127.448	-5.03917	-18.7347
127.656	-6.04318	-8.28302
127.863	-9.28223	-7.43407
128.071	-7.52089	-12.9965
128.278	-7.67117	-3.44106
128.486	-8.76227	-3.9882
128.693	-7.67666	-11.8585
128.901	-5.78186	-8.96394
129.109	-3.21035	-7.46604
129.316	-4.31503	-15.8354
129.524	-6.52219	-11.4987
129.731	-2.27323	-2.82336
129.939	-2.86224	-11.2654
130.146	-5.09792	-4.4424
130.354	-1.53905	-15.972
130.562	-1.18584	0.616451
130.769	0.579521	-9.19198
130.977	0.198141	-2.47058
131.184	2.92012	-15.1606
131.392	2.58368	-6.71798
131.599	3.3799	-7.89258
131.807	2.01481	-5.87574
132.015	2.63531	-2.06445
132.222	1.8592	-3.73813
132.43	5.06879	-2.55845
132.637	3.94048	2.32737
132.845	1.07739	-12.4188
133.052	2.50881	-2.54684
133.26	5.38176	-6.55696
133.468	11.7699	0.0949716
133.675	4.76146	-5.75263
133.883	9.78281	1.69422
134.09	11.1428	9.64134
134.298	11.0769	2.94193
134.505	12.129	-0.139615
134.713	12.4904	17.4411
134.921	13.1024	14.2574
135.128	10.8324	8.05939
135.336	13.1365	13.8029
135.543	9.83808	15.2234
135.751	10.6872	14.9235
135.958	12.6693	7.12412
136.166	13.6665	10.5016
136.373	12.0907	13.8206
136.581	16.5008	12.2871
136.789	13.1172	13.6069
136.996	11.396	11.7948
137.204	12.6018	11.5418
137.411	9.11699	12.1422
137.619	5.26513	1.55184
137.826	4.36964	17.3148
138.034	6.18063	13.0048
138.242	5.66869	14.6216
138.449	3.30445	7.67998
138.657	5.4407	16.68
138.864	0.415851	11.7098
139.072	1.95042	-1.15709
139.279	-3.7791	0.358876
139.487	-3.8757	6.74298
139.695	-1.35396	8.37742
139.902	-4.89038	1.8065
140.11	-0.161458	8.88302
140.317	1.52402	2.45999
140.525	-2.42224	6.99331
140.732	3.64686	15.3066
140.94	0.893142	3.13491
141.148	5.53711	10.7284
141.355	1.24066	13.6459
141.563	3.06251	5.37266
141.77	2.22337	12.6146
141.978	3.53194	13.813
142.185	1.10592	11.1147
142.393	2.85714	17.814
142.601	3.62379	6.76382
142.808	0.332389	11.817
143.016	6.55633	12.8854
143.223	2.23704	10.3807
143.431	2.43321	0.288251
143.638	3.05655	14.0934
143.846	3.04838	17.7373
144.054	2.4233	3.02879
144.261	1.62261	13.8502
144.469	0.116826	7.40733
144.676	-2.90294	5.42092
144.884	-0.12769	-2.93258
145.091	-2.85161	-0.653247
145.299	-1.63349	2.78831
145.507	-1.50283	-2.65191
145.714	-3.23891	0.761414
145.922	-3.41533	-5.44243
146.129	-2.07618	-0.469232
146.337	-1.44196	-15.0985
146.544	-4.46865	-3.4624
146.752	1.07906	1.71824
146.96	-1.69593	-4.83576
147.167	-2.23461	-7.9481
147.375	0.389323	-9.22158
147.582	3.83779	-11.1122
147.79	2.11069	-2.42864
147.997	3.53153	-7.3034
148.205	-0.0465686	-9.17749
148.413	6.33209	-6.007
148.62	3.12352	-10.2182
148.828	2.84232	-16.8553
149.035	8.79752	-12.3007
149.243	9.59191	-13.613
149.45	12.2991	-10.3365
149.658	7.49251	-11.0595
149.866	10.5105	-18.9289
150.073	7.19129	-14.5182
150.281	8.22608	-29.2393
150.488	7.86493	-18.8568
150.696	9.72533	-12.3267
150.903	6.60149	-18.193
151.111	8.46403	-23.0879
151.319	9.84236	-24.9971
151.526	6.29537	-20.0967
151.734	8.16119	-22.7546
151.941	12.0428	-19.8087
152.149	11.058	-28.1418
152.356	10.4712	-30.0475
152.564	10.5474	-19.0263
152.772	16.0513	-19.7103
152.979	9.67392	-4.81992
153.187	3.886	-14.6055
153.394	4.52565	-11.4638
153.602	1.34299	-20.5862
153.809	2.66152	-12.7373
154.017	-1.76875	-23.4318
154.225	1.24339	-16.3462
154.432	-1.97864	-13.0834
154.64	-3.18465	-9.98174
154.847	-1.33062	-13.4969
155.055	-4.69593	-8.29079
155.262	-8.33929	-6.86343
155.47	-5.76098	-6.83234
155.678	-5.91659	-10.727
155.885	-1.65912	-7.12097
156.093	2.32025	2.35354
156.3	1.21263	-2.56832
156.508	4.26813	-2.15111
156.715	5.31015	-0.0714559
156.923	5.30951	-3.78524
157.13	5.66312	-0.792249
157.338	8.10628	0.157409
157.546	9.6538	-0.671656
157.753	8.835	-2.07344
157.961	5.70879	-5.44504
158.168	6.49577	-3.91874
158.376	5.81356	3.75544
158.583	2.01506	3.23914
158.791	9.24749	2.31193
158.999	9.26065	2.79734
159.206	5.02536	5.63646
159.414	6.40913	-1.90589
159.621	6.82376	-2.07982
159.829	3.01936	3.46758
160.036	4.01046	-2.63108
160.244	3.69425	5.25631
160.452	3.87954	-3.09077
160.659	4.16936	8.16601
160.867	3.343	11.2766
161.074	7.42998	3.32915
161.282	3.19501	5.67672
161.489	2.1527	5.84866
161.697	0.832554	2.34508
161.905	1.89639	2.98939
162.112	-1.33238	7.81108
162.32	3.36705	7.72197
162.527	2.11209	4.95716
162.735	0.344051	7.29625
162.942	2.68065	14.6069
163.15	-1.53991	10.2272
163.358	-1.77362	5.83372
163.565	-1.06446	1.47059
163.773	1.54348	3.35849
163.98	-4.1998	6.23253
164.188	-4.91208	2.71042
164.395	-6.24025	-1.75185
164.603	-7.302	3.08094
164.811	-11.0973	2.57639
165.018	-12.4055	-0.0152888
165.226	-14.5356	-4.1943
165.433	-13.6933	1.87757
165.641	-17.158	10.7299
165.848	-16.2828	0.43626
166.056	-14.5674	0.540596
166.264	-12.8797	5.92533
166.471	-15.3226	0.0904759
166.679	-12.19	4.47723
166.886	-12.3056	9.37981
167.094	-10.4783	1.76861
167.301	-10.2518	5.83484
167.509	-5.65606	0.549301
167.717	-6.86708	1.33831
167.924	-5.8704	5.08416
168.132	-2.73942	13.5076
168.339	-5.53301	3.10854
168.547	-2.11877	-4.73062
168.754	-1.82028	3.49019
168.962	-4.13744	8.07968
169.17	-1.32033	4.61135
169.377	-3.47174	3.29131
169.585	-2.37116	3.11927
169.792	-4.34217	1.46313
170	-2.48767	2.1905
170.207	-3.51335	4.81599
170.415	-0.242981	2.76609
170.623	-3.69117	-0.414972
170.83	-0.696088	1.7433
171.038	0.139364	-0.509094
171.245	-0.0672986	2.34266
171.453	0.904637	5.07797
171.66	1.95218	8.12314
171.868	2.13425	7.19897
172.076	2.11255	0.43778

## Sheet: EV 2e
Draq5 - peak:peak distance (um)
7.47252
15.1526
10.7936
7.88766
6.84981
10.7936
8.71794
7.47252
11.6239
6.2271
10.3785
7.26495
10.5861
9.75579
12.8693
12.6618
12.6618
12.8693
9.75579
10.5861
7.26495
10.3785
6.2271
11.6239
7.47252
8.71794
10.7936
6.84981
7.88766
10.7936
15.1526
7.47252
13.4921
7.47252
13.6996
6.64224
11.2088
11.8315
18.8889
15.1526
7.68009
10.5861
14.3223
13.4921
15.5678
7.26495
5.60439
11.6239
10.3785
5.81196
10.1709
3.73626
13.6996
15.7753
15.3602
3.73626
15.1526
14.7375
14.7375
15.1526
3.73626
15.3602
15.7753
13.6996
3.73626
10.1709
5.81196
10.3785
11.6239
5.60439
7.26495
15.5678
13.4921
14.3223
10.5861
7.68009
15.1526
18.8889
11.8315
11.2088
6.64224
13.6996
7.47252
13.4921
7.055
10.375
16.6
12.45
26.145
14.11
9.96
18.26
10.79
10.79
11.205
18.26
13.695
12.865
19.09
8.715
8.715
19.09
12.865
13.695
18.26
11.205
10.79
10.79
18.26
9.96
14.11
26.145
12.45
16.6
10.375
7.055
6.0204
9.5496
8.5116
4.671
9.9648
7.5774
7.785
7.785
7.5774
9.9648
4.671
8.5116
9.5496
6.0204
7.885
6.64
5.395
3.735
9.96
5.395
9.13
8.715
2.905
4.15
6.225
10.375
5.81
7.885
7.055
9.96
2.075
5.395
9.13
6.225
13.695
6.64
10.79
7.885
7.885
7.885
7.885
10.79
6.64
13.695
6.225
9.13
5.395
2.075
9.96
7.055
7.885
5.81
10.375
6.225
4.15
2.905
8.715
9.13
5.395
9.96
3.735
5.395
6.64
7.885
13.695
12.45
16.6
9.96
9.96
17.015
10.79
12.035
16.185
7.47
6.64
8.3
12.865
6.225
5.81
13.695
13.695
5.81
6.225
12.865
8.3
6.64
7.47
16.185
12.035
10.79
17.015
9.96
9.96
16.6
12.45
13.695
8.316
6.699
10.164
8.085
7.623
4.389
6.93
7.623
11.319
9.471
11.319
3.465
1.848
1.617
11.088
7.392
9.702
2.31
9.009
5.082
3.465
3.234
7.623
10.164
9.702
7.392
9.933
11.55
8.778
8.778
11.55
9.933
7.392
9.702
10.164
7.623
3.234
3.465
5.082
9.009
2.31
9.702
7.392
11.088
1.617
1.848
3.465
11.319
9.471
11.319
7.623
6.93
4.389
7.623
8.085
10.164
6.699
8.316
9.702
4.62
5.313
9.24
7.854
9.702
8.778
7.623
6.468
8.547
10.164
7.392
8.316
8.316
7.392
10.164
8.547
6.468
7.623
8.778
9.702
7.854
9.24
5.313
4.62
9.702
6.864
6.864
6.864
6.864
7.488
6.864
11.024
6.032
6.448
6.656
4.784
9.152
13.312
7.696
7.696
6.656
6.864
6.864
6.656
7.696
7.696
13.312
9.152
4.784
6.656
6.448
6.032
11.024
6.864
7.488
6.864

## Sheet: EV 2f
	Inter-cluster distance (distance in DV/inter-nuclear distance)
	3.40595
	3.00553
	1.53348
	4.33535
	4.2917
	3.32094
	1.87237
	3.25865
	4.8122
	4.19738
	4.1258
	4.3772
	1.8007
	4.96548
	2.54826
	2.10914
	3.54685
	3.03909
	1.87155
	3.00692
	3.87574
	3.26937
	1.9949
	3.53074
	3.41371
	4.96683
	4.54909
	4.09029
	1.52613
	8.13692
	3.0605
	4.4412
	3.61444
	3.32402
	1.66783
	1.8015
	1.9526
	4.0523
	4.0309

## Sheet: EV 2g
	Lomb Scargle periodogram-analysis of peridodicity by dominant frequency
	Apical	Medium	Basal
Untreated 1	40.9826	43.9434	26.4283
Untreated 2	34.3973	31.0104	20.3601
Untreated 3	67.1638	67.3588	34.5438
Untreated 4	19.5483	21.6105	13.7968
Untreated 5	26.0476	32.2731	23.9263
Untreated 6	31.2119	30.1713	19.4881
Mean	36.5586	37.7279	23.0906
SD	16.6694	16.1764	7.06855

## Sheet: EV 2i
Distance (um) in A-P	Detrended Venus::HES5 intensity
0	-206.715
0.173	-212.674
0.346	-217.41
0.519	-220.923
0.692	-223.214
0.865	-224.281
1.038	-224.125
1.211	-222.747
1.384	-220.145
1.557	-216.32
1.73	-211.273
1.903	-205.002
2.076	-197.509
2.249	-188.792
2.422	-178.853
2.595	-161.521
2.768	-144.248
2.941	-126.189
3.113	-108.904
3.286	-95.6587
3.459	-81.1171
3.632	-65.8289
3.805	-44.1022
3.978	-23.1156
4.151	-1.47389
4.324	19.3002
4.497	29.2714
4.67	39.2193
4.843	43.8758
5.016	46.8781
5.189	46.8073
5.362	42.7135
5.535	35.611
5.708	28.5615
5.881	19.6894
6.054	5.13094
6.227	-7.78975
6.4	-22.2785
6.573	-38.8141
6.746	-59.8668
6.919	-82.3079
7.092	-98.5353
7.265	-119.466
7.438	-141.988
7.611	-160.737
7.784	-169.559
7.957	-179.858
8.13	-179.943
8.303	-177.086
8.476	-166.887
8.649	-156.638
8.822	-147.446
8.995	-137.432
9.168	-128.322
9.34	-116.767
9.513	-100.932
9.686	-83.6523
9.859	-60.2664
10.032	-38.1912
10.205	-13.3137
10.378	8.51398
10.551	27.8525
10.724	47.5157
10.897	65.2017
11.07	83.9408
11.243	88.361
11.416	95.8511
11.589	106.231
11.762	115.639
11.935	121.353
12.108	117.965
12.281	115.283
12.454	118.761
12.627	118.773
12.8	114.78
12.973	114.08
13.146	103.13
13.319	96.8318
13.492	84.2296
13.665	72.3566
13.838	60.0716
14.011	44.9731
14.184	30.808
14.357	19.2762
14.53	12.1222
14.703	5.83763
14.876	-1.61606
15.049	-19.1497
15.222	-32.628
15.395	-41.3486
15.567	-43.3581
15.74	-46.7965
15.913	-42.642
16.086	-38.4431
16.259	-26.4251
16.432	-11.9158
16.605	0.770652
16.778	15.6064
16.951	27.7457
17.124	42.9619
17.297	58.0057
17.47	70.0366
17.643	90.348
17.816	112.12
17.989	126.215
18.162	150.087
18.335	164.901
18.508	187.939
18.681	208.159
18.854	222.35
19.027	234.486
19.2	247.927
19.373	257.199
19.546	261.428
19.719	259.907
19.892	257.015
20.065	260.391
20.238	263.731
20.411	267.162
20.584	265.663
20.757	267.351
20.93	257.894
21.103	249.097
21.276	242.214
21.449	230.904
21.622	216.658
21.794	199.001
21.967	181.268
22.14	161.704
22.313	143.408
22.486	133.989
22.659	117.653
22.832	98.1062
23.005	86.6596
23.178	74.3096
23.351	66.5545
23.524	55.2903
23.697	40.1799
23.87	28.912
24.043	18.4133
24.216	2.75213
24.389	-8.84228
24.562	-21.0503
24.735	-30.402
24.908	-40.8752
25.081	-53.0917
25.254	-64.0082
25.427	-75.1459
25.6	-86.8581
25.773	-105.175
25.946	-113.787
26.119	-128.248
26.292	-138.182
26.465	-144.929
26.638	-154.845
26.811	-158.197
26.984	-162.175
27.157	-161.984
27.33	-153.352
27.503	-152.414
27.676	-147.142
27.848	-135.381
28.021	-121.879
28.194	-116.039
28.367	-109.761
28.54	-103.623
28.713	-93.7057
28.886	-90.69
29.059	-87.7911
29.232	-82.3141
29.405	-78.8025
29.578	-76.6978
29.751	-68.181
29.924	-60.5497
30.097	-52.6262
30.27	-53.0362
30.443	-49.4406
30.616	-51.2032
30.789	-49.8947
30.962	-43.7185
31.135	-36.8042
31.308	-40.7636
31.481	-43.1414
31.654	-37.6132
31.827	-35.9948
32	-32.68
32.173	-28.0957
32.346	-30.5148
32.519	-28.7369
32.692	-23.4231
32.865	-21.2198
33.038	-24.3606
33.211	-19.9923
33.384	-20.2797
33.557	-22.0517
33.73	-26.1838
33.903	-23.769
34.075	-19.1097
34.248	-12.7938
34.421	-9.66671
34.594	-1.94346
34.767	-1.07746
34.94	-0.684108
35.113	-2.90523
35.286	-2.4085
35.459	-5.97833
35.632	-9.7139
35.805	-11.3322
35.978	-20.8045
36.151	-34.8394
36.324	-39.4616
36.497	-40.5855
36.67	-44.8879
36.843	-45.366
37.016	-41.6583
37.189	-38.5885
37.362	-29.0351
37.535	-24.3347
37.708	-20.9834
37.881	-19.4482
38.054	-20.9557
38.227	-25.3778
38.4	-15.809
38.573	-7.99308
38.746	-2.23924
38.919	1.64269
39.092	12.7178
39.265	16.9423
39.438	18.3635
39.611	19.1263
39.784	19.5485
39.957	15.0473
40.13	14.7455
40.302	11.9026
40.475	6.75993
40.648	6.40585
40.821	3.30901
40.994	5.75057
41.167	12.2799
41.34	15.9366
41.513	17.4007
41.686	24.7208
41.859	34.5287
42.032	38.2078
42.205	44.1425
42.378	45.3101
42.551	49.6488
42.724	56.275
42.897	60.3314
43.07	68.8308
43.243	81.0989
43.416	86.1248
43.589	90.5584
43.762	106.325
43.935	119.835
44.108	121.335
44.281	122.289
44.454	128.927
44.627	138.825
44.8	142.837
44.973	142.812
45.146	137.659
45.319	139.846
45.492	141.995
45.665	145.53
45.838	147.57
46.011	147.192
46.184	145.894
46.357	143.014
46.529	149.716
46.702	152.957
46.875	156.099
47.048	169.098
47.221	179.401
47.394	184.499
47.567	193.375
47.74	197.475
47.913	203.122
48.086	212.974
48.259	218.538
48.432	225.654
48.605	233.363
48.778	228.5
48.951	231.42
49.124	233.295
49.297	236.849
49.47	237.461
49.643	228.476
49.816	213.42
49.989	206.49
50.162	198.468
50.335	190.142
50.508	181.096
50.681	165.374
50.854	154.825
51.027	140.382
51.2	135.567
51.373	136.928
51.546	128.703
51.719	128.939
51.892	129.229
52.065	120.147
52.238	110.355
52.411	109.298
52.584	105.98
52.756	102.028
52.929	100.163
53.102	98.3213
53.275	103.564
53.448	108.242
53.621	109.348
53.794	115.903
53.967	119.95
54.14	130.916
54.313	140.18
54.486	151.16
54.659	158.576
54.832	167.361
55.005	174.104
55.178	183.512
55.351	189.334
55.524	194.569
55.697	198.506
55.87	203.57
56.043	211.483
56.216	203.777
56.389	197.897
56.562	194.164
56.735	178.657
56.908	166.06
57.081	153.454
57.254	144.499
57.427	131.877
57.6	112.529
57.773	95.6047
57.946	76.0324
58.119	60.5468
58.292	39.9394
58.465	12.5181
58.638	-10.5764
58.81	-26.0313
58.983	-42.7276
59.156	-59.1165
59.329	-75.6822
59.502	-92.0806
59.675	-106.124
59.848	-123.757
60.021	-140.229
60.194	-153.326
60.367	-166.689
60.54	-174.615
60.713	-183.274
60.886	-196.035
61.059	-208.549
61.232	-214.407
61.405	-212.676
61.578	-207.974
61.751	-191.283
61.924	-185.049
62.097	-171.671
62.27	-161.727
62.443	-150.811
62.616	-135.241
62.789	-116.581
62.962	-97.8711
63.135	-82.9543
63.308	-64.6293
63.481	-41.7496
63.654	-19.9619
63.827	-2.52714
64	20.4819
64.173	29.9163
64.346	42.8403
64.519	53.5808
64.692	58.7103
64.865	66.3409
65.037	73.198
65.21	76.4538
65.383	79.1287
65.556	76.4735
65.729	66.0366
65.902	61.6395
66.075	59.5649
66.248	66.5067
66.421	63.6115
66.594	56.8304
66.767	42.892
66.94	39.0321
67.113	32.3574
67.286	30.1071
67.459	28.2206
67.632	23.8655
67.805	22.4622
67.978	25.9382
68.151	29.7428
68.324	32.9498
68.497	40.5071
68.67	43.2215
68.843	44.1844
69.016	45.0955
69.189	61.7958
69.362	72.7047
69.535	77.9227
69.708	83.9373
69.881	81.6869
70.054	76.8405
70.227	68.7808
70.4	62.3053
70.573	52.7259
70.746	48.5214
70.919	40.4641
71.092	35.2172
71.264	23.0047
71.437	7.12516
71.61	-11.9977
71.783	-30.0487
71.956	-45.3775
72.129	-58.7258
72.302	-73.5696
72.475	-88.1269
72.648	-98.0061
72.821	-115.227
72.994	-121.523
73.167	-121.653
73.34	-120.453
73.513	-122.938
73.686	-112.252
73.859	-92.1706
74.032	-78.0381
74.205	-69.6762
74.378	-64.7249
74.551	-54.3574
74.724	-48.1671
74.897	-34.887
75.07	-22.5535
75.243	-5.63055
75.416	15.0192
75.589	30.8622
75.762	44.4227
75.935	53.6378
76.108	61.2548
76.281	63.7626
76.454	64.8332
76.627	68.0972
76.8	71.6369
76.973	71.6561
77.146	68.6392
77.319	64.7554
77.491	56.451
77.664	47.2296
77.837	44.1554
78.01	34.3728
78.183	24.8895
78.356	20.2693
78.529	12.7639
78.702	-1.13216
78.875	-17.8545
79.048	-32.4439
79.221	-55.1811
79.394	-66.3655
79.567	-78.4001
79.74	-96.1603
79.913	-113.851
80.086	-121.701
80.259	-132.84
80.432	-147.975
80.605	-164.086
80.778	-173.583
80.951	-178.439
81.124	-186.667
81.297	-192.188
81.47	-199.341
81.643	-196.706
81.816	-191.021
81.989	-181.635
82.162	-174.957
82.335	-169.965
82.508	-161.462
82.681	-151.648
82.854	-143.716
83.027	-132
83.2	-121.146
83.373	-113.158
83.546	-100.513
83.718	-84.4633
83.891	-75.7249
84.064	-67.0409
84.237	-50.6075
84.41	-41.4912
84.583	-39.3946
84.756	-31.405
84.929	-24.6338
85.102	-17.4594
85.275	-16.3713
85.448	-18.0477
85.621	-16.6712
85.794	-23.8485
85.967	-29.95
86.14	-34.6976
86.313	-35.1328
86.486	-28.8182
86.659	-31.5981
86.832	-29.1754
87.005	-36.7274
87.178	-36.2343
87.351	-33.2708
87.524	-29.676
87.697	-26.2267
87.87	-22.4219
88.043	-15.449
88.216	-16.3143
88.389	-9.23473
88.562	-1.64739
88.735	-2.49239
88.908	-2.47321
89.081	-2.05057
89.254	-4.62727
89.427	-18.4125
89.6	-31.3935
89.772	-42.9207
89.945	-52.3257
90.118	-71.8641
90.291	-83.8784
90.464	-98.7065
90.637	-119.241
90.81	-131.044
90.983	-145.956
91.156	-162.829
91.329	-176.392
91.502	-185.822
91.675	-190.782
91.848	-193.424
92.021	-190.04
92.194	-190.224
92.367	-183.465
92.54	-175.379
92.713	-177.472
92.886	-174.201
93.059	-174.139
93.232	-160.267
93.405	-153.428
93.578	-152.801
93.751	-143.199
93.924	-134.046
94.097	-125.671
94.27	-118.451
94.443	-107.508
94.616	-88.3523
94.789	-71.1287
94.962	-60.3612
95.135	-46.6182
95.308	-38.6313
95.481	-33.4363
95.654	-26.1115
95.827	-28.8754
95.999	-22.8837
96.172	-13.0737
96.345	-2.55961
96.518	2.71795
96.691	6.73605
96.864	6.33788
97.037	2.15862
97.21	-1.14592
97.383	-14.1753
97.556	-24.6613
97.729	-26.7078
97.902	-34.7667
98.075	-44.7907
98.248	-59.3487
98.421	-69.058
98.594	-67.1009
98.767	-70.9141
98.94	-74.8414
99.113	-76.1153
99.286	-86.5293
99.459	-94.8614
99.632	-100.369
99.805	-109.282
99.978	-115.338
100.151	-121.574
100.324	-120.727
100.497	-119.46
100.67	-122.417
100.843	-114.123
101.016	-110.048
101.189	-103.403
101.362	-101.961
101.535	-104.673
101.708	-101.913
101.881	-104.535
102.054	-102.214
102.226	-102.694
102.399	-95.1242
102.572	-93.9112
102.745	-94.0568
102.918	-90.0477
103.091	-86.3696
103.264	-80.7645
103.437	-76.5483
103.61	-82.3538
103.783	-88.0017
103.956	-93.5578
104.129	-104.706
104.302	-117.981
104.475	-125.474
104.648	-140.685
104.821	-147.121
104.994	-147.846
105.167	-152.684
105.34	-163.221
105.513	-171.89
105.686	-173.574
105.859	-174.81
106.032	-177.518
106.205	-175.641
106.378	-178.63
106.551	-177.508
106.724	-182.248
106.897	-183.657
107.07	-192.198
107.243	-190.871
107.416	-190.108
107.589	-184.854
107.762	-185.993
107.935	-191.212
108.108	-193.088
108.281	-192.394
108.453	-184.86
108.626	-181.231
108.799	-180.58
108.972	-177.321
109.145	-180.841
109.318	-183.786
109.491	-180.946
109.664	-169.143
109.837	-163.396
110.01	-165.786
110.183	-163.493
110.356	-156.329
110.529	-150.337
110.702	-140.943
110.875	-136.383
111.048	-133.955
111.221	-135.211
111.394	-134.285
111.567	-137.243
111.74	-136.428
111.913	-141.534
112.086	-134.096
112.259	-130.445
112.432	-127.483
112.605	-122.017
112.778	-109.253
112.951	-96.2273
113.124	-75.256
113.297	-58.4933
113.47	-52.2913
113.643	-40.3196
113.816	-26.6727
113.989	-15.6597
114.162	-2.45539
114.335	8.87732
114.507	14.6216
114.68	13.0219
114.853	18.4959
115.026	30.1528
115.199	39.4396
115.372	41.5478
115.545	45.066
115.718	39.9236
115.891	34.4244
116.064	34.6665
116.237	32.5758
116.41	30.3969
116.583	28.9443
116.756	25.9793
116.929	28.2404
117.102	25.1208
117.275	21.0899
117.448	22.0404
117.621	15.1021
117.794	8.55793
117.967	10.1861
118.14	8.2524
118.313	7.32477
118.486	6.67107
118.659	10.5886
118.832	11.3425
119.005	11.8384
119.178	8.72715
119.351	14.5199
119.524	23.1495
119.697	38.5132
119.87	47.0106
120.043	55.1357
120.216	69.395
120.389	76.7442
120.562	81.3305
120.734	87.6335
120.907	96
121.08	100.172
121.253	102.82
121.426	101.063
121.599	102.676
121.772	98.4678
121.945	87.2331
122.118	74.7486
122.291	57.6707
122.464	36.1245
122.637	23.4269
122.81	8.0794
122.983	-11.9223
123.156	-36.0345
123.329	-57.4643
123.502	-78.1503
123.675	-95.766
123.848	-114.176
124.021	-130.882
124.194	-140.42
124.367	-141.955
124.54	-135.963
124.713	-138.598
124.886	-136.609
125.059	-131.021
125.232	-128.858
125.405	-117.282
125.578	-104.086
125.751	-92.6145
125.924	-80.9663
126.097	-61.0967
126.27	-40.7648
126.443	-21.0546
126.616	-4.10423
126.789	15.9207
126.961	33.8685
127.134	48.3987
127.307	64.0682
127.48	78.8505
127.653	86.7351
127.826	95.3175
127.999	101.804
128.172	106.681
128.345	114.075
128.518	121.515
128.691	122.254
128.864	126.729
129.037	130.301
129.21	130.046
129.383	122.038
129.556	111.942
129.729	110.712
129.902	106.834
130.075	108.549
130.248	108.033
130.421	102.739
130.594	97.9356
130.767	96.1695
130.94	99.0214
131.113	99.2418
131.286	102.46
131.459	104.762
131.632	105.619
131.805	107.646
131.978	111.458
132.151	115.731
132.324	122.152
132.497	132.443
132.67	145.77
132.843	157.162
133.016	170.46
133.188	186.705
133.361	193.916
133.534	205.199
133.707	213.398
133.88	224.928
134.053	230.402
134.226	240.581
134.399	244.881
134.572	247.488
134.745	241.385
134.918	244.624
135.091	237.218
135.264	232.467
135.437	225.658
135.61	213.775
135.783	208.539
135.956	204.555
136.129	192.853
136.302	174.329
136.475	157.674
136.648	143.975
136.821	125.71
136.994	113.939
137.167	103.7
137.34	95.8259
137.513	93.7186
137.686	86.9261
137.859	79.9856
138.032	79.5098
138.205	83.3925
138.378	93.1085
138.551	101.702
138.724	106.906
138.897	107.007
139.07	112.999
139.242	117.739
139.415	124.001
139.588	121
139.761	120.222
139.934	114.015
140.107	106.067
140.28	102.879
140.453	97.0853
140.626	92.1109
140.799	81.9953
140.972	69.7845
141.145	62.4367
141.318	54.1889
141.491	51.8487
141.664	51.2818
141.837	41.9353
142.01	35.5872
142.183	27.037
142.356	22.6998
142.529	13.3604
142.702	11.7008
142.875	12.9671
143.048	15.6573
143.221	15.3002
143.394	16.2028
143.567	11.763
143.74	11.684
143.913	6.29747
144.086	5.74404
144.259	2.87835
144.432	-6.35112
144.605	-18.2344
144.778	-28.3871
144.951	-34.4619
145.124	-33.8468
145.297	-46.4583
145.469	-57.6091
145.642	-58.7358
145.815	-56.9069
145.988	-60.4527
146.161	-64.8286
146.334	-71.0161
146.507	-77.1669
146.68	-93.5174
146.853	-100.27
147.026	-112.902
147.199	-117.306
147.372	-124.755
147.545	-132.405
147.718	-137.627
147.891	-138.049
148.064	-136.948
148.237	-135.396
148.41	-136.327
148.583	-135.762
148.756	-136.038
148.929	-120.085
149.102	-108.782
149.275	-110.256
149.448	-100.833
149.621	-95.9143
149.794	-91.7565
149.967	-84.1351
150.14	-83.5945
150.313	-70.9274
150.486	-54.3498
150.659	-49.1667
150.832	-40.1074
151.005	-25.2306
151.178	-10.1852
151.351	6.16197
151.524	13.0044
151.696	19.8193
151.869	34.0505
152.042	47.8197
152.215	56.8674
152.388	77.4241
152.561	94.4312
152.734	106.006
152.907	119.108
153.08	135.03
153.253	152.81
153.426	167.199
153.599	185.229
153.772	203.081
153.945	210.458
154.118	214.426
154.291	216.576
154.464	208.009
154.637	195.82
154.81	189.382
154.983	181.935
155.156	181.357
155.329	165.557
155.502	143.442
155.675	134.809
155.848	116.86
156.021	91.6455
156.194	67.685
156.367	42.0331
156.54	20.2513
156.713	-0.853091
156.886	-21.1595
157.059	-36.7287
157.232	-43.1005
157.405	-59.8923
157.578	-73.2203
157.751	-73.7229
157.923	-71.592
158.096	-72.9609
158.269	-70.3897
158.442	-65.1909
158.615	-66.0081
158.788	-70.1263
158.961	-69.4286
159.134	-73.1718
159.307	-75.1579
159.48	-72.7863
159.653	-63.2818
159.826	-50.9545
159.999	-49.458
160.172	-55.1956
160.345	-57.3952
160.518	-51.9846
160.691	-48.3825
160.864	-44.336
161.037	-41.5486
161.21	-41.8126
161.383	-41.8133
161.556	-44.0369
161.729	-35.933
161.902	-32.7459
162.075	-26.9653
162.248	-29.1047
162.421	-28.4148
162.594	-21.1599
162.767	-21.6765
162.94	-20.3454
163.113	-17.2723
163.286	-28.7035
163.459	-43.8138
163.632	-59.704
163.805	-68.8396
163.978	-79.5566
164.15	-94.8889
164.323	-107.52
164.496	-122.167
164.669	-133.192
164.842	-142.232
165.015	-147
165.188	-149.8
165.361	-148.828
165.534	-146.791
165.707	-152.976
165.88	-159.031
166.053	-157.496
166.226	-157.429
166.399	-150.344
166.572	-136.557
166.745	-125.535
166.918	-115.894
167.091	-105.524
167.264	-94.3883
167.437	-85.759
167.61	-80.8279
167.783	-78.4501
167.956	-85.1317
168.129	-97.1152
168.302	-107.265
168.475	-112.71
168.648	-114.981
168.821	-113.238
168.994	-113.271
169.167	-104.971
169.34	-97.9972
169.513	-83.5416
169.686	-71.0232
169.859	-64.6393
170.032	-57.2729
170.204	-48.0604
170.377	-31.09
170.55	-20.5543
170.723	-8.54812
170.896	10.8287
171.069	33.1644
171.242	59.6369
171.415	79.2625
171.588	101.753
171.761	121.39
171.934	138.2
172.107	151.629
172.28	162.312
172.453	172.592
172.626	179.848
172.799	176.38
172.972	173.425
173.145	163.834
173.318	161.592
173.491	165.311
173.664	162.771
173.837	154.857
174.01	148.622
174.183	134.415
174.356	128.462
174.529	113.888
174.702	101.412
174.875	87.3035
175.048	74.1185
175.221	71.0099
175.394	62.5197
175.567	62.6934
175.74	66.1392
175.913	69.382
176.086	72.415
176.259	80.6112
176.431	97.9042
176.604	108.972
176.777	120.881
176.95	134.098
177.123	143.025
177.296	159.973
177.469	172.05
177.642	172.577
177.815	182.531
177.988	196.784
178.161	210.909
178.334	218.889
178.507	224.389
178.68	230.593
178.853	231.168
179.026	225.388
179.199	220.644
179.372	208.89
179.545	193.886
179.718	177.184
179.891	162.437
180.064	144.024
180.237	118.02
180.41	90.7422
180.583	63.4253
180.756	33.2795
180.929	10.0099
181.102	-9.94475
181.275	-34.2289
181.448	-63.7571
181.621	-91.6407
181.794	-113.383
181.967	-135.893
182.14	-150.958
182.313	-171.877
182.486	-190.502
182.658	-200.211
182.831	-205.896
183.004	-210.039
183.177	-211.567
183.35	-205.651
183.523	-203.994
183.696	-200.056
183.869	-191.47
184.042	-179.219
184.215	-166.281
184.388	-154.244
184.561	-142.731
184.734	-137.862
184.907	-128.641
185.08	-118
185.253	-104.207
185.426	-91.1433
185.599	-80.5317
185.772	-67.937
185.945	-65.4604
186.118	-61.1795
186.291	-58.0686
186.464	-53.3498
186.637	-49.415
186.81	-54.0695
186.983	-60.7988
187.156	-73.1591
187.329	-84.4924
187.502	-93.676
187.675	-102.509
187.848	-116.329
188.021	-131.796
188.194	-149.057
188.367	-166.341
188.54	-181.05
188.713	-198.09
188.885	-212.521
189.058	-227.066
189.231	-240.748
189.404	-254.086
189.577	-264.353
189.75	-263.139
189.923	-271.96
190.096	-277.642
190.269	-277.229
190.442	-277.849
190.615	-275.4
190.788	-261.413
190.961	-234.248
191.134	-207.543
191.307	-179.874
191.48	-162.675
191.653	-139.275
191.826	-119.305
191.999	-97.4868
192.172	-75.95
192.345	-59.05
192.518	-46.6461
192.691	-43.4498
192.864	-41.0436
193.037	-41.9201
193.21	-45.0955
193.383	-50.4113
193.556	-61.3258
193.729	-69.7179
193.902	-81.1195
194.075	-94.0215
194.248	-103.884
194.421	-115.614
194.594	-126.487
194.767	-146.876
194.939	-151.744
195.112	-154.788
195.285	-152.395
195.458	-144.852
195.631	-128.704
195.804	-121.046
195.977	-106.003
196.15	-93.2634
196.323	-76.8521
196.496	-53.4643
196.669	-35.1381
196.842	-7.57446
197.015	12.1327
197.188	30.9678
197.361	48.8506
197.534	61.2631
197.707	78.5206
197.88	98.1596
198.053	104.794
198.226	117.993
198.399	125.958
198.572	126.336
198.745	127.491
198.918	134.428
199.091	133.279
199.264	130.543
199.437	126.182
199.61	113.904
199.783	100.931
199.956	79.0481
200.129	65.0121
200.302	41.7455
200.475	27.9932
200.648	17.3259
200.821	14.5819
200.994	4.39808
201.166	3.91144
201.339	-0.114919
201.512	3.43345
201.685	15.5239
201.858	21.2571
202.031	47.6537
202.204	70.6095
202.377	99.0041
202.55	128.949
202.723	160.713
202.896	186.404
203.069	212.599
203.242	229.804
203.415	242.986
203.588	262.43
203.761	284.883
203.934	289.539
204.107	295.746
204.28	293.203
204.453	282.192
204.626	265.981
204.799	243.033
204.972	229.291
205.145	210.877
205.318	206.264
205.491	200.35
205.664	189.135
205.837	176.75
206.01	169.944
206.183	156.592
206.356	151.382
206.529	155.697
206.702	157.795
206.875	168.416
207.048	169.763
207.221	184.241
207.393	192.185
207.566	198.296
207.739	206.975
207.912	216.596
208.085	231.347
208.258	255.609
208.431	276.741
208.604	298.959
208.777	313.533
208.95	327.728
209.123	343.145
209.296	358.489
209.469	369.865
209.642	383.968
209.815	396.659
209.988	403.411
210.161	426.022
210.334	440.576
210.507	442.247
210.68	434.948
210.853	429.629
211.026	412.911
211.199	395.788
211.372	375.829
211.545	348.072
211.718	324.233
211.891	298.423
212.064	276.433
212.237	255.261
212.41	238.583
212.583	226.25
212.756	211.678
212.929	203.875
213.102	197.255
213.275	180.68
213.448	169.764
213.62	162.827
213.793	151.772
213.966	147.468
214.139	148.402
214.312	140.144
214.485	137.403
214.658	126.868
214.831	128.587
215.004	132.959
215.177	128.125
215.35	124.835
215.523	114.599
215.696	108.339
215.869	99.1261
216.042	97.0037
216.215	98.429
216.388	103.312
216.561	108.283
216.734	110.389
216.907	118.14
217.08	125.24
217.253	126.99
217.426	130.745
217.599	137.703
217.772	136.545
217.945	130.064
218.118	122.755
218.291	117.661
218.464	112.718
218.637	101.117
218.81	98.7216
218.983	91.7913
219.156	79.5816
219.329	72.1949
219.502	55.9363
219.674	40.3466
219.847	28.7113
220.02	20.6243
220.193	8.08859
220.366	-7.41406
220.539	-17.5993
220.712	-25.2433
220.885	-32.7734
221.058	-44.5864
221.231	-52.0965
221.404	-67.8108
221.577	-85.7084
221.75	-102.153
221.923	-121.151
222.096	-136.146
222.269	-149.271
222.442	-170.5
222.615	-196.907
222.788	-216.623
222.961	-232.356
223.134	-247.026
223.307	-264.143
223.48	-279.784
223.653	-288.904
223.826	-302.744
223.999	-310.61
224.172	-323.642
224.345	-336.811
224.518	-347.438
224.691	-349.24
224.864	-355.865
225.037	-356.437
225.21	-354.315
225.383	-358.66
225.556	-361.071
225.729	-361.836
225.901	-363.429
226.074	-360.829
226.247	-366.129
226.42	-372.179
226.593	-368.326
226.766	-364.655
226.939	-358.721
227.112	-357.134
227.285	-360.225
227.458	-359.516
227.631	-356.669
227.804	-350.605
227.977	-345.897
228.15	-339.229
228.323	-326.212
228.496	-313.514
228.669	-301.567
228.842	-288.94
229.015	-279.673
229.188	-265.842
229.361	-253.532
229.534	-235.671
229.707	-220.129
229.88	-203.949
230.053	-190.971
230.226	-179.63
230.399	-167.726
230.572	-156.187
230.745	-149.179
230.918	-145.235
231.091	-141.971
231.264	-138.62
231.437	-135.303
231.61	-139.053
231.783	-144.112
231.956	-151.492
232.128	-159.563
232.301	-162.862
232.474	-170.676
232.647	-177.461
232.82	-184.762
232.993	-190.245
233.166	-184.929
233.339	-182.028
233.512	-179.428
233.685	-173.494
233.858	-162.77
234.031	-150.386
234.204	-141.254
234.377	-130.912
234.55	-113.653
234.723	-94.4026
234.896	-74.2503
235.069	-48.7311
235.242	-28.0051
235.415	-9.56707
235.588	6.32744
235.761	24.0386
235.934	44.5861
236.107	56.7752
236.28	67.4723
236.453	80.4802
236.626	90.5174
236.799	99.3819
236.972	106.674
237.145	115.241
237.318	118.781
237.491	131.298
237.664	145.742
237.837	162.558
238.01	178.506
238.183	187.482
238.355	196.183
238.528	214.5
238.701	233.424
238.874	249.741
239.047	256.942
239.22	272.281
239.393	288.488
239.566	302.242
239.739	306.034
239.912	313.472
240.085	306.265
240.258	301.253
240.431	293.322
240.604	285.477
240.777	270.309
240.95	251.012
241.123	232.111
241.296	212.428
241.469	193.841
241.642	164.682
241.815	143.458
241.988	124.611
242.161	101.009
242.334	83.4892
242.507	67.7987
242.68	47.0947
242.853	26.7006
243.026	20.566
243.199	18.1546
243.372	28.5228
243.545	35.4902
243.718	42.687
243.891	53.2185
244.064	69.944
244.237	83.0285
244.41	99.956
244.582	108.804
244.755	128.629
244.928	145.214
245.101	163.452
245.274	182.427
245.447	199.961
245.62	209.055
245.793	219.85
245.966	229.36
246.139	243.714
246.312	250.121
246.485	243.448
246.658	243.947
246.831	236.611
247.004	224.09
247.177	223.27
247.35	213.973
247.523	196.281
247.696	185.502
247.869	176.861
248.042	158.408
248.215	153.986
248.388	139.185
248.561	126.052
248.734	113.397
248.907	104.089
249.08	89.7584
249.253	77.047
249.426	63.6299
249.599	53.9802
249.772	39.7584
249.945	30.273
250.118	28.8546
250.291	30.8504
250.464	30.579
250.637	36.8771
250.809	48.3169
250.982	61.3162
251.155	68.2256
251.328	71.6225
251.501	78.126
251.674	88.8703
251.847	101.887
252.02	120.436
252.193	124.712
252.366	138.029
252.539	149.875
252.712	157.377
252.885	162.491
253.058	179.409
253.231	184.038
253.404	188.505
253.577	194.276
253.75	202.658
253.923	200.544
254.096	202.43
254.269	197.276
254.442	192.212
254.615	185.96
254.788	182.852
254.961	176.703
255.134	171.351
255.307	157.474
255.48	152.556
255.653	144.316
255.826	133.509
255.999	122.86
256.172	112.06
256.345	104.984
256.518	98.7475
256.691	92.5788
256.863	91.2082
257.036	87.6948
257.209	84.7106
257.382	77.9189
257.555	76.9027
257.728	78.7938
257.901	82.3352
258.074	78.0816
258.247	77.6665
258.42	87.6899
258.593	91.4784
258.766	92.8397
258.939	91.3309
259.112	86.7582
259.285	87.6285
259.458	90.311
259.631	90.8562
259.804	87.0252
259.977	82.514
260.15	76.7343
260.323	81.6781
260.496	74.7646
260.669	61.5741
260.842	52.6048
261.015	46.7199
261.188	34.6162
261.361	18.089
261.534	11.5677
261.707	4.88139
261.88	-6.66179
262.053	-23.9118
262.226	-36.1976
262.399	-51.3473
262.572	-63.175
262.745	-78.9438
262.918	-88.7809
263.09	-89.9029
263.263	-93.4287
263.436	-101.172
263.609	-97.5218
263.782	-97.3523
263.955	-87.7939
264.128	-70.3091
264.301	-56.2732
264.474	-51.1854
264.647	-42.5825
264.82	-30.3128
264.993	-18.0419
265.166	-11.2028
265.339	-4.72495
265.512	-1.29524
265.685	13.7836
265.858	31.1622
266.031	43.748
266.204	55.2444
266.377	68.0983
266.55	70.9901
266.723	68.4494
266.896	69.7703
267.069	69.2922
267.242	73.5478
267.415	77.6841
267.588	80.1041
267.761	80.546
267.934	82.9158
268.107	81.1124
268.28	81.4843
268.453	82.2238
268.626	76.7601
268.799	71.6395
268.972	62.8922
269.145	50.8442
269.317	38.623
269.49	22.5717
269.663	3.22155
269.836	-19.9045
270.009	-35.8892
270.182	-45.1557
270.355	-57.2332
270.528	-68.4411
270.701	-85.5486
270.874	-108.977
271.047	-127.68
271.22	-147.963
271.393	-165.353
271.566	-173.339
271.739	-181.173
271.912	-193.926
272.085	-197.066
272.258	-200.088
272.431	-198.457
272.604	-202.642
272.777	-199.11
272.95	-198.81
273.123	-201.47
273.296	-203.281
273.469	-198.16
273.642	-197.822
273.815	-194.145
273.988	-193.935
274.161	-197.794
274.334	-201.27
274.507	-198.619
274.68	-200.283
274.853	-201.135
275.026	-210.472
275.199	-219.011
275.371	-230.628
275.544	-248.586
275.717	-259.701
275.89	-270.083
276.063	-286.505
276.236	-299.314
276.409	-308.311
276.582	-328.434
276.755	-343.814
276.928	-358.887
277.101	-376.594
277.274	-392.029
277.447	-409.936
277.62	-421.11
277.793	-432.404
277.966	-444.91
278.139	-451.164
278.312	-448.625
278.485	-454.291
278.658	-458.764
278.831	-462.028
279.004	-466.123
279.177	-467.81
279.35	-471.386
279.523	-474.224
279.696	-474.353
279.869	-472.583
280.042	-460.954
280.215	-450.467
280.388	-440.203
280.561	-420.101
280.734	-403.917
280.907	-384.42
281.08	-359.343
281.253	-328.904
281.426	-302.433
281.599	-271.046
281.771	-245.63
281.944	-212.874
282.117	-176.259
282.29	-142.508
282.463	-105.372
282.636	-77.409
282.809	-48.373
282.982	-12.2403
283.155	17.2188
283.328	38.7603
283.501	59.3442
283.674	72.8137
283.847	82.9012
284.02	99.2908
284.193	107.365
284.366	111.828
284.539	113.51
284.712	123.808
284.885	132.911
285.058	136.552
285.231	136.36
285.404	136.701
285.577	131.951
285.75	125.76
285.923	130.537
286.096	134.472
286.269	128.862
286.442	130.654
286.615	126.49
286.788	131.768
286.961	134.807
287.134	141.737
287.307	147.215
287.48	149.23
287.653	155.748
287.826	159.784
287.998	159.215
288.171	160.535
288.344	157.897
288.517	152.274
288.69	149.248
288.863	140.258
289.036	122.575
289.209	111.118
289.382	100.696
289.555	90.7666
289.728	76.288
289.901	56.7747
290.074	34.1156
290.247	16.2905
290.42	-6.22274
290.593	-24.4885
290.766	-37.5095
290.939	-56.4242
291.112	-69.1877
291.285	-74.8891
291.458	-73.1317
291.631	-66.0956
291.804	-56.7905
291.977	-46.667
292.15	-37.2095
292.323	-29.2775
292.496	-18.4861
292.669	-9.76634
292.842	2.81099
293.015	12.1441
293.188	16.9036
293.361	32.069
293.534	44.4091
293.707	47.6581
293.88	54.2857
294.052	61.0217
294.225	61.0695
294.398	61.1804
294.571	59.6184
294.744	45.8661
294.917	32.5786
295.09	25.7369
295.263	13.3
295.436	-3.28391
295.609	-17.7712
295.782	-31.132
295.955	-42.7087
296.128	-52.5729
296.301	-56.41
296.474	-65.3667
296.647	-77.6854
296.82	-90.9132
296.993	-99.3296
297.166	-107.717
297.339	-121.606
297.512	-137.49
297.685	-146.06
297.858	-164.441
298.031	-177.83
298.204	-179.193
298.377	-182.073
298.55	-188.922
298.723	-184.764
298.896	-178.974
299.069	-172.57
299.242	-165.525
299.415	-155.628
299.588	-137.21
299.761	-109.054
299.934	-80.2785
300.107	-61.0381
300.279	-38.4304
300.452	-4.30825
300.625	21.4847
300.798	49.6941
300.971	80.7303
301.144	109.47
301.317	134.261
301.49	158.506
301.663	179.193
301.836	194.201
302.009	201.839
302.182	204.459
302.355	207.407
302.528	209.692
302.701	204.318
302.874	208.873
303.047	217.955
303.22	223.483
303.393	220.088
303.566	212.085
303.739	206.087
303.912	195.813
304.085	180.007
304.258	170.43
304.431	164.583
304.604	152.028
304.777	134.435
304.95	116.011
305.123	96.4872
305.296	78.5208
305.469	53.4333
305.642	38.8571
305.815	17.8729
305.988	-2.01749
306.161	-20.0863
306.333	-39.1597
306.506	-55.0224
306.679	-64.5423
306.852	-64.7696
307.025	-59.1362
307.198	-54.2968
307.371	-41.5043
307.544	-27.2576
307.717	-9.07449
307.89	13.2877
308.063	29.7658
308.236	46.8283
308.409	62.9289
308.582	88.5916
308.755	106.617
308.928	127.814
309.101	156.025
309.274	176.806
309.447	187.744
309.62	194.805
309.793	199.123
309.966	202
310.139	199.106
310.312	192.995
310.485	185.694
310.658	166.655
310.831	154.808
311.004	141.546
311.177	128.615
311.35	127.422
311.523	117.737
311.696	112.874
311.869	97.656
312.042	86.1196
312.215	80.4572
312.388	76.2455
312.56	72.044
312.733	70.4927
312.906	69.7339
313.079	73.7092
313.252	77.0793
313.425	78.4396
313.598	82.7213
313.771	90.6652
313.944	89.5597
314.117	80.3178
314.29	72.0762
314.463	66.7373
314.636	57.1481
314.809	45.6337
314.982	29.7727
315.155	21.2081
315.328	5.1269
315.501	-9.5984
315.674	-17.1676
315.847	-21.388
316.02	-23.4177
316.193	-25.0484
316.366	-33.1006
316.539	-38.6887
316.712	-50.8661
316.885	-54.1133
317.058	-59.2513
317.231	-62.3185
317.404	-66.0485
317.577	-72.7056
317.75	-75.7073
317.923	-76.7951
318.096	-79.9302
318.269	-79.8069
318.442	-79.3548
318.615	-84.1642
318.787	-95.4741
318.96	-104.009
319.133	-109.897
319.306	-117.838
319.479	-124.481
319.652	-127.139
319.825	-125.533
319.998	-121.221
320.171	-121.313
320.344	-116.461
320.517	-103.639
320.69	-90.7891
320.863	-79.4909
321.036	-64.969
321.209	-49.7133
321.382	-35.3366
321.555	-21.9375
321.728	-2.59128
321.901	16.4477
322.074	32.3266
322.247	46.4814
322.42	61.1723
322.593	81.0662
322.766	100.792
322.939	118.926
323.112	134.609
323.285	142.263
323.458	146.369
323.631	146.358
323.804	143.123
323.977	138.724
324.15	133.378
324.323	124.634
324.496	108.986
324.669	91.975
324.842	72.2863
325.014	43.3993
325.187	12.895
325.36	-21.1981
325.533	-59.4766
325.706	-89.2912
325.879	-119.787
326.052	-150.322
326.225	-180.663
326.398	-206.252
326.571	-229.905
326.744	-245.909
326.917	-262.37
327.09	-272.642
327.263	-277.86
327.436	-283.306
327.609	-280.549
327.782	-277.648
327.955	-273.945
328.128	-268.811
328.301	-260.128
328.474	-252.963
328.647	-234.018
328.82	-216.268
328.993	-198.018
329.166	-186.668
329.339	-169.931
329.512	-156.74
329.685	-145.911
329.858	-142.352
330.031	-141.61
330.204	-146.269
330.377	-147.599
330.55	-142.942
330.723	-138.995
330.896	-135.476
331.069	-127.6
331.241	-119.926
331.414	-113.917
331.587	-101.86
331.76	-97.2317
331.933	-88.7043
332.106	-80.8513
332.279	-78.8972
332.452	-73.0459
332.625	-70.5668
332.798	-66.6074
332.971	-55.8919
333.144	-51.2024
333.317	-48.4265
333.49	-32.9051
333.663	-33.441
333.836	-25.967
334.009	-22.1186
334.182	-14.2353
334.355	-6.83136
334.528	-3.6385
334.701	2.88922
334.874	10.7616
335.047	16.0132
335.22	24.0486
335.393	40.3185
335.566	59.3918
335.739	69.3948
335.912	86.4476
336.085	89.0265
336.258	92.1197
336.431	95.6606
336.604	100.158
336.777	101.145
336.95	96.8554
337.123	85.9458
337.296	79.0263
337.468	66.8802
337.641	59.2127
337.814	56.262
337.987	47.0669
338.16	41.6127
338.333	36.9551
338.506	31.243
338.679	34.9011
338.852	33.9705
339.025	34.1981
339.198	38.3708
339.371	30.4533
339.544	28.2556
339.717	31.5896
339.89	26.7404
340.063	21.6567
340.236	17.4545
340.409	6.35676
340.582	-15.8888
340.755	-29.2131
340.928	-59.3696
341.101	-80.7676
341.274	-99.1637
341.447	-119.839
341.62	-147.005
341.793	-169.564
341.966	-190.824
342.139	-204.865
342.312	-217.356
342.485	-219.429
342.658	-220.13
342.831	-219.685
343.004	-219.109
343.177	-213.098
343.35	-203.279
343.522	-189.085
343.695	-173.337
343.868	-158.655
344.041	-139.528
344.214	-117.032
344.387	-86.0832
344.56	-56.5976
344.733	-41.0931
344.906	-26.875
345.079	-8.7957
345.252	11.0715
345.425	37.2473
345.598	59.9609
[truncated: 977 more rows]

## Sheet: EV2j
Lag distance (um)	Autocorrelation of Venus::HES5 in A-P
-137.362	103656
-137.016	132578
-136.67	167992
-136.324	200571
-135.978	213349
-135.632	258188
-135.286	204065
-134.94	251197
-134.594	255232
-134.248	279852
-133.902	357846
-133.556	294159
-133.21	336006
-132.864	369778
-132.518	350434
-132.172	405512
-131.826	375936
-131.48	432827
-131.134	452226
-130.788	402557
-130.442	440695
-130.096	445274
-129.75	472222
-129.404	446103
-129.058	484623
-128.712	550077
-128.366	474736
-128.02	526075
-127.674	502015
-127.328	550709
-126.982	507440
-126.636	569959
-126.29	569899
-125.944	546307
-125.598	582007
-125.252	696895
-124.906	647821
-124.56	666919
-124.214	580404
-123.868	627871
-123.522	626252
-123.176	681600
-122.83	650406
-122.484	608950
-122.138	696623
-121.792	616061
-121.446	660996
-121.1	673725
-120.754	648755
-120.408	669780
-120.062	784709
-119.716	845223
-119.37	791232
-119.024	713398
-118.678	674770
-118.332	809987
-117.986	654787
-117.64	787763
-117.294	732098
-116.948	813241
-116.602	710422
-116.256	735783
-115.91	790314
-115.564	739860
-115.218	737953
-114.872	746784
-114.526	837436
-114.18	808650
-113.834	773512
-113.488	823993
-113.142	779840
-112.796	791320
-112.45	794922
-112.104	736979
-111.758	873729
-111.412	789221
-111.066	912617
-110.72	870958
-110.374	840107
-110.028	816612
-109.682	842532
-109.336	929007
-108.99	895051
-108.644	904950
-108.298	844444
-107.952	881613
-107.606	920629
-107.26	861050
-106.914	990816
-106.568	919415
-106.222	969549
-105.876	983087
-105.53	906524
-105.184	1.0754e+06
-104.838	961216
-104.492	1.06947e+06
-104.146	928193
-103.8	874141
-103.454	826671
-103.108	1.04581e+06
-102.762	976505
-102.416	1.00412e+06
-102.07	862279
-101.724	1.02974e+06
-101.378	1.08148e+06
-101.032	960936
-100.686	1.06575e+06
-100.34	1.07219e+06
-99.994	1.13823e+06
-99.648	1.10469e+06
-99.302	1.04388e+06
-98.956	895853
-98.61	975370
-98.264	966786
-97.918	1.12206e+06
-97.572	1.11366e+06
-97.226	1.12967e+06
-96.88	1.11028e+06
-96.534	1.07366e+06
-96.188	1.13064e+06
-95.842	1.10046e+06
-95.496	991335
-95.15	1.09245e+06
-94.804	1.15202e+06
-94.458	1.10561e+06
-94.112	1.07995e+06
-93.766	1.06989e+06
-93.42	1.24545e+06
-93.074	1.18082e+06
-92.728	973217
-92.382	1.02718e+06
-92.036	1.0946e+06
-91.69	1.05898e+06
-91.344	913736
-90.998	1.1672e+06
-90.652	1.18303e+06
-90.306	1.2099e+06
-89.96	1.08844e+06
-89.614	1.17359e+06
-89.268	1.13135e+06
-88.922	1.22347e+06
-88.576	1.09225e+06
-88.23	1.2853e+06
-87.884	1.06924e+06
-87.538	1.18816e+06
-87.192	981149
-86.846	1.07802e+06
-86.5	1.11846e+06
-86.154	1.02863e+06
-85.808	1.22975e+06
-85.462	1.23708e+06
-85.116	1.01575e+06
-84.77	1.19075e+06
-84.424	1.25042e+06
-84.078	1.4048e+06
-83.732	1.3003e+06
-83.386	1.27967e+06
-83.04	1.1675e+06
-82.694	1.27702e+06
-82.348	1.34565e+06
-82.002	1.26229e+06
-81.656	1.14352e+06
-81.31	1.42706e+06
-80.964	1.37557e+06
-80.618	1.30232e+06
-80.272	1.4732e+06
-79.926	1.23816e+06
-79.58	1.22764e+06
-79.234	1.31558e+06
-78.888	1.20621e+06
-78.542	1.28228e+06
-78.196	1.20968e+06
-77.85	1.32387e+06
-77.504	1.30278e+06
-77.158	1.28469e+06
-76.812	1.33662e+06
-76.466	1.28587e+06
-76.12	1.39775e+06
-75.774	1.38764e+06
-75.428	1.28471e+06
-75.082	1.38448e+06
-74.736	1.31327e+06
-74.39	1.15215e+06
-74.044	1.28876e+06
-73.698	1.2732e+06
-73.352	1.32702e+06
-73.006	1.32041e+06
-72.66	1.26577e+06
-72.314	1.37578e+06
-71.968	1.51029e+06
-71.622	1.46059e+06
-71.276	1.2409e+06
-70.93	1.33979e+06
-70.584	1.32701e+06
-70.238	1.26231e+06
-69.892	1.35978e+06
-69.546	1.56693e+06
-69.2	1.05924e+06
-68.854	1.25551e+06
-68.508	1.52742e+06
-68.162	1.35884e+06
-67.816	1.48093e+06
-67.47	1.53765e+06
-67.124	1.30056e+06
-66.778	1.31605e+06
-66.432	1.44538e+06
-66.086	1.32719e+06
-65.74	1.48251e+06
-65.394	1.41231e+06
-65.048	1.33537e+06
-64.702	1.2308e+06
-64.356	1.49655e+06
-64.01	1.29599e+06
-63.664	1.40666e+06
-63.318	1.33096e+06
-62.972	1.32755e+06
-62.626	1.59685e+06
-62.28	1.60905e+06
-61.934	1.37361e+06
-61.588	1.44278e+06
-61.242	1.42178e+06
-60.896	1.60482e+06
-60.55	1.25396e+06
-60.204	1.58445e+06
-59.858	1.58522e+06
-59.512	1.46442e+06
-59.166	1.37305e+06
-58.82	1.61761e+06
-58.474	1.42139e+06
-58.128	1.54058e+06
-57.782	1.35818e+06
-57.436	1.3735e+06
-57.09	1.47612e+06
-56.744	1.53763e+06
-56.398	1.46771e+06
-56.052	1.6709e+06
-55.706	1.38823e+06
-55.36	1.58235e+06
-55.014	1.57528e+06
-54.668	1.49796e+06
-54.322	1.3404e+06
-53.976	1.67875e+06
-53.63	1.48386e+06
-53.284	1.74298e+06
-52.938	1.46655e+06
-52.592	1.68663e+06
-52.246	1.43101e+06
-51.9	1.53392e+06
-51.554	1.47773e+06
-51.208	1.41016e+06
-50.862	1.54977e+06
-50.516	1.41288e+06
-50.17	1.51621e+06
-49.824	1.52801e+06
-49.478	1.59106e+06
-49.132	1.56519e+06
-48.786	1.40051e+06
-48.44	1.39001e+06
-48.094	1.58606e+06
-47.748	1.53705e+06
-47.402	1.58848e+06
-47.056	1.35825e+06
-46.71	1.80184e+06
-46.364	1.68745e+06
-46.018	1.46788e+06
-45.672	1.56255e+06
-45.326	1.61938e+06
-44.98	1.46561e+06
-44.634	1.81358e+06
-44.288	1.57356e+06
-43.942	1.41187e+06
-43.596	1.66921e+06
-43.25	1.85225e+06
-42.904	1.44709e+06
-42.558	1.50197e+06
-42.212	1.78963e+06
-41.866	1.78878e+06
-41.52	1.60761e+06
-41.174	1.59141e+06
-40.828	1.53302e+06
-40.482	1.48089e+06
-40.136	1.64551e+06
-39.79	1.63817e+06
-39.444	1.5627e+06
-39.098	1.75048e+06
-38.752	1.63116e+06
-38.406	1.67272e+06
-38.06	1.67963e+06
-37.714	1.41105e+06
-37.368	1.65092e+06
-37.022	1.73039e+06
-36.676	1.84794e+06
-36.33	1.45152e+06
-35.984	1.62281e+06
-35.638	1.68988e+06
-35.292	1.59865e+06
-34.946	1.64698e+06
-34.6	1.68189e+06
-34.254	1.61736e+06
-33.908	1.96879e+06
-33.562	1.73702e+06
-33.216	1.50659e+06
-32.87	1.60435e+06
-32.524	1.76855e+06
-32.178	1.63072e+06
-31.832	1.84668e+06
-31.486	1.62461e+06
-31.14	1.53677e+06
-30.794	1.70222e+06
-30.448	1.61892e+06
-30.102	1.68304e+06
-29.756	1.61182e+06
-29.41	1.86647e+06
-29.064	1.69343e+06
-28.718	1.80019e+06
-28.372	1.62795e+06
-28.026	1.66184e+06
-27.68	1.67935e+06
-27.334	1.76691e+06
-26.988	1.60426e+06
-26.642	1.58674e+06
-26.296	1.86543e+06
-25.95	1.91435e+06
-25.604	1.72619e+06
-25.258	1.53847e+06
-24.912	1.80834e+06
-24.566	1.83425e+06
-24.22	1.72886e+06
-23.874	1.893e+06
-23.528	1.81241e+06
-23.182	1.68219e+06
-22.836	1.694e+06
-22.49	1.80317e+06
-22.144	1.67697e+06
-21.798	1.82499e+06
-21.452	1.97915e+06
-21.106	1.94085e+06
-20.76	1.64906e+06
-20.414	1.73822e+06
-20.068	1.80313e+06
-19.722	1.6571e+06
-19.376	1.91115e+06
-19.03	1.63581e+06
-18.684	1.8066e+06
-18.338	1.78975e+06
-17.992	2.0281e+06
-17.646	1.81764e+06
-17.3	1.74166e+06
-16.954	1.67863e+06
-16.608	1.94897e+06
-16.262	2.0006e+06
-15.916	2.24556e+06
-15.57	1.67868e+06
-15.224	1.89168e+06
-14.878	1.76766e+06
-14.532	1.91539e+06
-14.186	1.60393e+06
-13.84	1.78672e+06
-13.494	1.74275e+06
-13.148	1.80826e+06
-12.802	1.8388e+06
-12.456	1.69194e+06
-12.11	1.88988e+06
-11.764	1.86023e+06
-11.418	1.8303e+06
-11.072	1.9203e+06
-10.726	1.72493e+06
-10.38	1.88271e+06
-10.034	1.69874e+06
-9.688	1.77993e+06
-9.342	1.83414e+06
-8.996	2.06522e+06
-8.65	1.72771e+06
-8.304	1.57864e+06
-7.958	1.79612e+06
-7.612	1.8478e+06
-7.266	2.08167e+06
-6.92	1.92413e+06
-6.574	1.8035e+06
-6.228	2.00831e+06
-5.882	1.7688e+06
-5.536	2.01666e+06
-5.19	1.73893e+06
-4.844	2.06464e+06
-4.498	2.19994e+06
-4.152	2.04297e+06
-3.806	1.84254e+06
-3.46	2.00375e+06
-3.114	2.01749e+06
-2.768	1.85083e+06
-2.422	1.80045e+06
-2.076	1.97873e+06
-1.73	1.95268e+06
-1.384	1.60832e+06
-1.038	2.04307e+06
-0.692	1.73822e+06
-0.346	2.11038e+06
0	NaN
0.346	2.11038e+06
0.692	1.73822e+06
1.038	2.04307e+06
1.384	1.60832e+06
1.73	1.95268e+06
2.076	1.97873e+06
2.422	1.80045e+06
2.768	1.85083e+06
3.114	2.01749e+06
3.46	2.00375e+06
3.806	1.84254e+06
4.152	2.04297e+06
4.498	2.19994e+06
4.844	2.06464e+06
5.19	1.73893e+06
5.536	2.01666e+06
5.882	1.7688e+06
6.228	2.00831e+06
6.574	1.8035e+06
6.92	1.92413e+06
7.266	2.08167e+06
7.612	1.8478e+06
7.958	1.79612e+06
8.304	1.57864e+06
8.65	1.72771e+06
8.996	2.06522e+06
9.342	1.83414e+06
9.688	1.77993e+06
10.034	1.69874e+06
10.38	1.88271e+06
10.726	1.72493e+06
11.072	1.9203e+06
11.418	1.8303e+06
11.764	1.86023e+06
12.11	1.88988e+06
12.456	1.69194e+06
12.802	1.8388e+06
13.148	1.80826e+06
13.494	1.74275e+06
13.84	1.78672e+06
14.186	1.60393e+06
14.532	1.91539e+06
14.878	1.76766e+06
15.224	1.89168e+06
15.57	1.67868e+06
15.916	2.24556e+06
16.262	2.0006e+06
16.608	1.94897e+06
16.954	1.67863e+06
17.3	1.74166e+06
17.646	1.81764e+06
17.992	2.0281e+06
18.338	1.78975e+06
18.684	1.8066e+06
19.03	1.63581e+06
19.376	1.91115e+06
19.722	1.6571e+06
20.068	1.80313e+06
20.414	1.73822e+06
20.76	1.64906e+06
21.106	1.94085e+06
21.452	1.97915e+06
21.798	1.82499e+06
22.144	1.67697e+06
22.49	1.80317e+06
22.836	1.694e+06
23.182	1.68219e+06
23.528	1.81241e+06
23.874	1.893e+06
24.22	1.72886e+06
24.566	1.83425e+06
24.912	1.80834e+06
25.258	1.53847e+06
25.604	1.72619e+06
25.95	1.91435e+06
26.296	1.86543e+06
26.642	1.58674e+06
26.988	1.60426e+06
27.334	1.76691e+06
27.68	1.67935e+06
28.026	1.66184e+06
28.372	1.62795e+06
28.718	1.80019e+06
29.064	1.69343e+06
29.41	1.86647e+06
29.756	1.61182e+06
30.102	1.68304e+06
30.448	1.61892e+06
30.794	1.70222e+06
31.14	1.53677e+06
31.486	1.62461e+06
31.832	1.84668e+06
32.178	1.63072e+06
32.524	1.76855e+06
32.87	1.60435e+06
33.216	1.50659e+06
33.562	1.73702e+06
33.908	1.96879e+06
34.254	1.61736e+06
34.6	1.68189e+06
34.946	1.64698e+06
35.292	1.59865e+06
35.638	1.68988e+06
35.984	1.62281e+06
36.33	1.45152e+06
36.676	1.84794e+06
37.022	1.73039e+06
37.368	1.65092e+06
37.714	1.41105e+06
38.06	1.67963e+06
38.406	1.67272e+06
38.752	1.63116e+06
39.098	1.75048e+06
39.444	1.5627e+06
39.79	1.63817e+06
40.136	1.64551e+06
40.482	1.48089e+06
40.828	1.53302e+06
41.174	1.59141e+06
41.52	1.60761e+06
41.866	1.78878e+06
42.212	1.78963e+06
42.558	1.50197e+06
42.904	1.44709e+06
43.25	1.85225e+06
43.596	1.66921e+06
43.942	1.41187e+06
44.288	1.57356e+06
44.634	1.81358e+06
44.98	1.46561e+06
45.326	1.61938e+06
45.672	1.56255e+06
46.018	1.46788e+06
46.364	1.68745e+06
46.71	1.80184e+06
47.056	1.35825e+06
47.402	1.58848e+06
47.748	1.53705e+06
48.094	1.58606e+06
48.44	1.39001e+06
48.786	1.40051e+06
49.132	1.56519e+06
49.478	1.59106e+06
49.824	1.52801e+06
50.17	1.51621e+06
50.516	1.41288e+06
50.862	1.54977e+06
51.208	1.41016e+06
51.554	1.47773e+06
51.9	1.53392e+06
52.246	1.43101e+06
52.592	1.68663e+06
52.938	1.46655e+06
53.284	1.74298e+06
53.63	1.48386e+06
53.976	1.67875e+06
54.322	1.3404e+06
54.668	1.49796e+06
55.014	1.57528e+06
55.36	1.58235e+06
55.706	1.38823e+06
56.052	1.6709e+06
56.398	1.46771e+06
56.744	1.53763e+06
57.09	1.47612e+06
57.436	1.3735e+06
57.782	1.35818e+06
58.128	1.54058e+06
58.474	1.42139e+06
58.82	1.61761e+06
59.166	1.37305e+06
59.512	1.46442e+06
59.858	1.58522e+06
60.204	1.58445e+06
60.55	1.25396e+06
60.896	1.60482e+06
61.242	1.42178e+06
61.588	1.44278e+06
61.934	1.37361e+06
62.28	1.60905e+06
62.626	1.59685e+06
62.972	1.32755e+06
63.318	1.33096e+06
63.664	1.40666e+06
64.01	1.29599e+06
64.356	1.49655e+06
64.702	1.2308e+06
65.048	1.33537e+06
65.394	1.41231e+06
65.74	1.48251e+06
66.086	1.32719e+06
66.432	1.44538e+06
66.778	1.31605e+06
67.124	1.30056e+06
67.47	1.53765e+06
67.816	1.48093e+06
68.162	1.35884e+06
68.508	1.52742e+06
68.854	1.25551e+06
69.2	1.05924e+06
69.546	1.56693e+06
69.892	1.35978e+06
70.238	1.26231e+06
70.584	1.32701e+06
70.93	1.33979e+06
71.276	1.2409e+06
71.622	1.46059e+06
71.968	1.51029e+06
72.314	1.37578e+06
72.66	1.26577e+06
73.006	1.32041e+06
73.352	1.32702e+06
73.698	1.2732e+06
74.044	1.28876e+06
74.39	1.15215e+06
74.736	1.31327e+06
75.082	1.38448e+06
75.428	1.28471e+06
75.774	1.38764e+06
76.12	1.39775e+06
76.466	1.28587e+06
76.812	1.33662e+06
77.158	1.28469e+06
77.504	1.30278e+06
77.85	1.32387e+06
78.196	1.20968e+06
78.542	1.28228e+06
78.888	1.20621e+06
79.234	1.31558e+06
79.58	1.22764e+06
79.926	1.23816e+06
80.272	1.4732e+06
80.618	1.30232e+06
80.964	1.37557e+06
81.31	1.42706e+06
81.656	1.14352e+06
82.002	1.26229e+06
82.348	1.34565e+06
82.694	1.27702e+06
83.04	1.1675e+06
83.386	1.27967e+06
83.732	1.3003e+06
84.078	1.4048e+06
84.424	1.25042e+06
84.77	1.19075e+06
85.116	1.01575e+06
85.462	1.23708e+06
85.808	1.22975e+06
86.154	1.02863e+06
86.5	1.11846e+06
86.846	1.07802e+06
87.192	981149
87.538	1.18816e+06
87.884	1.06924e+06
88.23	1.2853e+06
88.576	1.09225e+06
88.922	1.22347e+06
89.268	1.13135e+06
89.614	1.17359e+06
89.96	1.08844e+06
90.306	1.2099e+06
90.652	1.18303e+06
90.998	1.1672e+06
91.344	913736
91.69	1.05898e+06
92.036	1.0946e+06
92.382	1.02718e+06
92.728	973217
93.074	1.18082e+06
93.42	1.24545e+06
93.766	1.06989e+06
94.112	1.07995e+06
94.458	1.10561e+06
94.804	1.15202e+06
95.15	1.09245e+06
95.496	991335
95.842	1.10046e+06
96.188	1.13064e+06
96.534	1.07366e+06
96.88	1.11028e+06
97.226	1.12967e+06
97.572	1.11366e+06
97.918	1.12206e+06
98.264	966786
98.61	975370
98.956	895853
99.302	1.04388e+06
99.648	1.10469e+06
99.994	1.13823e+06
100.34	1.07219e+06
100.686	1.06575e+06
101.032	960936
101.378	1.08148e+06
101.724	1.02974e+06
102.07	862279
102.416	1.00412e+06
102.762	976505
103.108	1.04581e+06
103.454	826671
103.8	874141
104.146	928193
104.492	1.06947e+06
104.838	961216
105.184	1.0754e+06
105.53	906524
105.876	983087
106.222	969549
106.568	919415
106.914	990816
107.26	861050
107.606	920629
107.952	881613
108.298	844444
108.644	904950
108.99	895051
109.336	929007
109.682	842532
110.028	816612
110.374	840107
110.72	870958
111.066	912617
111.412	789221
111.758	873729
112.104	736979
112.45	794922
112.796	791320
113.142	779840
113.488	823993
113.834	773512
114.18	808650
114.526	837436
114.872	746784
115.218	737953
115.564	739860
115.91	790314
116.256	735783
116.602	710422
116.948	813241
117.294	732098
117.64	787763
117.986	654787
118.332	809987
118.678	674770
119.024	713398
119.37	791232
119.716	845223
120.062	784709
120.408	669780
120.754	648755
121.1	673725
121.446	660996
121.792	616061
122.138	696623
122.484	608950
122.83	650406
123.176	681600
123.522	626252
123.868	627871
124.214	580404
124.56	666919
124.906	647821
125.252	696895
125.598	582007
125.944	546307
126.29	569899
126.636	569959
126.982	507440
127.328	550709
127.674	502015
128.02	526075
128.366	474736
128.712	550077
129.058	484623
129.404	446103
129.75	472222
130.096	445274
130.442	440695
130.788	402557
131.134	452226
131.48	432827
131.826	375936
132.172	405512
132.518	350434
132.864	369778
133.21	336006
133.556	294159
133.902	357846
134.248	279852
134.594	255232
134.94	251197
135.286	204065
135.632	258188
135.978	213349
136.324	200571
136.67	167992
137.016	132578
137.362	103656

## Sheet: EV2k
	Pearson Correlation Coefficient by AP distance
	Distance (um)	Untreated			Distance (um)	DMSO
	15	0.692			17.6	0.4273
	10	0.6884			17.6	0.7574
	14	0.8477			12.6	0.6398
	18	0.5575			17.6	0.583
	15.6	0.454			17.6	0.596
	15.6	0.4966			12.6	0.6674
	15	0.619			35.2	0.06565
	10	0.6927			35.2	0.2004
	14	0.8605			25.2	0.2836
	18	0.5598
	15.6	0.6801
	15.6	0.467
	30	0.4256
	20	0.3043
	28	0.6963
	36	0.3275
	42	0.1327
	42	0.2413

## Sheet: EV2l
	Left panel-detrended Venus::HES5								Right panel-Phase map
Distance	2h	4h	6h	8h	10h	12h	14h		2h	4h	6h	8h	10h	12h	14h
0.488	-2.28112	-1.47953	-3.43412	-1.32428	-0.240164	3.92409	13.9627		2.886	1.84648	2.29398	-1.90579	-1.58401	-1.43238	-1.09244
0.976	-1.96822	-3.19652	-3.87649	-1.8856	-0.767593	5.41557	12.7129		-2.33056	2.4559	3.02569	-2.14591	-1.74613	-1.18656	-0.597457
1.464	-0.893504	-2.15188	-3.00176	-1.57033	-1.53127	6.22707	11.7875		-2.10229	2.73346	-3.08205	-2.08326	-1.75338	-1.12743	-0.642175
1.952	0.387621	-0.456548	-1.58756	-1.48944	-0.975498	4.58094	12.0757		-1.74724	-2.91078	-2.61067	-2.03213	-1.84246	-0.888408	-0.263863
2.44	1.43085	-0.110392	-0.85594	-0.976172	0.344308	5.14399	10.6884		-1.50714	-2.61505	-2.44457	-1.90794	-1.75284	-0.887749	-0.297638
2.928	-0.541443	-1.33548	-1.69564	-1.14151	-0.905045	5.91637	9.84826		-1.30415	-2.05607	-2.14873	-1.80997	-1.72685	-0.660824	0.0315889
3.416	1.13754	0.534996	-0.662069	0.347995	-0.723417	5.34267	8.11075		-1.08687	-1.71119	-2.04765	-1.70311	-1.6237	-0.677233	0.0166141
3.904	1.69017	-1.3877	-0.421727	-0.0631037	-0.22178	5.20079	7.2538		-0.941171	-1.38423	-1.90315	-1.615	-1.52863	-0.429477	0.302005
4.392	2.44992	0.896579	-1.53002	-0.263579	0.155559	6.15755	8.16641		-0.746794	-1.07921	-1.85487	-1.5297	-1.43955	-0.424973	0.308398
4.88	3.86138	1.6102	0.346535	0.968905	1.07541	6.76865	7.84868		-0.625828	-0.95468	-1.75275	-1.43847	-1.31492	-0.158654	0.551903
5.368	2.81357	1.86442	0.430319	0.52335	2.5379	5.92311	6.41183		-0.449063	-0.728412	-1.65368	-1.33966	-1.26965	-0.155616	0.577287
5.856	2.75108	0.326052	-1.72296	0.288758	2.32095	4.9544	5.1893		-0.334581	-0.677465	-1.51739	-1.21651	-1.16552	0.0831753	0.777575
6.344	3.67404	0.439683	0.664616	1.04302	1.31359	3.41821	4.18118		-0.161196	-0.469721	-1.35733	-1.0922	-1.17695	0.0427723	0.808352
6.832	3.91594	2.98324	1.59321	2.11958	0.293724	3.31469	4.05426		-0.0285993	-0.371214	-1.20576	-0.949361	-1.09679	0.220484	0.961117
7.32	4.58802	0.623523	2.06297	4.51854	0.594828	4.53285	3.4753		0.164526	-0.117418	-1.02322	-0.827907	-1.10111	0.151433	0.986657
7.808	3.13485	1.36068	1.40738	2.46225	2.21703	5.29507	2.66662		0.334743	0.0628679	-0.878588	-0.702912	-0.983269	0.304831	1.10231
8.296	4.22326	4.19486	2.84881	0.50637	3.3827	4.60146	3.07277		0.555739	0.360506	-0.697447	-0.619364	-0.939224	0.283772	1.13463
8.784	4.52004	3.34843	1.94296	2.09545	3.5364	4.45218	3.02719		0.760286	0.604066	-0.567813	-0.538312	-0.78235	0.453958	1.23571
9.272	2.58088	1.82151	2.35665	3.56294	3.56716	5.06957	2.30776		0.996348	0.924299	-0.39949	-0.496712	-0.721839	0.49745	1.28604
9.76	1.07258	-0.0524006	3.53447	2.79783	3.47512	4.7871	0.359018		1.21648	1.21916	-0.291352	-0.441252	-0.56232	0.674803	1.37427
10.248	-0.22694	-0.939843	3.58769	1.91135	3.37151	4.16045	1.06996		1.44332	1.55565	-0.149779	-0.40329	-0.510887	0.758358	1.42716
10.736	-1.42866	-1.06289	2.84977	2.68138	4.47869	3.63422	0.329563		1.65136	1.9185	-0.0779024	-0.33614	-0.363856	0.92815	1.48885
11.224	-0.976879	-0.421416	1.76531	3.33026	5.57457	3.8752	-0.195394		1.82425	2.29525	0.0203534	-0.277027	-0.317053	1.03277	1.53098
11.712	-0.427031	-0.570825	2.7789	3.08031	4.77039	2.43906	-0.171484		1.93583	2.77533	0.0510122	-0.191738	-0.175534	1.18577	1.57617
12.2	1.44324	-2.84432	2.44624	3.37608	4.84405	1.10373	-0.0430507		1.58474	-3.046	0.118631	-0.117511	-0.119918	1.29424	1.62819
12.688	0.967411	-1.35286	3.1008	2.99546	5.46237	1.64711	0.745558		-0.0544586	-2.48297	0.147371	-0.0259894	0.0232679	1.41583	1.68465
13.176	0.478938	-1.31855	2.63163	3.60522	6.40323	-0.152891	-1.69445		-0.131487	-2.00592	0.232806	0.0498883	0.0945124	1.50299	1.76174
13.664	1.08907	-0.185677	4.14997	4.20548	5.44455	-0.740589	-2.58519		-0.0853986	-1.55761	0.304679	0.135914	0.242739	1.57215	1.82313
14.152	2.57571	1.04588	2.32263	4.01855	5.69757	-0.44919	-1.25992		0.0573132	-1.17495	0.431118	0.205141	0.331855	1.61347	1.90113
14.64	2.82788	2.26515	2.70532	2.26677	4.94018	-0.278563	-4.16296		0.180358	-0.866601	0.550176	0.282203	0.483208	1.62769	1.93753
15.128	4.17906	3.13894	2.96483	3.06135	5.95031	0.549196	-4.18313		0.33853	-0.580777	0.708765	0.345401	0.580871	1.63438	1.99124
15.616	4.18491	1.55627	3.65687	4.73573	6.17251	0.478658	-1.54254		0.478465	-0.37584	0.858651	0.416378	0.718436	1.63408	2.00387
16.104	3.73446	4.29504	2.00379	3.95668	3.82914	-1.0456	-1.12998		0.633346	-0.180689	1.02951	0.477023	0.79758	1.64658	2.05599
16.592	3.71674	1.57763	1.5613	4.27987	2.47588	-1.02347	-3.50093		0.770841	-0.053991	1.18524	0.546663	0.892372	1.65896	2.08579
17.08	2.79852	2.95971	0.218421	2.48316	2.55729	-0.454802	-5.32194		0.913203	0.0861882	1.33783	0.612978	0.925402	1.68217	2.16719
17.568	2.97995	2.99698	-0.691378	2.56668	2.62905	-0.00615393	-4.59294		1.04385	0.199658	1.45863	0.693784	0.971668	1.69503	2.21968
18.056	2.48338	4.0229	0.943155	3.53051	3.6913	-0.899619	-5.53604		1.17931	0.351661	1.53785	0.779017	0.981011	1.71495	2.31419
18.544	1.64225	3.81538	-1.10007	5.26365	3.96637	-1.13507	-5.81782		1.31277	0.498956	1.54431	0.878239	1.02845	1.72372	2.35939
19.032	1.79005	4.59677	1.06799	3.43287	3.12105	-1.15684	-5.21596		1.45253	0.674514	1.45711	0.977807	1.06706	1.74771	2.43875
19.52	0.0379874	5.03387	0.558556	1.70494	2.82214	-1.29813	-4.73038		1.59491	0.83934	1.28518	1.07827	1.14278	1.76971	2.45876
20.008	-2.05824	1.23792	0.594005	1.74663	1.95864	-0.558819	-5.69432		1.73909	1.01046	1.12832	1.16593	1.21011	1.81628	2.51794
20.496	-1.60961	1.6535	1.06335	1.3358	1.30845	-2.0499	-6.10767		1.88387	1.16322	1.0304	1.24043	1.29516	1.86215	2.5217
20.984	-4.3938	0.502955	1.85563	0.805913	1.20503	-2.77125	-5.41481		2.02267	1.30926	1.02593	1.29684	1.37009	1.93354	2.57175
21.472	-4.07733	1.34197	0.970964	1.37927	1.75961	-2.83385	-6.2823		2.15833	1.44079	1.06463	1.34341	1.45161	1.99639	2.56979
21.96	-4.32675	0.615122	1.63171	1.94487	0.305637	-4.01538	-7.04339		2.28067	1.56764	1.15154	1.3859	1.52894	2.08255	2.61537
22.448	-4.80861	-1.12191	1.7269	0.83614	-0.712322	-4.64903	-5.36465		2.39567	1.69264	1.2571	1.43407	1.60769	2.15169	2.61493
22.936	-4.41166	-0.980112	0.812204	0.719849	-0.516371	-4.7347	-5.246		2.4885	1.81678	1.38545	1.49035	1.68606	2.24329	2.66771
23.424	-6.80246	-0.62602	0.998878	-0.070572	-0.88417	-4.93894	-7.35401		2.56558	1.94348	1.52333	1.55659	1.75648	2.31152	2.68688
23.912	-5.09199	-5.17062	-1.37962	-1.97947	-3.03782	-6.48383	-8.02194		2.60718	2.06304	1.66878	1.63205	1.82448	2.40192	2.76198
24.4	-3.83568	-4.16935	-1.32315	-0.784523	-2.75499	-7.03595	-7.24968		2.62408	2.18186	1.81753	1.71616	1.87593	2.4634	2.80503
24.888	-3.36676	-3.73318	-1.83159	0.181032	-2.25778	-6.81739	-7.81494		2.60561	2.288	1.96191	1.80892	1.92814	2.54617	2.89344
25.376	-4.90732	-2.52866	-3.57148	-1.74937	-2.65719	-7.38359	-9.16207		2.58421	2.39609	2.10426	1.90716	1.96872	2.59547	2.93844
25.864	-4.79057	-5.00012	-3.43157	-4.57565	-3.50866	-6.51221	-8.17988		2.56707	2.4952	2.23394	2.00951	2.02427	2.66601	3.01425
26.352	-4.23861	-6.03631	-6.30063	-4.4088	-4.03429	-6.7587	-7.31271		2.58425	2.60273	2.36015	2.10984	2.07952	2.70194	3.0371
26.84	-5.36244	-5.19268	-4.06742	-5.47095	-4.5673	-8.45627	-7.78271		2.62576	2.7022	2.47286	2.20789	2.15885	2.76208	3.08853
27.328	-6.82861	-6.5802	-4.62069	-4.87313	-5.77425	-7.93815	-8.03425		2.6996	2.80709	2.5878	2.29974	2.2379	2.79177	3.09764
27.816	-6.74811	-6.64321	-5.29367	-5.17079	-6.76613	-7.64867	-8.28945		2.78747	2.89679	2.69523	2.3908	2.33864	2.85158	-3.13171
28.304	-7.23193	-5.49269	-6.19732	-5.91939	-7.43173	-7.69882	-8.21489		2.89399	2.9872	2.81186	2.48072	2.43136	2.88731	-3.09957
28.792	-9.05774	-5.90629	-7.55376	-6.11884	-8.10426	-7.53293	-8.58828		3.0038	3.06434	2.92404	2.57599	2.54066	2.95556	-3.0175
29.28	-8.11429	-5.66168	-6.25173	-7.65794	-8.7836	-8.03979	-10.0762		3.12286	-3.13079	3.04542	2.67177	2.63432	2.99924	-2.95672
29.768	-8.62371	-6.42541	-5.95779	-8.42547	-8.58077	-10.1082	-9.67856		-3.04467	-3.04069	-3.12359	2.76822	2.74027	3.06834	-2.86188
30.256	-8.25254	-7.30846	-6.67182	-7.31023	-8.60676	-9.62686	-8.95084		-2.92582	-2.92878	-3.00328	2.85401	2.82315	3.10438	-2.80245
30.744	-8.88956	-6.97739	-5.28257	-7.64547	-9.86146	-6.81796	-7.3374		-2.81443	-2.81026	-2.89119	2.927	2.91273	-3.12619	-2.72787
31.232	-8.0902	-7.54318	-5.90103	-6.65332	-8.34476	-7.34804	-7.06038		-2.70349	-2.67505	-2.77169	2.97867	2.96997	-3.10851	-2.69797
31.72	-6.2988	-6.33905	-5.97154	-5.66701	-8.27878	-8.88364	-7.56414		-2.60187	-2.53981	-2.65616	3.01736	3.02792	-3.06878	-2.6535
32.208	-6.07079	-4.80933	-4.71618	-6.57534	-8.44118	-7.86911	-7.18194		-2.50293	-2.39651	-2.53	3.04845	3.04938	-3.04947	-2.637
32.696	-5.96163	-3.73168	-4.57928	-7.04489	-6.72075	-9.08212	-8.02481		-2.41514	-2.25647	-2.40543	3.08986	3.07817	-2.99685	-2.58422
33.184	-6.63786	-2.88377	-2.78295	-7.18668	-7.67293	-9.74478	-8.426		-2.33354	-2.1112	-2.27337	-3.13852	3.0866	-2.95587	-2.53609
33.672	-5.09937	-5.04325	-3.32707	-9.22284	-8.63095	-10.0792	-7.82988		-2.26571	-1.96758	-2.14772	-3.06444	3.12375	-2.88562	-2.4477
34.16	-2.56827	-2.43223	-3.43373	-7.04217	-8.4836	-9.19641	-7.79192		-2.20453	-1.82076	-2.02334	-2.97975	-3.12421	-2.83043	-2.36451
34.648	-3.71112	-0.272822	-0.880605	-6.08902	-8.89742	-8.42962	-6.31205		-2.15021	-1.67685	-1.90955	-2.88584	-3.05597	-2.75402	-2.25787
35.136	-3.19447	1.43509	1.55466	-7.02998	-8.87233	-8.33428	-5.72352		-2.08883	-1.53676	-1.79666	-2.79302	-2.99368	-2.69239	-2.16697
35.624	-3.35154	1.58051	-1.23894	-7.86494	-9.2971	-9.46585	-4.58181		-2.01647	-1.40374	-1.67987	-2.70272	-2.91239	-2.61058	-2.07041
36.112	-3.96001	2.38577	-1.3724	-6.14939	-9.28274	-9.49088	-3.4424		-1.92498	-1.28011	-1.54281	-2.62471	-2.84993	-2.53887	-1.99621
36.6	-3.13087	0.850988	0.487741	-4.99433	-8.16248	-9.07595	-2.86077		-1.81941	-1.16071	-1.3731	-2.5614	-2.78161	-2.44919	-1.92422
37.088	0.0248714	1.19849	0.230479	-3.73303	-7.04732	-7.99872	-2.28128		-1.70372	-1.0467	-1.16274	-2.52377	-2.73795	-2.37072	-1.86911
37.576	0.95177	2.20617	2.30037	-5.47649	-7.15939	-6.14799	-3.0372		-1.58883	-0.926898	-0.892555	-2.51339	-2.68922	-2.28338	-1.81014
38.064	0.872155	4.4297	2.91977	-5.33575	-8.83192	-6.07921	-1.90622		-1.48483	-0.808143	-0.551574	-2.53382	-2.65804	-2.21276	-1.75412
38.552	0.897247	4.64695	2.75543	-3.53294	-8.50926	-6.23673	-0.888275		-1.40196	-0.678346	-0.0629983	-2.56897	-2.61374	-2.14106	-1.68783
39.04	1.58271	3.52472	2.36304	-3.62354	-7.85795	-4.84266	-0.538842		-1.34895	-0.548548	0.609875	-2.60302	-2.57775	-2.08503	-1.61701
39.528	0.373086	1.50755	-1.59062	-5.60744	-7.43347	-4.00802	0.0310404		-1.32359	-0.397556	1.37172	-2.61489	-2.52508	-2.02443	-1.53803
40.016	1.26849	2.37332	-1.43878	-6.7068	-7.45794	-4.62159	1.93256		-1.31722	-0.232188	1.94302	-2.60397	-2.47609	-1.96742	-1.45054
40.504	0.60236	4.89993	-0.736886	-6.36597	-8.04236	-4.23884	2.83245		-1.30954	-0.0235595	2.32991	-2.57138	-2.40929	-1.89631	-1.35564
40.992	1.15258	3.19859	-3.2626	-5.47375	-7.85331	-2.193	1.95301		-1.29258	0.215959	2.62003	-2.52887	-2.34026	-1.81786	-1.24347
41.48	0.585914	4.04719	-3.34914	-5.91895	-7.55734	-2.26175	2.73875		-1.26572	0.505312	2.83819	-2.47978	-2.25145	-1.7234	-1.12216
41.968	0.569141	2.77917	-4.77418	-5.25705	-6.3766	-1.00056	6.41197		-1.25043	0.820501	3.02219	-2.42953	-2.15596	-1.61884	-0.976435
42.456	2.76903	2.72797	-3.53761	-6.37684	-6.19986	1.14624	7.30608		-1.27321	1.16296	-3.11434	-2.37409	-2.04365	-1.50317	-0.826575
42.944	0.519013	-0.21742	-5.63931	-7.38935	-5.58259	2.17874	6.86558		-1.37862	1.50661	-2.98113	-2.31212	-1.92628	-1.37794	-0.653307
43.432	0.263642	-1.83467	-4.52364	-5.29451	-3.08024	4.20814	9.535		-1.57499	1.83936	-2.86611	-2.23845	-1.80013	-1.24809	-0.488951
43.92	-1.33032	-3.90146	-5.63492	-6.20334	-1.24829	5.12342	9.42551		-1.78135	2.15074	-2.75154	-2.15362	-1.67304	-1.10969	-0.307948
44.408	-1.48498	-2.30656	-5.41749	-6.44909	1.1356	6.0358	8.09274		-1.89556	2.42946	-2.64242	-2.05734	-1.54458	-0.973717	-0.152198
44.896	-0.866918	-4.16099	-6.31568	-4.36501	2.40485	8.27869	7.09231		-1.90463	2.68463	-2.5269	-1.95313	-1.41659	-0.830735	0.0131072
45.384	-1.36491	-5.57576	-5.99607	-2.7288	4.004	9.62997	6.75763		-1.84787	2.90989	-2.40965	-1.84278	-1.2907	-0.697802	0.142571
45.872	-1.97887	-4.77298	-4.56965	-2.98483	4.5998	9.20084	4.75543		-1.75283	3.1224	-2.28275	-1.72892	-1.16354	-0.559592	0.28639
46.36	-0.708689	-6.19699	-5.25854	-0.466347	5.19236	6.99139	5.19688		-1.64096	-2.96577	-2.14953	-1.61218	-1.04039	-0.438601	0.40547
46.848	0.556844	-7.8477	-5.39598	1.4934	7.78176	7.66839	5.30429		-1.52278	-2.77329	-2.00533	-1.49259	-0.915023	-0.312792	0.56059
47.336	1.70672	-4.94723	-1.53741	3.45004	11.1459	9.45413	4.18882		-1.40438	-2.58912	-1.85292	-1.36914	-0.796967	-0.208895	0.71252
47.824	2.85214	-4.27325	-2.12717	4.51476	10.507	8.1265	5.85054		-1.28786	-2.40395	-1.69143	-1.24017	-0.676367	-0.0971426	0.906688
48.312	3.43765	-5.49233	-1.4985	7.68765	7.97637	6.68558	2.84507		-1.17002	-2.22415	-1.52365	-1.10464	-0.5639	-0.00674509	1.10144
48.8	3.46334	-4.8266	3.79315	9.52434	7.9985	5.46479	-0.38307		-1.04889	-2.04571	-1.35176	-0.961194	-0.443772	0.0996424	1.31881
49.288	3.37377	-2.27595	4.97011	11.8027	11.129	5.57532	-1.27827		-0.919004	-1.87498	-1.17776	-0.8103	-0.32664	0.1907	1.53106
49.776	7.16903	1.27082	7.47692	15.745	11.9236	6.68395	1.15954		-0.782233	-1.71286	-1.00519	-0.651836	-0.194328	0.30703	1.7382
50.264	7.07142	-2.29729	7.42478	16.7957	10.6046	6.01296	-1.40291		-0.637726	-1.56558	-0.833913	-0.487934	-0.0618193	0.413959	1.93726
50.752	8.30328	1.35314	9.7027	16.3995	10.6165	5.11802	-3.85445		-0.494014	-1.4376	-0.667376	-0.319488	0.086191	0.550306	2.10803
51.24	8.8647	4.2222	9.42188	19.0008	9.62596	2.99919	-3.19501		-0.354476	-1.33218	-0.50289	-0.149729	0.229791	0.681275	2.2743
51.728	7.75577	1.86556	9.36019	19.2663	8.29987	2.76769	-2.98009		-0.232235	-1.25068	-0.343942	0.0198608	0.382306	0.841941	2.3993
52.216	6.42103	0.838855	10.6289	16.5296	8.19384	3.64581	-2.32073		-0.132096	-1.18512	-0.186835	0.18544	0.523556	1.00333	2.52652
52.704	5.52724	1.58663	9.22795	14.6794	6.9746	2.41141	-3.4391		-0.0672413	-1.12728	-0.0368946	0.345246	0.668297	1.19152	2.60498
53.192	4.85227	3.33121	8.93537	12.6049	4.30892	1.1757	-4.89069		-0.0341974	-1.06259	0.108764	0.495272	0.801576	1.38624	2.6883
53.68	5.95177	4.18379	7.41787	10.9726	4.41909	-0.950137	-4.11988		-0.0305169	-0.988342	0.242777	0.633888	0.94143	1.59607	2.72122
54.168	5.71473	2.92225	5.56443	9.89395	4.86077	-0.0771254	-3.79328		-0.0314811	-0.900383	0.368916	0.757643	1.08018	1.81263	2.77044
54.656	5.14122	5.32445	5.8196	6.03553	2.07848	-2.09407	-3.68861		-0.0261481	-0.808148	0.481705	0.865994	1.2339	2.02384	2.79396
55.144	4.56469	3.61271	3.5168	6.50855	1.18341	-4.66757	-3.6947		-0.000475341	-0.714049	0.590106	0.95761	1.39757	2.23819	2.8604
55.632	5.8741	4.5649	2.87835	5.09087	0.286762	-3.35308	-5.58926		0.0357157	-0.632906	0.69213	1.03509	1.57664	2.42741	2.92528
56.12	5.73621	4.29222	4.23767	4.56035	-0.278055	-3.03942	-6.15001		0.0810046	-0.568274	0.797163	1.10142	1.76701	2.61907	3.03242
56.608	6.04001	5.79477	4.15042	3.02815	-3.17762	-3.6154	-7.26579		0.121934	-0.536291	0.895455	1.1632	1.96202	2.77662	3.12981
57.096	5.23002	3.18374	0.616678	2.49437	-4.52297	-3.85872	-6.60321		0.162508	-0.533336	0.981968	1.22545	2.16202	2.94145	-3.03654
57.584	4.52856	2.90368	-0.585675	2.95906	-4.98069	-4.76929	-7.27331		0.201232	-0.559757	1.02053	1.29267	2.3507	3.07296	-2.9486
58.072	4.26905	3.62133	0.321225	2.53341	-6.10624	-4.9026	-7.05381		0.253544	-0.586531	0.962002	1.36459	2.53549	-3.06723	-2.86209
58.56	7.34047	3.22567	0.781914	1.21749	-5.12179	-5.36968	-4.94467		0.323598	-0.599285	0.691272	1.43848	2.69345	-2.95386	-2.81392
59.048	5.63178	4.49457	1.79648	-0.433077	-3.58279	-4.05934	-5.16805		0.421851	-0.579274	0.245838	1.50847	2.8402	-2.82674	-2.76688
59.536	5.80976	4.42812	1.03168	-0.862661	-5.71139	-2.30484	-7.16834		0.543796	-0.535607	-0.114781	1.5689	2.95008	-2.72225	-2.74142
60.024	6.0967	5.47085	2.48761	-0.0711939	-5.2853	-3.55054	-7.61214		0.690411	-0.468875	-0.28733	1.61625	3.0474	-2.60237	-2.69734
60.512	4.71491	4.73396	1.60879	0.052504	-5.63777	-5.68527	-8.16608		0.85338	-0.393802	-0.385037	1.65241	3.10902	-2.50005	-2.65677
61	2.99781	5.66197	-0.493568	-1.60261	-4.32428	-5.82006	-6.60786		1.03088	-0.309736	-0.416413	1.68588	-3.11376	-2.38725	-2.59545
61.488	2.50104	4.92165	1.62506	-0.814244	-4.34475	-2.95482	-6.93745		1.21527	-0.227615	-0.406617	1.72837	-3.0684	-2.2914	-2.53985
61.976	1.89136	5.73529	2.63142	-1.249	-6.03243	-1.31172	-8.37701		1.40291	-0.144459	-0.344444	1.79002	-2.99837	-2.18755	-2.47253
62.464	-0.497821	5.65855	3.63672	-2.35125	-5.94282	-1.77957	-7.37092		1.58567	-0.071625	-0.258059	1.87482	-2.91683	-2.08821	-2.41208
62.952	-2.11086	5.02483	3.52993	-2.67648	-5.63138	-1.58052	-6.4747		1.7538	-0.00852722	-0.153123	1.98247	-2.7992	-1.96798	-2.33989
63.44	-2.28102	6.05644	2.20003	-5.66908	-6.20916	-3.93672	-6.57718		1.89093	0.0301304	-0.0640664	2.10861	-2.66709	-1.83179	-2.26695
63.928	-0.563753	3.86457	2.6471	-5.88453	-8.23164	-2.73698	-8.67831		1.96103	0.0455325	-0.00579399	2.2489	-2.51097	-1.66907	-2.17889
64.416	0.374342	4.67154	3.64899	-6.98943	-7.3654	0.0187619	-6.77804		1.89242	0.0304814	-0.0195482	2.39697	-2.35211	-1.48691	-2.08645
64.904	0.755573	2.92187	1.2058	-7.98372	-4.83261	3.33058	-4.87631		1.55621	0.00395136	-0.10174	2.54789	-2.18704	-1.29057	-1.98367
65.392	0.357798	4.61563	3.42872	-10.3118	-3.07763	4.75409	-3.97308		1.07971	-0.0237726	-0.212255	2.69445	-2.03128	-1.0821	-1.88148
65.88	0.403321	5.86403	2.65116	-9.97353	-2.21149	4.40048	-3.17941		0.814965	-0.0308118	-0.258079	2.83173	-1.88281	-0.875438	-1.7794
66.368	2.33667	5.88936	1.65099	-9.63559	-1.45636	4.26983	-0.828578		0.697093	-0.0206414	-0.223404	2.95349	-1.7482	-0.660671	-1.68559
66.856	0.380135	4.24726	4.53938	-8.85345	-0.36772	4.25107	-0.698318		0.629088	0.0100747	-0.119538	3.05915	-1.62221	-0.455209	-1.60139
67.344	1.53381	5.9378	7.53865	-7.62703	1.16562	4.34429	1.65587		0.559903	0.0497917	0.0206445	-3.13247	-1.50046	-0.229674	-1.52985
67.832	1.01998	5.40553	6.98221	-8.1785	0.588165	3.77176	1.12291		0.510754	0.101225	0.184137	-3.0445	-1.37573	0.0021903	-1.47086
68.32	3.50541	7.6505	5.53681	-9.06336	2.78888	3.08912	1.36952		0.496281	0.158043	0.352814	-2.9499	-1.24062	0.293413	-1.42103
68.808	2.54572	6.22836	4.86919	-9.94821	4.21227	2.74087	1.95132		0.537671	0.225755	0.523067	-2.83831	-1.09524	0.63114	-1.37792
69.296	1.58543	4.91696	4.97942	-9.16631	6.52508	2.83819	4.09055		0.622747	0.29979	0.685731	-2.70724	-0.935791	1.05557	-1.33483
69.784	3.62462	8.0497	4.08981	-8.82872	8.06071	0.603357	4.0095		0.744976	0.384001	0.842224	-2.55619	-0.769849	1.5141	-1.29121
70.272	3.66337	8.40446	2.08933	-8.1576	8.26366	-1.96355	2.26377		0.886271	0.473839	0.989346	-2.38897	-0.593697	1.96391	-1.24203
70.76	3.92397	6.64796	4.08915	-5.81955	10.134	-2.41804	5.29784		1.03777	0.573286	1.13123	-2.20778	-0.417344	2.37173	-1.19061
71.248	2.07318	5.0025	2.97826	-4.14785	9.22737	-4.09337	6.55621		1.18554	0.680841	1.26764	-2.01594	-0.233744	2.71632	-1.13292
71.736	-6.05794e-05	5.13483	-0.576626	-2.8091	9.4327	-7.43392	8.03891		1.32205	0.802063	1.40202	-1.81492	-0.0521547	3.02562	-1.07405
72.224	0.593227	5.37835	-1.24208	-0.692131	9.63896	-9.77298	7.41267		1.44028	0.936997	1.53474	-1.60671	0.138711	-2.99668	-1.00971
72.712	-1.258	8.17759	1.09307	0.536445	8.73509	-5.99936	5.12196		1.54268	1.08913	1.66777	-1.39253	0.33182	-2.76073	-0.947334
73.2	-0.553663	1.97705	-2.57109	3.9878	6.61005	-4.89079	10.0557		1.64004	1.25687	1.80326	-1.17337	0.540935	-2.56513	-0.884387
73.688	-0.182583	0.110154	1.7655	6.662	5.59724	-6.66942	12.5473		1.74882	1.4405	1.94275	-0.94985	0.760491	-2.39524	-0.832184
74.176	0.188647	-0.756371	-3.34152	3.78131	4.91895	-5.22409	9.15238		1.88253	1.63829	2.09074	-0.719391	1.00181	-2.26126	-0.788789
74.664	-3.77323	-1.28912	-2.89209	2.12359	3.46411	-3.66585	10.5376		2.04492	1.84991	2.24687	-0.476573	1.2592	-2.14782	-0.763033
75.152	-4.40149	-4.04357	-1.88613	3.0222	1.34391	-3.21686	11.1474		2.23434	2.07705	2.41785	-0.201938	1.53608	-2.0531	-0.742718
75.64	-6.2516	-5.4641	-1.43468	2.92167	-3.44159	-4.76595	10.5375		2.44334	2.32214	2.60136	0.145822	1.82669	-1.95856	-0.723014
76.128	-8.54572	-4.43952	-0.426571	0.377594	-4.78123	-3.42419	10.3745		2.66682	2.59578	2.81695	0.668897	2.12319	-1.85977	-0.683196
76.616	-8.61711	-5.52533	-1.6395	0.723368	-4.78604	-2.52483	13.4363		2.89641	2.91189	3.10612	1.42799	2.42178	-1.74877	-0.62215
77.104	-7.4657	-2.49923	0.0377113	-0.263174	-6.6782	-0.0678391	14.834		3.12822	-2.97321	-1.02218	2.10976	2.70688	-1.62889	-0.533628
77.592	-7.86921	-2.47227	0.382907	-1.91531	-7.45765	0.169074	17.4565		-2.92926	-2.44028	0.0168758	2.54184	2.9814	-1.503	-0.430298
78.08	-6.49422	-1.44437	1.06282	-3.89965	-7.67988	1.96374	21.0817		-2.71381	-1.75231	0.304496	2.832	-3.05126	-1.37632	-0.314747
78.568	-4.22957	1.80675	4.29975	-3.99393	-6.45594	4.31621	20.154		-2.51823	-1.09271	0.561082	3.05678	-2.8142	-1.25482	-0.202675
79.056	-3.74185	3.72561	0.538188	-4.4203	-7.56356	6.44876	19.1179		-2.34767	-0.604876	0.808232	-3.03915	-2.59765	-1.13994	-0.096154
79.544	-3.14209	4.75671	2.11155	-5.0676	-7.00268	7.47255	18.5291		-2.20951	-0.247853	1.05886	-2.87447	-2.38964	-1.03584	-0.00767367
80.032	-0.0969139	3.34456	1.46434	-4.93578	-6.10657	6.49876	17.1653		-2.09957	0.0276339	1.3096	-2.72769	-2.19361	-0.937767	0.0675066
80.52	-1.27291	4.93369	0.929957	-5.46923	-3.31963	6.74965	15.5821		-2.00603	0.257382	1.5618	-2.59278	-2.00149	-0.847282	0.126675
81.008	-4.5589	4.63525	-0.93598	-6.55678	-2.41957	8.22527	15.1128		-1.9058	0.452475	1.81357	-2.46633	-1.81518	-0.756927	0.184994
81.496	-0.510378	3.56043	-3.91118	-4.86506	-2.07301	9.92568	19.2021		-1.78312	0.625593	2.06387	-2.3423	-1.63106	-0.670842	0.2452
81.984	-0.23839	4.48708	-3.77337	-4.06067	1.7201	12.0731	19.0721		-1.63166	0.778455	2.31495	-2.21666	-1.44925	-0.584157	0.319405
82.472	0.146018	4.74857	-3.18914	-4.36578	4.07094	11.0011	16.6117		-1.45567	0.917093	2.56685	-2.08516	-1.26906	-0.504763	0.402258
82.96	1.75402	2.23388	-4.04733	-4.55813	5.31288	9.15389	14.0432		-1.26248	1.0413	2.82617	-1.94691	-1.08848	-0.427749	0.496587
83.448	3.36346	0.72083	-3.6812	-3.19321	7.66821	10.3095	13.4778		-1.05844	1.15514	3.09278	-1.80274	-0.908768	-0.359505	0.591812
83.936	2.86328	1.76505	-4.31292	-0.826537	8.35919	10.0235	14.0266		-0.850111	1.25938	-2.91181	-1.65671	-0.726357	-0.291241	0.687209
84.424	2.36467	0.811035	-6.49797	0.541947	10.2748	11.0736	12.8007		-0.639562	1.35765	-2.62696	-1.51515	-0.544584	-0.227603	0.771314
84.912	6.0899	1.96997	-4.79187	2.24562	11.5261	11.3489	9.91135		-0.431476	1.45032	-2.33814	-1.38745	-0.359658	-0.160626	0.842091
85.4	5.15015	1.57523	-2.86121	3.06232	10.2244	11.516	7.80291		-0.225689	1.53713	-2.05508	-1.28652	-0.178025	-0.0995631	0.888811
85.888	2.10104	-2.15088	-0.0392758	4.54763	8.81406	10.3528	5.6977		-0.0281931	1.61425	-1.78366	-1.22817	0.00244092	-0.0418148	0.912731
86.376	5.38706	-2.20832	0.896222	2.81273	9.29521	8.30374	6.3735		0.158408	1.67608	-1.53166	-1.22671	0.169521	-0.000638784	0.912427
86.864	2.89717	1.6252	0.834226	1.63544	7.55676	10.0355	9.38592		0.31967	1.71647	-1.30391	-1.27812	0.318133	0.0276735	0.903562
87.352	2.07587	-0.9836	4.44146	0.238029	2.48765	10.9927	9.51275		0.436199	1.72807	-1.10263	-1.34574	0.414163	0.0377086	0.896746
87.84	1.92322	-0.590212	2.71798	2.39832	1.7546	8.50856	6.75403		0.453843	1.70151	-0.927807	-1.38097	0.395721	0.0471841	0.908561
88.328	1.32817	1.80542	6.88606	0.89414	1.91321	8.91654	7.44312		0.287111	1.61113	-0.773863	-1.36355	0.0341815	0.0629776	0.93927
88.816	0.846333	-0.685544	5.39021	1.83665	1.63019	9.43889	7.02449		-0.0568797	1.39695	-0.635214	-1.30128	-0.654393	0.102801	0.99167
89.304	2.03332	-0.0630389	4.89714	4.00366	1.46115	11.2979	7.60928		-0.276002	0.996028	-0.503368	-1.2112	-0.950499	0.162365	1.05827
89.792	1.55585	1.7841	7.62914	5.61746	3.0728	12.4935	7.19753		-0.292959	0.570208	-0.374871	-1.1087	-0.972196	0.243451	1.13778
90.28	4.74733	1.07815	10.8085	8.56696	4.57628	12.6926	5.67814		-0.194815	0.35139	-0.245849	-1.00581	-0.908249	0.332806	1.22366
90.768	4.16335	3.2636	9.76852	10.4078	3.97166	10.5617	3.4956		-0.0447521	0.292878	-0.11695	-0.91002	-0.809598	0.428176	1.31455
91.256	5.24842	7.22941	9.95379	7.91774	6.14786	9.6565	0.649915		0.131932	0.320922	0.0137113	-0.824604	-0.701633	0.518861	1.40626
91.744	6.66927	4.53117	10.8088	10.9858	6.99381	7.42148	2.58557		0.319391	0.391548	0.145707	-0.747103	-0.589505	0.606456	1.49821
92.232	4.75927	3.83562	9.22242	12.5008	8.8429	8.85666	-0.364078		0.512397	0.489014	0.280994	-0.671316	-0.483612	0.686588	1.58951
92.72	5.96293	6.03169	10.3059	12.0184	11.4729	10.9621	-2.86567		0.705908	0.603021	0.418323	-0.589509	-0.384502	0.764985	1.68129
93.208	4.83586	9.89721	12.837	12.7609	10.6617	7.73779	-2.14141		0.899724	0.730755	0.556684	-0.497149	-0.299128	0.839747	1.77573
93.696	2.48922	6.87667	12.1491	17.395	9.18715	5.96158	-3.96904		1.09292	0.867918	0.691332	-0.39364	-0.223883	0.914269	1.87417
94.184	2.2564	5.97014	7.79789	19.0318	10.2714	4.96685	-7.01521		1.28707	1.01202	0.817629	-0.282708	-0.158917	0.983127	1.9791
94.672	0.804121	4.62209	4.78333	19.338	13.359	5.86472	-7.05767		1.48304	1.15844	0.929183	-0.16976	-0.0943794	1.04509	2.08946
95.16	0.57687	5.27704	6.77218	18.7582	13.1166	5.54413	-8.87419		1.6824	1.30303	1.0221	-0.0612459	-0.0269197	1.09395	2.20661
95.648	-3.75863	1.60168	2.87557	19.0701	12.211	4.0051	-11.3536		1.88639	1.44059	1.09482	0.0375792	0.0503402	1.13146	2.32733
96.136	-3.09122	-1.51503	6.87134	16.7182	14.42	2.91435	-10.9404		2.09592	1.5665	1.15138	0.122836	0.134854	1.16088	2.4532
96.624	-4.97639	-2.29528	5.20398	16.5915	17.4102	3.49412	-11.19		2.3127	1.67679	1.19883	0.193804	0.226688	1.19506	2.58087
97.112	-4.96967	-2.73902	3.09575	18.0233	16.2929	3.3	-13.8803		2.53793	1.76947	1.24528	0.252324	0.32047	1.24484	2.71376
97.6	-5.29322	-3.17953	3.65782	17.1248	14.068	4.77648	-13.7889		2.77558	1.84556	1.29543	0.302973	0.41613	1.32013	2.84934
98.088	-5.28032	-3.0612	2.89022	17.7849	14.8467	2.92358	-11.027		3.02996	1.90871	1.35091	0.350856	0.511694	1.42235	2.99213
98.576	-3.5976	-4.93956	1.01522	16.6703	15.0736	-0.480898	-11.1501		-2.97124	1.96412	1.41083	0.401146	0.610389	1.54989	3.13857
99.064	-2.35611	-6.37011	1.69953	17.781	14.4152	-1.65913	-13.0471		-2.6467	2.01494	1.47413	0.457846	0.713189	1.69787	-2.99195
99.552	-4.00026	-3.57502	0.720974	17.5616	14.5383	-3.27777	-11.2735		-2.25357	2.06136	1.54002	0.524473	0.823122	1.86091	-2.84049
100.04	0.470002	-7.66537	0.96848	17.0121	14.554	-6.33677	-9.6071		-1.77512	2.09988	1.6084	0.603369	0.939634	2.03433	-2.69211
100.528	2.38806	-6.30777	-4.22458	19.4658	10.5736	-10.2806	-6.49229		-1.24553	2.12725	1.67969	0.695994	1.06261	2.21247	-2.55924
101.016	1.53173	-8.27996	-1.52482	16.8117	7.70802	-11.3313	-3.81794		-0.756449	2.14339	1.75492	0.802216	1.18951	2.39206	-2.44804
101.504	3.12329	-7.47079	-4.26555	15.6054	4.73522	-13.2668	-4.36182		-0.357805	2.15569	1.83577	0.920815	1.31854	2.56767	-2.37177
101.992	3.16278	-5.7691	-7.44672	14.6246	2.76631	-13.1981	-4.90169		-0.033591	2.1759	1.92403	1.04948	1.44708	2.73768	-2.32796
102.48	4.31691	-6.28596	-7.51273	10.9805	1.91243	-11.6808	-3.9931		0.242913	2.21491	2.02109	1.18553	1.57326	2.89801	-2.30678
102.968	5.25239	-10.3547	-6.79689	6.33991	-3.27084	-11.9369	-2.96935		0.492092	2.27624	2.12672	1.32607	1.69522	3.05008	-2.27768
103.456	8.63593	-12.5307	-12.7436	2.70273	-6.33902	-11.7444	-4.16377		0.723292	2.35712	2.23924	1.46841	1.8116	-3.08986	-2.22217
103.944	4.91202	-12.3697	-14.6862	-1.4865	-8.84763	-10.992	-3.68745		0.941249	2.45042	2.35513	1.60997	1.92204	-2.94989	-2.13036
104.432	1.96959	-15.9825	-16.1801	-5.00555	-9.3522	-11.1243	-4.31815		1.1465	2.54859	2.47041	1.74839	2.02685	-2.81077	-2.01022
104.92	1.69757	-16.2582	-18.1142	-7.85436	-10.6305	-9.141	-1.50031		1.33885	2.64449	2.5808	1.88142	2.12812	-2.66651	-1.86817
105.408	0.87378	-17.3078	-16.2663	-11.0329	-11.3491	-9.1534	0.210539		1.51749	2.73358	2.68322	2.00687	2.22797	-2.51664	-1.71309
105.896	-1.72396	-15.5756	-15.8585	-12.8745	-14.0636	-7.38363	-0.0744859		1.68231	2.81375	2.77562	2.12277	2.32918	-2.35963	-1.54941
106.384	-3.09561	-16.5061	-15.2242	-13.1569	-16.3295	-6.38723	0.755742		1.83391	2.8865	2.85777	2.22768	2.43267	-2.19897	-1.38102
106.872	-2.13001	-17.3214	-17.2522	-14.88	-16.8134	-5.60863	2.47901		1.97351	2.95524	2.92983	2.32135	2.53893	-2.037	-1.2112
107.36	-6.60491	-18.2438	-17.6091	-15.155	-17.8487	-3.49224	3.42867		2.10289	3.02449	2.99238	2.40506	2.6465	-1.87823	-1.04249
107.848	-6.85361	-19.7177	-16.6282	-12.7595	-18.102	-0.482502	6.93806		2.22396	3.0973	3.04541	2.4817	2.75463	-1.72492	-0.879288
108.336	-7.65383	-17.5207	-14.3096	-13.9158	-18.351	1.64284	6.89609		2.33927	-3.10799	3.0898	2.55459	2.86208	-1.57822	-0.723524
108.824	-8.00554	-17.8752	-14.6531	-14.2905	-18.7068	1.32824	6.63609		2.4514	-3.02554	3.12771	2.62614	2.96935	-1.43648	-0.577979
109.312	-9.68649	-18.6699	-13.2143	-16.6614	-17.3917	0.573729	6.93586		2.56295	-2.9399	-3.11965	2.69629	3.0767	-1.29635	-0.440263
109.8	-9.36329	-18.6826	-15.1043	-14.8062	-17.7389	3.71265	8.68429		2.67485	-2.85313	-3.08143	2.76236	-3.09789	-1.1546	-0.307741
110.288	-9.14703	-16.5798	-15.9897	-12.8359	-18.415	6.07835	8.32584		2.78577	-2.76742	-3.03808	2.81954	-2.98796	-1.00919	-0.17451
110.776	-11.5932	-16.4728	-15.9815	-12.0839	-17.1979	6.44863	5.74941		2.89121	-2.68559	-2.99045	2.86277	-2.87639	-0.860964	-0.0385866
111.264	-14.1463	-12.5837	-14.4132	-13.2169	-16.3097	8.60129	9.17723		2.98446	-2.61106	-2.94186	2.88922	-2.76336	-0.712103	0.0997601
111.752	-10.6951	-14.468	-14.7291	-12.0125	-13.0838	9.75855	11.6093		3.05843	-2.54799	-2.89622	2.90156	-2.64817	-0.566202	0.234504
112.24	-9.1284	-12.9034	-12.9292	-11.8042	-11.8534	9.25377	9.37896		3.11001	-2.5004	-2.85518	2.90914	-2.52971	-0.426059	0.35726
112.728	-9.55739	-14.4455	-14.1245	-11.4806	-11.8408	9.19808	5.264		-3.13818	-2.47038	-2.81671	2.9249	-2.40656	-0.293426	0.458025
113.216	-9.31532	-5.98319	-14.4262	-10.9308	-11.157	8.48038	2.9311		-3.10414	-2.45551	-2.77558	2.95919	-2.27811	-0.168037	0.530214
113.704	-12.0688	-8.96079	-14.3898	-14.9324	-9.13534	10.1007	5.26915		-3.05317	-2.44793	-2.72633	3.01598	-2.14536	-0.0476151	0.576741
114.192	-14.2623	-14.4894	-14.0153	-14.041	-6.10918	10.8368	5.61149		-2.97491	-2.43719	-2.66646	3.0936	-2.01096	0.0707524	0.612069
114.68	-14.7847	-11.5691	-14.8581	-14.4787	-2.18957	8.91089	8.06924		-2.86846	-2.41547	-2.59753	-3.09577	-1.87906	0.190402	0.656173
115.168	-13.6359	-11.3108	-15.3627	-15.1345	-1.48763	7.21193	6.08683		-2.73863	-2.38079	-2.52457	-2.99094	-1.75384	0.312007	0.719241
115.656	-13.7047	-11.159	-11.6402	-14.3417	-0.892204	8.07325	4.88651		-2.5914	-2.33569	-2.45404	-2.87979	-1.63834	0.434706	0.799916
116.144	-14.3245	-9.00265	-11.4684	-12.878	1.59671	7.05041	3.6905		-2.43211	-2.28421	-2.39211	-2.76607	-1.53266	0.552047	0.885697
116.632	-12.4953	-9.06381	-12.2917	-12.0766	0.201348	6.92119	3.72102		-2.26451	-2.22863	-2.34219	-2.65289	-1.43362	0.653452	0.96204
117.12	-8.88362	-10.0092	-7.77666	-12.3821	0.255068	5.35227	4.53364		-2.09114	-2.16836	-2.30336	-2.54275	-1.33633	0.71558	1.01191
117.608	-7.93396	-8.06094	-9.92333	-11.35	3.31344	1.677	2.57279		-1.9133	-2.10006	-2.26943	-2.4378	-1.23693	0.699015	1.02616
118.096	-1.75737	-9.5524	-13.065	-8.42468	4.26536	2.22872	1.72738		-1.73156	-2.01991	-2.23149	-2.33921	-1.13622	0.543162	1.00793
118.584	1.31283	-5.59467	-9.4239	-6.49499	4.33308	3.34077	2.1085		-1.54583	-1.92522	-2.18133	-2.24647	-1.03896	0.264027	0.982671
119.072	2.72112	-4.74325	-9.77775	-6.2276	3.5166	4.90204	5.38285		-1.35574	-1.81574	-2.11459	-2.15628	-0.954774	0.0394379	0.976743
119.56	7.68975	-3.88703	-8.79323	-6.40025	4.14927	6.24587	4.77262		-1.16088	-1.69308	-2.03049	-2.063	-0.891639	-0.0315213	1.00404
120.048	9.10764	0.418479	-6.02585	-5.01294	5.56445	8.03894	4.50006		-0.960877	-1.56039	-1.93097	-1.96007	-0.853917	0.00158138	1.05656
120.536	12.197	2.72884	-7.14228	-2.06564	2.4288	7.83681	2.67626		-0.755707	-1.42167	-1.81899	-1.84282	-0.830105	0.0917632	1.1219
121.024	15.1802	5.04408	-3.14249	-4.11387	2.85345	11.8617	3.07901		-0.54517	-1.28174	-1.69824	-1.7098	-0.800003	0.208728	1.18392
121.512	14.3904	6.69756	0.0846397	-0.490969	4.28285	11.8914	0.708304		-0.329216	-1.1469	-1.5727	-1.56294	-0.740366	0.340973	1.23416
122	13.1612	8.68929	2.87246	3.13644	6.27259	10.3704	1.34192		-0.106739	-1.02583	-1.44678	-1.40644	-0.644756	0.47959	1.26914
122.488	9.27018	5.1304	5.221	3.54613	5.37821	10.6319	3.31319		0.123845	-0.933094	-1.32519	-1.2456	-0.513911	0.623167	1.29732
122.976	8.27304	7.02093	8.5747	5.2937	6.71084	11.1205	1.95545		0.366427	-0.894895	-1.21244	-1.08587	-0.358739	0.768047	1.32959
123.464	8.05866	4.36088	8.26692	4.7125	8.60382	9.61392	2.26869		0.626451	-0.963423	-1.1123	-0.931743	-0.185624	0.914108	1.37629
123.952	4.40485	0.0391618	8.40878	3.24697	8.3905	8.33438	2.36402		0.914276	-1.21288	-1.02621	-0.786424	-0.00568355	1.05806	1.43834
124.44	2.75608	-0.055312	10.7781	5.00827	6.51533	5.72633	0.463664		1.24657	-1.58987	-0.952661	-0.650486	0.177235	1.19889	1.51235
124.928	-2.44319	-2.58919	7.70815	3.21862	8.8672	1.90088	-2.09906		1.65365	-1.8452	-0.886345	-0.5232	0.354705	1.33382	1.59144
125.416	-2.7485	-2.11802	10.6435	3.87804	6.66834	1.30247	-1.10192		2.17558	-1.92769	-0.820638	-0.40294	0.527014	1.46276	1.66975
125.904	-3.82648	-3.75288	10.584	3.09766	5.2521	-0.513337	-0.878264		2.80267	-1.9106	-0.749045	-0.293221	0.691715	1.58636	1.74337
126.392	-1.34379	-2.8271	10.752	2.21083	3.72959	-1.65765	-1.65032		-2.88159	-1.84258	-0.668165	-0.207228	0.856431	1.70764	1.80913
126.88	-2.18928	-3.00733	14.8142	1.66201	4.10082	-3.2416	-2.19586		-2.41941	-1.74804	-0.576258	-0.188636	1.02603	1.83071	1.86619
127.368	-0.474061	-1.40466	13.3262	1.11789	4.14357	-3.82072	-3.5149		-2.07606	-1.63964	-0.473894	-0.347052	1.20986	1.95821	1.9107
127.856	-2.08699	0.0920289	8.51003	-0.643747	2.08006	-5.50614	-4.94078		-1.80964	-1.52558	-0.361201	-0.79404	1.41019	2.09235	1.94127
128.344	0.305276	3.48276	13.9214	-0.400659	0.0214209	-8.63119	-1.3624		-1.58817	-1.41181	-0.239634	-1.12546	1.62759	2.2303	1.95361
128.832	1.36943	3.65643	13.0048	-0.04172	-1.4768	-8.52922	-3.33531		-1.39215	-1.30277	-0.109745	-1.12799	1.8581	2.37039	1.95247
129.32	0.327709	8.27972	12.9823	1.43308	-4.85905	-8.75577	-4.30397		-1.2103	-1.20131	0.0260645	-0.915986	2.09533	2.50434	1.94511
129.808	2.06902	9.01931	10.9652	0.690432	-8.68086	-7.08864	-2.93506		-1.03805	-1.10767	0.166671	-0.418793	2.33426	2.62825	1.94869
130.296	3.8156	7.43077	7.62011	0.285895	-9.72003	-5.41671	-2.11746		-0.879143	-1.02018	0.30959	0.935708	2.56653	2.72676	1.97273
130.784	3.7897	9.06966	6.16921	-0.33607	-8.97654	-3.29555	-3.74009		-0.743089	-0.935008	0.455725	1.91208	2.79054	2.78798	2.02373
131.272	4.65798	11.0471	5.39032	0.0467723	-8.78374	-3.50295	-6.91406		-0.651391	-0.849043	0.6067	2.34323	3.00102	2.76641	2.09525
131.76	1.86492	12.252	6.06121	-2.45446	-7.91939	-4.15002	-5.97271		-0.6339	-0.759601	0.771046	2.6569	-3.07895	2.59566	2.18227
132.248	1.96609	15.9066	0.515229	-3.61752	-8.82795	-2.23678	-6.24939		-0.722293	-0.666412	0.961896	2.93181	-2.88157	2.19215	2.27235
132.736	2.85038	18.2331	2.9746	-6.10907	-8.62052	1.68123	-10.0774		-0.883792	-0.569055	1.21	-3.09342	-2.67899	1.79239	2.36083
133.224	0.628919	13.3427	-0.338455	-6.15133	-8.07488	0.715089	-9.90132		-1.01036	-0.468364	1.58522	-2.84717	-2.47066	1.6039	2.43775
133.712	0.52395	13.2353	-0.423929	-6.29983	-8.19104	0.642576	-9.94326		-1.03895	-0.363832	2.25596	-2.61025	-2.25201	1.5548	2.50617
134.2	2.86882	17.1332	-2.39293	-5.99901	-6.96899	-0.758544	-7.98106		-0.989225	-0.256638	-3.1178	-2.38423	-2.02867	1.55936	2.56446
134.688	5.88575	19.8141	-3.46769	-6.13775	-2.29764	0.0672735	-8.01472		-0.892071	-0.147544	-2.51928	-2.17074	-1.8028	1.57339	2.62469
135.176	5.68588	17.8337	-3.09264	-2.3827	1.48969	-2.87998	-10.3776		-0.769981	-0.0404244	-2.16795	-1.97343	-1.5808	1.57596	2.68671
135.664	5.26922	13.5253	0.843326	-1.62275	4.83743	0.621899	-11.6252		-0.633227	0.0611718	-1.92214	-1.79576	-1.36624	1.56283	2.75777
136.152	5.52466	13.8888	-0.215346	0.697664	4.30114	2.35068	-13.3132		-0.488231	0.151361	-1.72471	-1.64175	-1.16107	1.54384	2.82755
136.64	11.1189	13.1465	-0.713103	1.24523	3.65859	-0.026978	-11.6638		-0.335844	0.227464	-1.55426	-1.51411	-0.967003	1.53451	2.89621
137.128	9.16301	10.5206	1.12783	0.797717	6.46532	-1.17776	-10.0104		-0.177892	0.288018	-1.39993	-1.41344	-0.78018	1.54627	2.95114
137.616	10.8793	10.1223	1.19635	0.799591	9.38801	0.56498	-11.0195		-0.0135454	0.338617	-1.25659	-1.33728	-0.601747	1.58162	2.99966
138.104	11.1566	11.1738	2.82577	1.91752	9.75997	0.312348	-10.6913		0.155281	0.385764	-1.12379	-1.2799	-0.426305	1.63837	3.04161
138.592	10.6616	10.5639	4.90499	4.26262	10.359	-2.38012	-11.2479		0.32834	0.437965	-1.003	-1.23407	-0.259016	1.71354	3.09717
139.08	8.50542	7.95939	6.87845	2.83491	8.96281	-3.1791	-10.8006		0.502076	0.496224	-0.899328	-1.19114	-0.0965463	1.80355	-3.11488
139.568	9.46587	7.69352	6.30169	0.634381	9.01589	-2.52907	-13.3493		0.673785	0.558658	-0.815534	-1.14233	0.0524827	1.90726	-3.01757
140.056	7.65406	8.6552	3.50805	7.43882	8.96265	-4.2078	-14.7828		0.836775	0.61564	-0.753475	-1.07812	0.192506	2.01979	-2.90609
140.544	5.84777	5.73333	5.83085	6.13713	8.24755	-7.32644	-12.4347		0.983966	0.658557	-0.705791	-0.991649	0.317352	2.13978	-2.78098
141.032	2.82478	4.70569	6.3812	4.06264	6.09278	-10.2183	-10.7493		1.10412	0.676211	-0.662064	-0.879404	0.436908	2.25952	-2.65993
141.52	0.91843	4.35006	7.27021	5.6598	7.165	-9.77239	-9.50446		1.18735	0.667004	-0.607831	-0.743289	0.548682	2.37769	-2.54603
142.008	0.906508	3.99976	7.16452	11.5953	6.4642	-11.7664	-6.58904		1.22878	0.635522	-0.537448	-0.58784	0.662442	2.48573	-2.45722
142.496	2.78902	5.21036	7.17526	13.6469	7.10149	-12.0893	-7.22531		1.24202	0.599764	-0.449488	-0.420547	0.77101	2.58566	-2.39364
142.984	3.45485	6.87073	9.41351	13.4812	5.6324	-11.0744	-5.96884		1.25655	0.570464	-0.352126	-0.248886	0.876359	2.67238	-2.36507
143.472	2.45956	4.092	9.32372	13.0984	2.83471	-10.8328	-5.15298		1.30019	0.552796	-0.253975	-0.0819475	0.966098	2.75514	-2.35467
143.96	2.58094	3.87415	10.3503	12.9428	2.04173	-12.698	-5.99999		1.37921	0.534705	-0.17103	0.0721393	1.04102	2.83373	-2.35505
144.448	1.48566	4.3283	7.27107	9.12546	3.25344	-13.781	-7.62098		1.48441	0.506489	-0.118927	0.204408	1.09718	2.92069	-2.34083
144.936	-1.38184	3.89888	7.64153	10.2021	3.35873	-13.3041	-6.1271		1.59896	0.456208	-0.119259	0.309327	1.14953	3.01282	-2.31418
145.424	-2.57712	5.80812	6.01723	6.72811	1.80202	-12.045	-4.62948		1.7043	0.393273	-0.177399	0.384897	1.20823	3.11713	-2.26585
145.912	-1.21127	4.72268	7.06484	8.70362	2.69441	-12.8928	-4.57259		1.78052	0.333995	-0.268756	0.438108	1.28796	-3.06085	-2.20954
146.4	-1.72875	4.1981	6.67322	7.46192	3.36922	-12.9585	-4.17866		1.80659	0.30355	-0.333686	0.480224	1.38717	-2.95443	-2.14158
146.888	-1.01844	5.01217	7.62015	8.33634	0.604208	-12.4644	-5.66996		1.77063	0.305477	-0.338596	0.523713	1.50265	-2.86559	-2.07489
147.376	0.364099	7.27597	9.35005	8.66021	-1.71175	-9.07715	-4.49094		1.68762	0.337659	-0.282968	0.573147	1.6243	-2.79934	-2.00612
147.864	0.641094	8.98952	14.0851	6.43354	-2.35646	-7.57458	-3.19718		1.60768	0.384996	-0.185963	0.628683	1.74336	-2.77826	-1.94427
148.352	-2.18746	6.26391	14.0476	5.43409	-1.44104	-6.95672	-0.788719		1.57487	0.439742	-0.0620006	0.686114	1.85457	-2.79482	-1.88239
148.84	1.10067	4.98802	15.6819	5.10633	-2.85439	-7.00137	-1.37669		1.59872	0.491469	0.0753621	0.743602	1.95272	-2.83788	-1.81966
149.328	0.283239	6.05074	14.4324	6.78357	-3.1521	-9.15299	-2.51666		1.66742	0.541146	0.219767	0.798966	2.04323	-2.8552	-1.74278
149.816	-2.30641	7.8965	14.4103	5.57692	-2.4453	-8.96719	-0.986454		1.76621	0.588679	0.364452	0.851729	2.12433	-2.83164	-1.64636
150.304	-1.33494	6.19195	13.8378	5.70861	-2.17844	-8.55508	-1.34164		1.88262	0.641281	0.507513	0.897943	2.20408	-2.75524	-1.52473
150.792	-5.02458	7.60377	14.0481	4.62308	-3.68489	-12.8056	1.41775		2.00832	0.698825	0.645624	0.93321	2.26897	-2.65065	-1.37913
151.28	-6.59757	5.68748	11.7079	4.43144	-4.52021	-10.8299	5.06946		2.13625	0.762258	0.779095	0.952198	2.31491	-2.52371	-1.21543
151.768	-5.49834	8.33197	8.70607	3.35589	-4.68443	-7.62797	6.16902		2.26341	0.825326	0.906552	0.956956	2.30753	-2.39707	-1.03569
152.256	-9.39357	6.315	6.37596	3.06312	-2.28869	-4.53321	8.93864		2.38697	0.887005	1.02919	0.957566	2.23891	-2.27164	-0.850345
152.744	-8.50549	3.9699	5.71753	5.77532	-0.110781	-3.65675	11.2672		2.50869	0.946873	1.14595	0.971384	2.10285	-2.15991	-0.656522
153.232	-8.38965	4.07443	5.84187	5.82584	-0.0396152	-3.55417	11.3768		2.62888	1.01382	1.25657	1.01018	1.97107	-2.0536	-0.466152
153.72	-10.2683	5.62859	3.41563	5.65912	-1.07522	-5.33664	10.2675		2.75114	1.09592	1.35771	1.07739	1.88766	-1.95388	-0.271093
154.208	-12.5859	4.63234	1.66099	5.71958	-3.66206	-4.44861	12.6058		2.87485	1.20105	1.44554	1.16768	1.86784	-1.84917	-0.0848121
154.696	-10.8979	6.1968	-1.9776	1.89612	-1.35571	-0.890131	13.2808		3.00159	1.32882	1.51467	1.27387	1.88622	-1.743	0.103552
155.184	-11.6489	3.87751	-0.722403	1.63317	-2.93399	-0.772341	12.0701		3.12829	1.47535	1.56223	1.38813	1.9318	-1.63853	0.278803
155.672	-12.1722	-4.32555	0.204343	1.26406	-2.2858	1.46028	10.418		-3.02751	1.63267	1.59106	1.50452	1.99067	-1.55469	0.452683
156.16	-11.3566	-2.52352	0.247057	0.899892	-2.63339	2.9188	8.54693		-2.90185	1.79193	1.61269	1.61826	2.06663	-1.52057	0.611362
156.648	-8.86895	-6.27195	0.850159	-3.0149	-6.53235	-0.285693	7.34559		-2.77523	1.94431	1.64399	1.72619	2.1543	-1.57637	0.768766
157.136	-8.48691	-6.57086	-1.65304	-4.70253	-5.9827	-1.93102	6.36954		-2.64848	2.08051	1.69871	1.82676	2.26044	-1.73393	0.917106
157.624	-9.21052	-7.53139	-3.26257	-5.05192	-6.87336	-1.90611	6.61875		-2.51906	2.19523	1.78339	1.92013	2.37789	-1.9032	1.07119
158.112	-9.59534	-6.48688	-2.20068	-5.06305	-10.6488	-1.87767	5.20429		-2.39027	2.28534	1.89738	2.00941	2.51255	-1.96225	1.22703
158.6	-6.53028	-5.21514	-6.24516	-6.95818	-12.3091	-1.06795	2.68168		-2.264	2.35842	2.03849	2.09958	2.65625	-1.91465	1.39257
159.088	-3.12647	-7.0495	-6.39606	-9.29286	-13.5208	-1.58811	0.717565		-2.14799	2.42452	2.20242	2.19771	2.8157	-1.78756	1.56331
159.576	-2.82835	-7.76777	-7.65339	-9.62265	-14.5063	-1.6604	-3.02144		-2.04742	2.49943	2.38794	2.30923	2.98288	-1.61723	1.73775
160.064	-1.96927	-9.48108	-11.1283	-11.9476	-16.3767	-0.395986	-4.9798		-1.96926	2.58886	2.59152	2.43816	-3.11879	-1.41825	1.913
160.552	-2.32702	-7.96723	-11.4875	-13.4899	-16.2432	3.09399	-6.15757		-1.91262	2.6982	2.81438	2.58443	-2.93159	-1.20011	2.08114
161.04	-2.12385	-11.004	-12.3976	-16.3606	-19.1057	6.92059	-9.44366		-1.87256	2.82321	3.05429	2.74686	-2.73368	-0.974311	2.24386
161.528	-2.8042	-8.14701	-10.1921	-18.7821	-15.7421	7.86156	-10.3937		-1.83695	2.96538	-2.96708	2.92164	-2.53389	-0.736864	2.38999
162.016	-1.03475	-11.5073	-9.09316	-18.7543	-11.708	7.13908	-11.1187		-1.7987	3.11972	-2.68216	3.10599	-2.3286	-0.502434	2.52804
162.504	-1.25998	-7.64061	-1.87861	-18.9439	-9.67007	8.19754	-10.9522		-1.75578	-2.99447	-2.36385	-2.98725	-2.12496	-0.258382	2.64722
162.992	0.297894	-10.3246	-5.6596	-15.4621	-3.96167	9.81468	-11.8942		-1.71628	-2.81631	-2.00747	-2.79333	-1.92009	-0.0216849	2.76443
163.48	-0.583375	-8.44822	-0.658371	-12.8643	-2.2495	9.54601	-10.167		-1.69174	-2.62792	-1.60854	-2.59749	-1.71773	0.224445	2.87006
163.968	0.540642	-8.12261	4.01392	-11.2618	0.466402	9.39149	-12.6594		-1.70054	-2.43731	-1.18089	-2.39879	-1.51621	0.462623	2.98438
164.456	-1.33007	-4.45891	5.35725	-7.32113	2.85266	8.90663	-13.5937		-1.76589	-2.24629	-0.753333	-2.19639	-1.31581	0.707311	3.09294
164.944	-1.52887	-1.1238	4.81601	-5.82019	6.68701	7.3136	-12.3033		-1.91783	-2.06476	-0.34932	-1.98674	-1.11799	0.942743	-3.07105
165.432	-3.27798	-1.11732	9.61241	-4.09229	10.3028	4.61236	-13.0105		-2.15105	-1.89642	0.0171595	-1.76648	-0.92008	1.17658	-2.96228
165.92	-0.021878	-0.55059	11.7464	1.64033	11.6999	1.69175	-10.493		-2.3853	-1.74957	0.352426	-1.53057	-0.726808	1.39731	-2.84992
166.408	0.239423	-1.53476	11.4402	3.8221	12.7672	-0.337166	-9.4177		-2.52054	-1.6257	0.658791	-1.27366	-0.530514	1.60502	-2.75625
166.896	-4.93854	0.819032	7.80482	3.56411	12.5047	-3.1411	-9.89561		-2.55607	-1.52539	0.944263	-0.98996	-0.33596	1.79437	-2.66373
167.384	-7.77801	-1.1559	5.17361	7.42191	12.8012	-5.49789	-8.48235		-2.51784	-1.44527	1.20946	-0.672723	-0.12998	1.96017	-2.59041
167.872	-7.05679	0.87374	0.435406	6.28437	13.2123	-7.51868	-6.73354		-2.43909	-1.38034	1.45694	-0.320862	0.081444	2.10598	-2.51328
168.36	-2.77489	1.79682	-2.96539	4.4848	14.2934	-7.64798	-7.64921		-2.33281	-1.3293	1.68612	0.0605673	0.309442	2.22776	-2.44919
168.848	-5.04345	1.39108	-6.47325	5.68986	15.8224	-8.21916	-7.56275		-2.21127	-1.2838	1.89675	0.448138	0.542923	2.34123	-2.37764
169.336	-4.75137	1.65651	-6.19934	5.89952	16.0213	-8.01006	-7.36308		-2.07611	-1.23851	2.08939	0.817207	0.786493	2.44556	-2.32153
169.824	-5.56535	-2.29583	-7.03257	2.66932	9.33456	-10.6874	-3.16136		-1.93107	-1.17714	2.2634	1.14727	1.02772	2.55998	-2.26539
170.312	-3.48542	1.2007	-10.973	-0.000747821	4.20664	-13.9179	-3.95764		-1.77628	-1.10089	2.42177	1.43636	1.267	2.67671	-2.234
170.8	-2.40047	2.3683	-11.5762	-2.88849	-3.02922	-16.2571	-3.08529		-1.61465	-1.00692	2.56445	1.68966	1.49624	2.80844	-2.20777
171.288	2.57836	2.65137	-12.3978	-2.32725	-3.15082	-14.8163	-4.32215		-1.44886	-0.915356	2.69691	1.91568	1.71418	2.94002	-2.20756
171.776	5.67326	3.27212	-11.2156	-2.20595	-4.93598	-15.7065	-5.44602		-1.28262	-0.827652	2.81965	2.12202	1.91979	3.08134	-2.20941
172.264	6.10643	0.341606	-9.69632	-5.85793	-6.16253	-16.8168	-4.67919		-1.12056	-0.758581	2.93973	2.31233	2.11099	-3.06708	-2.24355
172.752	9.10006	2.30425	-12.2844	-10.3943	-10.7194	-16.1472	-2.0217		-0.965824	-0.686457	3.05705	2.48994	2.29282	-2.92821	-2.29186
173.24	10.6541	2.71558	-12.3133	-12.1485	-15.94	-15.5866	-3.25137		-0.823219	-0.605281	-3.10537	2.65425	2.46048	-2.80061	-2.39094
173.728	9.87976	3.35333	-12.2275	-10.0093	-15.9354	-14.6906	-4.03492		-0.693734	-0.488381	-2.98407	2.80753	2.6215	-2.67321	-2.48745
174.216	10.4435	2.5508	-10.8047	-10.9769	-13.9279	-12.7927	-4.03907		-0.580723	-0.345091	-2.85878	2.95026	2.76707	-2.56107	-2.5808
174.704	11.901	5.6413	-10.7118	-10.8289	-14.1399	-10.2262	-7.48609		-0.481559	-0.16949	-2.7353	3.08794	2.90634	-2.45384	-2.60278
175.192	12.141	6.62477	-7.94866	-11.8989	-15.5712	-10.3245	-6.59824		-0.39673	0.0182223	-2.61208	-3.05953	3.02883	-2.36642	-2.58995
175.68	10.8303	4.61231	-7.84878	-13.52	-15.3332	-9.30991	-7.70892		-0.319472	0.220214	-2.49622	-2.9203	-3.13639	-2.28848	-2.5234
176.168	10.4131	5.60387	-8.18995	-12.9146	-12.4258	-6.40469	-8.81817		-0.248108	0.419377	-2.38731	-2.77797	-3.03356	-2.23273	-2.44961
176.656	10.8896	4.93274	-5.52777	-11.8604	-15.5158	-6.16446	-7.25938		-0.174573	0.619967	-2.29341	-2.63328	-2.93235	-2.18573	-2.35666
177.144	11.9262	4.15445	-5.41785	-11.5797	-15.2698	-7.70039	-6.25482		-0.0987692	0.810732	-2.21497	-2.49324	-2.84536	-2.15606	-2.27726
177.632	13.0786	3.6023	-5.19358	-9.40595	-11.9102	-5.79032	-6.58232		-0.0148723	0.99832	-2.15851	-2.36476	-2.76015	-2.12753	-2.19753
178.12	11.569	-0.168214	-2.29944	-4.8946	-10.437	-4.65653	-5.13082		0.0745346	1.1783	-2.11899	-2.25959	-2.69036	-2.10982	-2.13696
178.608	10.5084	2.50955	-1.84659	-4.82349	-11.5169	-6.07686	-6.56704		0.17385	1.35832	-2.09212	-2.18732	-2.62242	-2.09135	-2.07723
179.096	10.4523	0.635551	-6.39065	-4.97043	-11.15	-5.49583	-5.33548		0.279745	1.5389	-2.06179	-2.15596	-2.56765	-2.08808	-2.02733
179.584	12.6229	0.0986343	-4.04277	-6.66878	-11.4474	-4.1357	-4.10286		0.395982	1.72405	-2.01961	-2.15854	-2.5103	-2.09071	-1.96917
180.072	8.90919	-2.32346	-3.91411	-4.47412	-10.4091	-6.21877	-4.75812		0.517824	1.91611	-1.95645	-2.17347	-2.4597	-2.11029	-1.91029
180.56	9.64434	-4.51967	-2.00474	-5.05314	-10.5909	-3.74511	-4.96798		0.646169	2.113	-1.87428	-2.17031	-2.40003	-2.12302	-1.84037
181.048	7.71724	-2.60114	-0.648033	-7.07254	-10.4371	-5.27033	-3.39917		0.772489	2.32059	-1.77292	-2.13319	-2.33899	-2.12686	-1.76728
181.536	6.79452	-3.56791	-2.28849	-7.31012	-6.8368	-6.7945	-0.38507		0.892454	2.53353	-1.6558	-2.05967	-2.26218	-2.09728	-1.68575
182.024	3.76504	-5.30893	-0.0372713	-3.6548	-8.56772	-7.42879	0.629815		0.991569	2.76535	-1.52341	-1.95786	-2.17702	-2.04441	-1.5988
182.512	2.40654	-4.04644	2.99445	-3.99549	-9.85219	-6.72883	0.978764		1.05788	3.00989	-1.37681	-1.83557	-2.0748	-1.96322	-1.50331
183	2.8301	-3.6694	3.36218	-3.66555	-9.57913	-6.47245	1.21728		1.06983	-2.99747	-1.21798	-1.70092	-1.96526	-1.87126	-1.39733
183.488	1.81346	-5.73339	6.95475	1.66831	-4.41528	-0.993072	4.4564		1.01832	-2.70168	-1.04794	-1.55945	-1.84683	-1.77036	-1.28274
183.976	3.02326	-3.34957	9.66099	1.56163	-0.582905	0.264805	7.25165		0.911885	-2.37529	-0.871774	-1.41577	-1.72925	-1.67198	-1.15539
184.464	6.79278	-2.51799	11.8142	4.79215	1.5846	0.301112	10.8252		0.803706	-2.03762	-0.690766	-1.27339	-1.61471	-1.57678	-1.02389
184.952	3.45532	-1.57203	14.5254	7.24873	-0.0239427	0.671333	14.8436		0.732176	-1.69221	-0.511913	-1.1345	-1.50839	-1.48606	-0.88106
185.44	2.89974	-0.289515	14.6834	7.04246	1.48031	1.15318	13.6401		0.714064	-1.35424	-0.335235	-1.00214	-1.41189	-1.39833	-0.740522
185.928	5.01489	5.66285	15.8438	7.39551	4.31952	4.30213	13.9926		0.730169	-1.03304	-0.167158	-0.878113	-1.32206	-1.30822	-0.589636
186.416	7.02296	2.84056	14.7842	7.86343	5.49362	6.78479	18.2342		0.771994	-0.730796	-0.00424963	-0.76753	-1.23795	-1.2186	-0.445209
186.904	6.59056	11.1325	13.0601	8.55729	6.33589	5.26774	17.8093		0.823523	-0.457877	0.150298	-0.673732	-1.14986	-1.12435	-0.287943
187.392	3.38432	7.76073	14.5604	10.9215	6.84627	8.75093	18.2735		0.885374	-0.208224	0.304036	-0.603373	-1.05958	-1.03702	-0.137539
187.88	4.84866	9.61421	14.8406	8.17824	8.58026	9.90094	15.0711		0.952609	0.00889951	0.455997	-0.55529	-0.957619	-0.951178	0.0311109
188.368	5.20575	6.69284	9.45617	5.43861	9.98223	10.1621	14.5354		1.03127	0.205124	0.613216	-0.525631	-0.853813	-0.884008	0.194072
188.856	4.12222	6.88546	13.6292	5.03589	10.6077	8.20113	12.8885		1.11974	0.376937	0.772063	-0.497702	-0.740182	-0.824286	0.379996
189.344	5.48692	8.63647	8.91534	6.19229	11.7899	7.90672	11.0193		1.22108	0.540496	0.934541	-0.461343	-0.63405	-0.788973	0.559416
189.832	3.2998	10.0569	7.42549	8.90776	13.0844	9.38996	9.48323		1.33114	0.695815	1.09364	-0.40878	-0.525772	-0.755202	0.76269
190.32	1.44972	6.81345	2.60409	9.18226	11.8243	10.7619	4.61362		1.44835	0.854774	1.24746	-0.349715	-0.437646	-0.734847	0.956036
190.808	-0.507822	7.79486	1.67329	7.68244	10.1209	9.68903	0.0770549		1.56835	1.01365	1.38919	-0.292122	-0.35367	-0.695799	1.17067
191.296	-2.68397	4.22335	-0.811415	8.18604	9.41833	8.2825	-1.23765		1.68894	1.17624	1.51678	-0.251281	-0.296931	-0.652071	1.3777
191.784	-3.18988	1.09885	0.372129	2.91524	9.8278	10.8755	-1.10833		1.80926	1.33743	1.62836	-0.225781	-0.240069	-0.575569	1.61552
192.272	-4.13672	3.08797	-1.44281	4.09222	8.68253	10.9125	0.798281		1.92844	1.49779	1.72586	-0.211296	-0.206135	-0.491515	2.03058
192.76	-5.30229	-1.25377	-1.92297	7.38362	9.87133	12.9488	1.371		2.04842	1.6556	1.81488	-0.186384	-0.160999	-0.377853	-2.34883
193.248	-7.01999	-4.59312	-3.62396	8.34496	9.8386	14.7623	-0.279119		2.16703	1.8113	1.90023	-0.145785	-0.135346	-0.269523	-1.59228
193.736	-10.8454	-6.15233	-5.43475	6.42065	8.0287	11.1306	0.73674		2.28579	1.96725	1.99016	-0.0862111	-0.0936287	-0.144918	-1.439
194.224	-10.3341	-5.70925	-5.02207	6.83286	8.33046	11.3869	0.974068		2.39964	2.1228	2.08615	-0.0256718	-0.0705463	-0.0487066	-1.38437
194.712	-11.264	-8.15282	-5.83044	6.80379	7.29936	10.8645	-0.23387		2.51083	2.28203	2.19428	0.0254401	-0.021926	0.0433535	-1.33674
195.2	-11.6351	-13.9275	-7.08213	3.88895	7.37979	7.4522	0.223971		2.61538	2.44108	2.31011	0.0473933	0.0191828	0.0734067	-1.30167
195.688	-12.7808	-12.9224	-7.22168	4.31053	7.57167	5.70552	2.90308		2.7208	2.60398	2.43668	0.0451201	0.0990794	0.0800106	-1.22929
196.176	-10.2566	-12.2485	-10.3603	6.51293	10.7638	5.84656	3.0256		2.82673	2.76287	2.56308	0.0283045	0.176087	0.0101716	-1.15433
196.664	-13.9515	-12.6837	-9.60906	5.71833	7.95617	5.54192	2.48036		2.94329	2.92112	2.68968	0.0305408	0.288654	-0.0412768	-1.04157
197.152	-14.8657	-12.4502	-11.0792	5.59336	6.48199	7.23595	3.15619		3.06741	3.06641	2.80034	0.0610872	0.385884	-0.114262	-0.937855
197.64	-16.3323	-13.9927	-9.6598	5.91576	6.00787	6.92857	5.71966		-3.07868	-3.08237	2.89673	0.126247	0.503462	-0.120747	-0.802391
198.128	-12.0182	-8.9778	-6.79522	7.7966	5.75595	5.95304	8.61517		-2.93745	-2.97565	2.96568	0.208407	0.585122	-0.156337	-0.689122
198.616	-13.2568	-10.2945	-8.93003	7.45806	3.05951	5.30925	7.73152		-2.79022	-2.89273	3.02369	0.301281	0.669578	-0.162178	-0.548246
199.104	-13.8259	-5.94274	-7.06432	6.56676	3.91847	4.66381	8.17975		-2.64679	-2.84593	3.07353	0.388401	0.694752	-0.249512	-0.441814
199.592	-11.5032	-5.81161	-8.19814	4.78934	4.11053	6.9055	7.29314		-2.50354	-2.81272	-3.13937	0.471591	0.71504	-0.325274	-0.31081
200.08	-6.28892	-8.79001	-10.5538	5.23686	3.41339	3.92313	10.7383		-2.36592	-2.78735	-3.05168	0.548067	0.671402	-0.447613	-0.226919
200.568	-5.96082	-7.43355	-9.68693	5.46483	1.60477	2.16107	8.07062		-2.22603	-2.73821	-2.93404	0.633354	0.661975	-0.481386	-0.121243
201.056	-6.85228	-9.07565	-12.2643	5.58432	1.7957	6.95255	6.84568		-2.08555	-2.67496	-2.80432	0.732489	0.627714	-0.497414	-0.0791192
201.544	-6.96338	-6.93857	-6.1748	5.37307	5.0972	8.85304	7.84115		-1.93842	-2.58969	-2.6585	0.856679	0.675776	-0.433145	-0.0215672
202.032	-3.51638	-5.24461	-5.41858	5.16436	3.17588	7.19578	7.27918		-1.78985	-2.5106	-2.51646	1.00108	0.707859	-0.381886	-0.0546323
202.52	-0.289112	-6.21606	-7.66236	5.62482	1.80944	8.20292	5.27081		-1.64293	-2.4375	-2.37559	1.16527	0.81286	-0.295257	-0.0804417
203.008	3.71837	-3.40854	-6.79511	0.0877443	1.22002	9.98547	6.92707		-1.50809	-2.39608	-2.25575	1.34047	0.869313	-0.26125	-0.203614
203.496	2.506	-3.48877	-5.59468	-1.66915	1.85198	8.32111	7.02566		-1.39572	-2.37063	-2.15566	1.52397	0.959854	-0.220978	-0.268927
203.984	1.96262	-5.1235	0.161063	-1.31256	0.371915	6.5431	5.89985		-1.31097	-2.36158	-2.09263	1.71246	0.882478	-0.250883	-0.350515
204.472	2.53262	-4.64612	0.583156	-0.842533	0.668638	6.76245	6.10511		-1.25194	-2.32956	-2.0567	1.90666	0.601038	-0.259253	-0.324314
204.96	-0.33961	-4.16781	-4.32848	-3.14801	-0.369043	7.3124	10.308		-1.19377	-2.27601	-2.04782	2.11368	-0.444757	-0.299266	-0.295051
205.448	1.90142	-6.79976	-5.35171	-3.78459	2.03657	9.08175	12.6196		-1.11733	-2.18488	-2.03741	2.33767	-0.71658	-0.27853	-0.19113
205.936	2.92232	-3.09757	-4.2644	-4.75233	2.21873	12.9593	11.9288		-1.00211	-2.07889	-2.024	2.59426	-0.811557	-0.267196	-0.10747
206.424	6.05637	-1.728	-0.9555	-4.71792	2.06624	12.9449	14.6798		-0.859349	-1.95733	-1.99361	2.88339	-0.720524	-0.203139	0.0204646
206.912	5.74796	-1.80222	-1.09178	-4.57032	4.2457	10.3719	15.4281		-0.688038	-1.84195	-1.96139	-3.06135	-0.655269	-0.159003	0.113462
207.4	5.77479	-0.431417	0.660023	-5.86512	2.42368	11.5735	12.0626		-0.515851	-1.73513	-1.91784	-2.68745	-0.509974	-0.0767153	0.237909
207.888	5.80349	-1.0601	-3.36685	-3.15792	5.04455	14.8828	12.6943		-0.338558	-1.65115	-1.86789	-2.27618	-0.401304	-0.0181197	0.326871
208.376	4.38954	0.0894383	-2.83915	-0.671007	7.66377	16.1888	14.6565		-0.19357	-1.59132	-1.79474	-1.86378	-0.235243	0.0755706	0.448099
208.864	3.19956	1.01712	-1.86807	0.928914	8.39239	15.2691	14.0601		-0.0697119	-1.55645	-1.70009	-1.47148	-0.113552	0.148173	0.542334
209.352	2.78903	-0.0548978	-0.120366	2.08624	7.78587	17.4569	15.3496		-0.0162811	-1.53865	-1.58064	-1.12211	0.0486673	0.253893	0.670604
209.84	3.04678	-0.348916	1.40388	3.80091	8.51078	15.7521	9.96924		0.00627072	-1.52543	-1.44425	-0.82873	0.154775	0.338654	0.776368
210.328	3.75053	-1.08723	2.14902	6.51733	7.90039	16.5991	10.6968		-0.0229791	-1.50825	-1.30088	-0.58031	0.287057	0.451513	0.908289
210.816	1.23355	1.50787	4.11497	3.01322	6.39905	16.8866	10.5322		0.00103763	-1.47885	-1.15367	-0.380438	0.35539	0.542469	1.01473
211.304	2.05134	1.65853	3.74608	3.39965	7.67334	15.2813	5.25309		0.0479993	-1.43858	-1.01878	-0.199862	0.449107	0.656917	1.13315
211.792	4.20383	0.920223	4.93116	4.89878	7.27873	13.5608	3.41498		0.180067	-1.38081	-0.887547	-0.0380241	0.491098	0.750403	1.2226
212.28	3.80206	0.515103	3.44789	8.39945	6.77068	13.1695	5.12888		0.319598	-1.31235	-0.779349	0.13269	0.577528	0.863536	1.31361
212.768	1.95709	1.33198	5.85174	7.45717	8.14912	11.7738	1.72805		0.514399	-1.2223	-0.67039	0.303235	0.636733	0.957402	1.38203
213.256	2.55773	1.81523	6.25373	7.96076	8.41394	11.9294	1.87906		0.686502	-1.12712	-0.583503	0.487547	0.749581	1.06596	1.45479
213.744	0.826153	4.63143	3.32043	5.57685	7.45396	6.52484	0.692938		0.885484	-1.01096	-0.482592	0.670295	0.844615	1.15738	1.52412
214.232	-0.237718	3.00273	5.94065	5.74983	6.26909	4.22686	0.947385		1.03523	-0.902943	-0.399346	0.858782	0.981675	1.25879	1.60411
214.72	2.14383	3.70684	7.55873	5.25742	4.52589	4.70196	-1.13547		1.18169	-0.776051	-0.290643	1.04005	1.10132	1.34868	1.69697
215.208	-0.362598	5.63255	4.61903	2.43289	4.22428	4.17226	-4.33348		1.25927	-0.670684	-0.198466	1.21893	1.24507	1.4466	1.79191
215.696	-0.757075	3.11313	5.56589	1.38731	3.03084	1.30433	-4.86897		1.33285	-0.541628	-0.0722786	1.38749	1.37278	1.54306	1.908
216.184	1.29367	4.59294	6.39923	1.12063	0.945473	-2.01306	-5.85312		1.38111	-0.442464	0.0386112	1.54805	1.50526	1.6452	2.00528
216.672	0.345116	3.96079	5.11894	-1.58945	-2.03191	-5.33555	-8.28603		1.48466	-0.308919	0.191611	1.69866	1.62547	1.75593	2.13314
217.16	0.730536	4.66105	7.05828	-3.40963	-2.01252	-4.77437	-8.05667		1.62217	-0.217472	0.331703	1.83933	1.7304	1.86343	2.21622
217.648	-0.105698	6.02695	5.55046	-3.5622	-2.55199	-7.21852	-7.94292		1.78203	-0.0856948	0.518883	1.97639	1.8324	1.98676	2.34562
218.136	-1.71921	3.39177	4.4843	-3.82499	-4.53932	-10.2237	-10.056		2.00584	-0.0218201	0.695866	2.10808	1.9054	2.09037	2.40145
218.624	-0.665628	2.6443	2.85968	-4.6425	-3.75237	-14.0121	-11.2848		2.11497	0.0876406	0.918841	2.24907	1.99879	2.21772	2.52864
219.112	-1.27835	3.34001	3.5654	-5.45924	-4.08012	-14.1396	-9.85168		2.37804	0.10536	1.13719	2.39085	2.06097	2.30604	2.55593
219.6	2.44254	2.36772	2.49026	-8.05303	-5.63379	-14.2727	-9.86788		2.27747	0.204122	1.39162	2.5515	2.17621	2.43397	2.69446
220.088	-0.0585707	3.28289	-1.69918	-7.20173	-7.85792	-14.3007	-10.0001		2.54675	0.215921	1.65642	2.70883	2.25028	2.50726	2.71402
220.576	-1.55954	2.86322	-0.558575	-8.68315	-7.8637	-15.5569	-10.8041		2.24284	0.362035	1.93261	2.88443	2.40383	2.6487	2.89319
221.064	-0.615992	3.33084	-4.64358	-8.05292	-9.09568	-17.9302	-13.6131		2.62928	0.405649	2.25808	3.04093	2.48334	2.72115	2.92575
221.552	-0.450224	2.68568	-3.50985	-7.53331	-11.9984	-19.9764	-14.094		2.40357	0.599653	2.5414	-3.07267	2.67049	2.89659	-3.12295
222.04	0.159913	3.14986	-3.15749	-7.01328	-11.7942	-19.9178	-14.0247		2.98671	0.615337	2.97903	-2.94224	2.73303	2.97615	-3.08497
222.528	-0.2301	0.27885	-0.142145	-4.49288	-10.5942	-21.6435	-14.0719		2.86175	0.783827	-3.02036	-2.79436	2.95381	-3.0858	-2.80153
223.016	-0.0647809	1.2948	-2.57504	-4.19441	-13.1765	-20.8201	-13.2357		-2.68699	0.582968	-2.18221	-2.69688	2.98323	-3.00724	-2.78236
223.504	-0.233094	0.419826	-0.345163	-4.0068	-13.0965	-21.67	-13.1828		-2.72115	0.690431	-0.284444	-2.54746	-3.00735	-2.72469	-2.45224
223.992	-0.624003	3.32052	1.88072	-4.59678	-14.7988	-20.4156	-13.3579		-1.80563	0.318995	0.162235	-2.45501	-3.00911	-2.65962	-2.46889
224.48	0.762415	3.44124	1.43583	-3.29775	-16.0614	-20.2791	-13.4276		0.730526	0.874544	1.17873	-2.2258	-2.44499	-2.21578	-2.02219
