# Supplementary material for: A dynamic, spatially periodic, micro‐pattern of HES5 underlies neurogenesis in the mouse spinal cord
Source: Mol Syst Biol. 2021 May 25;17(5):e9902. doi: 10.15252/msb.20209902 (PMC8144840; doi:10.15252/msb.20209902)
Supplement: Supplementary file 5 — Source Data for Expanded View/Appendix [file MSB-17-e9902-s009.zip › msb20209902-sup-0013-SDataEV/MSB-20-9902RR-Figure_EV3_Source_Data-sd.xlsx]

## Sheet: EV2c
	DMSO 1							DMSO2										DBZ1								DBZ2
Distance (um)	2h	4h	6h	8h	10h	12h		Distance (um)	2h	4h	6h	8h	10h	12h	14h	16h		Distance (um)	2h	4h	6h	8h	10h	12h		Distance (um)	2h	4h	6h	8h	10h
0.593	1.69076	3.78556	6.02422	16.9949	18.0085	11.9746		0.594	1.04467	-1.02409	-2.2675	-3.00631	-2.30212	0.694052	-3.4079	1.1478		0.59	2.49984	-6.51474	-4.69206	-0.820673	-0.775973	-1.83185		0.59	2.30692	-1.43021	1.44631	5.50796	5.67253
1.186	1.09248	2.51632	2.24866	13.3388	15.0167	8.75905		1.188	0.835935	0.368291	-1.99456	-2.50662	-3.60724	-0.32454	-2.7281	-1.08647		1.18	1.752	-5.23071	-4.40221	0.155109	-0.226864	-1.72016		1.18	3.41568	0.899522	3.70045	5.39695	6.61577
1.779	1.2637	4.90384	3.80205	13.6852	14.0353	10.4405		1.782	1.50692	0.0821492	-1.95601	-3.4634	-1.5888	1.5375	-2.17117	-1.22232		1.77	3.88525	-3.50979	-3.78465	0.571424	-0.236146	-1.38778		1.77	4.62771	-0.00208439	4.39125	4.95159	6.22848
2.372	3.5379	8.94826	2.46224	13.8117	10.2867	12.5745		2.376	1.50217	-0.104611	-2.15172	-3.6543	-2.4689	0.391403	-2.40363	-1.03736		2.36	3.78859	-2.01854	-4.28373	0.206104	-1.02601	-1.83469		2.36	2.83202	1.42068	3.40774	4.72748	5.17734
2.965	0.915233	1.42752	3.78489	14.9407	13.104	7.93875		2.97	2.2662	0.4748	-1.69266	-2.41251	-0.358548	0.237275	-0.869768	0.468599		2.95	4.12879	-1.64575	-4.12162	1.50365	-0.596409	-2.06086		2.95	4.80655	0.834621	3.86115	4.05802	6.57347
3.558	0.618081	5.89732	1.10343	12.6277	7.93165	8.97769		3.564	1.02134	0.264952	-1.91205	-1.84901	-1.47984	1.85301	-0.569434	0.295707		3.54	3.79488	-1.94685	-3.1871	2.24188	0.0526818	-2.1774		3.54	5.21808	5.46212	4.64049	3.72104	6.19467
4.151	2.64659	7.58005	2.52907	9.76158	5.76962	4.35796		4.158	1.32322	0.5993	-2.14308	-2.63035	-1.27711	0.794272	0.49752	-0.333641		4.13	7.00918	-0.14397	-1.70233	1.86531	-0.412033	-2.73984		4.13	5.28899	6.08111	3.74589	5.82771	6.04096
4.744	2.22314	7.92028	1.83968	7.34244	6.50672	4.52399		4.752	0.949719	-0.0775866	-2.1634	-2.75638	-2.08357	1.50562	-0.224312	0.469609		4.72	5.66069	-0.0147681	-1.00057	1.26286	-0.879407	-2.30372		4.72	6.13051	4.4695	4.2886	3.3781	5.33457
5.337	4.79232	10.2515	1.59091	10.0369	6.03179	6.69798		5.346	0.456472	1.01219	0.027107	-1.56031	-1.23244	1.54272	0.709664	2.37229		5.31	3.52731	-0.225804	-0.859501	1.32349	-0.571627	-1.75793		5.31	7.18723	4.18301	3.93539	2.8167	4.29774
5.93	3.5765	3.90722	2.22729	7.06734	2.01142	3.21324		5.94	1.28801	0.3132	-0.904755	-2.48646	-2.05694	0.350122	0.299595	1.26345		5.9	3.94249	1.00081	-0.612393	1.71391	0.289119	-1.10243		5.9	9.12595	5.88845	4.13084	4.3658	3.70827
6.523	6.02027	7.99867	5.08225	3.43363	-0.554421	-0.819152		6.534	0.555538	0.381116	-0.736639	-0.756909	-0.890291	1.26127	1.32341	2.03216		6.49	4.01744	2.66517	1.29639	0.323059	-0.297133	-1.22611		6.49	7.39124	5.47485	2.31952	2.69211	4.56615
7.116	3.34601	6.08156	4.60034	3.46918	-2.22136	-0.621431		7.128	0.814693	0.216062	-1.13509	-1.26043	-1.51015	1.94295	2.22569	1.23411		7.08	3.41895	2.98962	1.31137	0.595437	0.558539	-1.6845		7.08	5.64992	6.2757	1.83488	2.24014	3.98253
7.709	4.33164	2.8227	1.00386	4.28512	-4.10055	-6.19362		7.722	0.287786	1.04038	-1.65552	-3.55244	-0.805305	0.839706	1.00659	2.64727		7.67	3.03602	3.75204	1.87707	1.19776	0.300615	-1.47759		7.67	8.56877	6.95779	2.01038	2.78773	5.17964
8.302	4.08842	5.66669	7.29291	1.10369	-3.19206	-2.0913		8.316	1.41935	-0.145809	-1.52005	-0.743932	-0.55341	1.5072	1.44403	1.93845		8.26	2.86875	4.6192	2.21579	1.90786	-0.95976	-1.38313		8.26	8.37015	6.18796	3.5128	1.89049	4.49083
8.895	5.06094	0.0581079	6.24536	1.03602	-3.0515	-6.98117		8.91	1.09835	1.10206	-0.395204	-2.61255	1.24564	1.5011	0.093709	0.996699		8.85	2.2506	4.81342	1.77205	1.17023	-0.111439	-0.956682		8.85	12.832	7.29966	3.23117	1.99291	5.9161
9.488	2.69378	4.21933	5.30573	-1.69563	-4.79002	-8.41878		9.504	1.76933	0.339656	0.608024	-0.71372	-1.18581	2.5993	1.62244	1.04441		9.44	2.40389	3.55704	3.10147	1.31825	1.06783	-1.42044		9.44	10.0655	8.29306	1.61003	1.20617	5.12215
10.081	2.98709	0.0393812	5.47413	-2.98015	-2.07436	-7.5153		10.098	1.7657	0.0115482	0.156428	-1.26954	0.596785	1.46855	1.3637	2.19285		10.03	2.10651	4.1835	3.31525	0.685309	0.466978	-1.55216		10.03	10.0708	5.16828	5.76063	3.4192	4.99787
10.674	4.27435	2.62952	1.97286	-2.70639	-1.12679	-8.0485		10.692	0.976438	1.5623	-0.0832038	0.720109	-0.295349	1.22009	1.65096	1.44217		10.62	3.35857	4.804	2.30235	0.493681	-0.13619	-1.12961		10.62	10.4036	7.48103	2.57198	2.74318	4.32105
11.267	5.33347	5.21211	2.57978	-4.4299	-2.39181	-9.35175		11.286	1.62385	2.10313	-0.110747	-2.52242	-0.973213	2.40957	2.48437	1.79254		11.21	3.93796	3.8631	4.06285	1.6323	0.480584	-0.0416692		11.21	14.2863	8.23144	1.93307	1.84483	1.09172
11.86	1.49794	-0.434926	0.295002	-5.81732	-2.42502	-10.314		11.88	1.15246	0.189728	-0.148301	0.33634	-0.65892	0.925991	1.30852	1.57745		11.8	0.95589	3.80535	4.59682	1.54567	-0.238221	0.600575		11.8	13.4967	9.08633	2.95514	0.835312	3.19876
12.453	4.32344	-0.86701	2.56304	-5.97974	0.55129	-8.3796		12.474	1.78459	2.15553	0.0264786	1.07428	-0.463471	0.658341	1.12353	2.01926		12.39	0.190255	4.51973	3.68211	0.900495	-0.737017	0.019358		12.39	14.7017	11.1569	3.30498	1.38135	1.97553
13.046	0.81012	2.916	6.82843	-6.58381	1.42596	-0.659797		13.068	4.07586	1.44511	0.635935	1.13597	-0.164534	1.27339	2.374	4.22926		12.98	-0.13662	4.45079	3.09657	0.696832	-0.460214	-1.00753		12.98	12.2347	9.66563	3.64937	3.70521	2.08871
13.639	1.62478	-1.41908	3.20238	-6.40729	4.7545	0.956532		13.662	1.58192	0.725232	0.235746	-0.922906	1.34911	2.10459	3.2823	1.76316		13.57	0.975373	3.48753	3.28472	0.93473	-0.407778	-0.368952		13.57	9.42915	9.057	3.65508	1.47362	5.09387
14.232	1.65645	1.90564	5.57385	-4.11683	4.2035	1.69159		14.256	1.63618	0.884916	1.82603	0.89777	-1.25577	-0.292422	1.73744	4.17665		14.16	0.970783	2.40781	2.57997	1.2809	0.864768	-0.176015		14.16	8.84077	9.88673	2.65558	-0.31336	1.10213
14.825	5.46082	-2.88745	7.6096	-3.26796	7.88405	6.98979		14.85	1.57207	0.0353835	0.518024	-0.179656	0.132061	-0.473083	1.96178	6.02546		14.75	0.738604	2.43397	2.98239	0.957624	-0.0869875	-0.0953643		14.75	7.13633	9.37717	2.76209	0.0109802	3.1135
15.418	-1.2953	-4.4649	7.64305	-3.97177	2.35162	6.96223		15.444	1.94521	1.06564	1.64518	0.400494	-1.15397	1.00715	2.62214	3.75417		15.34	0.390054	2.12167	2.71428	0.742718	-0.263011	-0.238097		15.34	5.64929	7.86181	3.19694	0.668918	3.2391
16.011	-0.278456	-1.71545	7.11872	-3.89491	4.05062	10.4978		16.038	1.42237	1.53135	0.985383	-0.0283251	-1.33598	-0.0738435	2.71865	3.25184		15.93	0.25857	1.91543	1.99793	-0.0304316	-0.996602	0.395803		15.93	2.15757	8.56299	1.40469	-0.561715	-0.298819
16.604	3.28928	-1.41675	5.14782	-5.03737	2.64767	12.152		16.632	1.11473	0.988184	1.20543	-0.465993	0.475032	-1.71596	0.806996	3.18527		16.52	2.01092	2.37093	2.05563	0.304889	-1.50995	-1.19365		16.52	3.21682	5.9253	4.16324	1.65247	-1.16692
17.197	1.40803	-3.23533	5.84154	-1.28801	6.47603	14.2581		17.226	1.91126	1.10293	1.30544	0.0876104	-0.831941	0.0808974	2.10954	2.11018		17.11	1.31388	2.15492	2.10968	-0.917937	-0.136357	-0.561994		17.11	2.04941	5.2822	-0.0828585	0.755956	-0.365199
17.79	-4.03317	-3.94884	9.86663	1.57541	6.09122	15.4828		17.82	1.47871	1.65346	1.50775	1.63261	-1.14568	-0.683166	2.73753	5.58227		17.7	0.723107	2.60083	2.38237	-1.0322	-0.764678	0.401896		17.7	-1.23344	2.3005	3.11095	1.6377	-0.67141
18.383	-3.58975	1.7762	10.5565	0.997344	8.38207	15.0483		18.414	0.706052	2.86213	1.36803	0.835778	-1.02164	-0.0080523	2.6911	5.15724		18.29	1.46092	2.37544	2.54044	-0.704507	-2.06155	0.142482		18.29	-1.85383	1.7581	2.63367	1.07552	-1.19666
18.976	-2.48381	-1.61565	7.68903	3.75559	8.79296	11.7324		19.008	2.14892	1.17349	0.441962	1.91947	-0.237495	-0.226994	3.52594	2.94636		18.88	0.527429	1.25661	2.91729	-0.601488	-2.47138	-0.562445		18.88	-2.70052	4.43291	1.48542	0.0694676	-3.94092
19.569	-2.7152	-2.6798	10.0421	4.62795	6.6572	14.8683		19.602	1.36296	2.58764	1.72965	1.10602	-0.237582	-1.451	4.01996	3.06088		19.47	-0.743937	1.24445	2.73522	-0.611982	-2.99413	-1.37954		19.47	-3.10673	-0.89715	-0.333705	-3.3804	-1.57087
20.162	-0.728254	-2.86057	7.61567	2.17	6.64138	11.3449		20.196	0.792686	1.66026	0.342329	-0.382234	-0.355131	-0.457759	3.17329	4.50095		20.06	-2.24196	2.22793	0.994296	-0.73594	-1.96312	0.357893		20.06	-3.96123	1.10137	1.0653	1.50374	-2.41982
20.755	2.92161	-0.491169	3.74329	5.49285	6.52323	7.94		20.79	0.104848	0.391453	1.39122	0.45483	2.52107	0.641725	2.87495	1.48895		20.65	-1.29988	3.09604	0.250141	-1.41776	-2.60052	0.538745		20.65	-2.37501	-0.126944	-3.42856	-0.611395	-0.487752
21.348	3.56786	4.65077	6.86943	7.92987	5.96937	11.9869		21.384	-0.256029	1.22577	1.432	-0.716007	-1.27554	-0.819118	2.68064	2.69167		21.24	-1.80649	1.40444	0.169493	-1.87962	-2.23965	-0.281409		21.24	-3.57017	-2.35975	-0.926291	0.274246	-4.108
21.941	1.0995	-0.545755	2.99418	8.70329	1.53531	13.3744		21.978	1.04347	1.27445	0.798111	0.994261	2.14402	2.0487	1.81269	2.66482		21.83	-1.9839	2.04211	0.974643	-2.23258	-1.10268	-0.991443		21.83	-6.10215	-2.15247	-0.872231	-1.17262	-5.05832
22.534	-0.483336	3.03051	6.78428	6.47979	-0.890124	8.88038		22.572	0.781194	2.31536	-0.510332	2.25241	-0.442356	0.0230443	4.04902	0.0752229		22.42	-2.38757	2.00913	1.77677	-2.80993	-2.30071	-0.146896		22.42	-4.52639	-2.83831	-1.82183	-0.396395	-5.33871
23.127	2.15281	3.82413	1.90648	1.14829	-4.97365	2.50471		23.166	0.623897	0.459722	-0.604325	1.16968	0.63209	-0.340423	1.61199	1.70079		23.01	-3.0174	2.08339	1.46483	-2.83384	-3.05592	-0.636641		23.01	-4.62055	-0.639365	-0.774969	-1.1748	-3.06026
23.72	2.67473	-0.27588	-1.1947	1.37546	-3.82642	11.4696		23.76	1.46054	0.152097	-0.483757	1.19062	-0.076983	-1.9305	0.612823	-1.56946		23.6	-2.53996	1.4872	0.705565	-2.6376	-2.92383	-0.571775		23.6	-7.94007	-3.77773	-2.28711	-0.618904	-3.66741
24.313	2.52699	1.73061	-0.963627	2.38354	-7.67071	4.99733		24.354	1.1801	0.948143	1.07371	1.31534	2.43052	-2.19153	0.27388	1.26464		24.19	-3.39961	0.665098	0.832368	-2.77673	-2.23774	-0.174505		24.19	-7.37372	-3.91996	-3.69147	-1.72865	-4.93793
24.906	2.15416	2.73261	-3.178	-2.71634	-3.95102	1.42112		24.948	-0.328461	0.292414	1.06818	0.321746	1.26582	-1.67898	-0.293603	0.425437		24.78	-4.81846	0.283838	-0.154691	-2.02895	-1.88652	-0.444815		24.78	-6.47695	-3.84368	-2.54351	0.940439	-2.76069
25.499	3.77859	2.3969	-5.39329	-4.70194	-7.88962	7.18543		25.542	0.71271	-0.370541	0.721996	-1.01228	-0.237654	-3.39275	-2.53394	-2.08692		25.37	-6.46308	-0.767595	-0.366657	-2.172	-1.09235	-0.604912		25.37	-5.13853	-4.88213	-3.39867	-1.61158	-4.2468
26.092	2.51151	1.5014	-3.49832	-3.23991	-7.26434	1.84579		26.136	-0.585198	-0.262836	-0.0758481	1.98003	1.69797	-2.66609	-2.33591	-2.16119		25.96	-5.77783	0.510889	-1.24791	-2.65027	-1.85521	0.122997		25.96	-9.02501	-7.25739	-3.7013	-0.717987	-3.61846
26.685	0.575252	-0.620439	-8.15968	-2.66357	-12.6308	-3.15339		26.73	-0.333217	-0.162145	-1.76968	2.1877	1.29501	-3.94334	-5.47714	-0.79723		26.55	-6.09593	0.452716	-2.79837	-1.79705	-1.39728	1.73893		26.55	-11.3585	-7.74711	-4.11795	-2.9343	-3.76456
27.278	-0.030051	2.25372	-9.93285	-6.8618	-7.21122	-4.81212		27.324	1.57984	1.15386	-0.137181	1.72193	1.99802	-2.89107	-3.84642	-1.88379		27.14	-5.4173	-1.49758	-2.90688	-1.05675	-1.16298	1.02067		27.14	-10.25	-7.57341	-3.75964	-3.37158	-3.12953
27.871	-0.304284	2.01289	-11.4844	-6.72346	-10.7835	-10.3526		27.918	1.04294	-0.648048	-0.178229	0.47174	-0.526247	-4.62031	-3.88805	-1.97628		27.73	-7.40851	-2.00658	-2.35114	-2.42932	-1.3745	0.857136		27.73	-10.0327	-7.06948	-5.73737	-4.47423	-6.38003
28.464	-2.35844	1.32385	-10.481	-7.69299	-12.7921	-14.3306		28.512	-0.943843	-0.0122108	-1.00383	2.10389	-1.3888	-6.57541	-3.60192	-4.40791		28.32	-6.4028	-3.07418	-2.46442	-2.69249	-1.25403	0.026111		28.32	-11.8177	-8.67967	-4.82882	-1.90887	-7.96049
29.057	-0.636843	2.07563	-12.3669	-10.6593	-17.6815	-15.5236		29.106	-1.82488	0.172588	0.275013	-0.492607	-2.47843	-7.75627	-6.54345	-2.95631		28.91	-8.28896	-5.03364	-2.46888	-2.51288	-1.4682	0.19428		28.91	-12.4937	-9.29272	-5.36722	-2.45322	-8.42645
29.65	-2.02827	-1.28723	-11.4754	-10.2889	-13.8962	-18.1542		29.7	-0.933416	-0.426883	0.213963	0.126793	-1.12838	-4.94059	-4.60142	-5.95468		29.5	-6.62246	-3.88487	-1.69778	-1.3349	-1.1281	1.58388		29.5	-10.9494	-9.35298	-5.5747	-2.10725	-6.44458
30.243	-3.5326	-4.09794	-12.8065	-7.69308	-14.3251	-15.2221		30.294	-2.3805	-1.03274	-1.40909	0.628869	-1.22745	-4.68382	-8.44236	-5.4029		30.09	-6.95875	-2.29444	-1.03996	-1.82516	-0.567038	2.30604		30.09	-13.8516	-10.1936	-6.34003	-4.20424	-5.79264
30.836	-1.26083	-2.68971	-10.4712	-7.8717	-16.3017	-19.9498		30.888	-2.72161	-1.08933	-0.149607	-1.87516	-1.66441	-5.76366	-5.51061	-8.1897		30.68	-5.8533	-3.37338	-0.162004	-2.87251	-0.896082	1.36077		30.68	-14.311	-10.5924	-5.66313	-2.96638	-6.80396
31.429	-1.43506	-3.50687	-9.46942	-5.15812	-14.0481	-13.3371		31.482	-1.40111	-1.92988	0.103641	-0.0518531	-3.99474	-7.0689	-6.13937	-7.20386		31.27	-6.52825	-3.45493	-1.95275	-3.47692	-1.0041	1.30364		31.27	-15.1055	-8.54908	-5.87722	-3.17138	-6.58964
32.022	-3.0552	-2.21597	-7.80106	-9.99676	-11.2312	-11.6064		32.076	-1.53004	-3.33207	-1.42702	0.0988977	-1.88501	-7.15501	-6.9952	-8.00079		31.86	-6.87239	-3.20568	-2.52324	-3.08277	-1.33549	1.69023		31.86	-15.346	-11.7303	-5.64887	-4.26366	-7.37189
32.615	-3.78778	-5.81691	-10.4661	-8.2765	-10.2954	-10.7578		32.67	-2.21944	-3.07357	-1.96371	-2.20058	-4.22402	-8.35523	-7.18908	-9.58036		32.45	-5.66341	-4.84775	-2.76231	-2.24559	-1.4458	1.52054		32.45	-13.588	-11.247	-4.31133	-4.57651	-6.70625
33.208	-3.07714	-7.64288	-8.35329	-3.88622	-9.12963	-11.68		33.264	-3.58034	-1.93207	-0.617433	-0.505732	-5.67833	-10.225	-6.7209	-9.6091		33.04	-5.23454	-4.93663	-2.66988	-2.40977	-1.00166	2.46127		33.04	-14.8314	-11.2102	-4.75337	-4.66543	-5.92607
33.801	-3.58984	-8.02713	-8.79596	-4.38145	-9.73395	-12.3731		33.858	-3.50156	-2.01856	-0.94364	-2.70535	-5.47008	-5.65323	-8.2572	-8.0869		33.63	-5.25238	-4.13889	-1.69034	-2.46416	-0.225248	2.51242		33.63	-11.8538	-10.7309	-3.19713	-4.53038	-4.69798
34.394	-2.77021	-11.1917	-11.5718	-11.3177	-11.5528	-15.5038		34.452	-3.09414	-3.44407	-1.38667	-2.57709	-6.37695	-8.19527	-10.4645	-9.23583		34.22	-6.16127	-3.78777	-2.4903	-1.40871	0.883449	2.89624		34.22	-9.7662	-10.2534	-5.08695	-4.17133	-8.35531
34.987	-8.39592	-11.9144	-12.3474	-9.80618	-9.25305	-11.8499		35.046	-2.358	-2.54183	-1.27976	-1.78753	-6.62108	-8.0733	-6.89835	-7.50021		34.81	-6.96112	-3.7721	-2.84748	-1.35451	1.43558	2.83496		34.81	-11.4575	-7.55545	-1.86719	-5.03266	-7.2314
35.58	-2.57797	-12.8617	-8.34491	-7.51343	-11.5013	-14.3004		35.64	-1.62641	-3.20063	-1.6228	-1.66989	-6.31347	-8.28723	-8.55852	-8.32437		35.4	-3.98519	-3.75844	-1.87291	-0.745937	0.986724	2.21748		35.4	-7.81636	-12.9702	-4.20441	-4.00324	-4.77067
36.173	-4.8718	-11.0334	-10.5643	-14.1061	-12.8531	-11.633		36.234	-3.34373	-3.42036	-3.30458	-4.4463	-6.56516	-10.1703	-7.00049	-5.93039		35.99	-2.78893	-4.08004	-1.89988	-1.36074	1.09247	1.71049		35.99	-8.62054	-8.27528	-3.65407	-4.30523	-5.41757
36.766	-7.83288	-13.7629	-11.6721	-9.5843	-9.30858	-11.8477		36.828	-3.39879	-3.8676	-2.99166	-3.6722	-7.59828	-7.72244	-8.44637	-6.65149		36.58	-2.03894	-3.62572	-1.92832	-1.97666	0.97507	1.75844		36.58	-3.64768	-7.02621	-4.66053	-3.16083	-4.2832
37.359	-7.57219	-11.4944	-15.4461	-10.6146	-11.3122	-15.6113		37.422	-4.56929	-4.65337	-2.57283	-4.23638	-5.0794	-5.61021	-5.11826	-4.59864		37.17	-2.17956	-2.83984	-1.2915	-1.37142	1.96789	1.36136		37.17	-6.00881	-8.11174	-2.33481	-4.7922	-6.0342
37.952	-8.6452	-17.2279	-16.4417	-15.0858	-9.97518	-11.9237		38.016	-4.52182	-4.44423	-3.82576	-2.47207	-6.34177	-6.72244	-5.46049	-4.77173		37.76	0.567067	-3.83342	-2.65604	-1.21166	2.51539	1.96369		37.76	-4.48159	-6.97621	-2.34347	-2.64377	-7.11503
38.545	-7.71846	-13.0742	-17.4367	-15.4425	-8.40861	-11.8961		38.61	-5.1452	-3.90674	-3.86148	-3.26807	-5.82973	-5.83681	-3.8063	-2.61507		38.35	0.423248	-4.27305	-1.79964	-0.941766	2.95094	1.34324		38.35	-5.95481	-2.17506	-2.79753	-4.49325	-4.19234
39.138	-13.903	-13.0335	-16.7643	-14.0179	-13.2792	-19.1952		39.204	-3.66158	-4.70749	-3.34654	-3.73537	-4.4321	-3.17546	-5.6	-1.01743		38.94	2.94462	-4.49199	-1.83337	0.549401	3.16346	2.61113		38.94	-4.31727	0.402931	-1.03025	-5.45173	-3.82168
39.731	-10.532	-15.3277	-13.8689	-10.9231	-10.2537	-16.4877		39.798	-4.40424	-4.17972	-3.28085	-2.76277	-2.2599	-2.62719	-5.50816	-2.86757		39.53	2.46461	-4.49014	-1.86828	1.373	5.2641	2.76738		39.53	0.87559	-4.24214	-1.48597	-3.29694	-5.5586
40.324	-9.82762	-14.8456	-15.1949	-8.71369	-9.77662	-18.218		40.392	-4.81753	-5.32331	-2.77541	-3.23905	-2.64637	-4.74748	-1.08621	-2.83204		40.12	3.9833	-3.71189	-1.45985	0.862394	4.5862	1.70088		40.12	-3.15392	-4.22127	-1.83126	-3.47328	-4.18086
40.917	-11.3453	-14.2538	-14.8534	-11.9452	-8.40351	-11.7195		40.986	-4.12361	-5.02708	-2.27457	-4.49746	0.408579	0.130416	-0.778507	-1.46628		40.71	4.8341	-2.82381	-1.16359	0.350969	3.24091	1.07832		40.71	-3.51681	-4.08991	-3.28826	-1.7585	-2.46625
41.51	-10.1961	-12.4411	-13.0664	-8.50653	-7.46776	-16.5478		41.58	-4.43352	-5.40203	-1.88936	-2.53789	-1.31719	0.00658555	-2.47381	-2.54794		41.3	6.46154	-2.15915	-1.09055	1.72765	3.22826	1.56638		41.3	-3.10188	-4.07018	-4.19022	-2.37477	-2.30363
42.103	-11.8243	-10.1852	-10.6118	-11.0643	-8.19166	-16.3695		42.174	-5.41387	-6.89252	-2.0641	-3.69357	1.50973	-4.78556	1.49464	-1.07689		41.89	8.08792	-1.60674	-0.796226	2.77025	2.32605	1.16508		41.89	-2.6868	-3.27309	-2.31482	-6.43318	-4.58189
42.696	-12.7853	-10.3748	-7.15604	-4.06296	-10.353	-12.7403		42.768	-6.39791	-7.27623	-2.24316	-0.964414	2.77833	-0.0237135	2.57141	-1.49747		42.48	10.0467	-1.16649	0.0527682	2.2566	2.75654	1.42999		42.48	2.5063	-1.4763	-2.77309	-5.82257	-4.18992
43.289	-12.5236	-10.7877	-7.25472	-7.61361	-9.39631	-10.2158		43.362	-4.05224	-6.66418	-2.87087	1.42746	1.15536	1.73665	0.645493	0.301551		43.07	10.3379	-0.616095	1.45649	2.85339	3.29752	1.25		43.07	-1.07805	-1.67971	-1.56494	-4.43178	-2.46104
43.882	-19.1501	-11.5347	-3.90775	-11.1607	-5.2105	-8.5736		43.956	-7.71013	-4.38962	-3.05826	-2.18452	3.19645	-0.615513	4.27255	2.76474		43.66	10.0727	1.26673	3.415	4.67177	3.61571	2.1807		43.66	-1.1064	-2.77212	-2.35695	-3.26079	-4.06191
44.475	-11.7759	-11.3937	-8.3373	-11.4819	-3.90673	-9.03611		44.55	-5.70485	-5.67466	-1.80522	0.310857	3.67946	2.91989	6.89712	5.7811		44.25	9.69567	0.370968	4.03947	5.60069	3.26667	1.44432		44.25	-3.57868	-3.97564	-2.81569	-7.53178	-4.88141
45.068	-10.0675	-9.47566	-7.20996	-8.13291	-7.81838	-6.04775		45.144	-5.48075	-5.63033	-0.445005	1.1359	4.82671	4.67627	5.63044	3.35075		44.84	9.318	0.141124	5.32995	4.08461	2.69488	0.151979		44.84	-2.27256	-7.5124	-2.94109	-4.35583	-4.03065
45.661	-21.0248	-7.33597	-2.63678	-10.2247	-9.38993	-4.71967		45.738	-6.0378	-4.25655	-2.75529	0.846276	5.08272	7.54259	11.1393	2.80714		45.43	9.27309	1.35506	5.84205	3.45691	2.2337	1.3037		45.43	-1.29906	-4.49339	-0.621941	-3.28844	-5.73185
46.254	-12.6478	-10.0857	-8.61772	-7.75738	-3.177	1.61478		46.332	-5.93145	-6.88655	-1.51375	0.88651	5.11424	6.74115	3.97926	0.705931		46.02	9.2277	2.90173	5.68694	3.27319	2.3276	2.23282		46.02	-3.99143	-2.47409	-1.74706	-4.55181	-7.54055
46.847	-14.9363	-6.83578	-10.1527	-10.0642	-3.9574	-1.48886		46.926	-6.495	-6.52024	-3.05364	-0.0766322	6.25469	7.38314	7.70609	5.49169		46.61	8.07078	5.89233	6.64245	4.08904	2.08773	1.49493		46.61	-2.23846	-4.00995	-3.31635	-5.25701	-5.34564
47.44	-13.8902	-5.4751	-8.68614	-8.25621	-2.39784	-3.47507		47.52	-7.06169	-6.26865	-3.26374	3.40139	5.0597	7.69086	7.09763	6.38675		47.2	8.80241	6.21582	6.59752	4.23782	2.06966	1.53447		47.2	1.29328	-5.87864	1.78138	-2.62624	-4.36934
48.033	-10.2873	-9.22575	-11.1068	-10.2224	-3.05392	0.767249		48.114	-6.96481	-4.3539	-4.03287	3.76511	5.75158	6.10883	6.15398	6.50234		47.79	6.20045	5.98339	7.10778	3.16403	2.49564	0.684794		47.79	0.714978	-5.19118	-1.4538	-2.54833	-1.94496
48.626	-10.4607	-2.42097	-10.5259	-5.96266	-0.0368009	0.238067		48.708	-7.4265	-5.22036	-3.2498	2.34795	9.21929	7.63712	6.98636	4.28301		48.38	7.26498	8.1951	6.83993	2.53437	2.47682	1.61259		48.38	1.47118	-1.61414	-1.57735	-2.35659	-1.07251
49.219	-6.74379	-2.72734	-13.2765	-10.3659	5.09792	0.270695		49.302	-6.22447	-4.64571	-3.91445	6.0389	7.57403	8.83137	7.70598	1.83998		48.97	5.99607	9.62881	5.79403	1.90443	3.45766	2.31786		48.97	-1.88248	-3.14742	-0.922518	-2.60654	-3.19643
49.812	-11.1364	2.07747	-7.69197	-10.9878	3.68354	-4.80156		49.896	-3.692	-5.18542	-2.13785	4.17139	6.81588	6.69165	5.09071	5.95115		49.56	3.39379	8.95126	6.97013	1.8298	3.32708	1.80063		49.56	-2.01258	-3.34648	1.51077	-0.96482	0.683295
50.405	-2.41621	-6.00647	-10.5501	-6.71702	1.27556	-0.534266		50.49	-5.38457	-7.28385	-3.031	3.96771	8.27825	5.55138	4.47399	2.83884		50.15	-0.0973214	8.49585	7.36829	1.53275	2.52955	0.838683		50.15	-2.6968	-0.989017	0.833698	-2.09805	0.788885
50.998	-4.47205	-7.31238	-8.85071	-11.2204	2.76283	-0.0385688		51.084	-5.63545	-4.71869	-1.81605	6.87242	7.96122	4.41061	1.96703	2.05871		50.74	-0.143871	8.48487	4.87746	1.45775	3.1762	2.20982		50.74	-2.15728	-1.74159	2.4908	-2.11731	-0.54632
51.591	-4.52604	-0.729071	-6.81606	-10.2755	4.0342	-0.758932		51.678	-5.6668	-5.48985	-0.937346	7.99671	8.42043	3.60277	0.2366	3.722		51.33	-0.523557	8.25174	2.60878	0.604836	2.93374	2.58072		51.33	-4.72727	-3.60411	0.148825	-1.13369	-0.433426
52.184	-5.80032	1.63244	-2.00163	-2.66034	6.42295	2.74906		52.272	-4.25634	-5.93059	-0.728134	5.45178	10.4337	2.68348	3.50501	2.8288		51.92	-1.45853	7.79651	3.67343	1.19628	4.0244	2.50695		51.92	-5.96223	-6.02092	-0.303265	-2.70269	-1.20576
52.777	2.03852	1.4389	-3.18513	-2.7081	4.92905	4.15206		52.866	-5.62622	-3.81859	1.14501	4.12662	4.00118	2.09725	0.105695	1.49033		52.51	-3.61538	7.34149	3.18258	1.45432	3.67045	2.21075		52.51	-5.75098	-7.21417	0.579052	-1.04652	1.69223
53.37	-1.45387	3.46819	-5.47763	-7.08545	4.21911	5.56116		53.46	-3.66526	-3.37598	-0.984498	5.24352	6.34511	0.510831	0.372085	-0.626629		53.1	-3.88293	7.44229	4.46959	0.934574	1.76079	1.69214		53.1	-6.64898	-3.7393	1.79586	0.72376	0.593895
53.963	0.278149	6.05372	2.00981	-2.23685	3.2931	4.75409		54.054	-5.48451	-3.26936	-1.56101	2.69147	8.6878	5.25762	3.19316	-2.41087		53.69	-3.48332	6.09898	4.42342	1.63706	3.29544	0.951119		53.69	-4.32281	-5.70735	1.45834	-0.280721	0.277008
54.556	2.12354	0.64003	1.05503	0.948829	8.37319	5.84196		54.648	-5.75059	-1.16531	0.0822266	2.13722	7.47378	4.89325	2.34681	1.13772		54.28	-1.30537	5.53387	3.8219	1.78404	3.83	1.8766		54.28	-3.88351	-5.34045	0.455453	-0.393258	0.963796
55.149	3.86017	-0.995026	1.10251	4.36048	5.12601	5.15807		55.242	-2.90786	-1.06374	1.61196	2.58086	6.92534	3.08445	3.72199	-0.980764		54.87	-2.34902	5.19145	3.66507	1.48666	3.03115	2.80194		54.87	-6.4421	-6.52738	-1.87938	-2.3916	-2.67907
55.742	1.15479	1.7042	5.04121	6.66478	16.7737	2.5913		55.836	-3.73404	3.7021	0.583847	3.68915	8.26478	4.72018	7.20771	-0.210658		55.46	-4.72529	3.73846	1.50854	1.96718	2.6767	3.50492		55.46	-4.88739	-4.37919	-2.32387	-3.60904	-0.651581
56.335	5.00747	-0.928885	2.42673	9.30618	6.8719	2.47494		56.43	-4.22908	0.687845	2.33129	1.23994	6.82552	6.80052	8.02627	0.670362		56.05	-3.21191	0.0638581	1.13014	1.33675	3.54444	3.31888		56.05	-5.88596	-4.67356	-2.5446	-3.49001	1.04626
56.928	5.30719	-0.449742	2.14799	7.61803	6.0871	7.58675		57.024	-4.28179	3.33802	6.18772	2.34443	7.05206	7.76997	8.06666	-3.78205		56.64	-1.9199	-0.610066	1.64103	1.48428	3.41219	3.35497		56.64	-8.65996	-5.96595	-1.98595	-0.923349	-0.696651
57.521	13.7207	-3.08051	1.5384	6.04476	9.41931	0.148931		57.618	-1.78101	3.31938	6.37543	1.44715	8.83337	11.6286	3.99563	-2.45668		57.23	-1.96031	0.716752	0.0412538	2.29871	2.61331	2.50207		57.23	-9.32041	-5.25628	-1.75895	-0.575702	-2.32476
58.114	6.80359	-0.710007	5.15355	9.14194	6.42403	0.0503508		58.212	-2.72667	4.07645	8.67229	-0.451805	7.16953	8.48761	7.47994	-2.90898		57.82	-2.66641	0.377712	-0.3358	2.00228	2.70336	2.42687		57.82	-5.42279	-6.8778	-5.41908	-2.89148	-1.83805
58.707	7.11155	5.88408	4.88237	11.6874	3.54569	1.29098		58.806	-3.45204	2.72041	7.96728	4.3143	8.39393	11.7915	6.6308	0.416707		58.41	-1.14924	-1.51601	-0.267861	1.92838	3.12683	3.2405		58.41	-2.41148	-5.38598	-3.63295	-2.20399	-0.680979
59.3	16.0891	2.14628	2.05826	8.01437	6.22866	2.7597		59.4	-1.73485	5.25135	6.81602	2.07889	11.1733	11.4292	8.00384	-1.59064		59	-1.74207	-2.07547	-1.53266	0.632577	3.21707	3.49853		59	-8.61971	-4.4474	-6.40048	-2.95765	-2.07576
59.893	10.0696	2.18777	4.79236	7.34517	-0.193739	-7.32132		59.994	1.31386	7.00268	7.88528	0.397605	10.73	12.0675	8.26584	-1.26426		59.59	-4.11148	-3.4117	-1.79682	1.22603	4.19632	5.20096		59.59	-6.71409	-7.83975	-2.94382	0.180916	-1.91127
60.486	14.8309	1.78642	6.19585	8.7909	-2.61045	-3.95207		60.588	2.2497	8.41893	8.61957	5.93719	9.39738	14.4842	5.97242	0.729293		60.18	-3.47965	-3.41353	-0.838059	1.93099	3.17573	4.79227		60.18	-6.69453	-7.22963	-6.48511	-2.78827	-2.18752
61.079	12.0398	5.38674	5.26875	0.907118	0.089595	2.97851		61.182	0.40607	9.50017	5.24121	8.69772	10.5088	15.346	5.56812	-3.94323		60.77	-2.8465	-4.0809	-1.87856	1.41416	3.04421	4.05023		60.77	-8.78318	-9.95027	-3.80208	-2.19852	-1.12672
61.672	9.14076	3.87771	1.01112	4.69382	1.79525	2.02597		61.776	3.44969	10.2465	9.63915	13.1237	10.8422	16.542	7.16415	-2.61506		61.36	-2.98974	-5.52486	-2.47384	1.34224	2.57956	4.75265		61.36	-8.20219	-8.44605	-5.11687	-2.93869	-1.83999
62.265	10.0228	-1.18504	-2.46588	3.03991	-3.60464	7.63472		62.37	4.49174	6.99128	4.81349	12.2153	11.6199	16.1832	9.20503	-4.39722		61.95	-3.57598	-6.96757	-2.40161	1.93749	2.67069	5.34399		61.95	-3.61815	-4.49466	-4.09608	-0.342084	-2.2162
62.858	12.1304	2.86523	-2.82888	3.50094	5.11212	10.8047		62.964	5.19893	11.068	8.54208	16.1947	11.8418	13.3808	8.35752	-5.84517		62.54	-4.49403	-7.29785	-3.32851	1.31104	3.9843	5.15758		62.54	-4.25321	-6.42935	-8.18408	-3.07534	-2.03314
63.451	14.3525	2.91748	-0.300056	-0.923071	4.16769	12.3138		63.558	4.12689	6.47664	8.15833	14.6177	9.73035	15.135	3.62169	-5.51436		63.13	-5.07718	-7.9601	-4.58781	0.907375	3.5204	3.30456		63.13	-5.32951	-2.69449	-5.49193	-3.36065	-0.0685723
64.044	9.57806	6.08289	-2.10159	-4.8988	10.8954	8.27294		64.152	6.16456	8.99513	10.4401	19.0397	12.1744	18.0013	4.88654	-4.62694		63.72	-6.32535	-8.28757	-5.06836	1.28209	2.27903	2.11828		63.72	-6.40254	-3.62334	-2.79732	-1.53133	-0.878061
64.637	8.8072	3.806	-0.011202	-1.20401	10.8507	10.46		64.746	4.53422	5.40129	10.8319	17.2388	9.28526	10.5354	0.818794	-3.51613		64.31	-4.79404	-5.72466	-4.88124	0.212983	3.03798	2.70985		64.31	-2.25	-7.21581	-1.98909	-2.58734	-1.01716
65.23	10.1511	6.53131	1.08225	-0.616478	10.4781	10.9859		65.34	2.9026	3.80633	13.5561	15.4371	6.17399	13.1817	1.863	-8.18185		64.9	-5.48318	-5.49353	-5.35971	0.366762	2.79728	1.96818		64.9	-4.53849	-4.80516	-3.17827	-2.19533	-1.37475
65.823	7.83195	1.70334	5.28991	-5.80287	10.5552	12.1842		65.934	2.04753	4.0992	11.1682	10.5237	10.174	8.3848	-2.203	-3.17957		65.49	-7.83716	-5.59411	-5.39264	-0.0343221	2.66806	2.44885		65.49	-8.49016	-2.61354	-2.14258	-2.02194	-1.28416
66.416	7.6277	3.43328	1.61184	-1.87428	11.8598	8.83244		66.528	2.08018	1.94663	11.4462	12.0542	8.39655	5.58915	1.28756	-4.06475		66.08	-7.6337	-4.80414	-5.86886	-0.32357	3.0948	2.04076		66.08	-2.32715	-2.52976	-3.32641	-4.84492	-0.96762
67.009	5.31615	-3.83437	2.2703	3.83595	8.50306	5.59736		67.122	3.11172	2.90427	13.5012	9.58421	7.84164	3.12818	-2.44302	-0.948406		66.67	-8.98383	-5.12355	-4.12167	0.387939	1.9664	1.29947		66.67	-4.27163	-4.55375	-2.72968	-2.44203	-1.42512
67.602	5.45293	-4.21064	2.48753	4.77227	5.81817	2.14558		67.716	3.36442	0.41663	13.5555	7.44714	4.95378	1.55749	-0.17244	-2.83046		67.26	-9.88751	-5.66339	-3.26212	1.32246	0.838447	0.78055		67.26	-7.87908	-0.463203	-0.0189951	-3.14656	1.23222
68.195	0.149211	1.63788	5.70804	5.82358	-0.639321	7.58819		68.31	1.72724	-1.294	13.498	0.198636	4.73306	1.87714	-4.90062	-0.266371		67.85	-11.1224	-5.53472	-3.95685	0.924463	1.26651	0.484024		67.85	-5.9272	1.63083	-3.97208	-1.40294	0.893293
68.788	-5.81716	-0.399872	10.3763	0.545434	3.13055	1.48073		68.904	4.08912	-0.560869	9.77343	0.949875	2.17954	-0.690588	-4.73859	-1.14495		68.44	-12.9108	-5.9597	-3.20581	0.638429	0.917294	0.409902		68.44	-6.41593	-0.716006	-5.92219	-2.54448	1.89144
69.381	-5.1128	0.342852	7.82571	0.937835	1.23884	6.26761		69.498	0.338998	-1.71725	11.715	-0.965733	1.40438	-0.145629	-3.46405	4.31168		69.03	-10.8081	-5.82717	-4.00895	1.24217	2.23525	0.891531		69.03	-7.34521	-3.72587	-1.64706	-5.0156	0.448879
69.974	-2.51541	0.977226	9.05627	1.77857	-2.87002	6.28214		70.092	0.92138	0.348052	7.98959	-2.99256	3.29655	-5.04348	-5.29914	6.2147		69.62	-11.7031	-6.35928	-3.25513	2.29126	2.33153	-2.07107		69.62	-8.38162	-3.50981	-0.146611	-2.48294	-0.212166
70.567	-8.24717	2.16998	5.62359	2.40096	3.35947	-1.4757		70.686	-0.16368	-2.03157	7.37494	-3.01941	1.07833	-5.16187	-8.57711	4.34198		70.21	-12.4847	-5.66711	-2.05542	0.785737	1.87281	-2.14457		70.21	-6.96956	-4.51219	-3.97635	-1.61315	-0.536138
71.16	-8.08578	5.25452	13.0833	-1.19497	-5.73939	-3.00593		71.28	-0.693905	0.0328525	3.42673	-1.37956	-1.36133	-1.27851	-0.520125	6.80472		70.8	-10.7084	-6.75059	-1.74309	-0.163255	1.748	-1.10671		70.8	-3.22006	-4.95516	-4.24732	0.927134	0.921407
71.753	-10.809	5.1198	12.3242	-1.34257	-9.72219	-5.41969		71.874	-1.33591	1.54139	4.36724	-2.8507	-0.244587	-2.94889	-5.2392	11.0474		71.39	-10.1518	-7.16523	-3.0959	0.999867	1.29047	-0.957486		71.39	-3.35528	-5.2831	-2.73725	0.915712	-0.395086
72.346	-8.86111	3.65476	9.34649	-1.59738	-11.2556	-8.82812		72.468	-1.08963	2.16077	0.974335	0.678337	1.31751	-1.17298	-2.17872	10.4035		71.98	-10.8151	-7.2443	-2.55825	-0.0582015	1.38912	-2.36355		71.98	-7.8196	-8.94038	-9.00162	-0.980728	4.62549
72.939	-8.01993	5.74837	12.4834	-1.62607	-14.2287	-5.00901		73.062	-1.28836	1.11329	1.35919	0.985413	-0.119425	0.38264	1.21697	9.87315		72.57	-11.698	-7.76553	-2.79675	0.440348	0.932861	-2.76934		72.57	-4.50185	-8.14916	-5.37372	-0.651052	3.20537
73.532	-2.50761	10.5118	11.9573	2.34914	-13.4191	-6.40684		73.656	-2.93203	-0.267648	-2.36702	1.95948	-0.77755	-4.50421	0.281251	10.9007		73.16	-11.0227	-7.50664	-3.81137	0.606657	0.921723	-0.730385		73.16	-2.7353	-5.79826	-4.18682	0.904761	1.67788
74.125	-3.54629	10.0562	13.9904	-3.00508	-15.8269	-8.13273		74.25	1.42385	0.0180278	-2.75976	4.93395	5.45431	0.166516	0.569768	9.48644		73.75	-13.3448	-9.24536	-4.26874	0.107419	2.91128	-1.91334		73.75	-1.631	-9.33206	-5.66309	1.57562	1.15412
74.718	4.19739	9.9372	11.805	1.42238	-15.4522	-8.18672		74.844	0.445997	2.08149	-3.81898	8.24222	4.68731	2.95044	4.52704	11.8525		74.34	-10.5531	-8.5372	-4.0577	-1.61289	2.12378	-3.3182		74.34	-1.18887	-4.19493	-3.46913	1.58378	3.07855
75.311	3.39018	12.7104	9.06771	3.4093	-12.9616	-8.01327		75.438	2.91225	3.14504	-2.76683	4.99547	2.36598	2.29206	7.26424	10.8879		74.93	-9.20305	-8.27098	-2.62266	-3.1098	1.00368	-2.05606		74.93	-2.18665	-5.72014	-7.27156	-1.95965	1.11783
75.904	7.69878	11.7093	3.88973	4.73347	-7.57751	-7.16796		76.032	5.04487	3.76429	-5.15878	9.30489	5.37925	3.63588	10.1148	10.0372		75.52	-6.62798	-9.78	-4.63025	-2.6055	0.773235	-2.01578		75.52	-2.95761	-3.35208	-5.9592	1.83427	0.827517
76.497	4.67881	9.15599	9.38219	11.7282	-5.18874	-7.87303		76.626	3.17725	-0.171801	-2.77255	7.61498	2.28274	2.42639	6.52318	8.52273		76.11	-5.93894	-9.95309	-5.30265	-1.98885	-0.67865	-1.86403		76.11	-1.72389	-3.64624	-3.30979	0.854421	3.76316
77.09	6.2192	12.6062	9.2118	6.94909	-4.57313	-13.2396		77.22	7.7539	5.33683	-1.94141	13.7036	8.40983	3.55253	9.04506	11.4556		76.7	-5.35809	-9.7902	-5.4176	-3.92649	-1.68529	-1.26745		76.7	-2.37435	1.39746	-2.10104	-3.78805	4.48032
77.683	8.76445	19.1711	5.60081	7.61832	0.491509	-8.82332		77.814	4.99707	1.84581	-3.99861	11.2374	4.20505	7.56991	7.23604	8.28032		77.29	-3.32982	-9.40239	-6.75284	-4.52951	-1.69109	-1.8927		77.29	-5.68668	-0.887608	0.111533	1.90688	2.64567
78.276	5.42573	10.8508	7.77148	11.7359	0.894022	-7.51303		78.408	7.68461	1.91076	-2.49966	11.55	7.77954	10.4786	7.09621	8.33035		77.88	-1.52075	-11.1229	-8.53055	-3.68676	-0.807165	-2.62866		77.88	2.11693	0.831967	-3.00534	0.60588	3.59252
78.869	10.9809	7.53409	3.83494	11.0796	2.74549	-5.41989		79.002	8.70545	3.86508	-0.111136	12.1968	7.13337	11.6119	8.62562	5.49463		78.47	-0.264166	-11.8407	-10.084	-4.73156	-1.36681	-3.03086		78.47	4.14767	4.77846	0.326176	2.19787	5.32089
79.462	14.0965	13.7767	10.569	13.2051	0.601427	-1.54392		79.596	8.61519	6.26438	1.16701	13.8446	5.15549	14.7478	11.6021	4.55103		79.06	-1.78223	-10.3334	-10.9688	-5.21942	-1.37001	-2.2104		79.06	-0.816645	3.06306	3.43946	2.23843	4.49743
80.055	5.88396	8.68975	2.19592	7.22327	2.01736	0.781517		80.19	8.74723	7.88651	2.33485	16.1601	6.51261	9.21956	8.47022	3.05516		79.65	-0.297126	-8.60101	-11.8515	-6.37254	-1.92785	-1.16727		79.65	-0.331499	2.24136	3.11233	1.61646	4.45549
80.648	6.8987	6.49552	2.4935	4.91207	-2.56231	-4.77693		80.784	10.4349	8.28708	6.05912	12.5879	7.3159	12.2495	10.0078	-0.21512		80.24	-0.697684	-8.31011	-12.6209	-6.63535	-2.70698	-0.234788		80.24	0.047602	1.75787	2.7893	0.554198	7.08394
81.241	11.2519	7.74963	8.01733	4.93812	2.41795	2.22516		81.378	10.345	9.91061	6.56211	10.9058	2.78765	8.28205	6.43707	-0.593076		80.83	-2.09497	-7.34957	-10.0549	-6.23003	-2.37404	-0.968494		80.83	5.2096	2.27932	-0.196253	0.607222	7.38278
81.834	5.1659	4.34101	8.43411	6.63476	2.51365	2.00998		81.972	10.1443	5.75716	9.06609	14.6694	1.37234	6.87289	4.64705	-2.07864		81.42	-2.26671	-7.05266	-8.48668	-5.82323	-3.15124	-2.03504		81.42	6.48789	3.91687	-0.177616	1.10888	4.01868
82.427	7.8629	9.38084	8.52163	9.22419	7.94699	-1.53361		82.566	8.38818	12.7157	11.46	10.5454	0.403374	2.68871	4.08223	-0.671731		82.01	-1.99063	-5.86379	-8.58289	-5.08158	-3.59411	-1.87886		82.01	3.54919	4.33726	2.28971	2.61475	7.76942
83.02	6.12074	6.75803	8.61326	8.59532	6.49569	3.81661		83.16	8.29909	11.8973	12.0773	10.4228	1.76968	0.0628913	5.63157	-1.81673		82.6	-2.26669	-3.6718	-7.2324	-6.11617	-3.81374	-1.16661		82.6	1.9491	4.20719	0.650206	3.79151	7.96833
83.613	3.49501	4.80599	11.0424	17.5259	5.93752	-0.828301		83.754	12.6548	11.7466	11.1402	9.635	-1.97312	-2.89341	1.73957	-0.62469		83.19	-2.20595	-3.03221	-6.87961	-6.59365	-4.25456	-1.00937		83.19	2.24323	5.63785	2.34838	0.861407	6.94874
84.206	2.98577	2.85808	6.2534	24.2382	10.828	4.42054		84.348	18.2332	12.2636	11.2044	8.6265	-6.15831	-3.84681	0.961857	-5.7622		83.78	0.636077	-1.72274	-6.74671	-6.84731	-3.91654	-2.07382		83.78	7.32053	9.40705	2.82871	1.26889	5.82175
84.799	5.48193	2.80325	11.4686	21.3988	12.1671	6.89644		84.942	12.812	13.2262	12.1588	6.28624	-6.56362	-11.575	-4.70152	-10.6736		84.37	0.259442	-1.96557	-4.83367	-6.65492	-3.13299	-1.02659		84.37	9.7366	12.5149	1.53569	1.56954	4.9207
85.392	9.87244	7.97489	16.4659	20.5634	12.0658	12.266		85.536	11.9469	9.41213	13.6701	8.28095	-7.41122	-7.30028	-3.13937	-9.47004		84.96	-1.55803	-5.094	-4.25156	-5.01644	-4.01502	-0.75656		84.96	2.60261	11.2947	1.35827	1.09671	8.24558
85.985	7.82399	2.81747	13.6895	25.2874	13.8575	15.7515		86.13	7.97121	11.266	8.73841	5.7218	-10.7011	-10.8003	-3.24054	-14.9291		85.55	-2.59408	-4.55243	-4.66701	-4.26518	-4.78481	-1.37483		85.55	6.47415	12.7465	3.85203	2.29484	8.90751
86.578	1.78107	5.55326	12.0286	18.4598	12.6533	13.6862		86.724	8.77392	10.3433	10.2527	3.38663	-8.43308	-10.5194	-11.7827	-11.8286		86.14	-1.18199	-4.45192	-5.30222	-3.84557	-4.33124	0.451942		86.14	4.79573	10.6482	0.350364	2.71952	5.57314
87.171	9.07706	2.84899	7.14971	20.8583	10.7865	7.73679		87.318	4.24396	6.75527	9.1018	0.0532745	-10.6072	-11.2354	-7.76591	-12.0573		86.73	0.567174	-5.23688	-6.26826	-4.53535	-4.54318	-1.16511		86.73	1.56739	10.4443	0.297752	1.48187	7.4647
87.764	2.26754	10.5936	9.16403	15.8162	9.81254	13.0143		87.912	4.60359	10.1687	6.84145	1.27734	-11.2235	-15.2815	-12.6344	-8.94854		87.32	0.32012	-3.57393	-4.23177	-5.77895	-5.97617	-1.67042		87.32	10.1225	13.9126	2.58313	4.4708	5.13774
88.357	4.68588	10.8982	12.4049	15.4448	7.95365	8.51868		88.506	3.96396	8.13906	7.80499	0.503346	-11.0596	-13.88	-14.4994	-9.27996		87.91	-1.92311	-2.90748	-1.74827	-5.243	-6.18573	-1.50843		87.91	9.35002	11.0532	2.20654	5.68631	6.59226
88.95	0.776567	12.4295	10.7612	17.6327	15.432	4.36108		89.1	4.43623	6.11097	8.1036	-3.04644	-10.5598	-12.0308	-16.2495	-8.49596		88.5	-2.4958	-2.45971	-1.03995	-4.81638	-6.50519	-2.6791		88.5	9.91666	8.53266	2.39024	4.35064	8.71713
89.543	6.42852	20.0765	8.23308	12.9357	6.13652	7.76368		89.694	4.90935	5.41778	9.73734	-6.14974	-13.502	-12.1782	-15.7737	-5.37427		89.09	1.15764	-2.23058	-2.329	-4.72127	-6.93452	-2.84911		89.09	8.82244	10.0178	3.13429	5.3527	3.29014
90.136	-0.802665	13.0614	10.1537	14.1315	12.2893	2.28201		90.288	3.60556	8.05954	9.15071	-7.8065	-18.3306	-16.5446	-18.072	-0.692609		89.68	1.48169	-2.77561	-2.61539	-3.62433	-5.80703	-2.12954		89.68	9.40077	11.1754	4.32761	7.47028	5.97795
90.729	-0.583629	13.162	4.7455	12.3312	7.55706	2.91604		90.882	3.41382	8.59187	6.12154	-10.7944	-15.7121	-15.9075	-16.5886	0.993534		90.27	2.92085	-3.6503	-1.78798	-1.85886	-5.56716	-2.07594		90.27	11.6517	8.00543	4.52579	3.37006	5.55833
91.322	0.307887	12.4896	9.78614	10.6459	11.1619	0.554649		91.476	5.11194	6.45927	5.20544	-14.1135	-15.7576	-14.4893	-11.9903	-0.98245		90.86	3.25294	-3.63241	-0.957847	-2.42484	-5.54822	-3.7994		90.86	8.90855	10.5079	6.06221	4.49649	6.69795
91.915	3.53858	13.3773	14.4979	7.8533	7.54834	-1.69109		92.07	3.36664	6.55068	4.73581	-11.208	-17.2449	-15.9564	-12.6102	-2.06495		91.45	3.03354	-3.16634	-0.791626	-2.32224	-5.41685	-4.0777		91.45	8.06031	6.90519	3.93691	7.51625	6.28568
92.508	4.3307	16.9365	10.103	4.28685	11.6052	-4.93231		92.664	4.06684	6.53282	2.82382	-13.8558	-19.1738	-14.5312	-9.44842	4.85721		92.04	3.59604	-2.36316	-1.95596	0.115621	-6.17304	-3.35525		92.04	6.99589	3.30836	0.261036	6.98491	3.21043
93.101	0.0176162	9.2783	6.82378	3.27984	0.999015	-0.946802		93.258	4.76815	6.40574	1.91395	-18.3902	-18.4334	-13.5469	-8.28257	0.561854		92.63	2.49602	-1.00061	-1.89525	0.999882	-6.37231	-3.96539		92.63	9.38201	8.16193	2.92352	7.23582	4.8055
93.694	5.71046	5.51377	6.66015	-3.05663	3.84098	-6.29016		93.852	6.58172	5.28061	-0.32707	-18.5887	-17.2456	-11.67	-6.8904	-0.839844		93.22	3.06686	-0.523098	-2.27615	-1.44721	-7.79244	-3.46364		93.22	7.99648	5.02149	0.591071	7.93566	5.40424
94.287	3.6315	15.9763	8.27883	-2.83367	4.46437	-1.29573		94.446	5.39649	3.2686	-2.1214	-17.1181	-15.8327	-11.1229	-2.16075	2.76328		93.81	5.3086	-1.26393	-4.09862	-4.00342	-8.43341	-2.29445		93.81	7.28379	5.10932	0.708162	7.63998	3.89552
94.88	1.89185	4.88817	4.67983	-2.27351	3.53581	0.814234		95.04	9.76804	5.59197	-3.69122	-16.0894	-14.1948	-13.0166	0.795311	0.926838		94.4	6.77682	0.999161	-2.80708	-4.44649	-7.73963	-3.01335		94.4	12.9106	6.09212	3.60817	6.68214	1.94601
95.473	-1.28622	3.91608	-6.13682	-7.59837	0.833053	11.5953		95.634	6.80755	6.02857	-4.48092	-19.7248	-15.3316	-12.1287	2.97784	2.65088		94.99	5.36047	1.93287	-1.95706	-3.44308	-7.93331	-3.62033		94.99	13.3215	10.4144	2.62445	9.39548	2.33349
96.066	-3.56936	4.50449	-3.17111	-11.2527	-3.42171	6.82512		96.228	9.18171	6.24509	-8.60155	-15.802	-16.132	-10.7927	0.275786	-2.39787		95.58	8.39289	2.31502	-3.88186	-2.21537	-7.6811	-3.67094		95.58	16.6276	9.18725	3.75706	9.44667	2.94683
96.659	-4.95755	0.986784	-8.31191	-10.1254	-4.33963	14.8371		96.822	7.44612	4.35272	-9.49751	-17.9877	-14.9295	-13.6751	-2.42193	-5.10825		96.17	7.20748	2.36785	-3.02589	-2.31891	-7.0941	-3.27626		96.17	15.3844	10.9663	4.45046	6.05795	1.56381
97.252	-2.11742	-3.08146	-10.337	-11.772	-5.14295	17.7423		97.416	9.04527	2.90705	-12.7243	-19.1706	-18.1682	-12.887	0.106978	-4.81354		96.76	3.02647	2.31363	0.0553026	-3.19812	-6.17229	-3.54741		96.76	14.481	10.085	9.03803	8.45155	3.40664
97.845	-1.16007	-3.03354	-9.80188	-8.19259	-0.831708	14.9851		98.01	11.8681	0.352579	-13.7263	-17.9062	-15.4039	-6.20617	4.75144	3.81964		97.35	2.29437	4.59683	0.695094	-3.18631	-6.02675	-4.9288		97.35	12.8061	10.8766	4.63091	6.96081	2.25311
98.438	-4.4188	-6.09165	-9.03992	-4.6093	1.03852	15.7878		98.604	10.6924	2.02269	-13.1702	-17.8613	-12.0808	-8.63256	-2.59961	-0.430876		97.94	1.12229	6.55082	1.89351	-3.28346	-7.87969	-4.97598		97.94	12.2489	9.11895	3.78469	5.69685	2.76986
99.031	-0.67137	-10.7002	-10.8288	-2.13329	3.91214	12.0392		99.198	12.4071	2.25076	-14.9447	-18.9246	-15.8656	-4.94391	-6.83501	-3.89838		98.53	0.288074	5.62008	1.9839	-2.71177	-7.95333	-5.13338		98.53	13.8092	11.0343	2.3883	5.88191	1.40134
99.624	-3.02887	-7.63694	-8.27977	6.45767	5.01135	2.62814		99.792	18.0123	3.70352	-12.4943	-15.9849	-13.3138	-10.6957	-7.62138	0.0838526		99.12	-3.09715	6.24907	2.85519	-1.02677	-7.35874	-6.06766		99.12	11.2649	9.73392	4.8862	7.51599	2.59198
100.217	-1.15795	-14.1241	-4.28158	8.38579	6.33612	9.77684		100.386	12.9525	1.04766	-15.8189	-22.3756	-10.6476	-7.22134	-10.7365	-0.817471		99.71	-1.25557	5.88229	2.28517	0.216001	-7.98481	-6.55658		99.71	9.39381	9.32881	3.61176	5.15465	5.89735
100.81	-0.725258	-13.9393	0.27687	10.0955	7.21975	5.5964		100.98	13.6721	1.06103	-16.2519	-19.5411	-7.64476	-6.85403	-6.62463	5.28659		100.3	-1.29826	6.18642	2.49611	0.0165608	-8.7204	-6.3779		100.3	12.4182	8.48572	3.12057	4.24235	4.0952
101.403	-0.84188	-14.0827	0.173355	10.0313	7.21777	5.53122		101.574	14.2822	-0.367448	-15.682	-20.5924	-9.63851	-5.26042	-11.2859	4.72941		100.89	-1.78075	4.71705	1.71024	0.374931	-8.12105	-6.75384		100.89	14.0048	8.20468	6.74599	9.44575	1.18553
101.996	-7.06336	-9.10974	1.85233	20.5264	20.7746	13.6924		102.168	8.89409	-6.68217	-18.6647	-22.1961	-8.62886	-7.32939	-9.38678	1.84437		101.48	0.963672	4.36309	1.59425	0.735577	-6.40897	-6.57326		101.48	13.8202	9.48574	2.04361	3.43155	0.835009
102.589	-8.61189	-12.0204	8.98048	14.0253	9.11241	12.6355		102.762	5.95219	-7.77197	-21.3112	-18.7966	-9.39352	-3.83866	-11.7051	-1.47959		102.07	1.82391	2.34681	1.48151	0.765185	-6.1397	-6.16949		102.07	15.6423	8.88447	8.3468	4.53306	1.48807
103.182	-4.59859	-9.9257	5.4467	12.0836	8.89786	7.36041		103.356	3.78988	-7.5257	-19.6214	-20.0607	-10.3769	-7.89933	-13.6853	-2.24243		102.66	1.24445	0.223779	-0.183515	0.241553	-5.31321	-5.76473		102.66	12.1378	11.8454	5.54446	2.6392	4.36692
103.775	-8.69008	-10.8257	3.69545	11.0345	14.6865	12.0894		103.95	0.40719	-11.2766	-22.484	-19.4325	-9.69013	-10.0669	-7.21607	-4.99966		103.25	0.55865	-0.339302	-0.956363	0.386921	-4.26283	-5.35898		103.25	13.1956	12.8129	6.52551	2.74996	4.47156
104.368	-9.1086	-8.38704	1.83783	1.21149	-0.521779	13.6002		104.544	0.693059	-12.247	-20.5659	-15.8011	-13.222	-10.1192	-7.63084	-8.97347		103.84	1.43321	1.21315	1.05188	1.86798	-5.32187	-6.95222		103.84	14.5935	8.89818	9.28999	2.08758	5.13532
104.961	-10.1874	-15.8319	3.65165	5.28112	9.71752	15.8928		105.138	-6.35248	-11.3256	-20.4223	-17.3886	-11.528	-7.27826	-4.59619	-8.05269		104.43	3.64593	1.43672	0.396799	2.01807	-4.49032	-6.32221		104.43	13.4427	13.3235	9.72681	5.98539	3.13597
105.554	-1.92661	-13.3825	0.0257982	-0.978809	8.51544	13.0783		105.732	-5.95161	-10.8457	-16.0534	-19.0837	-10.1638	-6.32196	-5.22319	-8.01507		105.02	4.08573	0.331426	-0.143811	3.05945	-2.87926	-5.91339		105.02	16.632	10.0889	9.50266	3.11006	2.36239
106.147	-9.99275	-5.37207	-0.0397217	-4.67942	6.98309	12.9344		106.326	-6.77096	-9.58502	-19.5701	-14.8866	-12.1292	-8.69468	0.265965	-10.8606		105.61	3.64154	0.119525	-0.569926	2.21434	-2.26647	-6.61462		105.61	15.3838	7.97211	11.3953	4.4616	3.92568
106.74	-4.49697	-7.80069	-0.100456	-8.70961	0.56486	8.90558		106.92	-8.25494	-10.2103	-18.417	-14.7971	-12.0908	-6.28527	-3.01756	-15.1447		106.2	3.6467	2.57882	-0.770413	1.37167	-2.09637	-6.3148		106.2	15.0313	8.97324	7.96044	1.8178	3.82583
107.333	-0.883695	-6.33498	1.06583	1.70839	3.81629	5.43622		107.514	-8.29241	-7.49913	-19.1494	-14.9264	-10.3821	-3.87149	-7.18485	-18.9785		106.79	5.21236	4.82044	0.143639	1.19811	-2.81338	-4.90278		106.79	14.2413	9.87006	7.97576	0.845314	1.72951
107.926	3.0693	-1.30824	0.459127	-5.53653	4.51514	4.63741		108.108	-8.99442	-9.45157	-16.3229	-12.4965	-5.55852	-6.00885	-9.90253	-17.1398		107.38	4.78299	5.51109	1.28336	1.02701	-3.86194	-4.82301		107.38	14.4582	8.44038	8.55243	2.76638	3.08115
108.519	4.69536	1.83509	-1.69832	-2.11105	8.43914	-0.60197		108.702	-10.8054	-4.84532	-15.7152	-11.7297	-5.61999	-7.47513	-11.615	-16.4062		107.97	5.69196	6.09522	2.09322	1.52506	-3.01981	-5.4088		107.97	11.1266	9.3509	6.0238	1.69211	0.991862
109.112	6.55005	6.87282	1.37126	-0.68185	11.4772	-3.39307		109.296	-9.72531	-7.56924	-16.4374	-13.1815	-4.89984	-7.82583	-11.1	-18		108.56	6.05038	5.46176	2.23991	2.47006	-2.28696	-5.10459		108.56	17.2464	9.93496	7.05658	3.84473	0.68385
109.705	4.63338	7.80495	7.55676	0.306627	7.74029	-1.7359		109.89	-3.64299	-4.28994	-14.8229	-10.0741	-8.17582	-14.2832	-11.6909	-15.699		109.15	6.74719	5.27739	4.50122	1.30646	-1.6634	-4.24369		109.15	13.4843	6.30371	3.65078	1.22424	0.823777
110.298	8.16757	2.85372	6.41375	0.187703	10.5618	1.81395		110.484	-8.00287	-6.56294	-11.7604	-12.2963	-10.3368	-12.8471	-13.3875	-14.6141		109.74	8.89351	5.98659	4.0994	0.0342911	-1.70465	-4.27054		109.74	13.2848	11.3461	4.36198	4.94175	-1.14392
110.891	8.59707	-0.425289	10.0533	10.2947	6.38621	2.7009		111.078	-7.47156	-3.94376	-13.9165	-13.2926	-11.0494	-12.4065	-17.0788	-15.6342		110.33	7.60048	7.47825	4.81224	0.764671	-1.29959	-4.074		110.33	13.2035	8.83981	5.07908	1.88616	-0.441474
111.484	6.47745	7.52348	12.8089	8.40539	6.88005	2.25827		111.672	-5.38238	-0.432355	-12.2913	-13.8406	-8.86908	-12.8502	-15.8759	-7.87046		110.92	9.97924	8.19686	5.52865	1.05318	-2.89264	-3.32075		110.92	11.1293	8.34054	5.5799	2.50192	-1.95778
112.077	4.47537	5.25561	18.7914	15.0753	12.1544	9.37491		112.266	-4.06861	-1.58425	-8.10688	-11.8292	-9.79591	-10.7337	-14.0008	-10.7672		111.51	9.91869	7.03131	6.35976	1.89982	-2.37269	-4.23297		111.51	9.06221	12.0705	4.75332	3.34457	-0.137292
112.67	4.59084	6.65999	21.5566	14.5267	12.2094	14.3841		112.86	-0.641335	0.378384	-5.25214	-14.1473	-7.05205	-13.1683	-15.787	-6.65785		112.1	8.41887	8.31496	7.08337	2.74907	-0.850825	-5.47733		112.1	10.1134	7.58525	4.15494	2.74746	-0.424461
113.263	2.49053	3.62552	17.2155	12.9818	12.7115	13.2859		113.454	-0.100522	5.45557	-5.83814	-13.906	-11.0819	-7.04257	-13.4566	-4.09782		112.69	8.03534	8.93673	6.69951	2.71205	-0.215922	-5.72049		112.69	7.94944	7.66259	7.67365	4.8217	0.847369
113.856	4.28555	4.93	20.3237	16.3293	10.6607	11.858		114.048	0.776086	0.758473	-7.30928	-14.7719	-11.3299	-6.24556	-8.34294	-5.19821		113.28	6.87925	8.00774	6.31928	2.67766	1.30981	-4.07353		113.28	5.90381	4.96923	7.86504	5.56729	3.01152
114.449	3.64257	10.2401	16.9922	13.4584	2.16817	10.1004		114.642	0.766301	1.50934	-1.66553	-10.3005	-4.79598	-3.22165	-5.77928	-10.7368		113.87	8.28393	7.75024	7.49828	2.31259	2.28195	-2.64756		113.87	5.97649	8.28294	8.618	4.87311	-2.15423
115.042	5.33936	11.4447	21.11	14.3688	10.2338	9.2353		115.236	1.64793	2.15265	-3.79574	-11.825	-5.70236	-1.41525	-0.543394	-7.38016		114.46	9.69387	9.16424	7.34763	2.61685	1.36717	-3.77589		114.46	4.94527	3.27041	5.93256	9.29473	-1.42768
115.635	2.59815	13.3216	14.3438	13.1718	6.74658	5.26264		115.83	3.86546	-1.08932	-0.366532	-11.9011	-1.16013	8.39588	-0.968578	-7.01722		115.05	9.88686	11.0275	8.08957	3.03491	0.676601	-3.56963		115.05	10.8102	7.37612	7.4754	9.27659	2.19117
116.228	6.64115	17.4264	14.5824	14.0894	5.48414	6.29353		116.424	1.19669	-2.54989	-2.48899	-13.8621	0.497408	8.32287	2.61186	-7.09238		115.64	9.08513	12.0068	9.16856	1.9001	2.32137	-1.13988		115.64	8.79343	4.82229	4.13542	5.70757	0.924532
116.821	4.02393	13.6479	7.04806	2.78849	6.89093	-2.22761		117.018	2.19722	-6.67346	1.83692	-8.37444	-0.174154	11.588	4.97573	-8.05004		116.23	11.1776	12.5466	9.36239	1.10134	2.30148	-0.264387		116.23	8.22841	4.72006	5.69041	5.69878	0.883503
117.414	6.0798	13.6529	13.7407	3.38004	8.96694	8.92141		117.612	-2.35516	-8.23777	-2.83321	-9.66048	7.26965	11.1912	3.12305	-5.66796		116.82	12.3865	11.4245	10.0044	3.30531	1.17251	-0.0542632		116.82	9.89289	5.06943	4.02929	4.58357	-3.7097
118.007	4.69766	11.5525	6.66048	1.30851	6.82325	2.40725		118.206	-2.01595	-8.02057	-4.72157	-9.49791	4.49551	12.0214	1.38718	-3.61278		117.41	11.2674	10.4186	9.65021	3.73424	1.60115	-0.842826		117.41	8.67579	5.98154	4.92983	3.36193	-2.18843
118.6	1.43306	11.0132	0.251703	6.12944	11.2376	3.67431		118.8	-3.56291	-11.4663	-2.16145	-7.7756	-1.27432	10.1898	5.10149	-5.32892		118	12.9315	11.6397	7.85534	3.16593	3.03184	0.592161		118	5.13267	8.12306	5.16984	4.14496	-2.33046
119.193	10.286	6.92408	-0.485597	1.17616	7.76556	1.50036		119.394	-7.21824	-13.1304	-5.15282	-10.2713	5.84907	11.0298	-2.28955	-8.59413		118.59	13.3787	12.6436	7.73093	4.60038	3.13127	1.58404		118.59	7.15243	6.60513	5.97154	6.48822	-1.91358
119.786	5.70087	1.95174	-6.55142	-4.88467	5.07373	4.99648		119.988	-6.20411	-10.7907	-2.58455	-7.87383	5.08792	8.43014	0.214067	-5.40839		119.18	13.2758	12.5414	7.61034	4.48207	3.01057	1.46617		119.18	10.2907	6.42775	4.22384	4.28059	-3.49337
120.379	7.56661	5.87396	-7.94577	0.391366	2.60655	12.0515		120.582	-11.2983	-15.6693	0.876742	-9.36098	5.7756	2.61316	-1.72095	0.339431		119.77	12.7338	13.4442	9.93802	5.14433	1.89197	0.905214		119.77	10.3251	5.2576	3.59342	4.74431	-0.514269
120.972	4.21652	0.912978	-10.7798	-2.21795	5.03067	3.8877		121.176	-11.1674	-15.4329	-3.5467	-8.51049	6.13435	1.02331	-3.65015	-2.9062		120.36	12.3084	13.9075	10.1584	3.80941	1.77548	-0.765472		120.36	6.36696	5.2058	7.41362	5.54602	0.912594
121.565	-1.68273	4.84656	-8.27563	-3.49042	1.67938	5.6161		121.77	-21.1447	-12.8593	-0.0770544	-4.10011	2.1642	-1.4505	-3.68461	-3.47858		120.95	12.2217	13.8203	9.82713	4.58842	1.77223	-2.43477		120.95	8.41618	6.05015	4.90667	4.24128	0.453877
122.158	4.20217	4.78583	-12.8778	-1.31493	-2.66956	8.01447		122.364	-16.6747	-16.5039	-1.60319	-5.79646	5.53182	-5.58604	-3.8243	-0.933262		121.54	15.4739	11.9603	8.05527	5.59249	1.77113	-0.324877		121.54	3.58391	9.01287	7.1837	3.94121	1.88735
122.751	-0.0176752	2.61966	-12.3641	-3.13594	2.31717	6.86056		122.958	-15.2018	-7.47782	-2.01397	-1.2662	1.57058	-3.04995	-2.06922	-2.27022		122.13	15.1759	10.4387	8.62061	5.71052	1.99439	0.897541		122.13	6.20349	7.87175	8.68916	-1.2431	-0.342563
123.344	7.10217	3.23695	-11.2901	-3.06458	-2.36046	7.93213		123.552	-18.1703	-6.33664	-1.97601	-1.39818	7.61384	-2.39779	-0.0860029	0.732793		122.72	16.7723	13.7	10.6343	6.72031	2.33094	-0.323055		122.72	4.49715	5.73792	6.31194	0.355022	-1.01364
123.937	3.6728	5.52658	-5.98907	-5.32309	1.74197	6.67359		124.146	-14.9137	-9.1914	-4.15597	-1.08127	5.66161	1.25937	2.23648	10.8536		123.31	14.7076	12.744	8.87412	6.62187	1.55856	-0.319986		123.31	3.02046	8.27803	9.27428	-0.375543	-2.1259
124.53	3.47198	0.377436	-11.1277	-5.57813	1.51333	3.30715		124.74	-14.2095	-9.04208	-6.77604	4.12901	7.4917	-1.07848	1.67603	5.20323		123.9	12.7595	12.9043	10.3401	6.74853	1.89949	0.462319		123.9	4.5512	8.26989	9.46507	-2.4348	-1.79046
125.123	5.83304	2.34508	-7.37277	2.61472	0.286931	7.61055		125.334	-16.2801	-3.88865	-6.28062	0.232672	7.21523	0.255364	1.12155	7.78181		124.49	12.2613	13.1808	11.81	5.76699	2.0204	1.24609		124.49	6.86717	6.82461	6.55099	0.621692	-1.11844
125.716	3.42261	1.65171	-9.9464	0.922117	0.951635	9.91711		125.928	-11.5699	-6.61997	-5.00304	6.6742	9.38778	1.14979	7.79527	9.14486		125.08	13.5465	11.5734	9.50603	4.78836	0.921304	0.475792		125.08	6.96836	5.27553	6.86538	0.12726	4.11237
126.309	7.68514	0.0751238	-9.51529	-6.87818	1.39631	1.67125		126.522	-8.63433	-6.23601	-3.94325	5.45361	8.23159	-0.506292	1.25279	12.848		125.67	11.7261	10.6379	7.65049	5.25711	0.824444	-0.404124		125.67	3.41035	4.95597	8.18602	-4.25144	-0.653607
126.902	2.84283	-4.49581	-5.74614	-6.67506	2.50982	5.42849		127.116	-5.02897	-4.40341	-5.65678	9.01537	10.1911	-2.9351	5.60521	8.66893		126.26	10.689	10.7074	7.68781	6.06212	2.28539	0.93969		126.26	1.8598	6.42152	5.51291	-1.62551	-0.0830404
127.495	10.6734	0.938898	-6.30561	-10.0241	0.0699295	5.29993		127.71	-2.53156	-10.3444	-5.14362	9.02617	8.37751	-1.46994	5.40812	16.2744		126.85	8.87974	10.671	9.39577	5.64786	2.52636	1.50725		126.85	3.42783	4.89438	6.62384	-1.2172	-1.39817
128.088	0.288054	0.157027	-4.63815	-7.36977	-4.25673	-1.15892		128.304	-0.80875	-5.28108	-2.62596	8.70827	7.56855	-2.44415	0.883752	11.3311		127.44	9.18715	9.1953	7.44105	4.34768	2.76961	0.0763381		127.44	2.33667	2.59679	8.18549	-3.47094	2.51212
128.681	4.24222	5.38079	-1.7438	-9.60095	-2.58127	2.94083		128.898	4.2506	-3.21352	-2.99266	9.72834	5.2087	-7.30215	1.14323	7.72788		128.03	11.8335	7.39138	7.37922	4.71713	2.57069	0.424753		128.03	1.80854	4.52875	6.75339	-2.16453	-0.796654
129.274	2.98036	0.276837	-5.73366	-15.7177	-9.79263	1.04359		129.492	-2.02014	-4.91943	-0.243696	12.9753	-1.14646	-7.04393	1.18657	8.13146		128.62	10.4854	6.81483	7.21028	3.97846	1.92963	0.885837		128.62	1.95457	6.24582	6.10535	-2.07575	1.45329
129.867	3.39134	2.1785	-9.49663	-16.0533	-9.00192	0.371544		130.086	-1.28763	-7.3988	0.287624	10.7825	4.7253	-7.22505	1.01378	9.65295		129.21	9.92068	8.35454	7.26759	3.13166	3.17976	-0.0959505		129.21	2.66364	4.08132	5.79692	-3.20461	0.373055
130.46	9.0307	2.75243	-0.699408	-13.1633	-13.7647	-3.63087		130.68	-1.55183	-2.31826	0.601322	11.5944	-7.95377	-12.1788	-1.93067	5.07014		129.8	9.58381	10.8994	7.77336	3.5101	3.65443	0.590513		129.8	1.60243	3.4797	2.71698	-4.77334	-1.70405
131.053	-1.99048	-4.44582	-3.67533	-13.3812	-7.52551	5.70298		131.274	-0.590498	-0.233349	2.69742	12.7444	-2.73923	-5.79411	-4.98011	9.49414		130.39	9.58588	12.005	6.94984	4.4471	2.68699	1.27857		130.39	1.32648	7.77431	2.86554	2.10695	2.66642
131.646	-4.22777	-4.6385	-2.75775	-13.8179	-9.61763	-0.738041		131.868	-3.18139	-0.699598	3.90928	7.34354	-2.74216	-13.6265	-2.69008	7.81386		130.98	10.4825	9.33803	5.24147	4.83158	4.38856	0.857132		130.98	1.7247	3.40957	3.57594	-3.23043	0.81777
132.239	-1.01453	-7.38116	-6.61334	-19.4736	-12.1522	-6.50951		132.462	-5.54669	0.0607952	5.68137	10.3919	-5.5181	-6.34259	-3.39391	6.91819		131.57	7.82913	8.45399	4.64827	4.3302	5.42581	0.437314		131.57	2.79708	2.82993	3.1815	-0.229922	2.86111
132.832	-3.01745	-10.3405	-9.24212	-16.3483	-10.4626	-9.50034		133.056	-5.68639	2.15896	4.90259	7.55618	-3.84482	-5.38687	0.908422	2.25158		132.16	6.62587	10.3529	4.94801	3.60964	3.68765	0.574687		132.16	0.543618	2.47984	2.12667	-0.780429	0.129754
133.425	-5.90323	-7.51652	-9.42188	-7.88637	-5.88219	-7.15501		133.65	-7.26713	-0.738402	6.35074	4.94748	-3.27787	-8.42598	0.883583	4.03627		132.75	7.42824	10.1459	3.36294	3.22547	2.95187	0.602596		132.75	4.7421	3.69262	2.85589	-2.88196	1.06814
134.018	-7.33855	-11.5759	-8.48598	-11.7545	-8.63319	-6.25131		134.244	-8.51111	4.36872	7.58141	1.89916	-1.7061	0.984529	1.6427	7.27226		133.34	5.90293	10.4997	4.11527	1.95547	3.99626	1.74328		133.34	1.72585	5.46827	2.03583	0.132142	-0.990422
134.611	-4.65678	-14.6298	-3.1011	-3.50837	-9.71562	-7.01149		134.838	-8.75162	2.81368	8.37238	0.855675	1.87048	1.51133	3.40799	6.07067		133.93	4.93882	9.19193	5.31612	2.2441	5.04304	1.10785		133.93	-0.0606853	-0.859884	-4.11129	-3.73813	1.73184
135.204	-6.08016	-8.23371	-8.93392	-8.81455	-11.7962	-4.43558		135.432	-4.76644	5.92984	11.057	0.483715	1.00744	6.37666	5.95726	5.32038		134.52	4.09147	7.00052	5.74329	2.86915	4.87002	2.02967		134.52	-0.284174	-3.62518	0.85897	-2.38169	-0.542863
135.797	-6.49762	-11.9433	-7.65113	-9.22865	-9.54153	-6.96804		136.026	-6.88887	3.27277	8.52423	5.11663	3.81591	8.58052	7.51273	9.02141		135.11	2.02756	4.70319	3.73011	2.16395	4.47719	4.0643		135.11	-2.83351	-3.6054	-0.497838	-0.687414	-0.592328
136.39	-7.35363	-11.9807	-8.58608	-8.41734	-7.50728	-8.60891		136.62	-4.45222	5.39804	6.55181	-0.690016	4.07368	9.01181	5.96328	9.95154		135.7	2.85819	1.85551	0.832134	1.9063	3.97568	3.87842		135.7	-3.59758	-3.13388	1.37384	-0.544218	-0.972122
136.983	-7.09265	-11.7905	-8.40545	-8.26955	-7.36009	-8.46932		137.214	-3.78981	8.41679	8.13978	-1.38065	4.89187	7.33719	8.42005	8.4441		136.29	1.80559	-0.0980845	0.604934	0.762866	2.80995	3.80537		136.29	-3.13195	-5.7662	-0.970454	-4.17433	-3.1267
137.576	-10.2703	-8.26158	-10.2204	-5.00749	-6.65555	-7.54928		137.808	-4.01271	8.10682	10.3993	0.155867	9.49271	2.66778	8.77193	5.72131		136.88	-0.574688	-1.04647	1.82629	2.1781	2.75778	3.73405		136.88	-7.1033	-5.72457	0.247062	1.0889	-0.611645
138.169	-7.2199	-9.39389	-10.4753	-4.18675	-2.83812	-9.95995		138.402	-4.45425	4.80147	5.21916	-0.524912	8.20955	2.33691	10.5745	12.2276		137.47	1.0507	-1.76743	2.82954	3.59646	2.15253	3.99782		137.47	-7.4005	-2.23123	1.35971	0.356574	-3.20473
138.762	-8.38596	-7.63194	-5.39253	0.859318	-0.0189303	-7.81245		138.996	-4.78107	6.16743	5.37728	0.132589	4.82017	4.23349	4.38323	7.74081		138.06	-1.87381	-1.48319	2.8369	0.684621	1.32752	4.04113		138.06	-2.91247	-0.619532	-0.521397	0.962013	2.53846
139.355	-6.65739	-13.7535	-4.86092	3.24182	-3.86466	-7.77347		139.59	-2.21537	3.64917	1.87364	4.3506	6.32458	4.02418	7.75378	13.4831		138.65	-5.12599	-0.971529	1.73729	0.220362	1.61611	3.86399		138.65	-1.52808	-0.55614	0.270392	-2.65035	-1.27097
139.948	-4.81201	-7.31422	-4.65827	8.40518	0.624662	-9.3986		140.184	-4.86824	8.46892	4.04157	7.35137	2.61168	5.26454	5.35278	9.89893		139.24	-3.48362	-1.89911	-1.80265	-0.129639	2.68498	4.46641		139.24	-5.35848	-3.59663	2.51285	-2.25831	-0.966374
140.541	-2.62763	-7.09183	-2.45129	8.68271	7.44903	-3.13231		140.778	-2.07299	0.515581	1.10333	13.3571	3.34814	7.39901	10.0691	11.0994		139.83	-3.61337	-4.15482	-2.22734	-1.36538	2.42301	5.84841		139.83	-7.29254	-1.51878	-1.23848	-2.63965	0.230018
141.134	-7.10428	-9.53083	-6.90665	8.0744	-1.94715	-9.64128		141.372	0.170391	0.678069	1.39225	14.479	6.86731	8.09427	10.4584	10.6401		140.42	-3.51523	-3.51645	-1.6479	-0.264619	3.38579	5.89889		140.42	-3.33028	-4.65595	-2.42804	-3.23884	-2.5707
141.727	-7.46422	-4.63123	-6.80217	4.2469	5.1028	-4.70332		141.966	1.08415	2.28973	-1.53608	13.1614	3.2803	9.35031	12.6316	15.2988		141.01	-4.30033	-3.98399	-0.28654	-0.0495845	4.12886	5.84008		141.01	-1.24948	-3.23036	-1.83362	-1.2781	-1.14632
142.32	-11.9297	-0.837504	-0.915642	2.75574	0.598833	-6.31846		142.56	0.334977	0.906129	-3.12611	14.7377	7.58713	14.056	6.7	8.9643		141.6	-4.63533	-4.77967	-0.365485	-1.27582	4.54114	5.44977		141.6	-3.71683	-5.35315	-1.12191	-0.757458	-3.38575
142.913	-11.1675	-3.2608	1.41958	0.489793	2.76317	-1.15339		143.154	-0.966004	2.08284	-1.15559	20.8746	7.34334	17.9892	12.1079	12.4145		142.19	-2.85357	-5.12573	-1.32918	-2.49888	5.2893	4.61687		142.19	-4.06567	-8.35766	-0.73735	0.211964	-1.95567
143.506	-8.62197	0.765533	1.09235	-0.439844	3.37357	-3.20812		143.748	-2.48544	-2.29123	1.48659	14.0166	7.21562	16.372	14.2999	14.3159		142.78	-4.95505	-5.4666	-2.51095	-2.38541	4.26223	4.00805		142.78	-4.51822	-3.02168	-0.235512	-2.14763	-3.18943
144.099	-7.29324	2.24146	-0.23068	2.96681	4.98556	1.29508		144.342	-0.556639	-2.43829	6.13379	18.4969	6.64841	17.9823	16.8314	15.3354		143.37	-5.162	-6.80229	-3.24412	-2.82431	3.57106	5.4011		143.37	-2.74117	-4.9008	2.82804	-0.836242	-0.420373
144.692	0.374217	6.72251	0.339347	-2.95693	6.26581	2.46731		144.936	-1.62403	-4.80277	-1.3251	18.6489	9.75283	16.0423	19.8136	19.4727		143.96	-4.36331	-7.91058	-3.52871	-1.70446	5.66024	7.24049		143.96	-5.17897	-6.99501	-2.88005	0.923877	-1.09296
145.285	-4.50852	6.43088	-0.308704	-1.54442	-1.89683	0.419659		145.53	-1.24316	-9.49578	5.77661	18.0282	8.86222	17.4408	19.1354	14.1725		144.55	-6.33677	-6.34704	-3.92026	-1.5814	4.97422	6.08177		144.55	-4.05386	-3.8599	1.19577	-2.20062	-0.540549
145.878	0.725171	1.69986	-4.39708	-6.68456	-0.724586	3.59654		146.124	-2.85845	-10.9617	-0.67219	13.746	5.64325	16.8446	20.9078	14.6569		145.14	-5.97126	-6.11168	-4.08543	-2.45513	1.84635	5.25829		145.14	-8.25475	-6.49549	-2.05562	-3.32085	0.125742
146.471	5.07525	-2.69279	-4.25915	-4.04404	-0.773035	1.44237		146.718	-0.914318	-9.97842	2.43962	5.8021	6.76259	11.8091	17.5753	11.148		145.73	-7.15569	-4.42671	-4.80202	-2.77009	1.60998	6.54785		145.73	-6.55942	-3.12401	-0.634243	-3.10352	-4.87188
147.064	1.54166	-4.63599	-5.89493	-5.62287	-8.1533	0.957127		147.312	-8.07742	-14.1014	8.00095	9.08554	8.44246	14.0011	13.5824	10.9794		146.32	-7.3345	-6.29215	-5.84778	-3.52628	2.15398	7.83934		146.32	-7.30122	-5.52326	-5.87344	-1.32639	0.799892
147.657	0.457707	-9.46312	-12.1934	-5.19886	-2.42096	-0.970323		147.906	-5.23664	-9.33056	7.0118	4.26295	6.12731	6.64268	15.4846	9.03969		146.91	-7.39659	-5.15244	-4.33385	-2.94591	1.92283	6.79945		146.91	-8.36906	-7.0266	-2.32879	-3.76729	0.474386
148.25	3.37889	-14.1742	-10.9322	-10.8831	-6.02048	-8.11779		148.5	-4.05861	-12.2215	8.47219	4.66768	4.81714	5.84507	12.6152	1.32903		147.5	-4.56419	-4.8965	-4.37132	-3.36231	1.24986	7.09485		147.5	-7.87406	-6.74516	-7.33364	-2.20399	-1.51509
148.843	-3.47261	-15.3248	-13.2226	-11.1202	-9.3963	-1.70751		149.094	-7.54332	-10.6632	4.60433	1.85529	4.84529	5.27489	14.4186	7.06958		148.09	-3.39287	-5.19098	-6.84908	-3.77548	1.46841	7.17		148.09	-9.37179	-7.12341	-2.66578	-3.4143	-0.0574275
149.436	0.903159	-16.915	-13.0647	-10.6877	-13.2151	-2.51729		149.688	-7.02409	-8.54444	7.96381	4.60355	6.21176	4.59879	11.2283	2.81689		148.68	-4.54929	-3.81369	-5.21159	-2.96319	1.68961	7.02491		148.68	-6.97339	-3.71691	-9.43634	-2.39822	1.06957
150.029	-3.38274	-15.1671	-8.45838	-9.80808	-14.8103	-4.54716		150.282	-8.61201	-7.86521	8.10617	0.912476	-0.639007	5.15011	14.3774	-1.8735		149.27	-3.81125	-1.87573	-3.45884	-1.92543	0.691236	6.88182		149.27	-5.12332	-8.08126	-3.53422	-3.15579	2.0881
150.622	-3.55258	-13.1921	-8.95929	-9.0368	-15.5152	-9.3527		150.876	-10.0848	-11.07	7.6981	3.22651	0.292989	6.15107	11.4216	0.44283		149.86	-6.06765	-2.04379	-4.47973	-1.43999	0.36219	5.40741		149.86	-7.93271	-6.4387	-7.51501	-1.35369	1.77594
151.215	-3.49531	-10.5457	-8.9008	-7.70723	-16.5519	-7.48948		151.47	-5.77592	-8.60312	1.51737	3.76788	0.563305	7.37943	8.69422	2.87699		150.45	-6.20737	-3.42898	-2.38537	-1.28463	-0.408632	4.93501		150.45	-6.40157	-9.23369	-5.71204	-2.54748	0.688612
151.808	-6.32207	-9.4501	-7.28292	-7.59718	-16.3651	-9.62421		152.064	-9.5741	-9.35359	-1.32489	0.314359	-0.939172	6.39075	6.75073	3.8734		151.04	-6.45267	-3.03132	-2.6202	-1.23712	-0.0656672	5.0202		151.04	-6.08548	-8.57737	-4.12535	-2.29275	1.93722
152.401	-0.810697	-4.34985	-4.88348	-5.04	-14.9547	-9.31246		152.658	-6.81271	-9.98801	-3.0509	2.75484	-4.43667	1.40723	3.48006	1.32094		151.63	-7.02576	-2.73971	-1.96201	-2.29748	-1.38668	4.32966		151.63	-5.31779	-8.46977	-1.64383	-2.36729	3.18842
152.994	-7.85014	-3.91163	1.29749	-1.14681	-18.7652	-15.332		153.252	-5.82507	-7.72861	-1.1051	1.64489	-3.59584	3.98443	4.21551	5.77514		152.22	-4.70444	-0.776385	-1.74413	-2.24346	-0.816121	2.53007		152.22	-3.87631	-9.13314	-5.71196	-1.10446	3.55329
153.587	-2.21822	-1.80214	-4.62893	-6.25098	-16.241	-14.9052		153.846	-6.50005	-4.35315	-2.26526	-1.68217	-3.08338	3.90011	1.51263	5.12487		152.81	-3.82206	0.0808707	-1.41102	0.258263	0.312698	1.73255		152.81	-8.2055	-11.6786	-1.88531	-1.39317	1.92071
154.18	2.30723	3.64525	0.448345	-1.68585	-13.7154	-17.0319		154.44	-5.5043	-7.86163	-3.86472	2.32923	-5.78815	0.820934	5.03807	12.8146		153.4	-1.82307	-0.834625	-1.07378	1.98547	1.222	2.49266		153.4	-7.19428	-11.9951	-3.71946	-0.122314	2.06844
154.773	1.61503	-0.125068	-2.69295	-2.22923	-15.9663	-17.3789		155.034	-5.50448	-5.36516	-3.90347	3.12351	-1.71018	1.74689	2.23627	10.5109		153.99	-1.37415	-0.411774	0.489803	1.49373	1.13402	2.14376		153.99	-11.176	-12.6382	-5.32554	-3.18082	0.218679
155.366	2.37181	3.10909	-7.27507	-5.88114	-14.4382	-15.0574		155.628	-5.16725	-3.08594	1.39628	4.81181	-0.738346	5.12242	1.55166	5.6582		154.58	1.08025	-0.53948	0.501943	1.67191	1.27099	2.01918		154.58	-10.484	-10.9413	-3.70357	-0.679803	3.03808
155.959	5.79973	2.12546	-3.63138	-0.530488	-12.7976	-18.2895		156.222	-4.38147	-6.46843	3.59007	4.61632	-1.20599	5.72528	-0.904677	10.5899		155.17	2.42898	-0.884424	0.851527	1.0756	-0.144878	1.56339		155.17	-7.45165	-8.79326	-7.74247	1.04737	2.08219
156.552	7.89873	-0.631555	-7.65081	-0.0661819	-9.26692	-18.4087		156.816	2.74175	-1.95706	1.23347	4.20373	1.33133	9.11103	0.978369	8.19476		155.76	0.894276	-1.00218	2.20522	0.926996	-0.335781	1.10973		155.76	-11.5234	-7.74969	-5.10892	-4.22154	-0.0934709
157.145	7.55765	-1.05089	-8.00007	-1.48825	-6.95717	-14.9704		157.41	2.86909	-0.551825	6.10426	3.57403	1.54027	4.39075	1.08967	9.36172		156.35	-0.635004	-1.33719	2.45189	1.89278	3.25384	2.21377		156.35	-9.92158	-8.58842	-2.02518	-0.708787	-0.0444665
157.738	5.33197	-2.68816	-5.45696	-0.796701	-5.09063	-17.5304		158.004	6.22279	5.30283	7.31355	10.3939	5.42082	7.89777	0.873642	8.86852		156.94	1.39668	0.110503	2.036	2.52851	4.17954	2.87551		156.94	-9.09057	-8.64279	-5.71349	-0.525493	0.784738
158.331	8.11054	-1.98783	-5.24374	-2.88046	5.66603	-14.1997		158.598	0.358414	4.38469	10.8613	7.88549	5.41744	9.18764	4.77472	13.1596		157.53	0.322653	0.118679	1.17974	2.94529	3.21911	0.98387		157.53	-11.9193	-7.69062	-5.95165	-3.22724	-0.383653
158.924	2.78217	-5.72774	-6.6938	-9.40621	-4.13165	-14.645		159.192	-0.390698	10.5826	12.3032	4.93776	8.41899	7.03813	3.12623	11.0126		158.12	1.14289	-0.868239	0.327568	2.58757	3.15033	1.64996		158.12	-13.2967	-8.17639	-4.51747	-0.0362719	-0.994103
159.517	4.01348	-5.68572	-2.91827	-4.26286	-0.705907	-7.19965		159.786	4.3088	10.4522	14.4169	5.77291	5.53659	8.67143	0.5948	10.0943		158.71	-0.920396	-1.96138	0.479467	2.12203	3.41766	1.20713		158.71	-6.55618	-7.54458	-8.85542	-0.0637251	0.620035
160.11	-6.08449	-6.41736	-5.13941	-11.4504	1.16547	-9.4193		160.38	-2.7653	16.7713	10.5357	3.27981	5.32578	8.08753	0.847091	11.9602		159.3	-0.867229	-1.82743	0.0798774	2.88198	5.0211	-0.455718		159.3	-11.4755	-8.23966	-5.40997	-1.53184	-0.319034
160.703	-5.84514	-7.58939	-1.02395	-14.3023	-1.29531	-11.5261		160.974	-0.612986	16.3175	12.3264	-0.985988	7.23099	8.06421	-0.00581082	11.7213		159.89	0.969042	0.200268	-1.98232	3.64521	5.4051	-0.338575		159.89	-7.16574	-11.7061	-6.95892	-4.10732	-1.92244
161.296	-7.26851	-10.8685	-2.79412	-13.5962	1.35619	-1.1869		161.568	2.65463	24.3132	8.01109	3.97552	12.8078	8.37921	2.59163	7.59989		160.48	3.14395	3.2328	-1.26269	2.96728	3.45855	1.44746		160.48	-8.18258	-8.0551	-5.94676	-3.45685	-1.52354
161.889	-6.79914	-7.47702	-6.44999	-10.9989	-4.99116	-7.51268		162.162	0.704239	15.3138	6.0343	0.719874	13.6117	10.0325	5.08384	7.81812		161.07	3.32415	1.60347	-2.4279	0.737077	3.5148	2.12462		161.07	-10.1927	-7.39776	-5.48461	-1.80267	-3.56679
162.482	-3.88152	-7.30383	-6.54714	-10.8438	-3.22626	-6.50353		162.756	0.64695	11.6528	2.95157	5.69151	13.3094	12.2464	6.47079	7.26485		161.66	-0.379265	-0.687719	-2.7002	0.510152	2.90719	2.13737		161.66	-11.7516	-6.95635	-7.57252	-3.14481	0.836671
163.075	-4.40461	-9.46012	-2.9745	-10.2419	-1.90468	-4.27057		163.35	4.14944	8.55229	-0.903795	0.668212	15.2342	9.5763	4.97469	6.60674		162.25	0.255897	-1.75191	-0.968464	1.50873	3.19127	1.04127		162.25	-9.63725	-7.39758	-8.09939	-2.81662	0.79794
163.668	-0.701804	-10.2793	-1.39879	-8.74883	-7.02643	-0.702724		163.944	7.87839	5.5679	-7.75401	0.538846	17.275	6.24448	3.4844	5.95484		162.84	0.340732	-1.81136	-0.232716	2.39948	3.47817	0.169658		162.84	-12.8495	-8.83259	-3.17637	-1.15148	-2.01634
164.261	-4.55096	-9.42801	-5.26448	-7.36464	-12.4804	-6.35557		164.538	13.2783	10.5885	0.734263	0.970075	15.3206	4.80647	3.55546	4.75359		163.43	0.764107	-2.75495	-0.159627	1.96017	2.76789	0.522559		163.43	-11.7219	-9.70588	-5.47016	-3.70495	-2.49507
164.854	2.3812	-11.9064	-10.2383	-8.08934	-6.82218	-2.67358		165.132	16.0157	6.72516	3.33878	5.073	15.4822	5.7067	4.41005	4.22516		164.02	-0.0295544	-1.69384	-0.526986	0.635249	2.94932	-0.0111308		164.02	-12.1433	-6.46192	-4.86968	-0.0326264	1.02839
165.447	-3.46096	-10.7144	-6.32028	-9.92295	-9.71843	-10.7679		165.726	15.0907	6.20014	1.05955	3.7365	17.0931	4.05625	7.93705	3.25842		164.61	-3.70694	-3.96136	-2.00147	-0.797504	2.91136	-0.0980668		164.61	-12.7803	-7.65632	-5.81941	0.421029	-2.44598
166.04	-3.63305	-7.63004	-6.17713	-6.30995	-9.72472	0.583705		166.32	14.3923	2.12454	4.56323	5.73835	16.7088	5.18844	8.91421	4.29777		165.2	-4.04586	-4.77978	-1.58309	0.217463	2.76513	1.37287		165.2	-11.8552	-6.51134	-5.20826	-2.78846	-2.36264
166.633	-2.46849	-9.65322	-7.03112	-8.36146	-9.84107	-4.17439		166.914	6.69807	0.276137	0.405362	6.63408	12.5515	5.65882	1.00816	6.67652		165.79	-4.71298	-5.1491	-0.716296	0.235705	1.73284	2.17948		165.79	-5.4793	-5.69369	-2.92517	-0.438893	-4.27717
167.226	-3.85624	-7.00626	-7.21564	-9.07751	-10.9564	-6.59774		167.508	7.67483	4.65492	-0.858498	5.5348	14.1768	5.02291	4.66333	6.39462		166.38	-8.26391	-8.73603	-2.40111	-0.409448	0.147852	-0.122677		166.38	-7.76358	-1.53674	-2.74794	-3.08586	-3.07849
167.819	-3.46303	-9.91144	-3.39738	-10.2359	-16.1817	-4.01972		168.102	8.87809	4.59421	-0.00613741	6.10716	12.1403	4.2807	2.54635	2.78538		166.97	-8.03199	-8.54058	-2.97086	0.948669	2.12127	-0.311367		166.97	-7.15258	-7.26276	-3.12105	-2.17382	-4.21104
168.412	-2.9556	-9.47994	-3.02085	-9.94779	-15.9617	-3.77368		168.696	4.41898	3.09401	3.96244	7.12893	7.88625	10.2099	2.32386	2.1821		167.56	-8.46168	-5.67389	-3.20335	0.643389	2.76421	0.502311		167.56	-9.64633	-5.53846	-5.48899	-1.92504	-2.1193
169.005	-5.11181	-3.71181	-2.75275	-6.54651	-11.7405	2.25147		169.29	5.63084	0.376546	2.60277	12.9334	8.52589	10.1439	3.32917	2.14028		168.15	-7.99747	-7.46932	-2.65415	-0.10307	0.410007	0.31837		168.15	-11.1338	-7.25278	-3.96289	-1.00621	-3.91441
169.598	-2.93173	-0.496007	-3.48202	-7.0321	-11.1851	-1.72208		169.884	6.95812	0.886242	0.0259695	13.854	10.2814	5.41604	3.56225	-1.45121		168.74	-9.08383	-7.92689	-2.54548	0.487068	1.2809	-0.0854016		168.74	-9.72603	-4.29466	-5.65392	-0.417354	-2.48526
170.191	-5.74877	2.50075	-4.87538	-1.29346	-9.40644	-2.02769		170.478	6.84526	0.84532	0.00979909	13.8905	10.3749	5.58173	3.80084	-1.14797		169.33	-9.94299	-7.7133	-1.98848	-0.475088	0.821323	-0.820102		169.33	-10.5343	-9.88635	-4.5621	-1.1585	-4.38744
170.784	-5.34078	-2.72162	-4.15509	-4.33063	-11.1823	-3.88761		171.072	4.40339	-0.301784	2.9987	13.3765	8.13985	7.97435	0.711589	0.60551		169.92	-9.35276	-7.82858	-1.09426	-0.656208	0.697959	-0.885721		169.92	-11.6696	-7.80569	-5.35413	-4.45191	-7.28764
171.377	-1.93006	0.0590693	-6.98788	-4.69918	-6.40172	-7.7463		171.666	4.96585	1.2227	5.10376	7.20064	2.68725	11.4828	7.29445	2.69808		170.51	-11.8687	-7.49496	-0.640622	0.0548155	-0.75586	0.717755		170.51	-10.5766	-8.94161	-6.03007	-3.2976	-2.63032
171.97	-8.29448	-0.157264	-1.37378	-5.73248	-10.8424	-5.49268		172.26	7.97707	-1.80346	10.1028	13.5852	0.239327	9.44027	8.88274	2.46305		171.1	-9.1576	-7.71249	-0.516462	-1.1198	-1.76235	0.545892		171.1	-9.5886	-6.96084	-5.81216	-3.14005	-4.63772
172.563	-3.65632	-2.81512	-2.64619	-10.6528	-11.1709	-6.46011		172.854	7.32596	3.73085	8.66234	11.7525	-3.8706	8.18019	10.4764	2.23368		171.69	-8.10827	-8.03674	-0.721796	-1.40227	0.900716	0.932036		171.69	-10.0389	-6.7523	-5.25601	0.909596	-5.30987
173.156	-0.2379	-5.35902	-4.91627	-7.79341	-11.0541	-10.3153		173.448	7.01252	1.38116	8.22695	9.36898	-2.64255	5.48027	6.631	2.56551		172.28	-9.05411	-7.1344	-0.923305	0.651828	1.01112	-0.457136		172.28	-7.26103	-7.98272	-6.91721	-4.59313	-5.7579
173.749	-4.48373	-5.90013	-1.29517	-10.4878	-11.3808	-8.05821		174.042	10.259	6.03636	10.4632	10.7681	-3.85431	2.22938	9.45757	-0.0970675		172.87	-8.10626	-6.33885	-1.00989	-0.179719	0.457751	-1.06606		172.87	-10.366	-6.98547	-6.46247	-4.42605	-5.20405
174.342	-5.39391	-5.77185	2.10594	-8.18031	-9.26212	-15.0223		174.636	9.06533	4.25199	7.59342	8.83871	-4.61703	6.20527	8.28943	3.13479		173.46	-7.82031	-7.09455	-1.53713	-0.341362	1.01839	0.32751		173.46	-3.35393	-5.09395	-7.11405	-2.70029	-5.09279
174.935	-3.63516	-1.19648	4.50923	-8.64884	-10.0314	-14.0964		175.23	11.0983	13.8058	10.5064	5.91411	-1.37516	7.74125	12.7932	-1.96118		174.05	-11.4185	-7.51264	-1.72726	1.05578	0.137497	0.723573		174.05	-6.66928	-7.86377	-6.87199	-2.30479	-3.31304
175.528	-1.3187	-0.729628	4.47021	-11.56	-11.3553	-17.3916		175.824	10.3577	4.58673	1.09093	1.43872	-5.79538	2.39284	6.74665	-0.718363		174.64	-10.7898	-6.92649	-2.13584	0.011712	-1.29605	-1.10008		174.64	-8.53432	-9.18386	-5.403	-2.12845	-3.8648
176.121	-1.44461	0.406402	1.65548	-10.0251	-10.2339	-13.1303		176.418	16.2883	10.7058	-0.763988	1.52365	-7.6555	1.9378	4.37193	-0.581242		175.23	-9.48969	-6.33613	-1.09623	0.859753	-0.171126	0.74546		175.23	-7.61578	-6.38761	-5.26269	-4.61575	-1.97034
176.714	-3.01297	-3.67734	0.176108	-4.82174	-4.77829	-15.5347		177.012	15.3342	8.94086	4.60826	4.72442	-0.399982	3.59833	5.00236	-2.66098		175.82	-9.40718	-5.96381	-1.60845	0.48879	0.956711	1.92686		175.82	-8.69146	-7.36397	-2.89553	-1.21118	-2.62966
177.307	-3.80163	2.13017	-5.07907	-9.61671	-10.8773	-9.71588		177.606	16.0512	6.62516	1.09655	-3.07009	1.86004	1.04106	0.526776	-1.40206		176.41	-8.43117	-4.25401	-1.56139	1.78771	0.420799	2.11081		176.41	-8.76143	-7.89076	-4.41269	-2.58143	-2.06502
177.9	-1.25515	3.49555	-2.88789	-8.18781	-7.1977	-11.6739		178.2	17.6615	8.09205	-1.63247	-2.08214	0.791222	-0.622927	1.27848	-3.02677		177	-7.22835	-4.42899	0.267139	2.64539	-0.112192	1.63064		177	-8.04794	-3.4125	-2.70309	-3.28209	-4.72089
178.493	-0.484701	2.30761	-1.58374	-10.0906	-7.18388	-8.18653		178.794	14.2761	2.2304	-3.02326	-9.20062	-0.939803	-0.0603215	3.36855	-2.75736		177.59	-7.90988	-5.8221	2.54379	1.72849	1.02441	1.15305		177.59	-5.9955	-8.70701	-4.54457	-2.20208	-2.70839
179.086	-0.490385	4.34404	-1.16667	-5.6585	-9.50253	-9.25384		179.388	16.5617	2.15131	-0.520289	-3.53667	-0.888608	0.728846	0.574714	-3.70501		178.18	-7.92022	-5.54449	1.60189	2.37035	1.94171	1.78914		178.18	-6.38192	-6.77435	-2.2705	-0.230331	-1.24977
179.679	0.949935	3.7159	-3.08119	-6.44703	-9.48699	-11.0981		179.982	13.6295	4.1881	-6.56801	-5.20143	-1.49966	2.18899	1.67471	-4.42531		178.77	-6.92608	-5.15176	-0.00303725	2.34874	1.86195	2.42782		178.77	-5.09615	-7.05903	-3.54759	-2.47798	-2.45617
180.272	3.94728	2.97865	-5.32735	-6.34514	-6.91505	-4.27477		180.576	14.5905	3.00743	-6.722	-5.30602	1.22701	5.65342	0.335174	0.192789		179.36	-7.0386	-3.97726	-0.0487822	1.3303	2.89623	2.51355		179.36	-1.24935	-6.11665	-5.26478	-1.61173	-4.43872
180.865	4.27934	3.02112	-2.7941	-2.90839	-11.0089	-6.33956		181.17	9.00036	-0.279622	-7.76005	-1.51715	9.84695	5.56654	-1.55506	-0.517426		179.95	-7.14672	-2.68771	-1.09092	0.648385	2.26678	1.82411		179.95	-3.50823	-6.83617	-4.1999	-0.63161	-1.19745
181.458	0.390465	8.84323	-2.14815	-2.13683	-7.87977	-4.07022		181.764	10.4146	-3.22861	-10.2377	-4.50149	10.8046	3.59499	1.44842	1.33288		180.54	-7.6949	-1.9498	-0.907246	1.08075	0.195818	1.02618		180.54	-4.31729	-3.88431	-3.35299	-2.98211	0.600965
182.051	-1.3861	3.22268	-2.38958	-2.1416	-9.63866	-2.24455		182.358	5.83311	-0.284009	-8.3773	-1.81464	9.65539	5.96096	-0.209987	-2.58968		181.13	-9.57207	-1.76357	-2.05334	0.960723	0.794467	0.56423		181.13	-3.23214	-3.59448	-4.94633	-3.88548	-3.82129
182.644	-2.38379	0.381618	-0.518428	-0.256044	-7.17452	-7.8626		182.952	3.36714	-0.890268	-7.28988	3.76562	9.95496	3.99775	-0.0858825	-4.6185		181.72	-8.77828	-2.6846	-2.86254	-0.489476	1.72939	1.32714		181.72	-2.58617	-6.63338	-4.53552	-0.341758	-2.57535
183.237	-0.269352	5.43107	1.57635	2.74201	-7.82068	-3.36882		183.546	-0.983363	-3.71407	-12.3088	1.68369	11.5921	1.81645	1.26513	-6.75362		182.31	-9.64689	-1.60183	-0.557111	-0.825413	2.11171	2.42605		182.31	-1.71276	-6.66777	-3.23172	-1.35098	-1.99456
183.83	-1.82067	2.59318	-3.77198	4.18589	-6.02158	-4.76324		184.14	-4.10728	-6.19989	-10.1008	0.717332	11.678	3.08369	-1.3792	-8.21733		182.9	-6.73349	-0.84863	0.0851644	-0.491538	1.8303	2.3054		182.9	-4.38974	-7.36436	-6.81276	-3.69096	-2.19007
184.423	-0.0378274	2.53455	2.43653	9.40887	-3.3328	-5.71255		184.734	-5.89351	-7.12551	-11.1103	5.31096	11.657	0.799422	-4.68561	-10.343		183.49	-7.14924	-3.75836	-0.491293	-1.71008	2.10741	3.29855		183.49	-3.28383	-4.05655	-1.83424	-2.69507	-1.71745
185.016	-0.365374	1.03285	3.42405	6.9665	-1.53211	-7.43901		185.328	-8.56427	-4.9354	-15.004	6.68677	10.9735	1.40807	-6.54301	-11.5752		184.08	-8.11639	-3.44218	-0.953172	-2.81438	0.720791	3.62772		184.08	-4.06176	-6.6333	-1.74067	-1.58556	-2.2434
185.609	-1.69229	2.19914	2.96828	9.85874	1.71381	-8.27596		185.922	-10.7862	-5.18512	-8.78194	10.1781	5.40525	0.68738	-6.2848	-11.5805		184.67	-7.30165	-1.23346	-0.300493	-4.58223	0.0037962	1.84849		184.67	-1.16802	-4.98355	-1.75432	-2.69581	-0.656823
186.202	1.7591	1.36665	6.4025	8.75222	6.51606	-6.44566		186.516	-8.11496	-4.09693	-2.11079	13.1182	0.841156	-1.80713	-6.7999	-11.0258		185.26	-6.03839	-2.02112	-0.311056	-3.90252	1.17865	0.849747		185.26	-2.38046	-1.66294	-3.20857	-1.24808	0.264473
186.795	2.21092	11.8686	6.2822	14.4247	5.76354	-5.72592		187.11	-11.106	-2.00418	2.12053	16.7292	0.281174	-6.29773	-11.4217	-13.6889		185.85	-6.32666	-4.13853	-1.87377	-2.55304	0.689784	1.40929		185.85	-5.92134	-3.4493	-3.54792	-0.242402	2.07602
187.388	-0.448039	10.2606	8.16288	6.43171	9.01178	-5.67231		187.704	-6.75937	-0.240213	3.68979	14.3446	3.50305	-3.56221	-12.1503	-13.5698		186.44	-4.94427	-2.69686	-3.09977	-4.42268	0.20388	3.19379		186.44	-3.4574	-1.00937	-5.10576	-3.23437	-0.888877
187.981	-0.77343	12.4313	15.0445	10.3288	4.59413	-4.39596		188.298	-8.29728	2.08383	8.26361	16.2976	-0.604361	-7.48952	-10.6523	-14.0019		187.03	-5.66904	-3.69613	-1.98908	-3.73367	-0.390176	2.64771		187.03	-3.65535	-1.45433	-2.88215	-0.779583	-0.741349
188.574	-2.43202	11.0473	5.92692	6.78249	6.51057	-1.11914		188.892	-9.49752	-2.58762	10.3975	17.5881	3.29225	-4.19078	-12.5945	-12.2075		187.62	-5.61213	-4.24751	-2.65284	-2.48603	-0.647938	2.65994		187.62	-1.07082	-5.2287	-6.65491	-3.1003	-0.703646
189.167	-0.0905842	13.553	14.8102	8.68176	8.20554	-4.61963		189.486	-4.58231	5.18986	13.9804	17.1051	5.41507	0.111723	-8.75467	-9.85331		188.21	-4.77357	-3.90658	-5.09106	-5.67977	-1.79163	2.78606		188.21	-5.1483	-2.88808	-4.75744	-1.641	-1.66468
189.76	2.36189	11.5039	8.36077	7.80432	10.9013	-2.89748		190.08	-9.44056	0.416236	18.2345	11.404	3.54185	-4.47092	-11.0218	-8.495		188.8	-4.82008	-4.11784	-5.19265	-5.09266	-0.265687	3.13718		188.8	-1.66564	1.2341	-6.52313	-2.62395	-0.402259
190.353	-1.74136	13.6777	10.1343	6.8168	15.1533	0.269527		190.674	-7.51669	4.86928	19.7152	13.707	4.78367	-2.60542	-8.95153	-6.13259		189.39	-4.19614	-6.88132	-6.84654	-2.05806	-0.40345	3.4911		189.39	-2.95622	3.80445	-4.50758	-0.493624	-1.69418
190.946	-1.17823	14.1853	10.575	7.16361	15.4061	0.548023		191.268	-6.69962	0.215619	17.8671	7.01415	2.02939	-1.73625	-6.54385	-4.0995		189.98	-1.45735	-2.64152	-4.27497	-2.02042	-0.316027	2.07005		189.98	-1.57568	1.26733	-5.26642	-0.583409	-1.65159
191.539	2.38452	13.4712	6.57186	5.5114	7.65956	-0.173128		191.862	-10.8782	4.45524	17.1344	3.88093	0.278964	1.24764	-2.90995	-4.50689		190.57	-1.9371	-3.50959	-3.47795	-1.97974	-0.336749	1.87403		190.57	-6.63517	-0.2662	-5.7997	-2.56	-2.94117
192.132	4.39122	11.8685	9.79137	4.86012	9.24713	4.77271		192.456	-4.83031	5.14368	14.8506	6.97396	-2.46763	-1.09821	2.06124	-5.57705		191.16	-1.07986	-3.59667	-3.1222	-1.38049	-1.79895	0.0141775		191.16	0.198574	1.75933	-3.3297	-3.09012	-0.674056
192.725	5.50844	12.9328	5.2335	3.32087	11.7243	-1.28114		193.05	-5.44476	0.725347	9.90455	5.9599	-3.43264	-2.3294	6.03633	-6.08784		191.75	-1.21902	-2.90283	-3.98549	-2.22266	-3.81374	0.712719		191.75	-3.18563	0.677174	-4.9676	-2.06268	-1.51695
193.318	5.29162	15.4417	10.5648	0.00470443	12.8689	3.55417		193.644	-3.94379	3.08911	5.185	8.72758	-5.3939	-0.668206	7.57081	-3.48376		192.34	-2.13241	-2.87254	-3.17898	-1.61739	-3.27001	-0.030334		192.34	0.65661	0.709489	-1.93567	-1.36663	-2.24765
193.911	1.51843	8.72849	4.34088	2.57827	17.5698	6.72306		194.238	-4.32742	-2.87616	2.91421	2.16587	-7.90698	-2.5591	11.7757	-9.54265		192.93	-1.93117	-1.61696	-3.59158	-0.675797	-2.38998	-0.103858		192.93	0.169665	-0.810469	-3.23397	-3.33532	-2.64397
194.504	2.07765	9.01528	2.89489	4.04154	10.7158	4.00329		194.832	-6.1512	-2.28161	-0.796763	0.0524995	-5.63858	-3.11324	13.2066	-6.82015		193.52	-0.948692	-1.91392	-4.77887	-0.286776	-3.17365	-0.0633986		193.52	-4.86875	-1.105	-5.86257	-4.96881	-1.4837
195.097	-2.47527	10.1909	7.56013	5.6167	12.1959	7.95038		195.426	-5.97071	-2.68282	-2.72571	-3.39033	-3.47764	-3.77512	13.7523	-7.42742		194.11	-1.29613	-3.54124	-4.07421	-0.228118	-3.84324	-1.68672		194.11	1.87463	1.93694	-4.37708	-3.04492	-2.9891
195.69	1.85956	9.36626	2.55874	2.52594	12.6766	9.11987		196.02	-4.78595	-4.52426	1.68289	-5.27378	-8.42418	-4.32254	4.19047	-9.69789		194.7	-0.0846467	-4.61008	-5.14429	-0.277612	-3.73209	-1.64048		194.7	-0.933583	0.981925	-3.33313	-1.89702	-2.38241
196.283	-5.91798	7.65249	5.11289	4.32477	16.047	12.1784		196.614	-7.37469	-5.47262	-0.904335	-1.59788	-8.70047	-7.64445	4.18775	-8.52049		195.29	-1.64762	-5.78715	-6.98914	-2.10194	-3.84019	-2.03578		195.29	3.03986	2.02989	-3.50854	-0.747373	-3.10811
196.876	2.30312	6.82724	2.88917	3.01318	14.6403	17.5704		197.208	-3.95919	-0.416813	-3.70963	-3.80712	-8.41765	-9.74088	-3.14481	-11.3398		195.88	-0.0962114	-4.62805	-6.83102	-2.92333	-4.05643	-3.09483		195.88	0.794908	0.302971	-3.68118	-0.373804	-2.05511
197.469	-1.81059	1.22373	5.10973	6.14667	15.901	14.6291		197.802	-7.65054	-2.13466	-0.844136	-1.45708	-4.0202	-13.5008	-8.14059	-9.4891		196.47	-1.87491	-4.57729	-7.00327	-3.40846	-3.1586	-2.70651		196.47	1.99815	-0.865572	-0.851084	-0.998577	-2.44566
198.062	-3.03701	4.06411	7.21895	-1.497	12.8291	21.3546		198.396	-5.33766	1.48494	-3.97456	-3.88113	-6.50817	-12.7019	-5.91078	-15.5241		197.06	-2.76156	-6.19045	-7.06149	-2.77956	-2.59114	-2.31524		197.06	1.87174	-0.586934	-3.46278	-2.95507	-4.27978
198.655	-0.598469	3.01492	4.66118	4.8599	15.3134	21.6356		198.99	-6.79832	-1.0025	1.67685	-5.746	-10.5482	-19.4556	-8.78877	-8.88938		197.65	-2.53396	-8.02315	-7.67237	-2.92555	-3.9096	-3.25436		197.65	-0.251064	-1.08342	-0.627439	1.20112	-2.00196
199.248	-4.27286	6.40942	7.43638	2.55069	4.46504	20.3612		199.584	-4.47698	1.84745	-2.22328	-5.16281	-14.0294	-17.9839	-12.8857	-14.2516		198.24	-0.747747	-6.51988	-6.28038	-3.73531	-3.44732	-2.74608		198.24	-2.37032	-0.355099	1.32154	1.35883	-3.61221
199.841	-1.61586	1.91416	8.54445	6.46421	11.9507	16.3089		200.178	-5.26253	4.70141	-4.67498	-8.35385	-13.2849	-20.398	-15.0906	-11.6108		198.83	-0.847399	-5.34735	-5.66333	-3.43109	-3.42652	-4.12371		198.83	0.625004	0.597933	1.27298	-1.03753	-4.33279
200.434	-1.18313	-0.470953	10.9853	6.04487	8.77047	19.1455		200.772	-2.26611	3.89269	-2.34495	-7.31914	-11.2038	-18.3648	-12.7368	-11.3005		199.42	0.500362	-5.61673	-6.3768	-5.23512	-3.8472	-5.38724		199.42	-0.376271	-1.00218	2.67126	1.23421	-3.16373
201.027	0.580752	2.58731	7.31449	7.51486	13.702	14.871		201.366	-0.15438	2.42126	0.989001	-3.83651	-13.0083	-17.2175	-12.3799	-6.76513		200.01	2.40659	-4.5503	-6.42084	-5.36963	-4.0427	-4.87001		200.01	1.95911	2.40004	0.0718578	0.618458	-1.21616
201.62	-3.21321	4.08886	15.0874	13.6519	8.52311	10.0407		201.96	-2.48291	-1.37958	-5.78428	-10.906	-10.4762	-16.2895	-15.4645	-5.8937		200.6	2.4268	-3.81477	-5.46212	-4.94575	-3.7908	-5.57199		200.6	-3.2578	-1.63995	-0.858616	-2.10706	-3.60122
202.213	0.323746	4.47802	7.7485	10.0116	10.456	14.5437		202.554	0.192732	-2.28764	-8.22039	-11.861	-8.49645	-13.5809	-12.7683	-7.13072		201.19	1.56093	-2.52129	-3.6118	-5.18571	-2.09149	-6.04873		201.19	-1.02709	2.21112	1.54643	-3.16462	-1.98561
202.806	1.1915	4.75471	7.18652	9.26048	9.38962	10.9355		203.148	3.76143	-2.8585	-6.20824	-7.14593	-8.73577	-11.5362	-11.4026	-4.92071		201.78	0.0311414	-1.3366	-3.98101	-3.53398	-0.611441	-4.63355		201.78	-1.34882	0.175367	0.0647099	-3.10981	-3.70269
203.399	5.38994	6.02991	7.06809	10.7319	6.32391	9.66042		203.742	-0.88795	-1.86998	-9.85899	-11.3165	-8.30531	-8.48876	-9.58969	-6.26376		202.37	0.61517	-0.816304	-3.56978	-3.21278	-0.350662	-4.43756		202.37	-2.00086	1.69716	1.47393	-2.27602	-1.75249
203.992	1.47449	-2.14091	5.72645	12.648	9.81444	7.71848		204.336	3.24459	-4.43321	-9.39489	-14.0393	-4.76066	-8.3275	-10.1074	-2.04883		202.96	0.535178	-0.738226	-3.48927	-4.66658	-1.30915	-4.68297		202.96	-1.42772	-0.223594	1.88512	-2.55218	-4.24614
204.585	-2.22163	1.46436	5.16153	8.45327	4.97232	9.33189		204.93	1.38126	-8.77046	-11.5938	-14.4256	-7.76852	-10.9414	-11.5112	-5.83156		203.55	0.679999	-1.32465	-2.51728	-6.45094	-1.26469	-4.92531		203.55	1.48164	3.96858	2.74267	-2.27167	-1.07257
205.178	-0.365222	-1.93216	2.37325	10.4809	7.46422	11.8339		205.524	0.410941	-8.54843	-11.789	-15.8087	-5.55117	-10.2193	-9.35695	-7.16759		204.14	-1.61709	-0.242284	-3.65383	-5.45478	-0.99505	-5.49792		204.14	-0.161747	1.49581	0.0464966	-3.87898	-1.56514
205.771	-2.62307	-4.44169	1.25043	9.95322	10.179	10.3357		206.118	4.11139	-10.5449	-12.2028	-13.4108	-6.99754	-8.71691	-9.97791	-8.16812		204.73	-2.57836	-0.491197	-4.01008	-5.12254	-1.27802	-5.28967		204.73	3.41981	3.35801	2.90764	-2.81861	-5.61276
206.364	1.33803	-2.73101	1.57076	12.2034	10.6723	6.8372		206.712	-3.5174	-12.3155	-11.9464	-13.8988	-4.55212	-12.7676	-13.5964	-6.05544		205.32	-2.64833	-1.96033	-2.14161	-5.45424	-1.44693	-5.52277		205.32	0.559579	1.55508	-0.229518	-1.97949	-4.43769
206.957	-4.0376	-7.91133	2.66749	9.23145	6.38848	5.44948		207.306	-3.80878	-12.6381	-16.1308	-17.8282	-3.99272	-6.48247	-10.9903	-3.16298		205.91	-1.82704	-0.871954	-0.604014	-4.33879	0.164881	-4.53054		205.91	0.813028	1.64251	-0.253952	-3.25056	-5.37328
207.55	-1.19453	-5.53832	-2.23722	11.704	6.10534	5.28362		207.9	-6.87387	-15.6237	-14.4229	-14.7546	-8.54162	-10.9727	-9.82629	-5.04637		206.5	-4.44788	-1.11502	-1.06399	-4.22065	-1.44259	-4.86853		206.5	4.06897	2.73129	-0.499064	-3.52076	-2.86402
208.143	-1.57734	-7.05653	-2.58792	11.2877	7.37845	2.67296		208.494	-7.49047	-16.6058	-10.7116	-11.0114	-7.08775	-12.3496	-13.1045	-8.26126		207.09	-6.51092	-1.8007	-0.966008	-4.21094	-1.82489	-5.64784		207.09	-2.22823	-0.400868	-1.40937	-3.01236	-3.46548
208.736	0.147187	-2.79941	1.39311	15.6491	13.5411	2.72855		209.088	-13.8808	-18.5843	-14.5523	-12.1542	-9.63115	-10.7241	-7.93605	-3.91885		207.68	-5.46066	-3.15126	-0.643446	-3.08745	-1.31537	-4.64624		207.68	1.25468	2.46815	-1.54051	-4.39207	-2.73326
209.329	-3.46553	-1.76707	-0.627556	13.2327	10.7045	2.33928		209.682	-12.156	-13.4483	-12.3897	-9.18299	-10.9497	-10.4297	-10.4322	-5.68588		208.27	-6.51939	-3.61122	-0.0963351	-2.96132	-1.02514	-3.41927		208.27	-0.926817	1.89381	-0.0036663	-3.32661	-2.00071
209.922	-2.97118	-4.62628	-3.76111	11.1496	16.5352	4.61623		210.276	-14.9827	-16.6422	-13.8904	-10.8757	-9.70997	-13.5776	-13.2596	-6.45134		208.86	-3.57604	-3.40285	-0.991376	-2.94367	-1.28753	-2.41137		208.86	-1.43948	0.987129	0.534421	-2.70493	-5.26787
210.515	-5.36989	-3.48828	-1.89652	9.28851	8.03331	5.55936		210.87	-13.6944	-12.3882	-5.6101	-8.01004	-12.0233	-13.5012	-9.64061	-6.43754		209.45	-3.63068	-3.08176	-1.21749	-3.36784	-0.769206	-1.84474		209.45	-0.505613	-0.696431	0.184785	-3.86039	-3.64588
211.108	-2.66179	0.424605	-2.03387	7.31617	11.421	-1.38691		211.464	-13.0687	-12.1308	-9.2154	-4.80837	-7.00068	-13.4227	-15.4642	-8.20012		210.04	-4.79448	-1.98135	0.447501	-2.01164	0.0853731	-2.27493		210.04	1.65248	2.06526	1.05846	-0.904174	-2.80142
211.701	0.152986	-3.66552	-1.39547	5.34363	9.92043	6.33297		212.058	-8.32792	-5.09237	-10.5953	-8.93739	-11.8645	-11.231	-12.6193	-5.40583		210.63	-4.62305	-2.65724	-0.996429	-2.54175	-0.946013	-1.81304		210.63	2.47917	1.2721	4.26647	1.3859	-2.06788
212.294	0.62986	-1.64766	-3.42585	2.25973	9.5317	5.60784		212.652	-7.69432	-4.49508	-3.19421	-5.06381	-8.28143	-13.1485	-11.7726	-10.9437		211.22	-6.00536	-2.88725	-2.3271	-2.95817	-2.08559	-0.570179		211.22	1.41881	1.14621	1.2532	-0.545774	-3.44527
212.887	0.324253	-2.63304	-6.01397	1.73112	8.14366	3.32658		213.246	-5.16789	4.10546	0.32108	-8.85434	-8.91819	-11.7308	-11.591	-8.92482		211.81	-3.49702	-2.33813	-2.32232	-3.03872	-1.33336	0.00922961		211.81	1.58242	1.24306	2.90744	-0.365918	-2.37807
213.48	-0.652859	-2.844	-1.71549	-0.908929	8.08966	10.9336		213.84	-0.0819922	8.26476	0.394994	-7.97571	-4.88595	-12.3112	-12.8522	-7.4605		212.4	-2.54253	-0.676587	-0.982132	-3.22785	-2.91155	-0.40814		212.4	-0.585632	1.78478	2.78467	-2.07458	-3.86631
214.073	-1.96828	-2.28066	-4.41936	2.33956	8.14746	8.7622		214.434	2.67448	9.205	-0.0836251	-7.53908	-7.07364	-10.112	-12.5564	-8.32857		212.99	-3.5864	-0.458251	-1.86212	-4.74779	-3.2646	-1.26672		212.99	1.58123	3.21569	0.77371	-2.00515	-2.24336
214.666	-2.51103	-3.83202	-1.90347	1.0321	11.7615	6.25681		215.028	3.54595	13.9261	5.32962	-7.21116	-8.03687	-7.35559	-10.5925	-6.86247		213.58	-2.85091	-0.572071	-2.40678	-3.82079	-3.0592	-1.5665		213.58	1.97181	0.980157	0.874468	-0.602126	-0.842584
215.259	-3.50347	-5.72043	-1.94566	1.72421	9.37628	11.1952		215.622	4.53239	11.4281	1.63469	-11.2142	-10.7757	-8.15302	-11.9605	-9.72894		214.17	0.1083	0.315226	-0.949472	-2.44687	-3.73977	-0.0852568		214.17	3.03047	-1.03304	2.53131	-1.75444	-2.44178
215.852	3.27648	-5.72378	2.34285	5.41586	12.5473	11.9106		216.216	4.41158	6.1554	3.38708	-10.1039	-6.17902	-4.05995	-8.21618	-7.81699		214.76	0.735625	0.64802	-0.379124	-2.62605	-4.52856	0.0659221		214.76	1.86823	3.95378	3.41082	-2.12883	-0.818774
216.445	-2.72688	-3.17553	2.51755	-0.448566	8.60793	13.6253		216.81	6.1835	8.3301	4.14231	-10.8803	-8.13584	-3.96531	-3.02622	-6.01559		215.35	1.47544	0.64847	-0.584665	-1.46944	-4.31446	-0.668513		215.35	2.04055	1.49607	4.51292	-2.94755	-3.97358
217.038	1.15299	-2.0758	2.46722	4.24202	7.78038	11.0059		217.404	9.84811	5.84109	3.23366	-11.9878	-5.20173	-6.31362	-9.05737	-10.6582		215.94	1.77213	1.42762	-0.566134	-0.977079	-4.76413	-1.28855		215.94	1.21402	2.92706	-0.384708	-1.98844	-2.68402
217.631	-1.19517	-1.20249	6.41401	4.26535	6.17576	12.1635		217.998	7.29431	3.68832	4.54997	-10.7598	-5.48786	-1.99383	-7.75417	-6.85594		216.53	5.29228	2.98542	-1.10135	-2.48231	-3.65535	-1.57196		216.53	2.0552	3.35776	-0.171025	-2.47378	-2.61678
218.224	1.67295	-2.22239	7.91337	8.73251	4.57186	14.098		218.592	2.29984	4.87174	0.757853	-7.86316	-1.77206	-4.45043	-7.67224	-6.05344		217.12	4.25806	2.65511	-1.30145	-2.09626	-3.21036	-0.963175		217.12	2.78624	3.56584	0.931659	-3.62584	-2.10524
218.817	1.7572	0.308828	10.1875	7.86566	4.41313	17.9206		219.186	6.86469	2.94688	2.85727	-9.74226	-0.609949	-4.01682	-7.70056	-7.473		217.71	4.89162	3.21443	-0.833159	-1.70785	-2.8736	-0.684406		217.71	2.29593	1.10675	-1.96563	-0.778019	-1.92719
219.41	3.05744	-2.16452	6.34726	8.22034	7.0329	11.8534		219.78	5.43328	1.91368	2.84816	-7.84162	-0.668238	-2.13752	-4.61699	-10.2258		218.3	6.85956	3.77442	0.970161	-1.4282	-3.53397	-0.624531		218.3	-0.52693	1.0915	0.13702	-1.81925	0.472872
220.003	4.12908	-1.53146	2.05939	6.46316	0.653401	12.7853		220.374	5.00559	1.10543	1.84159	-5.27243	2.05302	-0.590346	-5.08829	-5.31201		218.89	6.93959	2.55722	0.664022	-1.25732	-3.08035	-2.11687		218.89	1.6509	2.07555	1.46175	-1.19404	0.206039
220.596	-0.805799	-0.458761	2.54595	3.37186	0.496854	15.9385		220.968	7.58161	7.29987	0.05973	-7.47919	-0.00179959	2.29129	-2.44786	-4.06499		219.48	4.7983	1.785	2.24838	-1.19525	-2.06831	-1.38365		219.48	-0.281793	0.947662	-0.769312	-1.5691	-0.727724
221.189	2.03043	3.16454	0.91797	7.72418	5.11882	15.2019		221.562	5.93909	4.94138	4.05808	-2.35083	3.05615	-1.49267	-5.25136	-7.37377		220.07	3.76897	2.23546	2.38987	-1.46422	-4.16453	-0.980392		220.07	0.897132	0.707741	1.55486	0.722165	-0.106228
221.782	2.41541	3.56055	1.28647	8.07564	5.4082	15.4643		222.156	6.18912	5.25216	4.39215	-1.99854	3.44903	-1.0534	-4.72108	-6.794		220.66	4.29596	3.35299	0.088446	-0.397578	-4.03566	-1.24044		220.66	2.74313	0.244565	0.211965	-0.542512	0.181605
222.375	3.34898	1.95136	-0.34864	2.20397	3.69832	12.1702		222.75	6.99835	9.56547	8.06188	-4.86681	0.62123	0.275706	-2.74601	-3.77022		221.25	2.71253	2.35973	-0.322603	-0.32869	-3.23728	-1.60821		221.25	3.70056	3.44691	-0.575874	-1.58541	-0.419811
222.968	1.27544	1.55906	5.5681	4.22024	6.21141	14.4305		223.344	8.03343	12.1035	6.62278	-2.95572	2.46158	0.605689	-3.99289	-2.41366		221.84	1.46307	1.25562	-1.17665	0.520209	-4.65827	-1.19482		221.84	2.88042	1.75913	0.857924	-0.517706	0.422824
223.561	0.19464	4.0502	-1.51897	3.56887	1.28081	17.2454		223.938	7.07211	9.31065	2.51924	1.62358	4.19224	0.603154	-3.35071	-5.72441		222.43	0.103048	1.48503	-0.362625	1.1491	-4.29865	-2.33358		222.43	1.83819	0.181087	1.06882	-0.895004	1.15392
224.154	2.66199	1.31352	-0.832145	-1.52798	2.23986	15.837		224.532	5.4477	11.5202	6.86231	1.53769	3.81317	4.71248	0.735999	-3.03592		223.02	-0.58982	0.825671	0.786094	0.335729	-3.0473	-2.80226		223.02	3.46264	3.37935	-2.2766	-1.60625	-0.226554
224.747	1.67734	-0.428882	-2.14931	1.70744	1.4219	16.2052		225.126	8.71573	13.1765	5.20749	6.67543	1.65762	5.15582	-0.510625	-3.34828		223.61	-1.06005	0.610806	1.04724	-0.364358	-3.45978	-1.82308		223.61	2.53147	3.90937	1.93268	0.348489	1.05915
225.34	3.7961	-1.51047	-1.91501	-3.5027	-3.3953	8.90564		225.72	4.43175	11.7241	8.11029	-1.18549	-4.27445	3.04423	-0.535117	-4.10607		224.2	-0.0855031	1.06259	-0.801443	-0.951185	-4.31389	-1.1738		224.2	4.2668	2.10436	-0.19232	0.635831	1.23321
225.933	0.684771	2.40196	-1.57378	-3.04731	-5.54505	10.3827		226.314	5.15128	12.4961	12.6818	5.17711	3.90578	5.0443	-1.6709	-6.42048		224.79	-0.777354	0.514273	-0.98223	0.130782	-4.05407	-2.07663		224.79	3.66853	3.07533	0.90386	0.81127	1.07338
226.526	3.56543	-0.247285	-0.903483	-3.81535	-5.24958	7.63633		226.908	3.09653	8.8258	6.58851	6.65204	2.86491	5.71152	-1.47363	-4.06941		225.38	-0.357902	0.743573	-0.606273	0.992633	-3.68032	-3.42045		225.38	2.62544	-1.06675	0.665573	1.65253	2.57962
227.119	1.66014	-2.12501	1.87355	-6.02906	-5.7311	2.3332		227.502	0.82302	6.93548	6.83049	0.905906	2.15846	-0.28751	-2.61005	-8.71964		225.97	-0.493888	1.52819	-0.00695046	0.634346	-2.6371	-2.98303		225.97	2.24856	2.12248	0.648283	0.270648	1.97413
227.712	2.63543	0.435329	-3.68722	-4.24404	-7.87849	2.6955		228.096	1.9974	7.71391	7.40763	0.0497557	1.67523	1.15826	-2.63582	-8.14904		226.56	-0.852054	1.42361	-0.295417	1.72256	-3.8133	-2.87548		226.56	3.98222	3.97623	1.8519	0.66558	1.81242
228.305	4.49112	-1.23308	-2.69701	-1.46034	-6.80287	-1.72124		228.69	0.730761	11.9388	12.0977	0.305745	-0.140378	1.6043	-4.77325	-3.35774		227.15	0.345302	1.42976	-0.471717	2.47949	-3.54226	-3.54221		227.15	5.15965	1.27215	2.49854	0.281706	3.31669
228.898	3.89374	-0.908151	-2.93368	-3.01134	-10.0598	0.416274		229.284	2.80085	14.1657	9.12274	1.22937	-2.51066	0.161669	-2.80021	-4.56807		227.74	0.764772	2.21322	-1.20256	1.34955	-2.71288	-3.42768		227.74	6.44743	1.6768	1.92145	1.11897	1.82022
229.491	2.39867	1.18776	-2.39734	-2.11929	-10.2048	0.330249		229.878	-0.0145711	8.50571	10.1495	0.709438	-1.88011	2.16363	-2.38347	-4.22457		228.33	-0.371498	1.32949	-0.821335	1.11049	-2.32516	-3.30964		228.33	5.17878	0.967838	4.12053	-0.0449244	1.98967
230.084	0.450221	-1.38993	2.8008	-0.673137	-10.9045	-8.09046		230.472	2.06224	8.62534	7.84449	4.7459	3.7512	0.610098	-1.63423	-2.21627		228.92	1.38086	1.22293	-1.66141	0.317844	-2.82355	-2.85475		228.92	5.68693	2.70071	1.65125	-0.765579	-0.397242
230.677	0.603772	0.0252996	-2.67268	-2.5618	-9.82559	-6.1792		231.066	3.47572	6.52457	8.42993	2.44979	-0.394572	1.05657	-0.44147	-2.87659		229.51	2.02176	1.78236	-1.16728	0.749374	-2.43028	-2.50745		229.51	5.52733	1.87528	2.5135	0.179163	1.77057
231.27	1.52584	-3.23335	-3.04012	-2.89644	-15.1903	-11.1582		231.66	2.89249	5.6478	5.79462	1.48771	4.34918	1.28076	-3.13863	-2.6501		230.1	1.77336	1.89659	-0.561211	1.07172	-2.03424	-2.82329		230.1	7.58878	2.49145	1.81831	1.23368	0.715302
231.863	3.43847	-0.166015	-0.857168	-5.45487	-13.5542	-10.8054		232.254	4.8681	7.43942	8.16074	1.08181	2.20462	-0.050754	0.274207	-0.203585		230.69	1.19113	0.565536	-1.17659	0.507081	-1.74657	-3.13557		230.69	5.64894	0.771308	1.67667	-0.268743	2.99246
232.456	3.1193	-2.21729	0.0982968	-4.45937	-8.69506	-13.1206		232.848	1.40251	8.56604	6.4171	-0.545744	1.61612	1.83975	-0.0919575	-2.20382		231.28	1.16388	0.900243	-1.56901	-0.611233	-1.78947	-2.4443		231.28	5.81881	-0.729706	-0.133723	0.338486	2.82425
233.049	3.12372	0.0571329	-0.507162	-1.68775	-6.39059	-15.9929		233.442	9.4957	6.80538	8.11921	1.9383	0.250278	-2.82559	-0.570551	-2.53982		231.87	1.69153	2.78952	-1.29408	-0.394357	-2.16297	-1.52725		231.87	6.0983	2.32162	2.38703	2.05531	4.87729
233.642	3.00711	-2.454	-6.11809	-4.47338	-8.97416	-12.4222		234.036	0.480973	7.37961	11.7114	1.53388	0.884815	-2.26907	1.17166	-0.211697		232.46	2.44067	2.67773	-0.462958	-0.731203	-1.64484	-1.60661		232.46	6.26507	0.925162	0.127708	3.10389	3.04043
234.235	3.76932	1.47138	-2.62348	-1.5941	-1.66796	-13.9642		234.63	2.58053	4.622	4.52706	0.0186919	-2.25812	-1.82408	-2.08764	2.55821		233.05	1.41122	1.45369	-0.520136	-1.17735	-0.457321	-1.79351		233.05	5.98569	1.19191	-0.0228902	2.81749	4.20254
234.828	3.96573	1.72204	-2.35677	-1.27217	-1.3609	-13.73		235.224	2.46101	4.64361	6.89935	0.170455	-2.17858	-0.379602	-0.459674	-0.452439		233.64	2.49198	1.78398	-1.799	-0.732825	-0.378188	-1.42125		233.64	5.59337	1.78841	3.15735	2.08494	1.58579
235.421	5.26286	1.63115	-3.09583	-3.61874	-6.05295	-15.0529		235.818	0.789055	4.11105	5.93935	1.1002	-0.321092	-2.60237	3.61102	0.756234		234.23	1.68288	1.00186	-1.07737	-0.286539	0.592548	-1.48983		234.23	4.75467	1.04786	-0.442772	2.79507	3.19015
236.014	3.88274	1.08745	-0.729675	-2.18941	-6.52188	-15.2663		236.412	3.78685	0.357588	4.31367	0.141201	-5.24127	-0.825781	1.45768	-0.927002		234.82	3.20605	1.44059	0.422484	0.605927	0.232657	-1.22146		234.82	7.02505	3.63682	2.17663	3.8367	3.57115
236.607	1.26967	-0.464747	-0.591727	-7.65089	-5.54548	-16.0369		237.006	4.00994	7.27206	7.02224	0.73782	-5.71697	-4.60548	0.524635	2.27551		235.41	2.72808	1.43341	0.589394	-0.0554505	0.208797	-0.505017		235.41	5.51551	3.33293	3.57101	3.98754	3.50652
237.2	3.97902	3.75218	1.65124	-6.33657	-2.12372	-15.698		237.6	7.56939	4.40996	5.28721	0.556652	-3.41491	-0.274869	2.25624	4.03032		236	2.58222	0.869138	0.645537	-0.715142	-0.256815	-0.451607		236	4.0037	3.4694	3.85138	3.80309	4.77401
237.793	2.78842	0.404757	1.22134	-6.02425	-5.03438	-7.36085		238.194	3.90963	6.88235	1.44186	-0.0690411	-3.89073	1.16597	-0.347624	7.89285		236.59	3.65727	0.636577	0.701972	0.0712713	0.502478	-1.39455		236.59	5.71175	2.37943	2.57319	3.39439	4.70692
238.386	3.58657	-0.396061	1.00735	-5.04733	-4.27744	-12.2476		238.788	4.03062	7.46693	1.48613	-0.139334	-8.58893	2.71697	-0.509269	4.52965		237.18	3.73093	1.73565	0.869761	-0.0295684	0.486668	-2.11161		237.18	4.19509	4.95179	2.2919	4.42804	5.52742
238.979	2.81776	2.12736	0.342506	-4.29474	-6.29735	-13.4695		239.382	9.4879	6.49698	-2.24674	-0.876522	-4.06515	1.82249	2.88231	5.27393		237.77	4.58089	2.05516	1.37108	-0.0176871	0.473526	-2.15835		237.77	5.12028	5.40858	5.78516	5.57065	5.01327
239.572	3.59292	1.64153	2.56003	-3.43319	-7.64965	-12.1376		239.976	6.94809	6.19467	-0.645677	-0.614015	-5.87501	0.81579	2.04922	4.79223		238.36	3.31818	1.92836	1.87253	0.440223	1.46304	-0.868066		238.36	5.48721	7.08298	3.71956	5.37771	5.38664
240.165	4.80078	1.03519	-0.451297	-5.68494	-8.001	-12.6963		240.57	7.30007	5.78215	-2.59965	1.42589	-4.79635	0.474568	2.10247	8.41776		238.95	4.60938	3.13294	1.92963	0.455247	0.45521	-0.351879		238.95	8.6291	4.53045	4.76163	3.73804	5.53639
240.758	2.44115	1.64153	1.86397	-6.05004	-7.01805	-12.0347		241.164	11.4327	4.03714	-3.33096	-2.20133	-3.49592	0.24319	4.59752	3.03928		239.54	4.56552	4.33549	1.65344	0.805136	0.672243	-0.831994		239.54	6.10139	5.52861	4.80018	3.65156	5.79582
241.351	9.40275	1.23816	0.505728	-2.97299	-9.25636	-13.3749		241.758	9.2348	1.1818	-0.617433	-2.0513	-0.751566	4.3438	1.42314	7.32334		240.13	4.74205	4.3137	2.59945	1.71209	1.00302	-0.641737		240.13	5.90395	7.63289	6.39065	5.45156	7.83156
241.944	4.90764	2.04716	-3.85947	-6.00937	-5.60479	-7.16144		242.352	9.81749	1.10496	-5.23693	-4.67965	-3.45225	1.99854	-0.309664	9.60313		240.72	6.47224	4.62305	3.21206	2.17607	1.22531	-0.447763		240.72	8.1478	5.84316	4.97736	5.13796	5.19912
242.537	5.40009	1.2906	0.101596	-4.6037	-8.61889	-8.72765		242.946	5.8474	1.25099	-2.0784	1.24686	-3.04248	1.98511	4.95456	7.76742		241.31	5.53377	3.81899	4.60234	2.86373	1.67244	-0.0278398		241.31	5.94392	7.71486	7.11578	5.15513	5.56514
243.13	5.76879	1.96832	-3.50007	-3.20044	-3.85422	-7.07358		243.54	3.4356	-1.38016	-1.03081	-4.82739	-0.522335	6.97009	2.77125	4.0383		241.9	4.59321	2.79035	4.54799	3.10837	1.45552	1.1736		241.9	6.40331	6.91449	6.36135	7.83635	7.26291
243.723	3.34692	4.96905	-1.77568	-2.79966	-8.7552	-6.86591		244.134	3.13762	-3.34412	0.683553	-0.569156	3.55255	1.17564	5.80696	7.86009		242.49	5.7616	4.09258	4.93786	2.90996	1.3523	2.601		242.49	9.19252	8.77528	6.93617	7.29267	8.62573
244.316	2.24541	2.84819	-1.83648	-3.51251	-3.65516	-5.21578		244.728	6.6201	-2.30761	0.0646149	-0.534062	-2.48455	0.379428	4.95049	5.6771		243.08	6.37217	3.94782	5.21635	3.49071	1.80723	1.58772		243.08	7.64476	8.07486	7.28459	5.74622	8.098
244.909	4.35296	1.16114	-3.23812	-6.45014	-5.33187	-4.12322		245.322	3.43855	-1.04849	3.33453	-1.94441	1.6996	0.35917	6.42392	4.82253		243.67	5.98039	3.80044	5.4945	4.07279	2.82029	1.80043		243.67	7.64881	7.81309	7.07316	8.19695	8.56858
245.502	4.44718	2.68553	-3.20293	-0.612609	1.77025	-0.92158		245.916	3.0374	-2.4557	0.270997	0.421931	0.882724	2.67033	3.78272	2.18514		244.26	6.47506	4.53922	5.88337	4.21175	2.72482	2.35024		244.26	10.4268	9.98985	7.96843	8.53367	7.03743
246.095	4.41678	2.75453	-3.06437	-0.333291	2.09565	-0.722009		246.51	1.19438	-2.19597	0.429505	-1.324	2.39807	3.42395	6.02677	1.32035		244.85	6.18943	4.16409	7.38292	5.01866	3.96524	3.23718		244.85	11.5341	8.60498	7.74808	6.75632	8.72673
246.688	4.81713	1.81241	-4.04477	-2.05668	-0.24456	-2.63564		247.104	-1.42386	-5.60271	-1.30113	-3.84895	2.13445	2.84215	5.71151	0.672476		245.44	7.23451	4.00829	7.99308	5.60461	3.76377	2.90568		245.44	10.6372	10.4361	7.41198	8.86482	9.52534
247.281	2.64804	1.52569	-2.92203	-0.00504424	2.08298	-1.10694		247.698	-4.26182	-6.23154	-4.14321	-4.93078	2.86958	4.2582	5.17016	2.4636		246.03	6.94354	5.84951	6.26935	5.3029	2.89817	3.35577		246.03	9.51396	9.48319	7.96003	8.97023	9.65543
247.874	3.4649	3.00533	-2.91847	-0.622877	-0.921728	0.975162		248.292	1.7916	-8.30475	-2.76346	-1.79179	-0.174415	6.67199	4.62483	2.58248		246.62	5.872	6.13211	6.54501	5.78017	3.03511	2.80968		246.62	11.4974	9.85709	9.83655	11.8502	10.117
248.467	3.37863	0.58448	-0.256442	-2.79911	2.18578	1.83287		248.886	-2.04142	-7.15574	-2.05086	-5.32096	3.44684	5.19457	3.63095	2.25121		247.21	6.57533	6.52265	7.15334	6.92528	3.84124	3.48963		247.21	10.4764	9.00216	8.26366	11.0603	9.68771
249.06	0.389044	-1.73701	-2.26939	-1.31158	4.07217	-0.311614		249.48	-2.87203	0.21542	-4.67215	-2.96282	3.06661	7.3814	4.52176	3.91408		247.8	8.27568	6.90994	7.64985	6.29376	4.64988	3.84009		247.8	10.562	9.91825	8.01902	10.156	10.7009
249.653	0.495963	1.70736	-2.17965	-2.04922	4.29303	2.31945		250.074	-4.36692	-4.52467	-4.40518	-2.71744	2.90703	9.56573	6.0749	3.23763		248.39	8.86183	7.18278	7.92335	6.33002	4.46103	3.63884		248.39	11.4205	14.4941	10.547	11.5816	11.4899
250.246	0.588087	2.02855	0.457108	-1.90096	2.29279	3.2816		250.668	-1.52613	-1.93163	-2.58335	-2.58491	3.30135	3.74748	4.40137	4.77728		248.98	9.3337	7.22997	7.86269	6.58959	4.27467	3.55255		248.98	11.7187	12.3963	9.84735	12.3371	9.2769
250.839	0.44301	0.337484	2.30743	0.0220338	3.40482	1.24147		251.262	-1.01637	-4.22776	-4.65119	-0.565323	-0.083837	5.25988	2.05662	4.08844		249.57	8.35785	7.60697	7.91224	6.07244	4.97969	3.80345		249.57	12.7897	12.1801	10.2534	12.4224	11.1729
251.432	-1.93946	0.522901	1.59341	-0.169174	1.62912	-0.134306		251.856	-6.72655	-3.63535	-4.05323	0.452356	0.306947	8.65841	5.48496	5.94876		250.16	7.82308	7.64701	8.96085	7.55631	6.13162	4.05824		250.16	12.6333	13.1789	11.765	12.9486	10.8446
252.025	-1.22617	-0.415368	1.20384	-2.25241	4.52126	2.15426		252.45	-3.76782	-2.93224	-8.45619	-1.86529	2.36251	8.49854	2.90851	4.35809		250.75	8.06262	7.23891	9.00845	8.26341	6.28601	4.65023		250.75	13.0273	12.1702	12.271	11.6933	12.8474
252.618	0.916022	-2.14416	3.02747	-2.44995	1.63681	0.551569		253.044	-3.69578	-2.89629	-3.52684	-4.8517	2.30499	8.44685	6.10491	8.09407		251.34	9.74306	8.27145	9.05499	8.41591	6.44286	4.69057		251.34	12.6381	12.0428	12.6601	12.7676	13.0703
253.211	1.37581	-1.3303	1.73086	-0.872947	-1.13534	1.83539		253.638	-6.73267	-4.41646	-5.04302	-4.72915	4.35653	7.83657	7.29627	8.48988		251.93	9.30872	8.85564	9.65596	8.56935	6.60215	6.06814		251.93	16.5769	13.9076	12.3766	13.727	12.7354
253.804	0.0419028	-1.19619	4.53611	-0.0770102	0.315957	0.894566		254.232	-2.54521	-1.93726	-5.89371	-1.9422	3.29483	3.44541	3.37136	6.43429		252.52	9.42619	8.43585	8.92241	8.50148	6.31942	6.00519		252.52	16.0655	12.9867	16.4204	14.9047	12.6204
254.397	-2.0859	-2.51978	3.4431	-0.284411	-0.231524	0.0624167		254.826	-4.35566	-2.56988	-6.41231	-1.60204	2.89759	2.27326	6.33006	8.59381		253.11	8.76204	8.78976	9.40984	8.32337	7.48356	5.61282		253.11	14.9929	14.6134	12.2358	15.8562	12.8365
254.99	-2.45223	-1.85678	2.22949	-0.828532	1.00001	0.450023		255.42	-3.27515	-2.53661	-7.15446	-3.48654	3.0536	4.54227	9.83892	7.52385		253.7	9.31616	9.91726	9.34042	9.035	7.98345	6.11327		253.7	16.581	14.7874	15.4894	13.8036	11.4946
255.583	-3.39061	0.0148548	-1.21596	-0.820534	-1.10053	2.27958		256.014	-4.08151	-3.39308	-10.3425	-1.818	3.8739	2.919	7.12002	5.77983		254.29	11.1996	9.59605	8.04742	9.30299	8.2635	5.951		254.29	16.6076	14.953	15.7366	15.1915	11.7059
256.176	-2.34569	-3.68283	1.99552	0.628421	-2.64425	3.88439		256.608	-0.441437	-4.91715	-11.3097	-2.15207	2.80285	2.6256	4.72882	6.3616		254.88	11.0788	9.82602	8.30855	8.46065	9.54595	6.90378		254.88	17.8504	15.888	16.5329	14.5751	11.2482
256.769	-2.31766	-2.28333	-0.469525	4.85162	-0.075585	0.153325		257.202	-3.79942	-4.88665	-8.16747	1.17782	0.507025	4.88418	7.33183	8.1579		255.47	11.3983	9.94041	8.34597	8.61907	9.05299	7.5272		255.47	15.9757	16.1476	17.9892	15.9545	12.3435
257.362	-2.64003	-2.45349	-0.500105	5.07122	0.272157	0.308571		257.796	-3.48882	-2.96835	-10.0269	0.393811	2.65302	4.13911	7.26229	8.50192		256.06	12.0468	9.71691	8.38185	9.22265	9.34017	7.82125		256.06	18.428	14.5096	16.5498	14.7739	11.5474
257.955	-3.64636	-1.19349	0.3481	4.39831	-0.601014	3.01677		258.39	-2.17635	-9.82897	-15.3324	0.718029	6.12963	5.27918	4.52005	9.94906		256.65	12.5797	10.5999	9.19391	8.60469	8.5186	7.34151		256.65	20.2071	16.5293	16.2147	15.2557	11.0821
258.548	-4.1146	0.607612	2.63052	3.61059	-1.91731	4.72234		258.984	2.13795	-9.4686	-8.97314	-1.6274	7.27011	6.85985	6.32723	9.05474		257.24	13.8858	11.1447	9.11542	9.20961	8.81047	8.3102		257.24	19.9795	16.8732	19.3171	15.5107	11.8364
259.141	-4.15607	-1.60591	-0.430741	-0.403094	-2.45448	-0.352521		259.578	-3.21261	-11.6651	-6.83798	-0.531441	5.85214	9.88103	4.68368	10.4855		257.83	14.4095	11.2403	10.2574	9.2596	8.99357	8.17178
259.734	-4.65985	-2.50091	-3.83581	0.468323	2.1208	1.79216		260.172	-1.00587	-12.6407	-7.48259	3.78358	5.76454	6.12041	5.81151	9.57445		258.42	14.7062	12.1087	10.6198	9.08795	8.95676	8.03736
260.327	-4.73726	-2.96644	3.19296	1.22479	2.69746	-0.843655		260.766	-3.79741	-14.3956	-7.79593	2.42867	4.67387	6.13343	5.8217	9.87706		259.01	14.9981	11.6386	11.8693	10.028	9.03336	8.46253
260.92	-8.16627	1.33065	-1.45567	0.755134	-0.280058	3.40669		261.36	-1.03172	-15.3742	-8.22254	-1.92957	2.35784	6.14225	9.38079	6.39316		259.6	16.2851	12.719	11.7835	11.0796	10.2234	8.89171
261.513	-6.28042	-2.16538	-0.337369	-0.607353	-0.700622	-0.0124023		261.954	-7.04217	-13.7989	-8.20695	1.81985	2.14968	5.7023	9.0442	9.34482		260.19	16.1225	12.6831	11.8069	11.0207	10.9712	9.9916
262.106	-6.07991	-3.67692	-1.89672	-2.30717	-1.23088	3.3435		262.548	-6.71769	-15.6697	-6.74923	4.2324	2.38265	10.0357	10.8118	8.84301		260.78	16.6214	13.6417	11.9393	11.0733	11.4991	10.0955
262.699	-8.12049	-2.75971	-2.80051	-3.56659	1.90695	-2.85898		263.142	-7.72499	-16.3201	-4.73837	1.97466	0.945539	6.9202	7.68347	5.332		261.37	17.1151	14.0394	12.403	11.5708	12.0293	10.648
263.292	-7.95793	-1.85838	-3.60442	-2.16345	3.82401	-1.73097		263.736	-7.95299	-14.8612	-5.39668	0.824308	1.28271	4.13341	5.10352	8.92276
263.885	-6.70354	-5.52866	-10.1975	-0.986677	1.74252	-0.939158		264.33	-8.17952	-17.7375	-4.2798	3.55902	2.39406	8.00859	6.73848	6.94847
								264.924	-11.2935	-16.6159	-4.49892	-0.487964	5.16841	0.990081	3.14378	9.29786
								265.518	-12.4061	-15.8297	-3.83192	-0.316742	3.05009	1.1889	4.31928	5.85966
								266.112	-15.184	-14.8235	-3.61221	3.07259	3.92792	-0.83949	2.93152	8.63372
								266.706	-14.6273	-10.0417	0.604553	1.79104	4.80179	-0.317417	1.86924	8.39765
								267.3	-14.2915	-14.04	-0.515043	2.94963	1.22718	-0.24498	4.24344	5.92908

## Sheet: EV3b
	DMSO1						DMSO2											DBZ1								DBZ2
Distance (um)	2h	4h	6h	8h	10h	12h	Distance (um)	2h	4h	6h	8h	10h	12h	14h	16h		Distance (um)	2h	4h	6h	8h	10h	12h		Distance (um)	2h	4h	6h	8h	10h
0.593	-1.39874	-1.18711	-1.05479	-0.702254	-0.560379	-0.686621	0.594	-1.51034	-1.62358	-2.40385	2.10611	1.94617	1.35775	1.96182	1.46841		0.59	1.45669	1.85231	1.80951	1.60923	1.61037	1.69228		0.59	1.45275	1.61446	1.46585	1.22153	1.0422
1.186	-1.30371	-0.848476	-0.0245622	-0.116436	0.0776972	-0.0691761	1.188	-1.42971	-1.56483	-2.141	2.71725	2.24459	1.40173	2.35248	1.6801		1.18	1.32513	2.14716	2.04468	1.61635	1.64507	1.81934		1.18	1.2718	1.59037	1.34699	1.06414	0.879243
1.779	-1.35907	-0.939593	-0.905973	-0.179351	0.103755	-0.106112	1.782	-1.42024	-1.51703	-2.17962	2.70836	2.38793	1.34492	2.21899	1.83676		1.77	1.3137	2.07029	1.99732	1.58377	1.63679	1.81083		1.77	1.23649	1.51048	1.341	1.10361	0.907727
2.372	-1.27736	-0.686969	-0.37355	0.113419	0.42545	0.211058	2.376	-1.31293	-1.47684	-2.13067	3.11592	2.58178	1.23803	2.55504	1.95191		2.36	1.19806	2.31124	2.18605	1.54658	1.65823	1.92242		2.36	1.02813	1.34257	1.23563	1.04733	0.855488
2.965	-1.25004	-0.642322	-0.978526	0.130772	0.480492	0.256918	2.97	-1.30886	-1.48301	-2.14307	3.12921	2.6051	1.10662	2.29666	1.92983		2.95	1.19886	2.16446	2.10534	1.51022	1.64673	1.90909		2.95	1.00307	1.24497	1.23817	1.08692	0.88551
3.558	-1.1002	-0.38123	-0.609059	0.378637	0.719486	0.525983	3.564	-1.19496	-1.47619	-2.08537	-2.86005	2.68034	1.01404	2.71354	1.75165		3.54	1.10792	2.39742	2.29051	1.44852	1.66072	2.02507		3.54	0.808156	0.970208	1.148	1.06152	0.864119
4.151	-1.0152	-0.274743	-0.885193	0.462757	0.817209	0.652375	4.158	-1.23757	-1.49276	-2.05616	-2.84149	2.64729	0.959351	1.83474	1.33245		4.13	1.12607	2.09739	2.14927	1.42226	1.64634	2.00474		4.13	0.806172	0.922901	1.1626	1.0996	0.894848
4.744	-0.814953	-0.0197667	-0.618686	0.679593	1.03072	0.901568	4.752	-1.16273	-1.48279	-1.99351	-2.63458	2.76333	0.944749	-0.00571902	0.921927		4.72	1.06626	2.207	2.32955	1.35596	1.6535	2.13015		4.72	0.659391	0.680764	1.09255	1.08901	0.888696
5.337	-0.700078	0.113193	-0.789179	0.782426	1.17581	1.07625	5.346	-1.25562	-1.48534	-1.96496	-2.63461	2.85143	0.939131	0.506427	0.772833		5.31	1.09859	1.54295	2.04948	1.34746	1.63723	2.09972		5.31	0.679044	0.696083	1.11687	1.12491	0.919879
5.93	-0.479916	0.348841	-0.56417	0.958081	1.37958	1.30659	5.94	-1.21455	-1.46537	-1.92907	-2.49917	3.08041	0.934741	0.109674	0.685866		5.9	1.06604	0.574752	2.07325	1.29074	1.63831	2.23722		5.9	0.584483	0.540672	1.06512	1.12247	0.923217
6.523	-0.361349	0.485181	-0.611472	1.05761	1.5649	1.51353	6.534	-1.28078	-1.46718	-1.92083	-2.51222	-3.02689	0.913014	0.426913	0.709341		6.49	1.10671	0.700455	1.49273	1.29859	1.62223	2.19277		6.49	0.619885	0.586407	1.0945	1.1558	0.955015
7.116	-0.154145	0.686273	-0.360362	1.19897	1.75467	1.73027	7.128	-1.20087	-1.4501	-1.89412	-2.40567	-2.74813	0.881469	0.291845	0.717644		7.08	1.09401	0.249362	0.606494	1.25598	1.61959	2.34466		7.08	0.568207	0.496321	1.05613	1.15807	0.965407
7.709	-0.0572268	0.801117	-0.314873	1.30137	1.96909	1.96491	7.722	-1.20756	-1.45508	-1.86652	-2.3864	-2.55739	0.845428	0.50691	0.772813		7.67	1.13801	0.473604	0.683769	1.27482	1.6067	2.28121		7.67	0.615003	0.552845	1.08668	1.18878	0.998318
8.302	0.113117	0.947778	-0.0461942	1.42927	2.13505	2.1787	8.316	-1.07357	-1.43058	-1.80948	-2.26507	-2.30493	0.82681	0.388467	0.79422		8.26	1.13842	0.288323	0.246771	1.24546	1.60446	2.45013		8.26	0.596212	0.504511	1.05742	1.19402	1.01478
8.895	0.180946	1.01552	0.0359833	1.55025	2.38018	2.44267	8.91	-1.06138	-1.41641	-1.74851	-2.19386	-2.24138	0.83045	0.509091	0.828539		8.85	1.1823	0.47279	0.447701	1.27071	1.59772	2.36122		8.85	0.651828	0.564801	1.08728	1.22244	1.04939
9.488	0.320493	1.09745	0.285661	1.6803	2.52868	2.67015	9.504	-0.901716	-1.35549	-1.6796	-2.05569	-2.31258	0.861175	0.344625	0.803753		9.44	1.1908	0.384537	0.265056	1.25293	1.60078	2.5506		9.44	0.658154	0.544601	1.06503	1.22998	1.07147
10.081	0.384121	1.12063	0.33388	1.82639	2.85875	2.96504	10.098	-0.896523	-1.30987	-1.62305	-1.9496	-3.02909	0.909326	0.404871	0.755937		10.03	1.23246	0.538333	0.438389	1.28223	1.60209	2.42808		10.03	0.720772	0.607032	1.09431	1.25676	1.10822
10.674	0.519336	1.17304	0.489733	1.96076	3.06631	-3.06391	10.692	-0.718515	-1.20744	-1.57902	-1.8115	-3.12272	0.970652	0.256964	0.61437		10.62	1.2456	0.495324	0.350988	1.27535	1.61484	2.64269		10.62	0.74627	0.607719	1.07903	1.26655	1.13559
11.267	0.597498	1.20609	0.346835	2.12748	-2.59104	-2.7497	11.286	-0.701318	-1.1529	-1.5463	-1.69454	3.10457	1.03672	0.326769	0.461683		11.21	1.28387	0.626494	0.498672	1.30809	1.62476	2.4773		11.21	0.814149	0.672364	1.109	1.29237	1.17469
11.86	0.727591	1.28422	0.270807	2.25848	-1.95608	-2.47314	11.88	-0.484924	-1.03793	-1.5136	-1.57796	-2.94486	1.10647	0.252638	0.296581		11.8	1.29941	0.607379	0.45618	1.3123	1.65049	2.7245		11.8	0.853993	0.689627	1.10169	1.30447	1.207
12.453	0.801404	1.36609	-0.0439074	2.43528	-1.20425	-2.165	12.474	-0.435621	-1.02287	-1.46556	-1.48146	-2.93545	1.17772	0.348535	0.232431		12.39	1.33388	0.720399	0.584103	1.3486	1.66873	2.50834		12.39	0.925239	0.756612	1.1338	1.32974	1.24849
13.046	0.902321	1.4804	-0.0443745	2.55214	-0.630981	-1.88548	13.068	-0.184584	-0.949167	-1.40057	-1.42363	-2.87614	1.25277	0.337187	0.216766		12.98	1.35075	0.714166	0.566074	1.36423	1.7097	2.80002		12.98	0.975306	0.787196	1.13551	1.34402	1.28539
13.639	0.953885	1.60516	-0.0965155	2.73292	-0.366617	-1.60625	13.662	-0.122317	-1.02073	-1.31254	-1.40043	3.03	1.33132	0.448809	0.273161		13.57	1.38193	0.811528	0.678186	1.40416	1.73562	2.53096		13.57	1.0479	0.856109	1.17079	1.36879	1.3292
14.232	1.03593	1.73813	0.0324028	2.83812	-0.0422661	-1.34275	14.256	0.1254	-1.01402	-1.21915	-1.43897	2.88124	1.41333	0.469783	0.341893		14.16	1.40039	0.811731	0.674684	1.43112	1.79333	2.8858		14.16	1.10462	0.897054	1.18197	1.38489	1.37026
14.825	1.10755	1.88387	0.0756718	3.0424	0.0916116	-1.10035	14.85	0.160375	-1.09939	-1.11246	-1.48723	2.79608	1.49561	0.570432	0.434756		14.75	1.42982	0.895112	0.773729	1.47431	1.82619	2.57114		14.75	1.17657	0.96693	1.22083	1.40901	1.41613
15.418	1.23059	2.01012	0.203094	-3.10967	0.27697	-0.860401	15.444	0.361574	-1.0462	-1.01941	-1.51654	2.96812	1.57454	0.574547	0.512467		15.34	1.4514	0.89802	0.77963	1.51201	1.90144	3.01373		15.34	1.23686	1.01541	1.2413	1.42655	1.46072
16.011	1.37364	2.15009	0.244274	-2.82284	0.313856	-0.649153	16.038	0.347721	-1.02591	-0.91949	-1.48465	3.12098	1.64607	0.621402	0.588156		15.93	1.48143	0.969134	0.867903	1.55777	1.94025	2.67025		15.93	1.30637	1.08496	1.28355	1.44997	1.50808
16.604	1.5561	2.24278	0.343654	-2.57804	0.394818	-0.431159	16.632	0.504608	-0.868697	-0.844875	-1.40775	-2.91365	1.70701	0.568461	0.640285		16.52	1.50841	0.97322	0.880801	1.60531	2.03309	-3.06618		16.52	1.36774	1.1384	1.3126	1.46879	1.55529
17.197	1.76253	2.35823	0.386935	-2.10868	0.396334	-0.243726	17.226	0.495422	-0.772406	-0.757882	-1.28655	-2.69929	1.75542	0.568442	0.691101		17.11	1.5414	1.03441	0.960525	1.65282	2.07663	2.87679		17.11	1.43339	1.20631	1.35767	1.49166	1.60327
17.79	1.97707	2.41119	0.490641	-1.58692	0.478857	-0.0483962	17.82	0.662768	-0.54824	-0.693063	-1.17396	-2.43364	1.78803	0.522116	0.735217		17.7	1.57589	1.0402	0.979707	1.70926	2.18635	-2.78813		17.7	1.49398	1.2625	1.39418	1.51185	1.65195
18.383	2.21585	2.51887	0.566044	-1.0371	0.545172	0.114043	18.414	0.71351	-0.427961	-0.594364	-1.05192	-2.1899	1.79907	0.564227	0.795307		18.29	1.61347	1.0946	1.05309	1.75776	2.23324	-3.06224		18.29	1.55489	1.32771	1.44123	1.5345	1.69947
18.976	2.41786	2.55009	0.689028	-0.526762	0.680524	0.279604	19.008	0.894432	-0.177341	-0.504448	-1.00707	-1.92039	1.77741	0.59351	0.863236		18.88	1.65666	1.10426	1.07884	1.82221	2.35848	-2.4865		18.88	1.61362	1.38505	1.48393	1.5563	1.74838
19.569	2.63874	2.65943	0.788824	-0.216115	0.808014	0.411398	19.602	0.975494	-0.0678736	-0.359199	-0.990576	-1.66186	1.71482	0.686949	0.947637		19.47	1.69943	1.15547	1.14795	1.87092	2.40742	-2.63512		19.47	1.6696	1.44693	1.53204	1.57913	1.79442
20.162	2.55181	2.48051	0.913887	0.109561	0.971947	0.543516	20.196	1.11936	0.175631	-0.226315	-1.07124	-1.40575	1.62143	0.761899	1.03533		20.06	1.75158	1.17191	1.18106	1.94251	2.54629	-2.2137		20.06	1.72623	1.50449	1.57969	1.60288	1.8425
20.755	0.50757	1.23932	1.01631	0.3304	1.12681	0.647764	20.79	1.15831	0.2615	-0.0364021	-1.10192	-1.15812	1.53725	0.869932	1.12843		20.65	1.79941	1.22317	1.24768	1.99055	2.59629	-2.24719		20.65	1.77788	1.56302	1.62806	1.62639	1.8863
21.348	0.473947	0.620006	1.13019	0.582071	1.29438	0.755297	21.384	1.20971	0.486797	0.100248	-1.10379	-0.948162	1.50264	0.95984	1.21715		21.24	1.86022	1.24899	1.28903	2.06825	2.7463	-1.98174		21.24	1.83299	1.62057	1.67968	1.65259	1.93291
21.941	0.538459	0.574488	1.2288	0.78333	1.45221	0.844447	21.978	1.16503	0.576869	0.262154	-1.00774	-0.749301	1.52737	1.071	1.3035		21.83	1.91271	1.3025	1.35448	2.11457	2.79686	-1.94452		21.83	1.88161	1.67627	1.72784	1.67742	1.97427
22.534	0.671251	0.720697	1.33504	1.00114	1.60484	0.938961	22.572	1.17228	0.798593	0.219778	-0.913599	-0.606485	1.59801	1.17595	1.38296		22.42	1.98172	1.33924	1.40469	2.19723	2.95476	-1.77968		22.42	1.93646	1.73418	1.78285	1.70674	2.01947
23.127	0.740695	0.825669	1.43595	1.18896	1.74561	1.02192	23.166	1.15143	0.922703	0.123215	-0.776189	-0.438688	1.69557	1.29959	1.4578		23.01	2.03849	1.39596	1.46962	2.24075	3.00589	-1.70436		23.01	1.98379	1.78797	1.83073	1.73362	2.059
23.72	0.829739	0.963938	1.54133	1.37398	1.86647	1.11178	23.76	1.21285	1.13045	-0.0746092	-0.710154	-0.27677	1.8036	1.42646	1.52656		23.6	2.11531	1.44393	1.5288	2.32732	-3.11565	-1.59554		23.6	2.03999	1.84695	1.88901	1.76673	2.10368
24.313	0.897446	1.05608	1.64716	1.53617	1.97429	1.20024	24.354	1.25321	1.26516	0.213213	-0.628499	-0.0413484	1.91066	1.5634	1.59014		24.19	2.17612	1.50374	1.593	2.36736	-3.06349	-1.5002		24.19	2.08788	1.89987	1.93683	1.79622	2.14273
24.906	1.00132	1.14483	1.75229	1.68097	2.05604	1.30276	24.948	1.32689	1.41402	0.602469	-0.624265	0.205851	2.01033	1.70291	1.64848		24.78	2.26044	1.56232	1.66058	2.4573	-2.90297	-1.42227		24.78	2.147	1.96066	1.99848	1.83349	2.18842
25.499	1.11101	1.19295	1.86216	1.81119	2.13365	1.41659	25.542	1.36776	1.4979	1.20804	-0.532763	0.498479	2.10263	1.83763	1.70179		25.37	2.32518	1.62439	1.72307	2.49416	-2.84896	-1.31683		25.37	2.19704	2.0136	2.04652	1.86575	2.22876
26.092	1.24607	1.23688	1.96811	1.92307	2.19594	1.54807	26.136	1.41782	1.54148	1.72794	-0.438102	0.783028	2.19156	1.96968	1.75306		25.96	2.41675	1.69241	1.79795	2.58798	-2.69449	-1.25668		25.96	2.26032	2.07676	2.11162	1.9071	2.27705
26.685	1.38125	1.26721	2.08383	2.03747	2.27407	1.69445	26.73	1.4592	1.53504	2.14143	-0.212411	1.07454	2.28307	2.084	1.80467		26.55	2.48545	1.75556	1.8573	2.62339	-2.6375	-1.14682		26.55	2.31363	2.13033	2.15993	1.94181	2.32009
27.278	1.5176	1.31642	2.19254	2.14175	2.35225	1.85179	27.324	1.52546	1.52055	2.4958	0.0107669	1.3456	2.37942	2.19489	1.8633		27.14	2.5841	1.83161	1.93831	2.72277	-2.493	-1.09749		27.14	2.38179	2.19615	2.22825	1.98675	2.37197
27.871	1.642	1.37703	2.31266	2.26171	2.45767	2.01895	27.918	1.61117	1.52568	2.69634	0.341099	1.5973	2.47919	2.28566	1.93129		27.73	2.65704	1.89461	1.99325	2.75979	-2.4316	-0.986469		27.73	2.4389	2.25067	2.2764	2.02332	2.41826
28.464	1.74716	1.4586	2.41774	2.36939	2.56432	2.18506	28.512	1.71256	1.57711	2.83118	0.646886	1.81954	2.57643	2.38148	2.01384		28.32	2.76279	1.97737	2.07983	2.86704	-2.29908	-0.944002		28.32	2.51209	2.31921	2.34726	2.07118	2.47371
29.057	1.83195	1.54869	2.52936	2.49009	2.69474	2.35214	29.106	1.82976	1.66907	2.73261	1.01777	2.00417	2.66545	2.46263	2.10861		28.91	2.84067	2.03915	2.12994	2.9093	-2.2317	-0.833584		28.91	2.57296	2.37474	2.39433	2.10895	2.52278
29.65	1.88799	1.64266	2.61159	2.58218	2.81619	2.50347	29.7	1.93266	1.78234	2.58267	1.3494	2.15483	2.74212	2.5558	2.21741		29.5	2.95383	2.12759	2.22284	3.02636	-2.11102	-0.795576		29.5	2.65076	2.44587	2.46656	2.15905	2.58091
30.243	1.92825	1.73536	2.69061	2.67377	2.95033	2.64333	30.294	2.04199	1.92429	2.43529	1.66439	2.2695	2.80858	2.63394	2.33443		30.09	3.03791	2.18749	2.26917	3.07709	-2.03637	-0.68669		30.09	2.71479	2.50231	2.51115	2.19741	2.6316
30.836	1.95038	1.82117	2.72459	2.71305	3.05932	2.74895	30.888	2.11708	2.05257	2.4443	1.93562	2.37179	2.87105	2.72283	2.46097		30.68	-3.12411	2.28108	2.37085	-3.07865	-1.92601	-0.651754		30.68	2.79632	2.57569	2.58323	2.24909	2.69105
31.429	1.97586	1.90777	2.75157	2.73737	-3.11779	2.8287	31.482	2.20222	2.19832	2.48518	2.13541	2.47009	2.93807	2.79486	2.59053		31.27	-3.032	2.33904	2.41612	-3.0172	-1.84353	-0.545072		31.27	2.86244	2.63265	2.62362	2.2874	2.74199
32.022	1.99954	1.99241	2.7353	2.69862	-3.05679	2.86171	32.076	2.25232	2.30212	2.56679	2.32158	2.58551	3.01397	2.88102	2.72554		31.86	-2.90218	2.4379	2.53064	-2.88054	-1.74153	-0.512705		31.86	2.94635	2.70765	2.69388	2.3399	2.8014
32.615	2.03562	2.08861	2.73109	2.66283	-3.01163	2.87629	32.67	2.32258	2.41266	2.60902	2.44884	2.71205	3.0992	2.95906	2.85976		32.45	-2.79986	2.49469	2.57901	-2.8071	-1.65164	-0.409025		32.45	3.01311	2.76433	2.72825	2.37733	2.85138
33.208	2.06975	2.18796	2.70602	2.60561	-3.01674	2.87018	33.264	2.35528	2.46277	2.64326	2.596	2.85433	-3.09273	3.06082	2.99691		33.04	-2.66106	2.59974	2.71148	-2.66389	-1.55634	-0.379531		33.04	3.09772	2.83986	2.79501	2.42965	2.90963
33.801	2.11142	2.3001	2.70961	2.59651	-3.01787	2.88453	33.858	2.40436	2.52114	2.63787	2.70886	2.99899	-2.99797	-3.12062	3.13138		33.63	-2.5465	2.65707	2.7683	-2.57793	-1.4603	-0.279919		33.63	-3.11984	2.89486	2.82166	2.46519	2.95772
34.394	2.14627	2.40869	2.70028	2.59797	-3.03451	2.90448	34.452	2.40711	2.53122	2.65356	2.85165	-3.13536	-2.90111	-2.99575	-3.01508		34.22	-2.39928	2.76999	2.924	-2.4318	-1.37059	-0.254201		34.22	-3.03642	2.96916	2.88351	2.51619	3.01396
34.987	2.18862	2.52207	2.7193	2.64762	-3.01247	2.94762	35.046	2.42987	2.57633	2.68365	2.97207	-2.99227	-2.80071	-2.87495	-2.88102		34.81	-2.27125	2.83063	2.99589	-2.3334	-1.27017	-0.159885		34.81	-2.97393	3.02026	2.90116	2.54886	3.05944
35.58	2.2301	2.62229	2.73171	2.70191	-2.98928	2.98266	35.64	2.42705	2.60194	2.76274	3.11784	-2.85052	-2.69518	-2.7418	-2.74453		35.4	-2.11746	2.9537	-3.10449	-2.18818	-1.18557	-0.139132		35.4	-2.89378	3.09076	2.95723	2.5976	3.1129
36.173	2.28847	2.72206	2.77936	2.79055	-2.93313	3.02317	36.234	2.47039	2.67284	2.86379	-3.0404	-2.7149	-2.58316	-2.62139	-2.6113		35.99	-1.97626	3.02137	-3.00977	-2.07812	-1.08279	-0.0512725		35.99	-2.83661	3.13476	2.96541	2.62687	-3.12815
36.766	2.35429	2.80715	2.83234	2.8769	-2.88738	3.04637	36.828	2.50993	2.72302	2.99679	-2.90236	-2.57926	-2.4658	-2.49875	-2.47896		36.58	-1.81905	-3.12619	-2.80081	-1.93713	-1.00332	-0.0366444		36.58	-2.76188	-3.08521	3.01588	2.67311	-3.07829
37.359	2.43942	2.89628	2.92263	2.9895	-2.82293	3.07877	37.422	2.59335	2.80162	3.13541	-2.79015	-2.44596	-2.34573	-2.39213	-2.35661		37.17	-1.66691	-3.04706	-2.67655	-1.81694	-0.900322	0.0438528		37.17	-2.71241	-3.05252	3.0156	2.69947	-3.04031
37.952	2.52747	2.97802	3.01704	3.09494	-2.77478	3.11013	38.016	2.65851	2.84372	-2.99655	-2.67691	-2.31063	-2.22744	-2.28496	-2.24678		37.76	-1.51013	-2.89716	-2.45199	-1.68242	-0.826535	0.0513739		37.76	-2.64541	-3.0009	3.06221	2.74413	-2.99487
38.545	2.62465	3.0711	3.13869	-3.06473	-2.71131	-3.11564	38.61	2.74414	2.89993	-2.85384	-2.58894	-2.17643	-2.11573	-2.18769	-2.16127		38.35	-1.35092	-2.80191	-2.29801	-1.55428	-0.725553	0.123859		38.35	-2.60636	-2.98442	3.05649	2.76939	-2.96163
39.138	2.71133	-3.1224	-3.02777	-2.95708	-2.66177	-3.04783	39.204	2.78923	2.91927	-2.71443	-2.49712	-2.04249	-2.01564	-2.08481	-2.10082		38.94	-1.19813	-2.63778	-2.07787	-1.42725	-0.658461	0.123393		38.94	-2.54963	-2.94875	3.10277	2.81461	-2.92093
39.731	2.79407	-3.02283	-2.89491	-2.84397	-2.59729	-2.95501	39.798	2.84035	2.96319	-2.59712	-2.41332	-1.91291	-1.93084	-1.9836	-2.06349		39.53	-1.03641	-2.52243	-1.90408	-1.2937	-0.561817	0.187292		39.53	-2.52433	-2.95273	3.09629	2.84154	-2.89207
40.324	2.85658	-2.93228	-2.77446	-2.76125	-2.546	-2.85745	40.392	2.84948	2.99444	-2.49797	-2.31196	-1.78882	-1.86252	-1.87453	-2.02644		40.12	-0.889968	-2.34699	-1.70657	-1.17425	-0.502818	0.17788		40.12	-2.48091	-2.93549	-3.13649	2.89005	-2.85501
40.917	2.91302	-2.84079	-2.6461	-2.68954	-2.4832	-2.74509	40.986	2.8789	3.06636	-2.43058	-2.20497	-1.67322	-1.80708	-1.76315	-1.96892		40.71	-0.729827	-2.20977	-1.5273	-1.03787	-0.412856	0.232529		40.71	-2.47382	-2.96051	-3.13896	2.92147	-2.82834
41.51	2.95648	-2.767	-2.53658	-2.66419	-2.43436	-2.635	41.58	2.8913	3.13553	-2.38283	-2.08236	-1.56665	-1.75595	-1.64471	-1.87445		41.3	-0.590678	-2.02938	-1.35823	-0.925608	-0.363552	0.213132		41.3	-2.44766	-2.95912	-3.08075	2.97546	-2.79187
42.103	3.0079	-2.69856	-2.42859	-2.65609	-2.37656	-2.51679	42.174	2.94145	-3.04777	-2.35391	-1.95982	-1.46904	-1.69786	-1.5205	-1.74606		41.89	-0.435064	-1.87251	-1.18371	-0.788861	-0.282457	0.257899		41.89	-2.46535	-2.99882	-3.07627	3.01308	-2.7633
42.696	3.06178	-2.64802	-2.35127	-2.68476	-2.33135	-2.40303	42.768	2.9827	-2.96393	-2.32293	-1.83765	-1.37916	-1.62379	-1.3895	-1.59158		42.48	-0.30304	-1.69553	-1.03894	-0.683362	-0.244318	0.227871		42.48	-2.4623	-3.00443	-3.00858	3.07333	-2.723
43.289	3.13283	-2.59642	-2.29299	-2.69803	-2.27746	-2.28378	43.362	3.05234	-2.87049	-2.29263	-1.72857	-1.29467	-1.53007	-1.25007	-1.42314		43.07	-0.153674	-1.52557	-0.873598	-0.548546	-0.173765	0.262697		43.07	-2.51524	-3.04707	-2.997	3.11718	-2.68799
43.882	-3.07334	-2.55049	-2.28972	-2.70957	-2.23235	-2.16909	43.956	3.10172	-2.80834	-2.25987	-1.63475	-1.21476	-1.41834	-1.10739	-1.25171		43.66	-0.0280487	-1.35914	-0.746463	-0.449714	-0.147589	0.222687		43.66	-2.54474	-3.04949	-2.92039	-3.10035	-2.64008
44.475	-2.98157	-2.49138	-2.32885	-2.682	-2.17558	-2.05206	44.55	-3.11774	-2.74741	-2.24564	-1.55945	-1.13785	-1.29354	-0.958941	-1.08398		44.25	0.11427	-1.18462	-0.591407	-0.319047	-0.0881951	0.248802		44.25	-2.64872	-3.08563	-2.90435	-3.05182	-2.59571
45.068	-2.88643	-2.42848	-2.43551	-2.64949	-2.11921	-1.94243	45.144	-3.07854	-2.71457	-2.25696	-1.49821	-1.06527	-1.16173	-0.815996	-0.926189		44.84	0.234337	-1.032	-0.476605	-0.227296	-0.0733992	0.201535		44.84	-2.72255	-3.0802	-2.82129	-2.98293	-2.53878
45.661	-2.78033	-2.35015	-2.54532	-2.59388	-2.04522	-1.83843	45.738	-3.02281	-2.67067	-2.30455	-1.44186	-0.995866	-1.02885	-0.67299	-0.774295		45.43	0.369337	-0.860088	-0.331791	-0.103029	-0.0241221	0.22173		45.43	-2.88688	-3.10785	-2.80669	-2.93239	-2.48495
46.254	-2.67306	-2.26954	-2.64596	-2.5511	-1.96383	-1.75075	46.332	-2.97879	-2.63678	-2.36088	-1.38245	-0.930619	-0.899435	-0.542892	-0.626994		46.02	0.484505	-0.720758	-0.22602	-0.019384	-0.018187	0.171791		46.02	-2.99818	-3.09641	-2.72216	-2.86329	-2.42029
46.847	-2.55889	-2.18123	-2.67529	-2.50412	-1.86551	-1.68339	46.926	-2.90788	-2.58343	-2.3989	-1.31157	-0.866069	-0.776369	-0.412426	-0.473438		46.61	0.612081	-0.55577	-0.091206	0.0960854	0.0238619	0.189695		46.61	3.0997	-3.11894	-2.72177	-2.81412	-2.35936
47.44	-2.44747	-2.09975	-2.66884	-2.47857	-1.76128	-1.64685	47.52	-2.84061	-2.54007	-2.38948	-1.23013	-0.80138	-0.660252	-0.292117	-0.314971		47.2	0.722641	-0.427303	0.00732802	0.16997	0.0251403	0.14203		47.2	3.00272	-3.10586	-2.64795	-2.74834	-2.2903
48.033	-2.33555	-2.02359	-2.60878	-2.44897	-1.65054	-1.64314	48.114	-2.75144	-2.48863	-2.33916	-1.13511	-0.73206	-0.550617	-0.161465	-0.146271		47.79	0.842566	-0.271105	0.132345	0.274063	0.0639227	0.160728		47.79	2.86914	-3.12713	-2.69889	-2.70439	-2.22623
48.626	-2.23191	-1.96437	-2.53433	-2.42791	-1.54203	-1.66635	48.708	-2.67451	-2.45559	-2.25408	-1.03251	-0.658765	-0.44702	-0.0336714	0.0235096		48.38	0.948321	-0.15089	0.224563	0.336001	0.0650831	0.118888		48.38	2.82615	-3.11518	-2.68261	-2.64584	-2.15722
49.219	-2.13372	-1.91536	-2.43251	-2.38702	-1.44095	-1.692	49.302	-2.5915	-2.41865	-2.15188	-0.918255	-0.579875	-0.352193	0.10979	0.196922		48.97	1.06004	-0.00392645	0.340008	0.426094	0.1041	0.139976		48.97	2.76194	-3.13595	-2.95358	-2.61137	-2.09488
49.812	-2.04633	-1.87374	-2.33021	-2.33903	-1.35064	-1.69566	49.896	-2.53308	-2.39073	-2.04063	-0.799788	-0.500045	-0.274024	0.244201	0.365897		49.56	1.16023	0.110078	0.426479	0.473725	0.108357	0.105485		49.56	2.7665	-3.1242	3.01565	-2.56421	-2.0311
50.405	-1.96489	-1.8209	-2.21589	-2.26698	-1.27896	-1.65996	50.49	-2.47882	-2.34501	-1.93299	-0.672019	-0.421053	-0.229875	0.379206	0.537608		50.15	1.26275	0.247998	0.532763	0.547653	0.149441	0.12922		50.15	2.75138	-3.14147	2.28689	-2.5437	-1.97599
50.998	-1.89053	-1.74981	-2.10725	-2.1873	-1.22059	-1.58736	51.084	-2.44942	-2.29169	-1.83577	-0.54649	-0.350339	-0.249787	0.460901	0.708825		50.74	1.35607	0.357165	0.614084	0.579292	0.157929	0.102243		50.74	2.78566	-3.12622	2.01734	-2.51187	-1.9232
51.591	-1.81791	-1.65461	-1.99471	-2.09065	-1.1802	-1.48566	51.678	-2.41689	-2.21449	-1.75807	-0.420078	-0.290417	-0.374785	0.435457	0.886997		51.33	1.44797	0.486464	0.711938	0.636391	0.201134	0.128439		51.33	2.79956	-3.13569	1.87484	-2.5091	-1.88151
52.184	-1.74752	-1.54337	-1.88901	-1.9893	-1.13936	-1.36493	52.272	-2.39452	-2.12753	-1.70317	-0.311413	-0.247332	-0.608033	-0.0281292	1.06636		51.92	1.53266	0.59165	0.788942	0.652456	0.213334	0.108939		51.92	2.85024	-3.11353	1.87614	-2.49482	-1.84598
52.777	-1.67699	-1.42826	-1.78335	-1.87618	-1.09677	-1.23814	52.866	-2.35662	-2.02381	-1.66929	-0.220868	-0.218532	-0.844038	-0.748296	1.24659		52.51	1.61228	0.712811	0.87944	0.694876	0.257656	0.137852		52.51	2.8802	-3.11275	1.89279	-2.51051	-1.82432
53.37	-1.60746	-1.32581	-1.68392	-1.75784	-1.02928	-1.10926	53.46	-2.32044	-1.91545	-1.64383	-0.176326	-0.202982	-0.978429	-0.955672	1.41859		53.1	1.68644	0.814532	0.953192	0.699177	0.272334	0.126389		53.1	2.93898	-3.08269	1.95865	-2.51157	-1.81205
53.963	-1.53793	-1.2641	-1.58894	-1.63089	-0.943913	-0.993142	54.054	-2.26988	-1.80015	-1.60945	-0.179022	-0.19174	-1.01512	-0.903182	1.57913		53.69	1.75227	0.928046	1.0376	0.732267	0.31657	0.159065		53.69	2.97727	-3.07192	2.01512	-2.54053	-1.8157
54.556	-1.46688	-1.26963	-1.50246	-1.49873	-0.825658	-0.884995	54.648	-2.22402	-1.68666	-1.55184	-0.257325	-0.182844	-0.991457	-0.783912	1.72721		54.28	1.81444	1.02662	1.10922	0.731549	0.332604	0.156846		54.28	3.03924	-3.03496	2.10329	-2.54893	-1.82924
55.149	-1.39215	-1.36978	-1.42825	-1.36366	-0.694213	-0.801148	55.242	-2.17056	-1.57701	-1.46635	-0.387979	-0.172227	-0.934464	-0.630014	1.86785		54.87	1.86586	1.13297	1.18875	0.762043	0.37595	0.194829		54.87	3.08145	-3.01583	2.17421	-2.58069	-1.85748
55.742	-1.30964	-1.51869	-1.36607	-1.22607	-0.535986	-0.727308	55.836	-2.12347	-1.47672	-1.35654	-0.575789	-0.164341	-0.859108	-0.477487	2.01169		55.46	1.91582	1.22861	1.25918	0.763232	0.392787	0.203189		55.46	-3.13934	-2.97351	2.27175	-2.58636	-1.89027
56.335	-1.21887	-1.6241	-1.31904	-1.09291	-0.376837	-0.691568	56.43	-2.06917	-1.3896	-1.22916	-0.78306	-0.157743	-0.774098	-0.322201	2.15955		56.05	1.954	1.32826	1.33478	0.796279	0.435073	0.247893		56.05	-3.09565	-2.94754	2.34861	-2.61129	-1.93109
56.928	-1.11696	-1.64172	-1.27536	-0.959052	-0.196684	-0.696633	57.024	-2.01472	-1.31353	-1.09325	-1.00611	-0.153301	-0.684672	-0.186297	2.31		56.64	1.99365	1.42112	1.40467	0.803698	0.452817	0.267661		56.64	-3.0343	-2.90084	2.44984	-2.60827	-1.96624
57.521	-1.00793	-1.58969	-1.23281	-0.834491	-0.0259083	-0.859355	57.618	-1.94721	-1.24662	-0.955851	-1.18168	-0.143147	-0.594438	-0.0603022	2.43752		57.23	2.02213	1.51447	1.47703	0.841362	0.494437	0.319828		57.23	-2.99055	-2.86887	2.52866	-2.62257	-2.00093
58.114	-0.890631	-1.49962	-1.17464	-0.707128	0.165136	-1.27965	58.212	-1.87152	-1.17537	-0.826089	-1.27684	-0.123852	-0.505083	0.0389567	2.51636		57.82	2.05563	1.60458	1.54676	0.856157	0.513662	0.350963		57.82	-2.93123	-2.81824	2.63028	-2.61059	-2.02201
58.707	-0.772628	-1.39656	-1.10964	-0.59136	0.335507	-1.72007	58.806	-1.78082	-1.09521	-0.710025	-1.28183	-0.0897057	-0.416742	0.126594	2.49851		58.41	2.07976	1.69189	1.61631	0.898023	0.555299	0.41044		58.41	-2.88852	-2.78076	2.70861	-2.61534	-2.0383
59.3	-0.65269	-1.29696	-1.03262	-0.468752	0.521082	-1.8484	59.4	-1.68033	-0.994069	-0.616975	-1.22039	-0.0430916	-0.327744	0.194317	2.40291		59	2.11245	1.77906	1.68611	0.919222	0.576714	0.451999		59	-2.8322	-2.72663	2.80821	-2.59683	-2.03942
59.893	-0.539985	-1.21997	-0.976818	-0.361553	0.577162	-1.78418	59.994	-1.56925	-0.877911	-0.551398	-1.11071	0.0156455	-0.235845	0.264958	2.32468		59.59	2.13777	1.86027	1.75311	0.96361	0.619009	0.517805		59.59	-2.79175	-2.68447	2.88399	-2.59441	-2.0359
60.486	-0.430845	-1.17019	-0.956629	-0.243391	-1.60523	-1.63832	60.588	-1.45066	-0.74157	-0.518714	-0.971994	0.081779	-0.138766	0.336759	2.35367		60.18	2.17433	1.94392	1.82299	0.989231	0.643121	0.568146		60.18	-2.7396	-2.6279	2.97939	-2.57147	-2.01963
61.079	-0.333073	-1.15419	-1.05006	-0.148907	-1.74638	-1.45097	61.182	-1.32785	-0.598492	-0.512131	-0.812307	0.154999	-0.0352478	0.430259	2.47006		60.77	2.20487	2.0185	1.88744	1.03397	0.686392	0.638711		60.77	-2.7028	-2.58268	3.05051	-2.56318	-2.00047
61.672	-0.237385	-1.14681	-1.27956	-0.0412453	-1.56366	-1.24233	61.776	-1.20078	-0.443159	-0.519894	-0.64259	0.232229	0.0753356	0.53858	2.64272		61.36	2.24824	2.09759	1.95704	1.06157	0.713269	0.695798		61.36	-2.65606	-2.52562	3.13931	-2.53629	-1.97191
62.265	-0.147767	-1.12985	-1.56126	-0.0106603	-1.3407	-1.02693	62.37	-1.07791	-0.29088	-0.519851	-0.464772	0.313858	0.192912	0.6706	2.8388		61.95	2.28606	2.16453	2.0184	1.10429	0.757351	0.769275		61.95	-2.62406	-2.47994	-3.0799	-2.52182	-1.94207
62.858	-0.0501251	-1.0765	-1.71175	-0.260046	-1.09777	-0.805427	62.964	-0.957863	-0.132053	-0.49951	-0.28593	0.396906	0.317358	0.813539	3.04659		62.54	2.33737	2.2376	2.08671	1.13127	0.786518	0.831002		62.54	-2.58343	-2.4253	-3.00043	-2.49008	-1.90579
63.451	0.0519042	-0.996444	-1.72812	-2.14707	-0.852756	-0.590759	63.558	-0.857351	0.0177004	-0.45162	-0.104996	0.481004	0.448145	0.968524	-3.03147		63.13	2.38298	2.29564	2.14365	1.16974	0.830733	0.905573		63.13	-2.55647	-2.38264	-2.94648	-2.46819	-1.86926
64.044	0.171525	-0.892999	-1.67623	-2.25267	-0.593204	-0.375752	64.152	-0.775062	0.173113	-0.38122	0.0732353	0.563413	0.584445	1.12282	-2.83043		63.72	2.44214	2.3612	2.2088	1.19384	0.861212	0.970039		63.72	-2.52136	-2.3341	-2.87927	-2.43031	-1.82858
64.637	0.302435	-0.803552	-1.59346	-2.11904	-0.340309	-0.175205	64.746	-0.735576	0.318819	-0.292022	0.251586	0.644987	0.724636	1.27499	-2.63972		64.31	2.49512	2.40936	2.25907	1.22662	0.904477	1.04415		64.31	-2.49807	-2.29863	-2.83821	-2.39991	-1.7882
65.23	0.455776	-0.755121	-1.50405	-1.95664	-0.0761114	0.0216644	65.34	-0.7276	0.475839	-0.191488	0.427027	0.725665	0.866587	1.41721	-2.45664		64.9	2.56137	2.46651	2.31827	1.24689	0.934974	1.10984		64.9	-2.46625	-2.26027	-2.78565	-2.35514	-1.74541
65.823	0.624559	-0.852878	-1.41877	-1.77033	0.175101	0.1968	65.934	-0.760529	0.630275	-0.0814937	0.603285	0.808518	1.00772	1.55084	-2.28267		65.49	2.62082	2.50481	2.3588	1.27445	0.976078	1.18232		65.49	-2.44368	-2.23616	-2.75909	-2.31606	-1.70312
66.416	0.818242	-1.18994	-1.33748	-1.5852	0.430879	0.362923	66.528	-0.788211	0.812178	0.0342178	0.778481	0.89447	1.14574	1.67899	-2.11339		66.08	2.69304	2.55399	2.40861	1.29234	1.00535	1.24811		66.08	-2.41181	-2.21133	-2.72141	-2.26473	-1.65976
67.009	1.0306	-1.59065	-1.26196	-1.40739	0.666382	0.503	67.122	-0.808445	1.01668	0.156763	0.956098	0.985028	1.27898	1.80956	-1.94767		66.67	2.75783	2.58409	2.43606	1.31764	1.04338	1.31812		66.67	-2.38655	-2.20096	-2.70764	-2.21796	-1.61691
67.602	1.26806	-1.74465	-1.18241	-1.24597	0.895847	0.639824	67.716	-0.794699	1.30961	0.284326	1.13467	1.07847	1.4069	1.95445	-1.78164		67.26	2.83476	2.62743	2.47318	1.33714	1.07074	1.3832		67.26	-2.35161	-2.18983	-2.68092	-2.16147	-1.57401
68.195	1.52683	-1.73018	-1.10366	-1.1229	1.10059	0.771175	68.31	-0.787289	1.84466	0.418086	1.31655	1.17328	1.52985	2.1183	-1.61397		67.85	2.90373	2.65266	2.48523	1.36492	1.10558	1.45008		67.85	-2.32127	-2.19073	-2.67336	-2.10904	-1.53151
68.788	1.80827	-1.64919	-1.01748	-1.04773	1.29548	0.930428	68.904	-0.79639	3.03768	0.555636	1.50098	1.26613	1.64845	2.31141	-1.44333		68.44	2.98412	2.69359	2.50816	1.39097	1.13135	1.51375		68.44	-2.28178	-2.18747	-2.64935	-2.04967	-1.48969
69.381	2.11195	-1.54435	-0.93528	-1.06904	1.4802	1.11581	69.498	-0.91181	-2.35251	0.696981	1.68979	1.35456	1.76262	2.52935	-1.26973		69.03	3.0562	2.718	2.50567	1.42562	1.164	1.57684		69.03	-2.24583	-2.19077	-2.6383	-1.99431	-1.44804
69.974	2.42975	-1.43609	-0.847644	-1.19836	1.67161	1.33915	70.092	-1.18678	-1.98422	0.839509	1.88655	1.43487	1.87065	2.78454	-1.09469		69.62	3.13897	2.7601	2.51702	1.46187	1.18966	1.63833		69.62	-2.20211	-2.18459	-2.60789	-1.93487	-1.40759
70.567	2.76218	-1.3335	-0.765993	-1.42679	1.87982	1.58653	70.686	-1.58063	-1.74225	0.983415	2.09926	1.50237	1.96878	3.06958	-0.919378		70.21	-3.06991	2.78728	2.50607	1.50568	1.22207	1.69685		70.21	-2.16158	-2.17899	-2.58522	-1.87964	-1.36695
71.16	3.09169	-1.2354	-0.675043	-1.62697	2.10379	1.84838	71.28	-1.82999	-1.56991	1.1276	2.36455	1.54852	2.05067	-2.87989	-0.747043		70.8	-2.98571	2.83328	2.51353	1.55335	1.24981	1.75528		70.8	-2.1151	-2.16046	-2.54284	-1.82304	-1.32777
71.753	-2.86242	-1.14267	-0.58581	-1.72972	2.34919	2.11433	71.874	-1.89768	-1.44373	1.27354	2.84146	1.55957	2.10697	-2.51226	-0.579063		71.39	-2.90998	2.86555	2.50435	1.60635	1.28419	1.80833		71.39	-2.07178	-2.13915	-2.50522	-1.77087	-1.28793
72.346	-2.54969	-1.04738	-0.482089	-1.74967	2.59903	2.36417	72.468	-1.8694	-1.35472	1.4219	-1.88571	1.51639	2.12304	-2.11056	-0.419011		71.98	-2.82524	2.9169	2.51786	1.66468	1.31605	1.86272		71.98	-2.0243	-2.10506	-2.44999	-1.71958	-1.24955
72.939	-2.24837	-0.952197	-0.38126	-1.71052	2.86088	2.59804	73.062	-1.78652	-1.29799	1.57456	-1.04001	1.40429	2.07403	-1.71406	-0.267335		72.57	-2.74896	2.95535	2.5201	1.72552	1.35401	1.90933		72.57	-1.97989	-2.06778	-2.39837	-1.67271	-1.20986
73.532	-1.96791	-0.851006	-0.271067	-1.63667	3.11503	2.79378	73.656	-1.67918	-1.25273	1.73299	-0.746172	1.23825	1.91085	-1.34478	-0.126339		73.16	-2.6648	3.01248	2.547	1.79272	1.39111	1.95868		73.16	-1.93277	-2.02031	-2.33255	-1.62825	-1.17136
74.125	-1.70615	-0.751025	-0.17691	-1.53768	-2.91091	2.96727	74.25	-1.558	-1.2146	1.89907	-0.554887	1.07414	1.53839	-1.01474	0.00593702		73.75	-2.58914	3.05724	2.5657	1.85953	1.43314	1.99793		73.75	-1.88836	-1.97069	-2.27013	-1.58765	-1.13075
74.718	-1.46779	-0.64636	-0.0877302	-1.42183	-2.66791	3.1087	74.844	-1.43236	-1.17147	2.07701	-0.407768	0.957054	0.92523	-0.727918	0.130138		74.34	-2.50705	3.11987	2.60861	1.93358	1.4754	2.04129		74.34	-1.8422	-1.91419	-2.19725	-1.55009	-1.09086
75.311	-1.25476	-0.544339	-0.0330361	-1.29632	-2.42908	-3.03229	75.438	-1.309	-1.1364	2.27288	-0.279725	0.891981	0.410164	-0.473078	0.251327		74.93	-2.43368	-3.1127	2.64414	2.00453	1.52089	2.07228		74.93	-1.79812	-1.85682	-2.12793	-1.51524	-1.04805
75.904	-1.06623	-0.436068	0.00615876	-1.16207	-2.2088	-2.8924	76.032	-1.1896	-1.10755	2.50216	-0.168734	0.861298	0.159892	-0.255204	0.372499		75.52	-2.35562	-3.04538	2.70206	2.08352	1.56731	2.10867		75.52	-1.75286	-1.79562	-2.05181	-1.48329	-1.0055
76.497	-0.90364	-0.328386	0.00595227	-1.02808	-2.00191	-2.73154	76.626	-1.07947	-1.09523	2.78638	-0.0647606	0.852555	0.0784755	-0.0638072	0.498987		76.11	-2.28667	-2.9899	2.75213	2.15702	1.615	2.13053		76.11	-1.70887	-1.73452	-1.97952	-1.45259	-0.959377
77.09	-0.756927	-0.212375	0.00238406	-0.89159	-1.8211	-2.56421	77.22	-0.974264	-1.08236	-3.12082	0.0314955	0.859241	0.0957457	0.0952871	0.632108		76.7	-2.21499	-2.91919	2.82226	2.23932	1.6641	2.15895		76.7	-1.66412	-1.67193	-1.90381	-1.42434	-0.913289
77.683	-0.6238	-0.0986694	-0.0288035	-0.766654	-1.66896	-2.38329	77.814	-0.877665	-1.06201	-2.64333	0.127178	0.882596	0.174448	0.234884	0.77327		77.29	-2.15288	-2.86034	2.88353	2.31406	1.71253	2.17084		77.29	-1.61992	-1.60988	-1.83223	-1.39606	-0.863335
78.276	-0.489518	0.0180581	-0.0560956	-0.652308	-1.55655	-2.20638	78.408	-0.782531	-1.01526	-2.12597	0.220999	0.923079	0.292622	0.356045	0.919475		77.88	-2.08995	-2.78802	2.96245	2.39828	1.76288	2.19031		77.88	-1.57542	-1.5479	-1.76031	-1.36995	-0.813525
78.869	-0.356519	0.122158	-0.124109	-0.575615	-1.48854	-2.0336	79.002	-0.695188	-0.947296	-1.67578	0.317484	0.980914	0.435555	0.474595	1.06727		78.47	-2.03685	-2.72779	3.03134	2.4732	1.8108	2.19165		78.47	-1.53099	-1.48626	-1.69274	-1.34301	-0.759932
79.462	-0.215932	0.217076	-0.201485	-0.54715	-1.45904	-1.8803	79.596	-0.611265	-0.856411	-1.31798	0.414033	1.05276	0.593176	0.592002	1.20997		79.06	-1.98447	-2.65611	3.11554	2.55817	1.86127	2.2016		79.06	-1.48689	-1.4255	-1.62746	-1.31829	-0.706905
80.055	-0.0793562	0.286001	-0.313478	-0.609102	-1.44846	-1.75091	80.19	-0.541608	-0.756863	-1.02812	0.51248	1.1353	0.758215	0.716069	1.34105		79.65	-1.94165	-2.5969	-3.09458	2.63242	1.90788	2.19271		79.65	-1.44261	-1.36438	-1.56659	-1.29228	-0.650458
80.648	0.0564198	0.337887	-0.392147	-0.73733	-1.42605	-1.65533	80.784	-0.481068	-0.648019	-0.782294	0.609126	1.22453	0.92559	0.841699	1.45393		80.24	-1.90023	-2.52839	-3.00841	2.71714	1.95779	2.19369		80.24	-1.3994	-1.30438	-1.51005	-1.26859	-0.595168
81.241	0.173463	0.363235	-0.447975	-0.866637	-1.37619	-1.59124	81.378	-0.434081	-0.540304	-0.564165	0.70419	1.31815	1.09164	0.969612	1.54682		80.83	-1.86723	-2.47278	-2.93433	2.79	2.00273	2.17654		80.83	-1.3559	-1.24311	-1.45757	-1.2431	-0.536947
81.834	0.271229	0.383363	-0.445695	-0.904582	-1.29332	-1.54558	81.972	-0.382208	-0.427698	-0.367131	0.794253	1.41458	1.25386	1.09433	1.62596		81.42	-1.83519	-2.40994	-2.84917	2.87367	2.05186	2.17102		81.42	-1.31414	-1.18304	-1.41068	-1.21967	-0.480494
82.427	0.327036	0.391298	-0.421342	-0.858657	-1.18771	-1.49388	82.566	-0.318832	-0.316475	-0.185288	0.879818	1.51342	1.41037	1.21662	1.70632		82.01	-1.80948	-2.36026	-2.77675	2.9446	2.0952	2.14981		82.01	-1.27196	-1.12093	-1.3669	-1.19359	-0.421588
83.02	0.344974	0.402663	-0.359393	-0.747756	-1.06241	-1.41405	83.16	-0.22627	-0.199025	-0.0174509	0.959398	1.61422	1.55972	1.33502	1.80479		82.6	-1.78331	-2.30505	-2.69508	3.02655	2.1437	2.14241		82.6	-1.232	-1.06031	-1.329	-1.16881	-0.364964
83.613	0.320998	0.387421	-0.289207	-0.606281	-0.93065	-1.29942	83.754	-0.109808	-0.0824937	0.139334	1.035	1.71596	1.70065	1.45195	1.93113		83.19	-1.76079	-2.26276	-2.6265	3.09518	2.18579	2.12303		83.19	-1.19135	-0.997341	-1.29266	-1.14022	-0.306268
84.206	0.299298	0.333944	-0.193931	-0.443381	-0.790343	-1.15102	84.348	0.0325971	0.0380323	0.284606	1.10706	1.81658	1.83198	1.56852	2.08658		83.78	-1.73609	-2.21587	-2.55022	-3.10826	2.234	2.11955		83.78	-1.15314	-0.936613	-1.26165	-1.11199	-0.250215
84.799	0.301001	0.174088	-0.0974814	-0.279446	-0.655123	-0.980518	84.942	0.185629	0.153028	0.419215	1.17797	1.91271	1.95279	1.6866	2.26597		84.37	-1.71237	-2.18089	-2.48704	-3.04218	2.27534	2.10773		84.37	-1.11384	-0.873765	-1.23026	-1.07884	-0.192342
85.392	0.35419	-0.0796117	0.0146895	-0.114641	-0.519446	-0.792233	85.536	0.345777	0.265405	0.54055	1.24828	2.00068	2.0625	1.80781	2.46329		84.96	-1.68516	-2.1413	-2.41751	-2.96505	2.32363	2.11303		84.96	-1.07706	-0.814384	-1.20329	-1.04536	-0.137314
85.985	0.441175	-0.335346	0.118435	0.0357262	-0.399697	-0.600133	86.13	0.495556	0.3652	0.646841	1.31948	2.07686	2.16115	1.93291	2.67176		85.55	-1.65678	-2.1117	-2.36086	-2.90179	2.36461	2.1123		85.55	-1.0388	-0.753615	-1.17418	-1.00634	-0.0806056
86.578	0.561147	-0.447636	0.225554	0.175452	-0.288008	-0.403869	86.724	0.629168	0.455226	0.734276	1.39195	2.14004	2.24948	2.06407	2.88733		86.14	-1.62442	-2.0767	-2.29903	-2.82782	2.41321	2.12864		86.14	-1.00313	-0.697913	-1.14886	-0.966838	-0.0268183
87.171	0.691654	-0.446813	0.312208	0.292875	-0.20192	-0.217459	87.318	0.726367	0.526404	0.802372	1.46694	2.19182	2.32907	2.20116	3.10573		86.73	-1.58939	-2.0492	-2.24974	-2.76798	2.45402	2.13942		86.73	-0.965758	-0.641899	-1.12039	-0.921755	0.0285779
87.764	0.832408	-0.364793	0.39084	0.397313	-0.126366	-0.0344121	87.912	0.779753	0.582833	0.853204	1.54529	2.23805	2.40235	2.34625	-2.95734		87.32	-1.55075	-2.01526	-2.19633	-2.69818	2.50295	2.16618		87.32	-0.931148	-0.592753	-1.0958	-0.87653	0.0810386
88.357	0.966509	-0.247518	0.440798	0.484217	-0.072352	0.133343	88.506	0.772361	0.618621	0.895357	1.62784	2.28585	2.47269	2.49742	-2.73742		87.91	-1.50852	-1.98631	-2.15499	-2.64296	2.54363	2.1864		87.91	-0.89476	-0.544501	-1.06793	-0.826073	0.13503
88.95	1.09218	-0.105075	0.479871	0.570306	-0.0125299	0.303818	89.1	0.717119	0.643632	0.938819	1.71476	2.34196	2.54384	2.65579	-2.51656		88.5	-1.46382	-1.9503	-2.11037	-2.57899	2.59282	2.22101		88.5	-0.861348	-0.504846	-1.04475	-0.776075	0.186041
89.543	1.18892	0.0403764	0.495262	0.655664	0.0461781	0.474116	89.694	0.625632	0.659813	0.992622	1.80521	2.40921	2.61909	2.8178	-2.29469		89.09	-1.41506	-1.91714	-2.07701	-2.53027	2.63343	2.24731		89.09	-0.826085	-0.467064	-1.01875	-0.721332	0.238398
90.136	1.24008	0.18849	0.515091	0.755306	0.129136	0.689284	90.288	0.531611	0.68269	1.05942	1.89808	2.48776	2.69996	2.98452	-2.06789		89.68	-1.36559	-1.87701	-2.04058	-2.47419	2.68294	2.28642		89.68	-0.793819	-0.439046	-0.998425	-0.667663	0.287582
90.729	1.20771	0.326081	0.53602	0.864479	0.21979	1.00541	90.882	0.426226	0.713306	1.13789	1.99138	2.57465	2.78555	-3.13086	-1.83074		90.27	-1.31198	-1.83812	-2.01387	-2.4339	2.72376	2.31534		90.27	-0.759408	-0.41306	-0.975691	-0.609704	0.337706
91.322	1.08662	0.457457	0.58762	0.990225	0.334839	1.83132	91.476	0.317209	0.758173	1.22345	2.08393	2.66637	2.87226	-2.95946	-1.56891		90.86	-1.25998	-1.79306	-1.98329	-2.38723	2.7739	2.35587		90.86	-0.727668	-0.396708	-0.95907	-0.553334	0.384203
91.915	0.940304	0.576217	0.662036	1.12488	0.453857	-2.97648	92.07	0.192341	0.807882	1.31208	2.17376	2.75801	2.95468	-2.78687	-1.25426		91.45	-1.20421	-1.74806	-1.95991	-2.35596	2.81541	2.3848		91.45	-0.69322	-0.381059	-0.939785	-0.493064	0.430928
92.508	0.886759	0.690829	0.77437	1.27226	0.59419	-2.42453	92.664	0.0900042	0.860431	1.4007	2.26021	2.84517	3.0269	-2.60866	-0.833917		92.04	-1.15307	-1.6983	-1.93107	-2.31796	2.86664	2.4248		92.04	-0.660872	-0.373102	-0.926064	-0.434814	0.473254
93.101	0.935712	0.799732	0.909969	1.42875	0.740761	-2.09706	93.258	0.0196462	0.90562	1.48862	2.34133	2.92273	3.085	-2.42562	-0.246253		92.63	-1.09913	-1.64777	-1.90637	-2.29326	2.90937	2.45267		92.63	-0.625225	-0.363012	-0.90864	-0.37304	0.514795
93.694	1.06569	0.911563	1.07415	1.59894	0.916168	-1.82944	93.852	0.00020197	0.945929	1.57679	2.41659	2.98745	3.12966	-2.2306	0.421511		93.22	-1.0538	-1.59434	-1.87481	-2.25981	2.96208	2.49188		93.22	-0.591221	-0.357419	-0.895503	-0.313703	0.55091
94.287	1.23788	1.02472	1.25488	1.78673	1.11478	-1.57659	94.446	0.00817288	0.981487	1.66713	2.484	3.03775	-3.11559	-2.01844	0.972545		93.81	-1.00759	-1.53966	-1.84489	-2.23594	3.00645	2.51939		93.81	-0.553671	-0.34658	-0.877434	-0.251271	0.585096
94.88	1.43639	1.1441	1.45376	1.99666	1.36669	-1.33077	95.04	0.0373165	1.02288	1.76124	2.54381	3.07718	-3.07443	-1.76419	1.37868		94.4	-0.975291	-1.48434	-1.80801	-2.2007	3.06086	2.55917		94.4	-0.517756	-0.337424	-0.862481	-0.191734	0.612829
95.473	1.64383	1.26711	1.66555	2.24044	1.69948	-1.09033	95.634	0.063745	1.07217	1.85924	2.59519	3.11263	-3.0223	-1.38544	1.70087		94.99	-0.945401	-1.42762	-1.77157	-2.17116	3.10711	2.58835		94.99	-0.478591	-0.321214	-0.841924	-0.129612	0.637731
96.066	1.8486	1.39602	1.88912	2.51971	2.19881	-0.852881	96.228	0.0879816	1.13177	1.95971	2.64003	-3.12951	-2.95778	-0.39885	1.97701		95.58	-0.936057	-1.37295	-1.72982	-2.12893	-3.11983	2.63085		95.58	-0.441541	-0.305482	-0.823975	-0.0708844	0.655632
96.659	2.04046	1.52966	2.12762	2.85565	3.01497	-0.62544	96.822	0.103951	1.1933	2.05933	2.67867	-3.07658	-2.8854	0.977327	2.22321		96.17	-0.933419	-1.31712	-1.68862	-2.08985	-3.07152	2.66387		96.17	-0.401938	-0.282663	-0.800435	-0.0101378	0.670602
97.252	2.19857	1.66917	2.37673	-3.04018	-2.44815	-0.406706	97.416	0.129019	1.25047	2.15412	2.71385	-3.00934	-2.81317	1.46192	2.44534		96.76	-0.957192	-1.26648	-1.64509	-2.0389	-3.01332	2.71085		96.76	-0.365149	-0.260601	-0.779439	0.0467015	0.679076
97.845	2.30635	1.81526	2.64966	-2.5857	-1.89812	-0.210582	98.01	0.170048	1.29535	2.23952	2.74649	-2.93091	-2.74955	1.74555	2.63206		97.35	-0.989403	-1.21539	-1.60313	-1.99008	-2.96277	2.74899		97.35	-0.326535	-0.232507	-0.753021	0.104977	0.685806
98.438	2.32065	1.96682	2.93827	-2.10698	-1.53335	-0.0405678	98.604	0.24063	1.33053	2.31266	2.78041	-2.84673	-2.70147	1.97354	2.7335		97.94	-1.04569	-1.17308	-1.56251	-1.93187	-2.90259	2.801		97.94	-0.291236	-0.206072	-0.728902	0.158844	0.687919
99.031	2.23863	2.12463	-3.01669	-1.63591	-1.24804	0.0765839	99.198	0.336847	1.36529	2.37293	2.81789	-2.76516	-2.67284	2.17649	2.27748		98.53	-1.10202	-1.13147	-1.52485	-1.87566	-2.84979	2.84418		98.53	-0.254484	-0.17484	-0.699129	0.213562	0.690723
99.624	2.11364	2.28323	-2.66236	-1.21065	-0.99973	0.125152	99.792	0.458458	1.41566	2.42443	2.86329	-2.69519	-2.66511	2.36663	0.912371		99.12	-1.16603	-1.10234	-1.4921	-1.81331	-2.78785	2.90057		99.12	-0.221037	-0.146038	-0.670901	0.263366	0.691782
100.217	2.07068	2.44218	-2.25721	-0.838448	-0.779775	0.0695648	100.386	0.595927	1.49159	2.47413	2.91745	-2.64783	-2.6789	2.54577	0.866342		99.71	-1.21475	-1.07509	-1.46348	-1.75304	-2.73319	2.94769		99.71	-0.185962	-0.113311	-0.636374	0.313404	0.696439
100.81	2.12797	2.5913	-1.82723	-0.502336	-0.568058	-0.0557541	100.98	0.746002	1.59565	2.53047	2.98117	-2.63284	-2.71504	2.71942	1.01484		100.3	-1.25496	-1.06315	-1.44226	-1.69	-2.67021	3.00703		100.3	-0.153619	-0.0833377	-0.602429	0.357958	0.702251
101.403	2.26627	2.73061	-1.38074	-0.201468	-0.373543	-0.178531	101.574	0.901096	1.72338	2.5985	3.051	-2.65597	-2.77019	2.88739	1.20513		100.89	-1.27392	-1.05302	-1.4251	-1.62904	-2.61463	3.05656		100.89	-0.119044	-0.0498599	-0.561653	0.402036	0.714002
101.996	2.44673	2.84986	-0.944733	0.0858395	-0.180856	-0.218488	102.168	1.05887	1.86751	2.67965	3.12418	-2.70914	-2.83015	3.05453	1.40521		101.48	-1.28139	-1.05811	-1.41548	-1.56852	-2.55185	3.11728		101.48	-0.0863154	-0.0190968	-0.52093	0.43991	0.728965
102.589	2.65937	2.95851	-0.552122	0.353884	-0.00569403	-0.191486	102.762	1.21467	2.02159	2.77083	-3.08748	-2.76925	-2.87111	-3.06477	1.60316		102.07	-1.27131	-1.06195	-1.40767	-1.50992	-2.49675	-3.11549		102.07	-0.0506623	0.0149858	-0.473516	0.476425	0.751029
103.182	2.88339	3.05834	-0.183369	0.618585	0.164251	-0.108651	103.356	1.36726	2.17824	2.86753	-3.01972	-2.80788	-2.87467	-2.90411	1.79217		102.66	-1.25389	-1.07644	-1.40454	-1.45474	-2.43572	-3.05479		102.66	-0.0160352	0.0464881	-0.426474	0.505778	0.777196
103.775	3.12181	-3.10964	0.128467	0.872308	0.308569	0.00169145	103.95	1.51453	2.33362	2.96393	-2.95807	-2.81005	-2.83814	-2.7578	1.96855		103.25	-1.22419	-1.08376	-1.39896	-1.40115	-2.3826	-3.00469		103.25	0.0219601	0.0810955	-0.373738	0.532656	0.810417
104.368	-2.92143	-2.97447	0.42984	1.12567	0.435866	0.140152	104.544	1.6561	2.48146	3.05562	-2.90096	-2.77478	-2.77189	-2.64107	2.13188		103.84	-1.1918	-1.09496	-1.39368	-1.35366	-2.32475	-2.94508		103.84	0.0594221	0.113157	-0.322526	0.551115	0.84758
104.961	-2.67307	-2.80471	0.683492	1.37396	0.517046	0.292999	105.138	1.79189	2.62028	3.1392	-2.84748	-2.71008	-2.6925	-2.59637	2.28433		104.43	-1.15084	-1.09381	-1.38174	-1.30723	-2.27477	-2.89615		104.43	0.100296	0.147985	-0.26729	0.565755	0.890802
105.554	-2.42509	-2.61033	0.950727	1.62442	0.550776	0.465891	105.732	1.92174	2.74452	-3.0688	-2.79502	-2.62554	-2.62012	-2.70193	2.43093		105.02	-1.11061	-1.09219	-1.36698	-1.26906	-2.22092	-2.83836		105.02	0.140736	0.180213	-0.215279	0.570514	0.93704
106.147	-2.17175	-2.38959	1.23685	1.88314	0.490729	0.64869	106.326	2.04671	2.85515	-3.00053	-2.74445	-2.53216	-2.57864	-3.03783	2.57652		105.61	-1.06391	-1.07671	-1.34333	-1.23106	-2.17438	-2.79111		105.61	0.184253	0.214847	-0.161255	0.570179	0.987721
106.74	-1.91923	-2.15658	-2.56166	2.16122	0.35406	0.846015	106.92	2.16595	2.94853	-2.93533	-2.6971	-2.44109	-2.59449	2.90858	2.72516		106.2	-1.02022	-1.06038	-1.31635	-1.20262	-2.1243	-2.73551		106.2	0.227099	0.246879	-0.112342	0.558883	1.04001
107.333	-1.66571	-1.91395	-1.80508	2.50356	0.171696	1.04891	107.514	2.28088	3.03087	-2.86988	-2.65815	-2.36558	-2.68086	2.78761	2.8779		106.79	-0.971133	-1.03148	-1.28026	-1.1728	-2.08039	-2.69004		106.79	0.272386	0.281076	-0.0633816	0.542287	1.0948
107.926	-1.41484	-1.67361	-1.57583	2.9668	0.0625344	1.25997	108.108	2.38969	3.10423	-2.80104	-2.63175	-2.31939	-2.80379	2.81159	3.03435		107.38	-0.926591	-1.00364	-1.24227	-1.15263	-2.0328	-2.63653		107.38	0.316498	0.312818	-0.0211678	0.51555	1.14956
108.519	-1.16926	-1.44252	-1.376	-2.59707	0.0201994	1.47149	108.702	2.49467	-3.10065	-2.72771	-2.62258	-2.31437	-2.89104	2.89688	-3.09099		107.97	-0.877228	-0.965283	-1.19596	-1.12876	-1.98979	-2.59242		107.97	0.362179	0.346612	0.0196504	0.48615	1.20481
109.112	-0.929791	-1.23046	-1.17924	-1.84084	0.046453	1.67851	109.296	2.59373	-3.01172	-2.6491	-2.6295	-2.34995	-2.90434	3.00952	-2.93398		108.56	-0.833513	-0.93031	-1.14997	-1.1135	-1.94279	-2.54032		108.56	0.405959	0.378157	0.0528785	0.451073	1.25846
109.705	-0.703682	-1.05149	-0.987778	-1.30908	0.0895311	1.84531	109.89	2.69051	-2.8977	-2.56575	-2.64736	-2.40535	-2.85263	3.13267	-2.78105		109.15	-0.785289	-0.886475	-1.09658	-1.09187	-1.89869	-2.49652		109.15	0.450255	0.411597	0.0843299	0.419459	1.31082
110.298	-0.489932	-0.914266	-0.789732	-0.945657	0.153642	-0.638591	110.484	2.78129	-2.75648	-2.47802	-2.66454	-2.44739	-2.75779	-3.01937	-2.63536		109.74	-0.743524	-0.847895	-1.04575	-1.07745	-1.85055	-2.4446		109.74	0.491772	0.442827	0.108625	0.389323	1.36041
110.891	-0.301976	-0.836817	-0.59764	-0.669522	0.213765	-0.669324	111.078	2.86718	-2.57074	-2.3873	-2.6715	-2.45512	-2.63696	-2.88174	-2.50185		110.33	-0.697361	-0.801376	-0.988213	-1.05445	-1.80393	-2.39965		110.33	0.532679	0.475518	0.132076	0.369193	1.40758
111.484	-0.140157	-0.809937	-0.401176	-0.426314	0.289162	-0.46343	111.672	2.93257	-2.3121	-2.29485	-2.66157	-2.42592	-2.50056	-2.73483	-2.38663		110.92	-0.658123	-0.761287	-0.935152	-1.03772	-1.75383	-2.34655		110.92	0.569932	0.505673	0.150017	0.356157	1.45164
112.077	-0.0275034	-0.817437	-0.214057	-0.213911	0.367408	-0.250668	112.266	2.9508	-1.76344	-2.20255	-2.63542	-2.36701	-2.35389	-2.5793	-2.29804		111.51	-0.614317	-0.713517	-0.875747	-1.01112	-1.70435	-2.29918		111.51	0.605593	0.536474	0.168829	0.356119	1.49318
112.67	0.0340887	-0.806484	-0.0269943	-0.0109078	0.46408	-0.0296616	112.86	2.78651	-0.0261901	-2.11168	-2.59566	-2.28569	-2.19894	-2.41491	-2.24393		112.1	-0.57745	-0.672743	-0.822336	-0.99068	-1.65259	-2.24404		112.1	0.637011	0.564048	0.184063	0.364778	1.53235
113.263	0.0241767	-0.75692	0.147559	0.173891	0.560905	0.181887	113.454	1.98078	0.708142	-2.02378	-2.54754	-2.18751	-2.03596	-2.24467	-2.22758		112.69	-0.535494	-0.624119	-0.762651	-0.959801	-1.601	-2.19379		112.69	0.666342	0.591198	0.201488	0.385618	1.56999
113.856	-0.0222127	-0.65498	0.318264	0.35468	0.661291	0.390352	114.048	1.25355	1.03018	-1.9404	-2.49445	-2.07616	-1.86467	-2.07086	-2.23969		113.28	-0.500024	-0.582677	-0.710115	-0.935437	-1.54886	-2.13682		113.28	0.691491	0.614309	0.216408	0.413926	1.6068
114.449	-0.0801145	-0.517895	0.475503	0.523015	0.741105	0.582067	114.642	1.13077	1.27256	-1.86503	-2.44002	-1.9554	-1.68501	-1.89752	-2.25881		113.87	-0.458679	-0.533056	-0.651172	-0.900294	-1.4967	-2.08447		113.87	0.714863	0.636024	0.233618	0.451844	1.64345
115.042	-0.0989961	-0.348796	0.628235	0.689063	0.7989	0.75989	115.236	1.17068	1.48758	-1.80396	-2.38576	-1.82937	-1.49733	-1.72811	-2.26303		114.46	-0.423071	-0.490659	-0.60024	-0.871983	-1.44602	-2.02712		114.46	0.734985	0.653188	0.248189	0.495111	1.68063
115.635	-0.0936502	-0.165217	0.770935	0.844786	0.816288	0.909372	115.83	1.26012	1.6865	-1.76782	-2.33388	-1.70319	-1.30229	-1.56722	-2.24379		115.05	-0.38078	-0.439807	-0.542649	-0.832418	-1.39522	-1.97465		115.05	0.754474	0.668545	0.264136	0.545276	1.7183
116.228	-0.0576437	0.0323896	0.912945	0.995681	0.810594	1.02761	116.424	1.37008	1.87323	-1.76957	-2.28571	-1.58228	-1.10039	-1.42019	-2.2045		115.64	-0.343476	-0.396235	-0.493693	-0.799765	-1.34805	-1.91939		115.64	0.772301	0.679594	0.276738	0.598864	1.75672
116.821	-0.0147256	0.230176	1.0519	1.13385	0.794246	1.09489	117.018	1.48834	2.04982	-1.81652	-2.24349	-1.47181	-0.891601	-1.29468	-2.15391		116.23	-0.298922	-0.344085	-0.437745	-0.755231	-1.30064	-1.86955		116.23	0.791	0.689341	0.289742	0.657161	1.79488
117.414	0.050859	0.428899	1.19488	1.26129	0.805163	1.1008	117.612	1.6112	2.21689	-1.89405	-2.20781	-1.37569	-0.674902	-1.20391	-2.09962		116.82	-0.258839	-0.29934	-0.390816	-0.717576	-1.25895	-1.81931		116.82	0.809641	0.695988	0.299192	0.717499	1.8325
118.007	0.130131	0.616147	1.3398	1.37242	0.845958	1.02674	118.206	1.7379	2.37757	-1.96361	-2.17793	-1.29568	-0.447987	-1.17113	-2.04645		117.41	-0.211308	-0.24605	-0.33647	-0.667481	-1.21679	-1.77503		117.41	0.830309	0.702718	0.309039	0.781	1.86771
118.6	0.239225	0.791217	1.48885	1.46905	0.923906	0.897661	118.8	1.86938	2.5335	-1.99165	-2.14954	-1.23133	-0.20674	-1.2396	-1.99575		118	-0.16803	-0.200338	-0.291259	-0.624366	-1.18231	-1.73244		118	0.851911	0.708232	0.316428	0.845688	1.89991
119.193	0.363092	0.941007	1.63929	1.55077	1.02108	0.759129	119.394	2.00763	2.68892	-1.9735	-2.11705	-1.18079	0.0558568	-1.45395	-1.94676		118.59	-0.117449	-0.146233	-0.238103	-0.568533	-1.1469	-1.69595		118.59	0.875913	0.715553	0.325568	0.912503	1.92664
119.786	0.504294	1.06146	1.78854	1.62105	1.13384	0.675313	119.988	2.153	2.84472	-1.92427	-2.07479	-1.14275	0.353133	-1.74883	-1.89711		119.18	-0.0711487	-0.0998948	-0.193937	-0.520067	-1.12077	-1.66247		119.18	0.901039	0.723534	0.334527	0.979995	1.94728
120.379	0.639067	1.13914	1.93447	1.68329	1.24674	0.643059	120.582	2.30581	3.00278	-1.86651	-2.02038	-1.11678	0.714574	-1.94487	-1.84371		119.77	-0.017945	-0.045405	-0.141246	-0.458953	-1.09293	-1.63444		119.77	0.928223	0.734663	0.347284	1.04886	1.95917
120.972	0.759261	1.17379	2.07073	1.73843	1.35546	0.659894	121.176	2.46364	-3.12287	-1.82559	-1.95431	-1.10213	1.21528	-1.99812	-1.78289		120.36	0.0307794	0.00112635	-0.0972309	-0.405874	-1.07529	-1.60964		120.36	0.956159	0.747696	0.362236	1.118	1.96199
121.565	0.831432	1.16959	2.19723	1.78732	1.4485	0.696024	121.77	2.62504	-2.9681	-1.8316	-1.87976	-1.09413	2.00479	-1.95967	-1.71139		120.95	0.0858279	0.0554811	-0.0441882	-0.340517	-1.0546	-1.58879		120.95	0.985438	0.764407	0.3825	1.18781	1.95338
122.158	0.836687	1.15545	2.30512	1.82322	1.51975	0.747918	122.364	2.78687	-2.82269	-1.91447	-1.80034	-1.08311	2.93331	-1.87085	-1.62712		121.54	0.136084	0.10167	0.000506307	-0.284045	-1.04405	-1.57046		121.54	1.01489	0.783422	0.406352	1.25743	1.93365
122.751	0.749938	1.1557	2.39895	1.8429	1.56009	0.797531	122.958	2.94875	-2.69226	-2.07411	-1.7193	-1.05677	-2.71916	-1.75594	-1.52997		122.13	0.191963	0.155253	0.0545024	-0.215868	-1.02841	-1.55417		122.13	1.04495	0.80585	0.435821	1.32694	1.90131
123.344	0.62365	1.19011	2.47055	1.83815	1.56461	0.849572	123.552	3.10987	-2.58574	-2.24202	-1.63842	-1.00605	-2.30829	-1.62828	-1.42165		122.72	0.242685	0.200436	0.100356	-0.157501	-1.02174	-1.53944		122.72	1.07467	0.830301	0.469055	1.39564	1.85757
123.937	0.525749	1.25336	2.53297	1.81677	1.53511	0.897308	124.146	-3.01046	-2.50932	-2.34123	-1.55808	-0.927404	-2.00249	-1.4964	-1.305		123.31	0.298289	0.252492	0.155475	-0.0881091	-1.0074	-1.52513		123.31	1.1044	0.8574	0.507205	1.46336	1.80238
124.53	0.506688	1.33857	2.57958	1.79152	1.48736	0.951417	124.74	-2.84435	-2.46803	-2.35965	-1.47763	-0.821873	-1.7634	-1.36604	-1.18331		123.9	0.348426	0.295927	0.202494	-0.029409	-1.00023	-1.5119		123.9	1.13347	0.885901	0.548514	1.52949	1.73815
125.123	0.539091	1.42883	2.62739	1.78793	1.44656	1.00988	125.334	-2.67192	-2.45674	-2.32176	-1.39611	-0.691962	-1.59419	-1.24151	-1.05974		124.49	0.402798	0.345715	0.258464	0.0396245	-0.982821	-1.49812		124.49	1.16216	0.916155	0.593578	1.59368	1.66693
125.716	0.609692	1.50941	2.66144	1.81665	1.43772	1.07997	125.928	-2.49296	-2.46209	-2.25116	-1.31295	-0.54011	-1.56308	-1.12716	-0.937471		125.08	0.451601	0.386813	0.306275	0.0972449	-0.970945	-1.48547		125.08	1.19003	0.947216	0.640928	1.65544	1.59261
126.309	0.690344	1.55975	2.69334	1.88155	1.46894	1.15527	126.522	-2.30741	-2.46292	-2.16351	-1.22799	-0.367301	-2.06407	-1.02775	-0.819761		125.67	0.504237	0.433925	0.362551	0.164606	-0.946922	-1.47175		125.67	1.21732	0.979354	0.690831	1.71428	1.51934
126.902	0.778542	1.56087	2.69524	1.97181	1.53953	1.23493	127.116	-2.11827	-2.44454	-2.06755	-1.14142	-0.173049	-3.06945	-0.951962	-0.710618		126.26	0.551549	0.472666	0.41062	0.220122	-0.927646	-1.45938		126.26	1.24381	1.01202	0.742173	1.76982	1.4516
127.495	0.862175	1.50737	2.67797	2.08212	1.64093	1.30918	127.71	-1.92887	-2.39973	-1.96796	-1.05304	0.0460569	3.03511	-0.915416	-0.614687		126.85	0.602625	0.517499	0.466617	0.284987	-0.895226	-1.44534		126.85	1.26972	1.04554	0.795007	1.82152	1.39351
128.088	0.947877	1.43141	2.61189	2.19987	1.7639	1.37476	128.304	-1.74537	-2.33045	-1.86676	-0.962382	0.298344	3.08742	-0.952121	-0.537081		127.44	0.649009	0.554884	0.514472	0.337974	-0.867804	-1.43253		127.44	1.29506	1.07978	0.84854	1.8691	1.34782
128.681	1.03473	1.38721	2.52649	2.32541	1.90132	1.42754	128.898	-1.57741	-2.24051	-1.76495	-0.868391	0.604664	-3.08405	-1.1226	-0.481781		128.03	0.699366	0.59895	0.569747	0.400174	-0.826986	-1.41701		128.03	1.32014	1.11509	0.902646	1.9121	1.31631
129.274	1.13303	1.40624	2.41621	2.45011	2.04254	1.47334	129.492	-1.45471	-2.1358	-1.66308	-0.770425	1.01684	-2.94979	-1.4566	-0.450257		128.62	0.745922	0.637093	0.617115	0.4509	-0.79227	-1.40216		128.62	1.34518	1.15162	0.956779	1.95035	1.29923
129.867	1.2434	1.48134	2.33547	2.58119	2.18408	1.52132	130.086	-1.6729	-2.02114	-1.56165	-0.668523	1.64755	-2.8039	-1.77721	-0.440541		129.21	0.796737	0.682799	0.671451	0.51091	-0.744353	-1.38319		129.21	1.37061	1.18966	1.01064	1.98361	1.29611
130.46	1.36915	1.5957	2.28429	2.71183	2.31324	1.5829	130.68	2.52041	-1.90169	-1.46102	-0.564643	2.49419	-2.65004	-1.92245	-0.44985		129.8	0.844675	0.724357	0.718295	0.560214	-0.704226	-1.36415		129.8	1.39683	1.22942	1.06386	2.01184	1.30583
131.053	1.5055	1.73271	2.2893	2.85132	2.42998	1.66331	131.274	2.50806	-1.78149	-1.36102	-0.462891	-3.11628	-2.48933	-1.93195	-0.478305		130.39	0.896989	0.774154	0.771706	0.618936	-0.651328	-1.33958		130.39	1.42426	1.27095	1.11597	2.0352	1.32688
131.646	1.6478	1.87972	2.32558	2.98871	2.52077	1.76007	131.868	2.63134	-1.66384	-1.2608	-0.370909	-2.68692	-2.32202	-1.8686	-0.530128		130.98	0.94718	0.821311	0.818216	0.667944	-0.608322	-1.31457		130.98	1.45331	1.31428	1.16671	2.05375	1.35785
132.239	1.78931	2.03	2.39723	3.12986	2.5941	1.86683	132.462	2.78148	-1.55001	-1.15881	-0.300994	-2.38069	-2.14839	-1.76833	-0.606478		131.57	1.00155	0.876706	0.870921	0.72639	-0.553117	-1.28301		131.57	1.48421	1.35917	1.21552	2.06808	1.39705
132.832	1.92237	2.17557	2.47347	-3.02686	2.64471	1.9716	133.056	2.94182	-1.43883	-1.05336	-0.27378	-2.13484	-1.96941	-1.65005	-0.694338		132.16	1.0543	0.930369	0.917477	0.776232	-0.51024	-1.2513		132.16	1.51713	1.4054	1.26221	2.0783	1.44316
133.425	2.04337	2.31613	2.55866	-2.91265	2.69822	2.06684	133.65	3.10648	-1.32641	-0.943024	-0.323708	-1.92235	-1.78714	-1.52447	-0.766805		132.75	1.11069	0.991445	0.969854	0.835323	-0.455837	-1.21257		132.75	1.55201	1.45245	1.30621	2.08539	1.49469
134.018	2.14764	2.44544	2.62697	-2.83179	2.7566	2.14121	134.244	-3.01313	-1.20706	-0.827176	-0.502931	-1.7299	-1.60514	-1.398	-0.802466		133.34	1.16575	1.05111	1.01697	0.887012	-0.416435	-1.17466		133.34	1.58866	1.49987	1.34743	2.08936	1.55049
134.611	2.2414	2.56697	2.69536	-2.76963	2.84509	2.19724	134.838	-2.8568	-1.07499	-0.705978	-0.839057	-1.54989	-1.42885	-1.27479	-0.798682		133.93	1.22367	1.11671	1.06949	0.947552	-0.36615	-1.12969		133.93	1.6267	1.54703	1.38543	2.09153	1.60942
135.204	2.32826	2.67408	2.7516	-2.72307	2.95172	2.23636	135.432	-2.71485	-0.926082	-0.580153	-1.21591	-1.37777	-1.26613	-1.15808	-0.765996		134.52	1.28042	1.18086	1.11772	1.00204	-0.333473	-1.08695		134.52	1.66558	1.59338	1.42029	2.09171	1.67054
135.797	2.42193	2.77226	2.82608	-2.64539	3.0911	2.27704	136.026	-2.59511	-0.758327	-0.450596	-1.47573	-1.21147	-1.12828	-1.05127	-0.717996		135.11	1.33907	1.24913	1.17083	1.06478	-0.290117	-1.03733		135.11	1.70477	1.63839	1.4518	2.09155	1.73319
136.39	2.52237	2.85437	2.90639	-2.52689	-3.04087	2.32456	136.62	-2.50296	-0.572229	-0.317854	-1.60281	-1.05152	-1.0309	-0.958506	-0.665492		135.7	1.39666	1.31587	1.22071	1.123	-0.266215	-0.99151		135.7	1.74349	1.68153	1.48029	2.09058	1.79659
136.983	2.63386	2.92995	3.01323	-2.34364	-2.86134	2.39019	137.214	-2.43827	-0.369349	-0.181966	-1.63326	-0.901471	-0.992712	-0.884847	-0.614561		136.29	1.45512	1.38486	1.27479	1.18864	-0.230651	-0.938974		136.29	1.78124	1.7226	1.50584	2.09065	1.86075
137.576	2.74079	2.99553	3.11923	-2.11032	-2.67345	2.46406	137.808	-2.38957	-0.153533	-0.0421363	-1.59534	-0.768454	-1.02486	-0.834662	-0.566389		136.88	1.51264	1.45239	1.32672	1.25142	-0.214607	-0.89172		136.88	1.81717	1.76124	1.52898	2.09092	1.92501
138.169	2.83498	3.06809	-3.04645	-1.81961	-2.44736	2.54846	138.402	-2.33873	0.0712633	0.102707	-1.50899	-0.663796	-1.10646	-0.809561	-0.519268		137.47	1.56997	1.52047	1.38205	1.32048	-0.184082	-0.837757		137.47	1.85111	1.79769	1.5501	2.09331	1.99013
138.762	2.88879	-3.13594	-2.94911	-1.47926	-2.18419	2.6292	138.996	-2.26865	0.297997	0.253826	-1.38967	-0.602282	-1.18049	-0.804859	-0.471262		138.06	1.62658	1.5875	1.4364	1.38844	-0.170904	-0.790301		138.06	1.88233	1.83176	1.5698	2.09645	2.05539
139.355	2.89799	-3.03273	-2.85209	-1.08914	-1.78752	2.71353	139.59	-2.17453	0.520222	0.411071	-1.24973	-0.596848	-1.20207	-0.810558	-0.422822		138.65	1.682	1.65358	1.49321	1.46115	-0.139123	-0.735891		138.65	1.91119	1.86415	1.58866	2.1023	2.12232
139.948	2.86814	-2.91063	-2.77789	-0.650241	-1.0821	2.79137	140.184	-2.06026	0.729083	0.57171	-1.09874	-0.642486	-1.16615	-0.814633	-0.376689		139.24	1.7371	1.71941	1.55034	1.53465	-0.121438	-0.688848		139.24	1.93724	1.8947	1.60726	2.10903	2.18986
140.541	2.861	-2.75607	-2.68722	-0.199742	-0.200789	2.87829	140.778	-1.93757	0.920249	0.719003	-0.943938	-0.702864	-1.08702	-0.809086	-0.336256		139.83	1.79014	1.78297	1.60893	1.61097	-0.0816346	-0.634308		139.83	1.96152	1.92437	1.62631	2.11879	2.26024
141.134	2.91114	-2.5756	-2.5975	0.24663	0.341114	2.96333	141.372	-1.82036	1.0929	0.224163	-0.789831	-0.731861	-0.979404	-0.789174	-0.301827		140.42	1.84349	1.84734	1.6693	1.69022	-0.0536859	-0.587577		140.42	1.98385	1.95279	1.64628	2.12951	2.33174
141.727	3.03491	-2.35116	-2.46745	0.634426	0.599396	3.06195	141.966	-1.72868	1.25566	-1.90841	-0.638591	-0.710551	-0.853619	-0.752373	-0.26846		141.01	1.89407	1.90814	1.73001	1.77007	-0.00223808	-0.532522		141.01	2.00579	1.98103	1.66799	2.1438	2.40731
142.32	-3.07438	-2.07464	-2.33652	0.970947	0.781593	-3.13787	142.56	-1.69152	1.4198	-1.76642	-0.489503	-0.646043	-0.71621	-0.695332	-0.226239		141.6	1.94583	1.97094	1.79414	1.85542	0.0375846	-0.485326		141.6	2.02712	2.00834	1.69172	2.15942	2.48424
142.913	-2.85863	-1.69431	-2.17406	1.24027	0.915376	-3.08215	143.154	-1.76477	1.59545	-1.60608	-0.340409	-0.553658	-0.571302	-0.616364	-0.165454		142.19	1.99424	2.02868	1.85731	1.93892	0.100272	-0.428782		142.19	2.0496	2.03586	1.71833	2.17949	2.56662
143.506	-2.62108	-1.11186	1.35027	1.45957	1.04982	2.95995	143.748	-2.05498	1.786	-1.45398	-0.1881	-0.446505	-0.421618	-0.515416	-0.0807175		142.78	2.04484	2.08954	1.92565	2.03109	0.149976	-0.379889		142.78	2.07255	2.06249	1.74772	2.20142	2.65056
144.099	-2.36269	-0.263073	1.41177	1.63362	1.18025	1.41939	144.342	-2.6063	1.98923	-1.31776	-0.0308611	-0.33406	-0.269101	-0.39646	0.0273901		143.37	2.09148	2.14344	1.99143	2.11882	0.220872	-0.320624		143.37	2.09757	2.08959	1.78071	2.22862	2.74209
144.692	-2.09415	0.518794	1.6042	1.77563	1.31791	1.11755	144.936	-3.05629	2.20073	-1.19801	0.131705	-0.221639	-0.115441	-0.265033	0.154799		143.96	2.14137	2.20146	2.06417	2.21915	0.276605	-0.26877		143.96	2.12327	2.11581	1.8166	2.25778	2.83617
145.285	-1.81152	1.03414	1.8073	1.9019	1.45404	1.17413	145.53	3.0138	2.41395	-1.08859	0.296996	-0.111629	0.0374026	-0.129218	0.295679		144.55	2.18657	2.25004	2.1323	2.31226	0.351593	-0.205761		144.55	2.15103	2.14288	1.85611	2.29242	2.94321
145.878	-1.51483	1.41837	2.01031	2.01997	1.58832	1.29746	146.124	2.94277	2.62415	-0.977571	0.461026	-0.0029215	0.18645	0.00345206	0.44456		145.14	2.23606	2.30355	2.20924	2.42278	0.408783	-0.150133		145.14	2.17878	2.16934	1.89781	2.32819	3.05876
146.471	-1.19206	1.74022	2.21916	2.1462	1.71776	1.43221	146.718	2.94186	2.82453	-0.852996	0.616909	0.107555	0.326805	0.124759	0.596394		145.73	2.27988	2.3445	2.27895	2.52313	0.483296	-0.0829975		145.73	2.20785	2.19734	1.94241	2.36879	-3.07387
147.064	-0.805882	2.03028	2.42079	2.27686	1.8416	1.56569	147.312	2.98762	3.01118	-0.706687	0.756559	0.224967	0.450462	0.229844	0.747325		146.32	2.32901	2.39099	2.35939	2.64669	0.536708	-0.0235737		146.32	2.23569	2.22525	1.98775	2.40877	-2.86162
147.657	-0.270423	2.30329	2.62733	2.42366	1.9647	1.68797	147.906	3.05907	-3.10567	-0.536491	0.868486	0.354264	0.545122	0.316855	0.893831		146.91	2.37121	2.421	2.42926	2.75705	0.605283	0.0472158		146.91	2.2639	2.2556	2.03473	2.45223	-2.32907
148.25	0.660232	2.56072	2.82348	2.57403	2.0866	1.79378	148.5	-3.1324	-2.96197	-0.342915	0.940376	0.500782	0.594155	0.391614	1.03268		147.5	2.41966	2.45696	2.51196	2.89752	0.647745	0.109586		147.5	2.28973	2.28645	2.08055	2.4926	-0.837316
148.843	1.63326	2.8103	3.0235	2.73796	2.21442	1.88399	149.094	-3.03049	-2.84428	-0.128124	0.960177	0.669186	0.582705	0.463431	1.15878		148.09	2.4594	2.47156	2.57975	3.02207	0.702073	0.182735		148.09	2.31537	2.32055	2.12658	2.5347	-0.200025
149.436	2.20617	3.04759	-3.07226	2.89749	2.34285	1.9594	149.688	-2.91943	-2.74824	0.107678	0.928635	0.866335	0.516902	0.543389	1.26197		148.68	2.50608	2.49227	2.66271	-3.09859	0.720755	0.24646		148.68	2.33811	2.35545	2.16948	2.57083	0.0522591
150.029	2.59519	-3.00336	-2.88234	3.06259	2.47667	2.03062	150.282	-2.80632	-2.66841	0.365924	0.865699	1.10245	0.439992	0.635899	1.315		149.27	2.54123	2.48578	2.7248	-2.95355	0.74447	0.320052		149.27	2.36093	2.39404	2.2114	2.60684	0.206918
150.622	2.90515	-2.78152	-2.70769	-3.0727	2.60574	2.10214	150.876	-2.69234	-2.59304	0.654215	0.8039	1.39616	0.400858	0.740746	1.22921		149.86	2.58325	2.48535	2.80452	-2.76306	0.711242	0.383034		149.86	2.38126	2.43326	2.24865	2.63385	0.340567
151.215	-3.08366	-2.56222	-2.53492	-2.93186	2.73492	2.18437	151.47	-2.58413	-2.51602	0.989799	0.75078	1.77506	0.410771	0.851481	0.704285		150.45	2.60898	2.4518	2.85418	-2.58923	0.667883	0.454793		150.45	2.40285	2.47609	2.28444	2.65914	0.454028
151.808	-2.80407	-2.3498	-2.3876	-2.82677	2.8539	2.27522	152.064	-2.48193	-2.43239	1.41599	0.675181	2.25901	0.447651	0.961544	-0.0500437		151.04	2.63984	2.42483	2.92332	-2.36763	0.524015	0.514715		151.04	2.42306	2.51884	2.31495	2.67271	0.565096
152.401	-2.5141	-2.13581	-2.26393	-2.74494	2.97205	2.37864	152.658	-2.38786	-2.3454	2.02095	0.469846	2.80249	0.472484	1.06309	-0.261175		151.63	2.64599	2.3617	2.94556	-2.15901	0.362853	0.582303		151.63	2.44606	2.56468	2.34462	2.68382	0.666972
152.994	-2.22148	-1.92209	-2.21808	-2.71853	3.08283	2.4868	153.252	-2.2956	-2.25705	2.82917	-0.0293479	-2.98751	0.426203	1.15192	-0.246233		152.22	2.65205	2.30831	2.98484	-1.91501	0.101881	0.636931		152.22	2.4688	2.60929	2.36954	2.68177	0.768711
153.587	-1.91375	-1.69925	-2.30985	-2.71908	-3.08224	2.60195	153.846	-2.1999	-2.17162	-2.7392	-0.55297	-2.59371	0.225846	1.22522	-0.163527		152.81	2.61832	2.22344	2.93787	-1.67915	-0.0739178	0.698286		152.81	2.49546	2.6562	2.39532	2.67844	0.864383
154.18	-1.59568	-1.45995	-2.66986	-2.78138	-2.96171	2.71574	154.44	-2.09213	-2.08771	-2.25497	-0.73717	-2.28178	-0.117605	1.28385	-0.0612391		153.4	2.57278	2.15515	2.88364	-1.43919	-0.245339	0.745821		153.4	2.52229	2.70054	2.41777	2.66311	0.959665
154.773	-1.26486	-1.18067	-3.02735	-2.88121	-2.82481	2.83255	155.034	-1.97052	-2.00298	-1.90561	-0.734929	-2.02338	-0.369798	1.32664	0.0382857		153.99	2.46512	2.06814	2.6416	-1.20113	-0.298748	0.799509		153.99	2.55335	2.74635	2.44326	2.65047	1.05002
155.366	-0.920875	-0.771909	3.11684	3.10756	-2.68047	2.94579	155.628	-1.83561	-1.91081	-1.62374	-0.650144	-1.80077	-0.444703	1.34979	0.12312		154.58	2.33337	2.00366	2.34479	-0.991701	-0.346449	0.838913		154.58	2.58414	2.78834	2.46689	2.6299	1.13914
155.959	-0.571219	0.0748212	-3.12121	2.56791	-2.5195	3.06243	156.222	-1.69438	-1.80658	-1.37655	-0.526483	-1.60436	-0.415598	1.34318	0.186468		155.17	2.1434	1.93311	1.95435	-0.774259	-0.322279	0.884405		155.17	2.61876	2.83124	2.49536	2.61769	1.22378
156.552	-0.211523	1.28301	-3.02498	2.10092	-2.35459	-3.10654	156.816	-1.55591	-1.68612	-1.14683	-0.378853	-1.43058	-0.341397	1.2992	0.230287		155.76	1.96366	1.88532	1.73374	-0.60189	-0.30805	0.915591		155.76	2.65216	2.8694	2.52277	2.6024	1.30625
157.145	0.144778	1.82531	-2.88658	1.98784	-2.17979	-2.98766	157.41	-1.43331	-1.54847	-0.924469	-0.218639	-1.27923	-0.253716	1.22189	0.263886		156.35	1.79769	1.83837	1.61911	-0.411758	-0.248559	0.953324		156.35	2.68871	2.90842	2.55596	2.5999	1.38442
157.738	0.503939	2.11353	-2.75843	2.0316	-2.00818	-2.87178	158.004	-1.34386	-1.39385	-0.702532	-0.0502716	-1.15148	-0.170216	1.1375	0.301803		156.94	1.68288	1.8109	1.58591	-0.269228	-0.205395	0.977088		156.94	2.72305	2.94231	2.58793	2.59701	1.45957
158.331	0.854032	2.32614	-2.62788	2.15656	-1.83537	-2.75386	158.598	-1.30799	-1.22342	-0.477276	0.117338	-1.04774	-0.100432	1.0667	0.354259		157.53	1.6076	1.78698	1.59331	-0.103394	-0.129634	1.00826		157.53	2.76004	2.97754	2.62574	2.60826	1.53065
158.924	1.20003	2.49425	-2.53354	2.31066	-1.6711	-2.64405	159.192	-1.34442	-1.03975	-0.245941	0.27859	-0.964153	-0.046732	1.0076	0.424943		158.12	1.56819	1.77945	1.62609	0.0182221	-0.0724569	1.02602		158.12	2.79413	3.00771	2.6614	2.61878	1.59813
159.517	1.5355	2.64684	-2.46132	2.48831	-1.51227	-2.53878	159.786	-1.44135	-0.844742	-0.0081367	0.420376	-0.891962	-0.00338926	0.922765	0.510424		158.71	1.55464	1.77629	1.66977	0.164573	0.0105113	1.0523		158.71	2.83081	3.04002	2.70238	2.64224	1.66204
160.11	1.86038	2.77595	-2.4471	2.66536	-1.34807	-2.44936	160.38	-1.54095	-0.642965	0.23645	0.529797	-0.81881	0.0415192	0.774637	0.605305		159.3	1.56008	1.78771	1.72558	0.271619	0.0741695	1.06582		159.3	2.86434	3.06745	2.73972	2.66257	1.72227
160.703	2.1733	2.89697	-2.46617	2.84729	1.88847	-2.37212	160.974	-1.58165	-0.437213	0.486083	0.577582	-0.735022	0.100365	0.559461	0.703054		159.89	1.58007	1.80308	1.77898	0.402203	0.159403	1.08912		159.89	2.90077	3.09776	2.78151	2.69341	1.77993
161.296	2.4664	2.99795	-2.54214	3.01356	2.0307	-2.3191	161.568	-1.5484	-0.234268	0.73912	0.518046	-0.636113	0.179723	0.370887	0.798694		160.48	1.61138	1.83198	1.84221	0.498367	0.225269	1.10042		160.48	2.93407	3.12308	2.81781	2.7177	1.83445
161.889	2.74013	3.09327	-2.6228	-3.11159	2.17171	-2.28657	162.162	-1.4549	-0.0378207	0.991567	0.261056	-0.523616	0.278796	0.270213	0.887458		161.07	1.65095	1.86333	1.89542	0.615439	0.309801	1.12275		161.07	2.97068	-3.13162	2.85752	2.74982	1.88793
162.482	2.97343	-3.10897	-2.72387	-2.98355	2.29459	-2.28907	162.756	-1.31897	0.143268	1.23831	-0.182517	-0.401259	0.391096	0.254788	0.96574		161.66	1.69877	1.90739	1.95968	0.702562	0.37531	1.13391		161.66	3.00412	-3.10875	2.88974	2.7718	1.93931
163.075	-3.12598	-3.02617	-2.78488	-2.87817	2.42293	-2.32006	163.35	-1.15385	0.305166	1.46912	-0.544081	-0.273823	0.506751	0.284027	1.02925		162.25	1.75098	1.95158	2.009	0.807268	0.45733	1.15712		162.25	3.04108	-3.08291	2.92439	2.79932	1.99147
163.668	-3.05234	-2.94847	-2.82744	-2.81832	2.53343	-2.38743	163.944	-0.971204	0.438541	1.66364	-0.706902	-0.144493	0.613206	0.340673	1.07437		162.84	1.81013	2.00775	2.07222	0.886084	0.520979	1.16987		162.84	3.07458	-3.06371	2.94965	2.81363	2.0427
164.261	-3.14148	-2.86248	-2.80682	-2.78981	2.6427	-2.45833	164.538	-0.778459	0.542878	1.76656	-0.758255	-0.0159076	0.695019	0.408514	1.09865		163.43	1.87077	2.06135	2.11699	0.978902	0.599444	1.19519		163.43	3.11156	-3.04193	2.97681	2.8324	2.09633
164.854	2.85903	-2.77677	-2.758	-2.80178	2.73196	-2.51958	165.132	-0.58604	0.613158	1.58153	-0.753233	0.110761	0.733527	0.48954	1.10554		164.02	1.93761	2.12631	2.17925	1.04958	0.660421	1.2105		164.02	-3.1386	-3.02775	2.99334	2.83648	2.14983
165.447	2.64724	-2.68079	-2.66156	-2.81294	2.82211	-2.53299	165.726	-0.400593	0.658001	0.836335	-0.724326	0.233589	0.711033	0.578498	1.10595		164.61	2.00348	2.18596	2.21999	1.13067	0.734757	1.23809		164.61	-3.10221	-3.01098	3.01227	2.84601	2.20683
166.04	2.58612	-2.58137	-2.55572	-2.816	2.90329	-2.51288	166.32	-0.235901	0.679773	0.475405	-0.680174	0.35069	0.626092	0.677203	1.11638		165.2	2.075	2.25658	2.2818	1.19312	0.792598	1.25572		165.2	-3.07016	-3.00209	3.02068	2.8419	2.26392
166.633	2.63411	-2.46815	-2.43157	-2.77644	2.99894	-2.45201	166.914	-0.102035	0.696869	0.464339	-0.625186	0.458877	0.512733	0.775486	1.14905		165.79	2.14331	2.3193	2.31853	1.26241	0.862361	1.28444		165.79	-3.03464	-2.98967	3.03352	2.84653	2.32501
167.226	2.70918	-2.34665	-2.32303	-2.71247	3.09762	-2.38535	167.508	-0.0207577	0.715623	0.518282	-0.55311	0.556312	0.421996	0.866222	1.207		166.38	2.21684	2.39287	2.37947	1.31617	0.916573	1.30261		166.38	-3.00349	-2.98433	3.03761	2.8408	2.38591
167.819	2.80439	-2.21087	-2.22648	-2.61625	-3.07041	-2.32139	168.102	-0.0053844	0.757913	0.494349	-0.46276	0.643232	0.378157	0.928497	1.28375		166.97	2.28519	2.45622	2.41068	1.37302	0.981089	1.32972		166.97	-2.96842	-2.97357	3.04935	2.84797	2.45091
168.412	2.8906	-2.06993	-2.1723	-2.51849	-2.95889	-2.32644	168.696	-0.0702245	0.821939	0.180287	-0.351861	0.725262	0.375277	0.938744	1.36779		167.56	2.35843	2.53056	2.4688	1.41655	1.03077	1.34463		167.56	-2.93743	-2.96828	3.05503	2.84828	2.51512
169.005	2.98668	-1.92641	-2.15216	-2.42145	-2.84649	-2.48898	169.29	-0.183533	0.918044	-0.46108	-0.226493	0.811381	0.399641	0.853372	1.44432		168.15	2.42479	2.5927	2.49142	1.45878	1.0888	1.36513		168.15	-2.9019	-2.95545	3.07149	2.86435	2.5833
169.598	3.07765	-1.79588	-2.17326	-2.3636	-2.75743	-3.01014	169.884	-0.303764	1.0229	-0.722537	-0.090855	0.911469	0.441679	0.653496	1.49738		168.74	2.4959	2.66623	2.54366	1.48814	1.13229	1.36957		168.74	-2.87012	-2.94661	3.08397	2.87538	2.64993
170.191	-3.09945	-1.69423	-2.18934	-2.35887	-2.6886	2.78855	170.478	-0.387539	1.10129	-0.696162	0.046418	1.03078	0.497524	0.407199	1.51243		169.33	2.55877	2.72593	2.55388	1.51071	1.18176	1.37466		169.33	-2.83336	-2.92887	3.10891	2.90283	2.72025
170.784	-2.99638	-1.65215	-2.18374	-2.4493	-2.65916	2.61039	171.072	-0.441462	-0.497627	-0.560466	0.181853	1.16982	0.565958	0.252247	1.48497		169.92	2.62646	2.79764	2.59694	1.51784	1.21636	1.35483		169.92	-2.80025	-2.91448	3.13042	2.92515	2.78812
171.377	-2.88297	-1.7038	-2.12483	-2.59266	-2.65055	2.607	171.666	-0.466376	-1.34632	-0.378711	0.310592	1.32476	0.645467	0.208242	1.4311		170.51	2.68489	2.85419	2.59111	1.51211	1.25418	1.3288		170.51	-2.76205	-2.89096	-3.11882	2.96295	2.85925
171.97	-2.78031	-1.85454	-2.02955	-2.72732	-2.66038	2.65554	172.26	-0.477892	-1.21861	-0.172664	0.434536	1.49042	0.732548	0.246269	1.38379		171.1	2.74847	2.92358	2.62205	1.48516	1.27587	1.25868		171.1	-2.7277	-2.87104	-3.0892	2.99431	2.92687
172.563	-2.67703	-2.01214	-1.89633	-2.77232	-2.65403	2.74149	172.854	-0.471173	-1.03158	0.0443525	0.554691	1.66136	0.822252	0.328606	1.36804		171.69	2.80207	2.9767	2.59693	1.44342	1.2978	1.17785		171.69	-2.68843	-2.84253	-3.04837	3.03953	2.99719
173.156	-2.59193	-2.08637	-1.74557	-2.75897	-2.63419	2.83925	173.448	-0.453274	-0.830914	0.266035	0.676792	1.83287	0.909611	0.440629	1.38792		172.28	2.86131	3.0436	2.61247	1.37682	1.30114	1.02432		172.28	-2.65329	-2.81833	-3.01364	3.07647	3.06281
173.749	-2.51134	-2.06613	-1.58323	-2.69523	-2.5869	2.95839	174.042	-0.415957	-0.618135	0.485214	0.802892	2.00131	0.991705	0.567031	1.4339		172.87	2.9101	3.09324	2.56418	1.30941	1.30237	0.886715		172.87	-2.61341	-2.78633	-2.96943	3.12553	3.13046
174.342	-2.44895	-1.99258	-1.42435	-2.6221	-2.53188	3.08456	174.636	-0.363904	-0.405645	0.697644	0.936683	2.16326	1.06888	0.7037	1.49447		173.46	2.96507	-3.12559	2.55902	1.22678	1.28172	0.679598		173.46	-2.57782	-2.75932	-2.93343	-3.11891	-3.091
174.935	-2.38579	-1.88901	-1.289	-2.53838	-2.46528	-3.05876	175.23	-0.290273	-0.188699	0.897644	1.07786	2.31622	1.14446	0.841898	1.56061		174.05	3.00927	-3.07949	2.48296	1.17203	1.25959	0.563651		174.05	-2.53757	-2.7252	-2.88972	-3.06967	-3.02785
175.528	-2.32677	-1.77736	-1.20242	-2.46645	-2.40653	-2.91997	175.824	-0.201366	0.0221985	1.08206	1.22806	2.45682	1.22205	0.978609	1.62709		174.64	3.06017	-3.01785	2.45094	1.11677	1.21384	0.41072		174.64	-2.50167	-2.69653	-2.85631	-3.03277	-2.97171
176.121	-2.24695	-1.66512	-1.23945	-2.39625	-2.35107	-2.77893	176.418	-0.0941555	0.231799	1.24825	1.38718	2.58703	1.30204	1.10627	1.69141		175.23	3.10005	-2.97567	2.34865	1.10376	1.17425	0.36973		175.23	-2.46118	-2.6612	-2.81657	-2.9867	-2.91447
176.714	-2.14731	-1.5592	-1.48799	-2.33826	-2.31386	-2.64927	177.012	0.0228402	0.430167	1.39789	1.55713	2.72177	1.37878	1.22116	1.75154		175.82	-3.136	-2.91732	2.29321	1.09383	1.11458	0.294842		175.82	-2.42515	-2.63151	-2.7888	-2.95483	-2.86493
177.307	-2.01148	-1.46125	-1.88306	-2.27756	-2.28649	-2.5272	177.606	0.15057	0.621383	1.53594	1.73951	2.93383	1.43907	1.3172	1.80378		176.41	-3.09992	-2.88005	2.18546	1.12086	1.07547	0.305854		176.41	-2.38484	-2.59541	-2.75535	-2.91461	-2.8141
177.9	-1.84775	-1.37071	-2.12117	-2.21947	-2.27721	-2.42195	178.2	0.281062	0.796905	1.67058	1.9364	-2.83318	1.46113	1.39256	1.84043		177	-3.0559	-2.82631	2.12951	1.14908	1.0237	0.279669		177	-2.34942	-2.56492	-2.7348	-2.88997	-2.77111
178.493	-1.65452	-1.28834	-2.16782	-2.15177	-2.27091	-2.32618	178.794	0.416139	0.961016	1.80943	2.152	-1.87411	1.41746	1.44626	1.85083		177.59	-3.02262	-2.7959	2.04757	1.20351	1.00401	0.315772		177.59	-2.31044	-2.5281	-2.70822	-2.85696	-2.72605
179.086	-1.44148	-1.21062	-2.14504	-2.08129	-2.27015	-2.24422	179.388	0.55071	1.10904	1.95639	2.39042	-1.27579	1.29577	1.48152	1.82563		178.18	-2.98048	-2.74908	2.015	1.25801	0.976358	0.314723		178.18	-2.27712	-2.49664	-2.69463	-2.84008	-2.68845
179.679	-1.21791	-1.14096	-2.08094	-2.00146	-2.25865	-2.16798	179.982	0.688659	1.24795	2.11172	2.66527	-0.949935	1.1407	1.50197	1.76986		178.77	-2.94838	-2.72872	1.97107	1.32916	0.982578	0.360933		178.77	-2.24126	-2.45882	-2.67385	-2.81376	-2.64761
180.272	-0.990122	-1.07626	-2.01435	-1.91898	-2.24101	-2.10358	180.576	0.827816	1.38002	2.27213	2.99215	-0.698236	1.03246	1.5124	1.71069		179.36	-2.90637	-2.6922	1.96654	1.40079	0.981561	0.372126		179.36	-2.21205	-2.42591	-2.66563	-2.80314	-2.61371
180.865	-0.793217	-1.02636	-1.93822	-1.82929	-2.2061	-2.04937	181.17	0.972575	1.51529	2.4358	-2.88079	-0.469695	1.00206	1.51757	1.68318		179.95	-2.87349	-2.68615	1.95312	1.48152	1.00975	0.421285		179.95	-2.18133	-2.38652	-2.64889	-2.78119	-2.57554
181.458	-0.679116	-0.993305	-1.86602	-1.73547	-2.16055	-2.01769	181.764	1.12153	1.66079	2.60177	-2.39771	-0.249619	1.03152	1.525	1.70362		180.54	-2.82982	-2.66386	1.96978	1.5641	1.03028	0.438664		180.54	-2.15806	-2.35143	-2.64438	-2.77395	-2.54429
182.051	-1.21892	-0.99811	-1.78934	-1.63391	-2.0965	-2.01119	182.358	1.27695	1.82284	2.77491	-1.91823	-0.0359288	1.09524	1.54379	1.76751		181.13	-2.79452	-2.67633	1.97589	1.64971	1.07365	0.488187		181.13	-2.13386	-2.30977	-2.63045	-2.75346	-2.50857
182.644	-2.32906	-1.04637	-1.71403	-1.52512	-2.01998	-2.03862	182.952	1.43661	2.0072	2.96027	-1.53549	0.173082	1.17519	1.58252	1.86148		181.72	-2.74802	-2.67077	2.00666	1.73895	1.10947	0.509843		181.72	-2.11735	-2.27177	-2.62887	-2.74694	-2.48099
183.237	-2.3283	-1.1438	-1.63427	-1.4092	-1.92693	-2.08576	183.546	1.59964	2.21163	-3.11836	-1.2499	0.376486	1.26196	1.64543	1.97267		182.31	-2.70946	-2.70276	2.02523	1.82611	1.1622	0.559823		182.31	-2.09961	-2.22729	-2.61733	-2.72604	-2.45008
183.83	-2.16715	-1.24391	-1.54979	-1.28639	-1.82406	-2.13786	184.14	1.76321	2.44173	-2.89353	-1.02341	0.574582	1.35254	1.73173	2.09077		182.9	-2.65988	-2.71144	2.06624	1.91878	1.20829	0.586164		182.9	-2.08894	-2.18601	-2.61821	-2.71919	-2.43035
184.423	-1.95857	-1.3004	-1.45707	-1.16201	-1.71265	-2.16543	184.734	1.92339	2.6886	-2.64882	-0.827061	0.765107	1.44773	1.83823	2.20973		183.49	-2.61817	-2.7567	2.09403	2.00481	1.26627	0.637964		183.49	-2.07581	-2.13868	-2.60836	-2.69788	-2.41016
185.016	-1.76005	-1.28671	-1.35245	-1.03571	-1.60008	-2.16486	185.328	2.07732	2.96283	-2.38981	-0.640206	0.945201	1.54909	1.95932	2.32621		184.08	-2.56605	-2.77005	2.14374	2.09813	1.31918	0.670295		184.08	-2.06833	-2.09433	-2.61019	-2.69145	-2.40648
185.609	-1.58244	-1.21664	-1.23838	-0.91747	-1.49146	-2.13128	185.922	2.21791	-3.03089	-2.12134	-0.457523	1.10798	1.65646	2.09209	2.44081		184.67	-2.52194	-2.81567	2.17923	2.18044	1.37976	0.725477		184.67	-2.05659	-2.04481	-2.59975	-2.67104	-2.40681
186.202	-1.45764	-1.10527	-1.11103	-0.80461	-1.39182	-2.07922	186.516	2.34304	-2.70629	-1.84973	-0.273264	1.24343	1.76661	2.23187	2.5548		185.26	-2.46831	-2.82181	2.23648	2.27158	1.43731	0.765036		185.26	-2.04882	-1.99832	-2.59921	-2.66651	-2.43109
186.795	-1.4343	-0.973867	-0.979954	-0.710277	-1.30543	-2.01222	187.11	2.4438	-2.35737	-1.57912	-0.0901011	1.33612	1.87306	2.37965	2.67066		185.85	-2.42291	-2.8564	2.27799	2.34721	1.49901	0.82472		185.85	-2.03512	-1.94795	-2.58447	-2.64828	-2.46355
187.388	-1.56267	-0.830605	-0.840073	-0.625921	-1.22942	-1.94244	187.704	2.52339	-1.95899	-1.31265	0.0933258	1.36953	1.96623	2.53329	2.78747		186.44	-2.36902	-2.84913	2.34081	2.43283	1.56009	0.872168		186.44	-2.02398	-1.90088	-2.57754	-2.64632	-2.52598
187.981	-1.78123	-0.690779	-0.706314	-0.563896	-1.16245	-1.87105	188.298	2.57889	-1.52551	-1.05158	0.272442	1.33919	2.03352	2.69877	2.90271		187.03	-2.32358	-2.86947	2.3858	2.49798	1.62234	0.936757		187.03	-2.00594	-1.85156	-2.55522	-2.63006	-2.59348
188.574	-1.89213	-0.554756	-0.570271	-0.504931	-1.09471	-1.80399	188.892	2.62801	-1.07786	-0.79518	0.446591	1.27669	2.06018	2.87701	3.00766		187.62	-2.27077	-2.85019	2.45137	2.57375	1.68664	0.99201		187.62	-1.98959	-1.80598	-2.53926	-2.62926	-2.68601
189.167	-1.83433	-0.433203	-0.450686	-0.460463	-1.027	-1.73975	189.486	2.67567	-0.648265	-0.542712	0.609998	1.23813	2.0334	3.07999	3.09002		188.21	-2.22669	-2.85986	2.49688	2.62327	1.74949	1.06115		188.21	-1.96622	-1.75998	-2.50809	-2.61253	-2.76639
189.76	-1.67519	-0.318795	-0.333779	-0.407422	-0.954094	-1.68024	190.08	2.74089	-0.283954	-0.292096	0.760275	1.25604	1.95357	-2.96971	3.1268		188.8	-2.17646	-2.83398	2.56232	2.68341	1.8172	1.12342		188.8	-1.94422	-1.71826	-2.48281	-2.60931	-2.85513
190.353	-1.45025	-0.217172	-0.240209	-0.371571	-0.88618	-1.62412	190.674	2.81461	0.0488475	-0.0434931	0.891739	1.32605	1.84605	-2.68329	3.08841		189.39	-2.13524	-2.83895	2.60592	2.71072	1.88098	1.19614		189.39	-1.91581	-1.67802	-2.44358	-2.58814	-2.91452
190.946	-1.18132	-0.115396	-0.148267	-0.340746	-0.821171	-1.57229	191.268	2.90151	0.336945	0.203608	1.00385	1.43091	1.75024	-2.3242	2.94696		189.98	-2.08913	-2.812	2.66933	2.74845	1.95238	1.26411		189.98	-1.88885	-1.64251	-2.41031	-2.57826	-2.97247
191.539	-0.885643	-0.0186942	-0.0797673	-0.368528	-0.770625	-1.52448	191.862	2.97733	0.623249	0.446701	1.09733	1.55382	1.69004	-1.85459	2.73874		190.57	-2.05224	-2.81698	2.71014	2.74721	2.0173	1.33905		190.57	-1.85666	-1.61028	-2.36483	-2.54925	-2.99904
192.132	-0.555973	0.0845835	-0.00633565	-0.449532	-0.725303	-1.47951	192.456	3.04149	0.895027	0.684001	1.18041	1.68218	1.6664	-1.27697	2.56338		191.16	-2.01154	-2.79196	2.7714	2.75798	2.09238	1.4112		191.16	-1.82632	-1.58301	-2.32539	-2.53018	-3.02521
192.725	-0.212892	0.18523	0.0432566	-0.623035	-0.690576	-1.43531	193.05	3.06557	1.1735	0.911016	1.26173	1.80657	1.67025	-0.682846	2.47642		191.75	-1.97999	-2.79795	2.81055	2.7283	2.15823	1.48694		191.75	-1.79242	-1.56033	-2.27541	-2.49244	-3.02584
193.318	0.165109	0.292415	0.0972505	-0.782712	-0.649614	-1.38651	193.644	3.0627	1.44953	1.12391	1.34945	1.91956	1.69325	-0.171122	2.45789		192.34	-1.94525	-2.77372	2.87141	2.71762	2.23659	1.56184		192.34	-1.76105	-1.54236	-2.2313	-2.46474	-3.02972
193.911	0.551495	0.395529	0.111458	-0.892174	-0.607702	-1.32948	194.238	3.02744	1.72869	1.31675	1.44433	2.01565	1.73108	0.23975	2.47933		192.93	-1.91903	-2.77727	2.91154	2.67433	2.30274	1.63721		192.93	-1.72817	-1.52946	-2.17813	-2.42053	-3.01388
194.504	0.968455	0.503878	0.112121	-0.912647	-0.549932	-1.25817	194.832	3.00837	2.01158	1.48403	1.54231	2.09026	1.78304	0.585303	2.5193		193.52	-1.88952	-2.74915	2.97462	2.66159	2.38359	1.71377		193.52	-1.69875	-1.52027	-2.13042	-2.38799	-3.00391
195.097	1.38608	0.607182	0.0391591	-0.905396	-0.487093	-1.17236	195.426	3.00803	2.29317	1.61968	1.63521	2.14218	1.8503	0.883899	2.57015		194.11	-1.86723	-2.74447	3.01844	2.62871	2.44911	1.78801		194.11	-1.67008	-1.51547	-2.07507	-2.34243	-2.97826
195.69	1.8001	0.714115	-0.0607497	-0.88039	-0.407372	-1.069	196.02	3.05433	2.58871	1.71927	1.71455	2.17394	1.93405	1.15265	2.6286		194.7	-1.84095	-2.70745	3.08573	2.63347	2.53151	1.86561		194.7	-1.64592	-1.51254	-2.02468	-2.31162	-2.95994
196.283	2.19143	0.813397	-0.218679	-0.892776	-0.326397	-0.95279	196.614	3.12252	2.8876	1.78187	1.77508	2.19605	2.0343	1.39569	2.69814		195.29	-1.82028	-2.69029	3.13469	2.62506	2.59535	1.93842		195.29	-1.62465	-1.51219	-1.96824	-2.27229	-2.9287
196.876	2.52545	0.911365	-0.327203	-0.933681	-0.235139	-0.822651	197.208	-3.05758	-3.04333	1.81097	1.81683	2.22294	2.14979	1.61739	2.78005		195.88	-1.79502	-2.64218	-3.07655	2.65313	2.67826	2.01689		195.88	-1.60863	-1.51132	-1.91638	-2.25241	-2.90569
197.469	2.82951	0.995265	-0.405299	-1.01536	-0.155234	-0.686597	197.802	-2.94406	-2.59322	1.81568	1.84793	2.26947	2.27809	1.81895	2.87699		196.47	-1.77426	-2.61198	-3.02266	2.66848	2.73924	2.08836		196.47	-1.59684	-1.51074	-1.86037	-2.22915	-2.87182
198.062	3.07331	1.06858	-0.398401	-1.07363	-0.0794437	-0.543602	198.396	-2.80471	-1.59414	1.80668	1.87798	2.34202	2.41626	2.00098	2.9865		197.06	-1.74948	-2.5541	-2.94707	2.71556	2.82146	2.16779		197.06	-1.59018	-1.50733	-1.80875	-2.23152	-2.84693
198.655	-2.96118	1.11585	-0.359743	-1.09141	-0.0324128	-0.403956	198.99	-2.65971	-0.196432	1.79675	1.91538	2.44054	2.56088	2.16627	3.10688		197.65	-1.72951	-2.51354	-2.8897	2.7479	2.87803	2.23819		197.65	-1.58742	-1.50246	-1.75521	-2.23468	-2.81291
199.248	-2.73408	1.13633	-0.263834	-1.04648	0.00121658	-0.265914	199.584	-2.49333	0.376456	1.79728	1.9605	2.55806	2.70838	2.31464	-3.05129		198.24	-1.70809	-2.44953	-2.81232	2.80742	2.95791	2.31876		198.24	-1.5882	-1.49318	-1.70602	-2.26884	-2.78852
199.841	-2.4752	1.11325	-0.155097	-0.966161	0.0071065	-0.142051	200.178	-2.32326	0.740852	1.81902	2.01189	2.68701	2.85463	2.45046	-2.92629		198.83	-1.69416	-2.40303	-2.75342	2.85012	3.0077	2.38835		198.83	-1.59066	-1.48194	-1.65741	-2.30188	-2.75636
200.434	-2.21517	1.061	-0.0105876	-0.85231	0.019596	-0.0297803	200.772	-2.13453	1.0185	1.86683	2.06479	2.81717	2.99486	2.57116	-2.8107		199.42	-1.68387	-2.33759	-2.67634	2.91669	3.08268	2.47016		199.42	-1.59396	-1.46567	-1.61322	-2.36374	-2.73418
201.027	-1.92417	0.997589	0.13336	-0.732926	0.0280325	0.0557838	201.366	-1.93842	1.26681	1.94123	2.11945	2.94039	3.123	2.67946	-2.71307		200.01	-1.68722	-2.29025	-2.61786	2.965	3.122	2.53912		200.01	-1.59591	-1.44833	-1.57222	-2.41094	-2.70504
201.62	-1.6194	0.976453	0.298313	-0.603049	0.0590387	0.119807	201.96	-1.71773	1.48552	2.03696	2.17555	3.04656	-3.05168	2.76762	-2.64875		200.6	-1.70186	-2.22841	-2.54295	3.03497	-3.09497	2.62222		200.6	-1.59621	-1.42606	-1.53571	-2.47462	-2.68561
202.213	-1.28882	1.00747	0.452835	-0.487555	0.0817759	0.148851	202.554	-1.46357	1.68338	2.14846	2.23816	3.12902	-2.97209	2.8361	-2.63231		201.19	-1.74071	-2.18553	-2.48653	3.08585	-3.07166	2.6907		201.19	-1.59324	-1.40471	-1.50487	-2.50735	-2.6592
202.806	-0.912593	1.09978	0.617057	-0.375247	0.111047	0.161462	203.148	-1.14503	1.86322	2.26815	2.30827	-3.10332	-2.93071	2.87541	-2.67904		201.78	-1.79753	-2.1322	-2.41534	-3.12628	-3.01969	2.7751		201.78	-1.5876	-1.37891	-1.47841	-2.54643	-2.6415
203.399	-0.483999	1.23069	0.764317	-0.290536	0.110984	0.158281	203.742	-0.688008	2.02572	2.39187	2.3897	-3.08612	-2.93271	2.89294	-2.77716		202.37	-1.88847	-2.09877	-2.36233	-3.07474	-3.02004	2.84327		202.37	-1.57876	-1.35662	-1.45946	-2.55011	-2.61611
203.992	0.147502	1.39379	0.913568	-0.216242	0.106736	0.17399	204.336	-0.0681302	2.18099	2.51472	2.47985	-3.10618	-2.9714	2.89067	-2.88657		202.96	-1.987	-2.05808	-2.29616	-3.00417	-2.98933	2.92902		202.96	-1.56766	-1.33043	-1.44413	-2.55882	-2.59789
204.585	1.03171	1.57412	1.04426	-0.174563	0.072507	0.205308	204.93	0.634282	2.3272	2.6367	2.57991	3.1219	-3.02635	2.89096	-2.95794		203.55	-2.1092	-2.03781	-2.24778	-2.95336	-3.0225	2.99703		203.55	-1.55494	-1.31055	-1.43667	-2.53691	-2.57115
205.178	1.92013	1.76507	1.1739	-0.138118	0.04651	0.271519	205.524	1.16254	2.47699	2.75651	2.68492	3.03249	-3.07423	2.89881	-2.98329		204.14	-2.20122	-2.01159	-2.18793	-2.88462	-3.02002	3.08407		204.14	-1.54099	-1.28707	-1.43075	-2.52232	-2.55011
205.771	2.47861	1.96212	1.28875	-0.120666	0.00121819	0.348227	206.118	1.55933	2.62451	2.87719	2.79559	2.92667	-3.10365	2.92633	-2.97392		204.73	-2.29316	-2.00489	-2.14557	-2.8359	-3.09255	-3.13129		204.73	-1.5274	-1.27246	-1.43088	-2.4837	-2.52017
206.364	2.79362	2.15519	1.40204	-0.0842113	-0.0273157	0.44174	206.712	1.87917	2.78082	2.9985	2.9061	2.83191	-3.11556	2.96109	-2.95494		205.32	-2.33351	-1.9906	-2.09354	-2.77042	-3.11966	-3.04335		205.32	-1.51332	-1.25407	-1.42899	-2.45455	-2.49506
206.957	3.02722	2.3475	1.50597	-0.0401508	-0.0646701	0.516923	207.306	2.15777	2.93703	3.1232	3.01722	2.78117	-3.11563	3.00276	-2.94215		205.91	-2.36977	-1.99265	-2.0589	-2.72525	3.05851	-2.97621		205.91	-1.50105	-1.24633	-1.42971	-2.40699	-2.46143
207.55	-3.13076	2.52086	1.60555	0.0419757	-0.0668755	0.573606	207.9	2.42144	3.10301	-3.03343	3.12173	2.78303	-3.10718	3.03475	-2.95317		206.5	-2.36155	-1.98276	-2.01635	-2.66447	3.01523	-2.88835		206.5	-1.48819	-1.23386	-1.42451	-2.37033	-2.43242
208.143	-3.00508	2.68411	1.70049	0.140578	-0.0530512	0.554597	208.494	2.66705	-3.01342	-2.90322	-3.06349	2.83363	-3.08994	3.06143	-2.98912		207.09	-2.35471	-1.98445	-1.99113	-2.62416	2.90563	-2.82313		207.09	-1.47765	-1.23258	-1.4191	-2.31979	-2.39588
208.736	-2.897	2.80456	1.78771	0.27353	0.00784971	0.438549	209.088	2.91131	-2.83654	-2.77099	-2.98195	2.91786	-3.06125	3.07623	-3.04555		207.68	-2.31571	-1.96983	-1.9592	-2.56914	2.87178	-2.73712		207.68	-1.46555	-1.22477	-1.40526	-2.2812	-2.36413
209.329	-2.73719	2.8947	1.88193	0.415021	0.0836267	0.133747	209.682	-3.13991	-2.65712	-2.63434	-2.91827	3.0249	-3.01917	3.09572	-3.09892		208.27	-2.28173	-1.96258	-1.94417	-2.5343	2.7886	-2.67597		208.27	-1.45558	-1.22748	-1.39083	-2.2325	-2.32607
209.922	-2.56993	2.89824	1.97492	0.577942	0.188106	-0.224455	210.276	-2.90709	-2.46706	-2.49398	-2.88548	-3.14145	-2.96334	3.11983	-3.1338		208.86	-2.22498	-1.93738	-1.92233	-2.48507	2.78176	-2.59446		208.86	-1.44277	-1.22134	-1.36735	-2.19668	-2.29307
210.515	-2.37306	2.84288	2.10189	0.737901	0.285011	-0.505555	210.87	-2.68494	-2.27254	-2.34753	-2.88404	-3.02235	-2.89518	-3.12038	-3.13712		209.45	-2.1743	-1.91709	-1.91598	-2.45504	2.73643	-2.54055		209.45	-1.43194	-1.22451	-1.34556	-2.15389	-2.25489
211.108	-2.19229	2.69137	2.2414	0.905042	0.38384	-0.623343	211.464	-2.46344	-2.06838	-2.19637	-2.92368	-2.91153	-2.81645	-3.06651	-3.11383		210.04	-2.10733	-1.88039	-1.90095	-2.41031	2.75843	-2.46709		210.04	-1.41727	-1.21671	-1.31533	-2.12471	-2.22184
211.701	-2.02442	2.57542	2.44592	1.05677	0.44985	-0.670596	212.058	-2.25246	-1.85976	-2.04037	-2.98937	-2.81513	-2.72895	-2.99548	-3.06732		210.63	-2.04595	-1.84737	-1.89887	-2.3831	2.74634	-2.42473		210.63	-1.40508	-1.21743	-1.29083	-2.09075	-2.18446
212.294	-1.91273	2.50479	2.66687	1.19845	0.496886	-0.652145	212.652	-2.04547	-1.64573	-1.88292	-3.07164	-2.74166	-2.6341	-2.91859	-3.00924		211.22	-1.97305	-1.80144	-1.88516	-2.34059	2.79117	-2.3638		211.22	-1.38868	-1.20583	-1.25896	-2.07043	-2.15197
212.887	-1.86769	2.54693	2.97719	1.3067	0.502941	-0.615394	213.246	-1.84942	-1.43035	-1.72661	-3.13784	-2.69135	-2.53376	-2.83061	-2.94446		211.81	-1.90454	-1.75829	-1.88143	-2.31361	2.80307	-2.33861		211.81	-1.37601	-1.20307	-1.23778	-2.04599	-2.11565
213.48	-1.90831	2.63543	-2.98537	1.376	0.506728	-0.549805	213.84	-1.66137	-1.2176	-1.57593	3.10259	-2.65999	-2.43041	-2.74226	-2.88257		212.4	-1.82842	-1.70655	-1.86379	-2.27105	2.86336	-2.2954		212.4	-1.35918	-1.18747	-1.21033	-2.03391	-2.08364
214.073	-1.96949	2.79542	-2.57623	1.36875	0.50779	-0.484548	214.434	-1.48432	-1.01005	-1.43486	3.09954	-2.62991	-2.32784	-2.64938	-2.82522		212.99	-1.75522	-1.65648	-1.8538	-2.24224	2.8905	-2.2942		212.99	-1.34773	-1.18219	-1.19883	-2.01649	-2.04801
214.666	-1.99481	2.96662	-2.17779	1.2498	0.546973	-0.405333	215.028	-1.3192	-0.817915	-1.30718	3.1265	-2.58517	-2.23074	-2.56427	-2.77721		213.58	-1.67803	-1.60241	-1.82965	-2.19834	2.95956	-2.27382		213.58	-1.33226	-1.16406	-1.18197	-2.00879	-2.0159
215.259	-1.94324	-3.10416	-1.75463	0.943032	0.605203	-0.334003	215.622	-1.16485	-0.642902	-1.19714	-3.09574	-2.51268	-2.14415	-2.48495	-2.73495		214.17	-1.60232	-1.54855	-1.81184	-2.16682	2.9948	-2.30346		214.17	-1.32366	-1.15852	-1.18567	-1.99341	-1.98025
215.852	-1.84644	-2.90511	-1.3585	0.583146	0.697528	-0.253701	216.216	-1.02765	-0.505983	-1.10749	-3.01448	-2.4132	-2.07175	-2.42363	-2.69847		214.76	-1.52635	-1.49542	-1.78177	-2.12147	3.06715	-2.30845		214.76	-1.3108	-1.14025	-1.18435	-1.98471	-1.9473
216.445	-1.71542	-2.68701	-0.995073	0.313279	0.795308	-0.182173	216.81	-0.903289	-0.413174	-1.04467	-2.91175	-2.29031	-2.014	-2.37432	-2.66149		215.35	-1.45059	-1.4408	-1.7575	-2.08746	3.10499	-2.37182		215.35	-1.30564	-1.13707	-1.20581	-1.96648	-1.91102
217.038	-1.57333	-2.50022	-0.63954	0.246048	0.906483	-0.10193	217.404	-0.805488	-0.410292	-1.01376	-2.80059	-2.15321	-1.96659	-2.34079	-2.62392		215.94	-1.37877	-1.39181	-1.72436	-2.04135	-3.10674	-2.3976		215.94	-1.2954	-1.121	-1.22114	-1.95279	-1.8768
217.631	-1.42836	-2.30956	-0.328912	0.245598	1.00676	-0.0296885	217.998	-0.725515	-0.512411	-1.02415	-2.6801	-2.00812	-1.92202	-2.30715	-2.58135		216.53	-1.30621	-1.33944	-1.69683	-2.00555	-3.07008	-2.48727		216.53	-1.29275	-1.1221	-1.25691	-1.92934	-1.83974
218.224	-1.28557	-2.1493	-0.0112051	0.327849	1.10181	0.0503155	218.592	-0.679872	-0.739123	-1.07127	-2.56165	-1.86259	-1.87349	-2.27329	-2.53584		217.12	-1.2426	-1.29786	-1.66465	-1.95959	-3.00215	-2.51999		217.12	-1.2836	-1.10956	-1.28347	-1.90955	-1.80436
218.817	-1.15725	-1.9747	0.260777	0.416364	1.17078	0.120681	219.186	-0.645292	-0.950229	-1.13565	-2.44353	-1.72072	-1.81893	-2.2284	-2.48471		217.71	-1.17782	-1.25093	-1.63802	-1.92278	-2.9686	-2.61755		217.71	-1.28128	-1.11527	-1.3235	-1.88126	-1.76693
219.41	-1.03828	-1.79518	0.536868	0.537891	1.217	0.195074	219.78	-0.629578	-1.06817	-1.17816	-2.33421	-1.58615	-1.76143	-2.18261	-2.43075		218.3	-1.12819	-1.2201	-1.6112	-1.87775	-2.90511	-2.64117		218.3	-1.27081	-1.10585	-1.35078	-1.85654	-1.73101
220.003	-0.95001	-1.58001	0.763611	0.646689	1.22484	0.256403	220.374	-0.595281	-1.07787	-1.17763	-2.22912	-1.45974	-1.70671	-2.13332	-2.37199		218.89	-1.07776	-1.18184	-1.59002	-1.84053	-2.87471	-2.72812		218.89	-1.26642	-1.11466	-1.38369	-1.82533	-1.694
220.596	-0.878496	-1.33119	0.979337	0.769264	1.20987	0.318933	220.968	-0.555166	-1.02893	-1.13201	-2.13105	-1.34069	-1.65878	-2.09092	-2.31184		219.48	-1.05019	-1.16476	-1.57274	-1.79706	-2.81494	-2.73413		219.48	-1.25248	-1.10647	-1.40236	-1.7978	-1.65839
221.189	-0.850848	-1.05913	1.14149	0.877227	1.17988	0.370035	221.562	-0.481068	-0.934301	-1.05712	-2.03045	-1.22825	-1.61589	-2.04702	-2.25012		220.07	-1.02324	-1.13786	-1.56131	-1.75992	-2.78627	-2.80107		220.07	-1.24445	-1.11601	-1.42188	-1.76589	-1.62268
221.782	-0.836841	-0.74529	1.28219	0.996109	1.17338	0.42848	222.156	-0.399922	-0.821665	-0.96607	-1.92475	-1.12112	-1.56939	-2.00307	-2.19288		220.66	-1.02768	-1.13611	-1.55662	-1.71857	-2.72852	-2.7888		220.66	-1.22597	-1.107	-1.42799	-1.7376	-1.58818
222.375	-0.858028	-0.437896	1.38588	1.10919	1.19566	0.487516	222.75	-0.287996	-0.687619	-0.873991	-1.80473	-1.02348	-1.50798	-1.94739	-2.14429		221.25	-1.03433	-1.1215	-1.55797	-1.68199	-2.69958	-2.83401		221.25	-1.21397	-1.11569	-1.43379	-1.70686	-1.55447
222.968	-0.868046	-0.0819775	1.48643	1.23601	1.26059	0.565601	223.344	-0.175956	-0.552542	-0.785501	-1.66987	-0.938535	-1.42426	-1.88514	-2.11573		221.84	-1.07741	-1.13372	-1.56654	-1.64336	-2.64216	-2.80584		221.84	-1.19092	-1.10512	-1.4278	-1.67947	-1.52172
223.561	-0.888717	0.241318	1.5862	1.36528	1.35127	0.653948	223.938	-0.0367857	-0.40782	-0.70591	-1.51918	-0.876117	-1.31803	-1.81669	-2.11612		222.43	-1.12002	-1.12919	-1.58109	-1.60795	-2.61132	-2.83084		222.43	-1.17546	-1.11318	-1.42263	-1.6513	-1.49059
224.154	-0.878638	0.617461	1.69124	1.50522	1.46458	0.762291	224.532	0.0961949	-0.27524	-0.62908	-1.35665	-0.834269	-1.19541	-1.75866	-2.15524		223.02	-1.1913	-1.15031	-1.60013	-1.57291	-2.55323	-2.78949		223.02	-1.14834	-1.10207	-1.40698	-1.62605	-1.4601
224.747	-0.866772	0.950757	1.80313	1.64897	1.58657	0.87746	225.126	0.252405	-0.145065	-0.554114	-1.19076	-0.810194	-1.06649	-1.72431	-2.22322		223.61	-1.25083	-1.15058	-1.62484	-1.5397	-2.51975	-2.79675		223.61	-1.13016	-1.11129	-1.39451	-1.60138	-1.43203
225.34	-0.816931	1.32129	1.8954	1.79182	1.71016	1.00227	225.72	0.392621	-0.0421619	-0.473271	-1.02819	-0.781181	-0.944921	-1.73676	-2.29439		224.2	-1.31874	-1.17356	-1.64849	-1.50963	-2.46085	-2.74474		224.2	-1.09951	-1.10177	-1.37234	-1.57901	-1.40424
225.933	-0.761304	1.6679	1.99333	1.93297	1.83096	1.1239	226.314	0.546836	0.047276	-0.389184	-0.890782	-0.746021	-0.848507	-1.80284	-2.3326		224.79	-1.36468	-1.17272	-1.67754	-1.48036	-2.42479	-2.73704		224.79	-1.07932	-1.11433	-1.3564	-1.55818	-1.37958
226.526	-0.667314	1.98577	2.0561	2.05148	1.94001	1.2429	226.908	0.663715	0.103481	-0.297701	-0.791503	-0.710942	-0.801892	-1.90905	-2.32666		225.38	-1.40501	-1.19212	-1.69904	-1.45745	-2.36554	-2.67686		225.38	-1.04563	-1.10852	-1.33121	-1.53867	-1.35472
227.119	-0.577162	2.32456	2.14846	2.15235	2.04478	1.35129	227.502	0.766436	0.156655	-0.203848	-0.773134	-0.744897	-0.833153	-1.9983	-2.27893		225.97	-1.42404	-1.18662	-1.72606	-1.43488	-2.32735	-2.6572		225.97	-1.02415	-1.12579	-1.31568	-1.52102	-1.33344
227.712	-0.462725	2.49876	2.20636	2.19378	2.13755	1.45171	228.096	0.750271	0.198982	-0.103814	-0.827609	-0.93755	-0.950481	-2.04321	-2.20552		226.56	-1.43617	-1.2007	-1.74021	-1.4221	-2.2684	-2.59142		226.56	-0.988091	-1.12471	-1.29112	-1.50322	-1.31123
228.305	-0.383893	2.73523	2.31351	2.196	2.23882	1.54472	228.69	0.559952	0.264541	-0.00366176	-0.92216	-1.26981	-1.09877	-2.03005	-2.11776		227.15	-1.43265	-1.19018	-1.76022	-1.40971	-2.22864	-2.56287		227.15	-0.96636	-1.14626	-1.27957	-1.48699	-1.29268
228.898	-0.317327	2.71997	2.35072	2.13108	2.33963	1.63639	229.284	-0.0278153	0.332448	0.0982035	-0.942549	-1.41024	-1.1983	-1.98572	-2.02918		227.74	-1.42623	-1.20022	-1.76437	-1.40999	-2.17059	-2.49416		227.74	-0.929008	-1.149	-1.25885	-1.46875	-1.27214
229.491	-0.351709	2.89189	2.41996	2.08526	2.46497	1.73238	229.878	-0.368384	0.419103	0.191992	-0.886926	-1.31985	-1.22964	-1.91761	-1.94655		228.33	-1.40872	-1.18637	-1.77453	-1.41075	-2.12972	-2.45976		228.33	-0.908548	-1.17224	-1.25366	-1.45157	-1.25505
230.084	-0.444223	2.95448	2.35133	2.06147	2.59447	1.83436	230.472	-0.474153	0.491818	0.276679	-0.752461	-1.08884	-1.22309	-1.84798	-1.87651		228.92	-1.39274	-1.19486	-1.76821	-1.42484	-2.07308	-2.39074		228.92	-0.871444	-1.17576	-1.23843	-1.43054	-1.23476
230.677	-0.615375	-3.05518	2.32417	2.10881	2.75126	1.94529	231.066	-0.391038	0.564766	0.342969	-0.60067	-0.773626	-1.22087	-1.77965	-1.81911		229.51	-1.36792	-1.17992	-1.76754	-1.43858	-2.03149	-2.35337		229.51	-0.854161	-1.19646	-1.2396	-1.41043	-1.21767
231.27	-0.698791	-2.85702	2.23434	2.16878	2.90124	2.05813	231.66	-0.296524	0.613002	0.396377	-0.418317	-0.378954	-1.27268	-1.72385	-1.7732		230.1	-1.34815	-1.18904	-1.75165	-1.46248	-1.97675	-2.28646		230.1	-0.819128	-1.19645	-1.22882	-1.38508	-1.19631
231.863	-0.718374	-2.54167	2.30397	2.25959	3.06893	2.17492	232.254	-0.142881	0.665324	0.438637	-0.27642	0.0749444	-1.43408	-1.67766	-1.73386		230.69	-1.31996	-1.17466	-1.7405	-1.48362	-1.93488	-2.24864		230.69	-0.806994	-1.21033	-1.23335	-1.36134	-1.17817
232.456	-0.64512	-2.28603	2.38347	2.30456	-3.0774	2.28413	232.848	-0.0290473	0.709187	0.485484	-0.131661	0.583396	-1.71019	-1.64099	-1.69825		231.28	-1.29936	-1.18537	-1.7167	-1.50844	-1.88264	-2.18584		231.28	-0.775753	-1.20283	-1.22323	-1.33152	-1.15497
233.049	-0.556327	-1.98144	2.60462	2.33819	-2.94372	2.39292	233.442	0.100463	0.774437	0.540208	-0.0872604	1.08034	-1.96896	-1.60562	-1.66365		231.87	-1.2696	-1.1719	-1.69619	-1.52757	-1.84111	-2.1495		231.87	-0.770315	-1.20723	-1.22628	-1.30479	-1.13533
233.642	-0.428148	-1.71119	2.79079	2.29134	-2.88562	2.48974	234.036	0.137371	0.836561	0.610485	-0.0230015	1.52602	-2.1005	-1.56752	-1.62898		232.46	-1.24924	-1.18349	-1.66636	-1.54404	-1.79212	-2.09206		232.46	-0.743986	-1.19007	-1.2121	-1.27153	-1.11008
234.235	-0.319774	-1.44442	3.10101	2.26367	-2.86798	2.58949	234.63	0.133548	0.906407	0.689786	-0.0362855	1.89762	-2.12257	-1.52503	-1.59122		233.05	-1.21829	-1.16963	-1.63796	-1.55318	-1.75165	-2.05815		233.05	-0.7458	-1.18464	-1.20955	-1.24334	-1.08898
234.828	-0.194637	-1.18912	-2.93715	2.23705	-2.98339	2.67915	235.224	-0.0286003	0.944776	0.779578	0.117175	2.20223	-2.07752	-1.48102	-1.5462		233.64	-1.19821	-1.17991	-1.60391	-1.55651	-1.70669	-2.00624		233.64	-0.724393	-1.15771	-1.18803	-1.20823	-1.06176
235.421	-0.111291	-0.985944	-2.56177	2.30016	-3.10632	2.7765	235.818	-0.178521	0.954342	0.874207	0.25551	2.46147	-1.99353	-1.44407	-1.48955		234.23	-1.16582	-1.1631	-1.56907	-1.5524	-1.66799	-1.97441		234.23	-0.732566	-1.14391	-1.17827	-1.18029	-1.03938
236.014	-0.0275262	-0.778921	-2.24276	2.38139	3.00704	2.86078	236.412	-0.322327	0.902859	0.977764	0.5728	2.68323	-1.88698	-1.41731	-1.41912		234.82	-1.14573	-1.16939	-1.53234	-1.54268	-1.62766	-1.9269		234.82	-0.714703	-1.10857	-1.14862	-1.14482	-1.01033
236.607	-0.012928	-0.674418	-1.79232	2.52494	2.94874	2.94931	237.006	-0.330791	0.836046	1.08825	0.820213	2.88834	-1.76981	-1.40637	-1.33732		235.41	-1.11159	-1.14698	-1.49222	-1.52581	-1.59108	-1.89546		235.41	-0.726895	-1.08882	-1.13244	-1.11847	-0.986828
237.2	-0.0157563	-0.552039	-1.29078	2.64415	2.87998	3.01543	237.6	-0.318499	0.771309	1.209	1.12449	3.07673	-1.65207	-1.40045	-1.24846		236	-1.09135	-1.14758	-1.45395	-1.50548	-1.55545	-1.85019		236	-0.710065	-1.04706	-1.09569	-1.0836	-0.95605
237.793	-0.100072	-0.56428	-0.772578	2.79731	2.90045	3.08403	238.194	-0.236196	0.771415	1.33664	1.35039	-3.02107	-1.54326	-1.3945	-1.1605		236.59	-1.05536	-1.11816	-1.40938	-1.47782	-1.52078	-1.8166		236.59	-0.723157	-1.02389	-1.07514	-1.05943	-0.931555
238.386	-0.160794	-0.515261	-0.0878403	2.89124	2.90214	3.13306	238.788	-0.161803	0.809576	1.47001	1.57	-2.84463	-1.45115	-1.37489	-1.07796		237.18	-1.03519	-1.11318	-1.37029	-1.44968	-1.48925	-1.77122		237.18	-0.704535	-0.977682	-1.03309	-1.02532	-0.89912
238.979	-0.22329	-0.578243	0.318803	3.00983	2.9816	-3.08229	239.382	-0.0410024	0.898281	1.60427	1.77748	-2.66951	-1.37913	-1.34755	-1.0063		237.77	-0.997587	-1.07709	-1.32174	-1.41332	-1.45556	-1.73312		237.77	-0.715692	-0.953293	-1.01044	-1.0031	-0.87377
239.572	-0.194519	-0.533442	0.823819	3.05483	3.04489	-3.0169	239.976	0.0714565	1.00012	1.73501	1.97533	-2.50377	-1.3235	-1.311	-0.94163		238.36	-0.977942	-1.0683	-1.2823	-1.37975	-1.42695	-1.68605		238.36	-0.693033	-0.904244	-0.964861	-0.969136	-0.839747
240.165	-0.141094	-0.576211	1.12514	-3.13911	-3.11102	-2.91871	240.57	0.221558	1.12235	1.85757	2.19969	-2.34275	-1.27379	-1.28012	-0.881011		238.95	-0.939155	-1.02711	-1.23003	-1.3365	-1.39287	-1.64211		238.95	-0.700489	-0.880278	-0.94205	-0.947971	-0.813652
240.758	-0.0214341	-0.502392	1.45162	-3.1096	-3.00776	-2.82066	241.164	0.359917	1.24108	1.96262	2.40363	-2.19327	-1.21981	-1.24808	-0.813287		239.54	-0.920634	-1.01696	-1.19064	-1.29945	-1.36577	-1.59309		239.54	-0.672566	-0.829476	-0.894361	-0.91305	-0.778053
241.351	0.095436	-0.495008	1.72317	-3.00726	-2.85564	-2.69574	241.758	0.521151	1.36123	2.04014	2.63875	-2.05124	-1.1588	-1.2215	-0.737085		240.13	-0.881118	-0.972565	-1.13494	-1.25082	-1.32985	-1.54327		240.13	-0.675761	-0.806996	-0.87288	-0.891768	-0.751246
241.944	0.244206	-0.36959	1.94993	-2.95629	-2.73123	-2.58114	242.352	0.661	1.46874	2.06218	2.83073	-1.9205	-1.09896	-1.18027	-0.647459		240.72	-0.864251	-0.963098	-1.09609	-1.21194	-1.30311	-1.49325		240.72	-0.642273	-0.754999	-0.824069	-0.854671	-0.713983
242.537	0.363902	-0.300026	2.20637	-2.8261	-2.56495	-2.45026	242.946	0.807865	1.56397	1.99533	3.03794	-1.79719	-1.05644	-1.13038	-0.554231		241.31	-0.824322	-0.91674	-1.03736	-1.15922	-1.26428	-1.43858		241.31	-0.641571	-0.734551	-0.80494	-0.832231	-0.68641
243.13	0.488214	-0.127086	2.36582	-2.75114	-2.42219	-2.33718	243.54	0.927536	1.64267	1.80607	-3.13259	-1.68289	-1.05092	-1.05598	-0.460644		241.9	-0.809423	-0.908906	-0.999729	-1.1199	-1.23731	-1.38926		241.9	-0.602835	-0.68145	-0.755564	-0.791984	-0.647312
243.723	0.561337	-0.0180637	2.60726	-2.59901	-2.24391	-2.21376	244.134	1.04831	1.70563	1.57643	-3.07281	-1.5758	-1.09166	-0.977644	-0.388721		242.49	-0.769138	-0.86071	-0.938505	-1.06418	-1.19503	-1.33125		242.49	-0.599159	-0.663177	-0.739349	-0.767744	-0.618877
244.316	0.626601	0.174737	2.72531	-2.50637	-2.08566	-2.10952	244.728	1.15001	1.7643	1.44271	3.0303	-1.47653	-1.15921	-0.883746	-0.353835		243.08	-0.756237	-0.854246	-0.902909	-1.02557	-1.16782	-1.28451		243.08	-0.555826	-0.608693	-0.689495	-0.723766	-0.577744
244.909	0.647135	0.295023	2.96422	-2.34541	-1.90718	-1.99756	245.322	1.25939	1.8229	1.42842	2.80336	-1.38555	-1.2075	-0.804418	-0.40584		243.67	-0.715371	-0.803357	-0.839739	-0.967669	-1.12198	-1.22464		243.67	-0.550374	-0.592456	-0.676254	-0.697543	-0.548366
245.502	0.691831	0.484567	3.07599	-2.25742	-1.74877	-1.90225	245.916	1.36329	1.89951	1.49182	2.64384	-1.30054	-1.2046	-0.721269	-0.576262		244.26	-0.704259	-0.797334	-0.806935	-0.930642	-1.09482	-1.18208		244.26	-0.503187	-0.536044	-0.625481	-0.64962	-0.505003
246.095	0.733429	0.599365	-2.95613	-2.1266	-1.5929	-1.80066	246.51	1.47439	1.98355	1.59329	2.7077	-1.22176	-1.15001	-0.669083	-0.850038		244.85	-0.662395	-0.742556	-0.742202	-0.871094	-1.04547	-1.12138		244.85	-0.497173	-0.521564	-0.61475	-0.621603	-0.47464
246.688	0.825542	0.770814	-2.82726	-2.10457	-1.45203	-1.70852	247.104	1.5811	2.08639	1.70864	2.82636	-1.14264	-1.05976	-0.615988	-1.0648		245.44	-0.652785	-0.736192	-0.712751	-0.836239	-1.01865	-1.08398		245.44	-0.446708	-0.462516	-0.562075	-0.569763	-0.428846
247.281	0.922943	0.866711	-2.56777	-2.06791	-1.33128	-1.61028	247.698	1.67971	2.17542	1.82301	3.02633	-1.06641	-0.950685	-0.599807	-1.16274		246.03	-0.609488	-0.676665	-0.646541	-0.775248	-0.965671	-1.02273		246.03	-0.44109	-0.44952	-0.552945	-0.540379	-0.397475
247.874	1.05502	1.00284	-2.41634	-2.17183	-1.19954	-1.51054	248.292	1.7686	2.26341	1.92394	-3.07214	-0.989123	-0.836705	-0.57468	-1.17131		246.62	-0.601207	-0.669876	-0.620742	-0.742866	-0.939318	-0.990617		246.62	-0.387483	-0.387067	-0.496953	-0.484741	-0.349018
248.467	1.18004	1.06426	-2.16322	-2.18129	-1.09141	-1.41134	248.886	1.83578	2.29849	2.00941	-2.85537	-0.926285	-0.726837	-0.586281	-1.14008		247.21	-0.556164	-0.605353	-0.552843	-0.680332	-0.882332	-0.928263		247.21	-0.382751	-0.375421	-0.488317	-0.45452	-0.316641
249.06	1.31481	1.16096	-1.98624	-2.2762	-0.929466	-1.30381	249.48	1.90087	2.30979	2.07428	-2.68588	-0.881787	-0.625938	-0.582011	-1.08831		247.8	-0.549242	-0.598766	-0.530837	-0.650503	-0.856344	-0.900799		247.8	-0.325519	-0.30878	-0.427378	-0.395139	-0.265255
249.653	1.42923	1.21123	-1.75144	-2.19957	-0.807719	-1.22017	250.074	1.94992	2.24864	2.12814	-2.52181	-0.881116	-0.532424	-0.617784	-1.03354		248.39	-0.502257	-0.529426	-0.460875	-0.586092	-0.794776	-0.836078		248.39	-0.321661	-0.298556	-0.418254	-0.364598	-0.231952
250.246	1.52602	1.3179	-1.5396	-2.22093	-0.592772	-1.1278	250.668	2.02073	2.19538	2.16985	-2.45799	-0.913715	-0.440682	-0.631793	-0.972123		248.98	-0.496825	-0.524033	-0.442861	-0.558813	-0.769032	-0.812168		248.98	-0.259694	-0.226854	-0.350745	-0.301313	-0.177381
250.839	1.58821	1.42306	-1.32808	-2.11766	-0.470134	-1.09917	251.262	2.08388	2.12559	2.2108	-2.45995	-0.967435	-0.342384	-0.676135	-0.908869		249.57	-0.447628	-0.450097	-0.370489	-0.492093	-0.702275	-0.74346		249.57	-0.256383	-0.218285	-0.34055	-0.270884	-0.143408
251.432	1.61409	1.57262	-1.06716	-2.13602	-0.201278	-1.05997	251.856	2.18212	2.10843	2.24329	-2.60289	-0.985755	-0.23314	-0.676991	-0.83403		250.16	-0.443668	-0.446856	-0.356918	-0.467454	-0.676848	-0.722012		250.16	-0.188045	-0.14033	-0.264895	-0.203189	-0.0854323
252.025	1.61819	1.74474	-0.880347	-2.05365	-0.121196	-1.11473	252.45	2.25882	2.08139	2.27583	-2.68816	-0.959515	-0.113056	-0.684365	-0.755647		250.75	-0.39163	-0.368239	-0.281879	-0.398018	-0.604416	-0.647726		250.75	-0.184927	-0.133703	-0.253549	-0.173211	-0.0512928
252.618	1.62278	1.90742	-0.558514	-2.06578	0.223375	-1.12668	253.044	2.37026	2.08175	2.30042	-2.72772	-0.881933	0.0100965	-0.63446	-0.668975		251.34	-0.388734	-0.367839	-0.273441	-0.376326	-0.579717	-0.628035		251.34	-0.10805	-0.0476139	-0.167998	-0.100107	0.0103657
253.211	1.658	2.12019	-0.401012	-1.95894	0.14892	-1.19742	253.638	2.43117	2.04528	2.33391	-2.62863	-0.788169	0.123362	-0.588931	-0.59056		251.93	-0.33268	-0.28396	-0.195383	-0.303795	-0.501274	-0.546812		251.93	-0.104959	-0.0431731	-0.155853	-0.0708801	0.0439394
253.804	1.72169	2.2585	-0.0171321	-1.88924	0.839832	-1.17254	254.232	2.52808	2.02327	2.375	-2.51613	-0.68734	0.203031	-0.493242	-0.518636		252.52	-0.330026	-0.286763	-0.192721	-0.285544	-0.478058	-0.528701		252.52	-0.016458	0.0541992	-0.0578753	0.00940983	0.10995
254.397	1.8207	2.49684	0.0987157	-1.72513	-2.1356	-1.17817	254.826	2.54163	1.9759	2.44269	-2.34162	-0.622509	0.212602	-0.416749	-0.472577		253.11	-0.268257	-0.196464	-0.110754	-0.209385	-0.393272	-0.439337		253.11	-0.0134622	0.0562461	-0.045557	0.0375627	0.142122
254.99	1.91715	2.59537	0.529165	-1.55418	-2.69542	-1.0767	255.42	2.60503	1.96542	2.52793	-2.1887	-0.593465	0.101179	-0.300605	-0.441981		253.7	-0.26486	-0.202567	-0.114007	-0.19506	-0.372488	-0.423035		253.7	0.0918248	0.170455	0.0693986	0.12836	0.214298
255.583	2.03456	2.86549	0.582239	-1.36096	-2.19945	-1.03912	256.014	2.55167	1.95969	2.64043	-2.01405	-0.620422	-0.124894	-0.22354	-0.433745		254.29	-0.195343	-0.104021	-0.0261837	-0.114215	-0.280684	-0.32416		254.29	0.0944345	0.169821	0.0811385	0.155082	0.244299
256.176	2.11133	2.9217	1.02052	-1.11053	-2.27765	-0.881048	256.608	2.56581	2.00342	2.76143	-1.87086	-0.636923	-0.325094	-0.116851	-0.416828		254.88	-0.190447	-0.113332	-0.0346513	-0.104013	-0.263195	-0.310048		254.88	0.226929	0.311912	0.222762	0.263553	0.327466
256.769	2.21133	-3.05977	0.978952	-0.930792	-2.02132	-0.850531	257.202	2.41036	2.05428	2.89779	-1.72995	-0.617276	-0.39657	-0.077433	-0.391021		255.47	-0.11092	-0.00383575	0.0623925	-0.0164265	-0.162818	-0.199632		255.47	0.228568	0.308027	0.23309	0.288508	0.35469
257.362	2.25193	-3.06974	1.36998	-0.617883	-2.01409	-0.656274	257.796	2.32011	2.14985	3.02689	-1.61684	-0.519685	-0.368076	-0.02069	-0.332537		256.06	-0.104297	-0.0161476	0.0501491	-0.0100532	-0.149063	-0.187997		256.06	0.415874	0.506234	0.427588	0.434719	0.463695
257.955	2.34526	-2.76409	1.19927	-0.499646	-1.83937	-0.671128	258.39	2.08338	2.23832	-3.12503	-1.51724	-0.380313	-0.285472	-0.0623715	-0.260375		256.65	-0.0119719	0.108357	0.161339	0.0878772	-0.036912	-0.0626883		256.65	0.415309	0.497959	0.435392	0.457643	0.487589
258.548	2.38076	-2.86641	1.57149	-0.112384	-1.79945	-0.425828	258.984	1.99243	2.3652	-3.01592	-1.42173	-0.192575	-0.180829	-0.069324	-0.164267		257.24	-0.00398484	0.0932856	0.146932	0.0911715	-0.0266871	-0.0535846		257.24	0.795412	0.884039	0.813513	0.75186	0.71148
259.141	2.50528	-2.55537	-1.7324	-0.133818	-1.68412	-0.491219	259.578	1.91557	2.46655	-2.91271	-1.33508	0.00105326	-0.0704731	-0.140616	-0.071634		257.83	0.10557	0.239285	0.279231	0.205482	0.103252	0.0924195
259.734	2.56382	-2.67815	1.57843	0.476502	-1.62124	-0.104775	260.172	1.97217	2.60338	-2.83804	-1.21225	0.21514	0.0357226	-0.101258	0.0291795		258.42	0.114101	0.221631	0.263796	0.206604	0.110713	0.0991429
260.327	2.7397	-2.31907	-1.35145	-0.30878	-1.53135	-0.278593	260.766	2.02162	2.69761	-2.76274	-1.10478	0.405465	0.137803	-0.0786764	0.109107		259.01	0.250063	0.400935	0.4286	0.348266	0.269943	0.276856
260.92	2.82794	-2.41096	1.14209	2.64443	-1.40305	0.596863	261.36	2.15647	2.8329	-2.70699	-0.924068	0.588217	0.239915	0.0597751	0.186268		259.6	0.258026	0.380747	0.41255	0.34783	0.275505	0.28138
261.513	3.06826	-2.0711	-0.518445	-2.34708	-1.32423	-2.08186	261.954	2.23384	2.91654	-2.63228	-0.807063	0.692681	0.35212	0.163207	0.229009		260.19	0.445577	0.620867	0.635686	0.542975	0.491352	0.517288
262.106	-3.0943	-2.39555	1.57832	-2.4933	-1.11399	-2.89306	262.548	2.3931	3.05949	-2.5666	-0.573978	0.70239	0.481184	0.358592	0.266296		260.78	0.451518	0.598337	0.619124	0.540843	0.495287	0.519587
262.699	-2.77133	-2.19494	2.6573	-2.01633	-1.1528	-2.14378	263.142	2.46159	-3.13616	-2.47016	-0.50972	0.461116	0.632001	0.494403	0.26626		261.37	0.818612	1.01151	1.00914	0.909087	0.890496	0.93049
263.292	-2.62221	-2.92119	2.43294	-1.92905	-0.96034	-2.05273	263.736	2.64085	-2.96875	-2.38172	-0.25031	0.188788	0.803247	0.70954	0.281577
263.885	-2.15717	-2.20756	-2.46931	-1.62187	-1.42604	-1.64011	264.33	2.71212	-2.87529	-2.25766	-0.327875	0.0569599	0.992635	0.842892	0.28581
							264.924	2.94386	-2.69085	-2.14591	-0.0147164	0.176238	1.1953	1.04497	0.350804
							265.518	3.04102	-2.63416	-1.99814	-0.154378	0.351126	1.40547	1.12018	0.431174
							266.112	-2.92075	-2.46871	-1.87507	0.367649	0.64422	1.61095	1.2255	0.595843
							266.706	-2.80015	-2.53889	-1.72664	0.310794	0.957449	1.76912	0.994665	0.773412
							267.3	-2.2938	-2.2668	-1.64181	1.03251	1.39078	1.6283	1.1037	1.0622

## Sheet: EV3c
DBZ								DMSO
Corrlag	2h	4h	6h	10h				Corrlags	2h	4h	6h	8h	10h
-256.65	99.6852	60.3337	23.7194	26.8738				-291.06	28.7032	16.5604	-28.1048	-39.3298	-41.5177
-256.06	182.52	117.53	39.8898	43.168				-290.466	65.2144	20.3097	-48.2194	-63.2988	-89.4619
-255.47	245.241	167.323	57.3128	58.5913				-289.872	71.7797	28.4336	-55.2377	-89.368	-142.157
-254.88	281.088	198.609	69.1391	77.4571				-289.278	100.131	36.5774	-84.3278	-99.7475	-168.337
-254.29	328.588	231.556	75.5347	106.315				-288.684	106.427	23.273	-73.023	-108.794	-186.278
-253.7	356.826	258.967	81.5686	119.985				-288.09	95.6423	21.821	-76.1595	-123.435	-218.545
-253.11	364.581	271.117	90.2739	135.772				-287.496	91.0773	20.6494	-80.5073	-137.8	-236.902
-252.52	358.99	271.28	103.942	145.521				-286.902	64.611	16.5328	-60.2852	-130.404	-264.517
-251.93	358.871	273.15	102.73	163.021				-286.308	36.4543	14.1358	-66.073	-146.645	-277.968
-251.34	356.598	275.201	112.897	177.366				-285.714	1.73379	11.0711	-58.7632	-133.692	-287.959
-250.75	342.093	268.959	114.965	178.189				-285.12	5.42202	-3.18085	-39.8353	-127.55	-299.579
-250.16	308.456	258.884	113.498	182.117				-284.526	-15.3638	-0.742	-62.7658	-129.978	-308.893
-249.57	275.713	247.181	108.605	185.269				-283.932	-63.3352	-25.4851	-64.6703	-113.601	-325.149
-248.98	260.356	219.869	101.013	179.645				-283.338	-78.4031	-28.0399	-76.26	-118.355	-323.861
-248.39	230.474	198.54	100.605	174.884				-282.744	-108.688	-21.6803	-81.1937	-127.075	-324.858
-247.8	193.974	172.463	96.6603	166.003				-282.15	-126.852	-7.17192	-78.7283	-128.9	-333.414
-247.21	157.559	145.321	83.7849	154.421				-281.556	-136.877	-1.14048	-78.3994	-116.561	-326.349
-246.62	112.988	125.566	74.5691	153.801				-280.962	-143.781	1.38792	-83.969	-128.853	-308.787
-246.03	104.665	98.2092	62.1269	138.345				-280.368	-153.24	1.34533	-85.829	-124.052	-274.755
-245.44	95.3364	68.4394	47.1961	125.389				-279.774	-166.91	-15.8956	-78.8986	-138.967	-249.501
-244.85	80.3995	38.4627	23.1505	101.886				-279.18	-169.932	-23.1501	-90.7403	-131.197	-227.581
-244.26	49.9386	7.60382	-1.04842	76.9883				-278.586	-179.01	-24.1233	-88.6423	-128.235	-207.415
-243.67	16.487	-35.9922	-17.402	55.7153				-277.992	-192.149	-16.3457	-89.073	-124.16	-181.717
-243.08	-8.82122	-69.388	-28.0394	33.6032				-277.398	-211.347	-10.694	-91.0183	-99.4555	-153.72
-242.49	-57.516	-94.3251	-35.0224	9.48396				-276.804	-218.796	-6.83631	-91.4543	-114.865	-147.212
-241.9	-97.4394	-142.625	-45.2381	-23.8999				-276.21	-228.238	-18.3932	-106.304	-131.719	-141.162
-241.31	-154.599	-174.133	-56.7258	-50.6592				-275.616	-246.632	-27.3885	-135.185	-150.594	-134.806
-240.72	-208.978	-213.247	-62.0913	-82.7674				-275.022	-251.835	-29.6975	-111.241	-171.36	-90.8937
-240.13	-255.11	-251.231	-67.7124	-118.062				-274.428	-258.054	-32.3998	-144.471	-186.139	-45.4598
-239.54	-292.347	-292.976	-84.6106	-141.555				-273.834	-257.948	-29.1646	-161.712	-204.528	-4.86442
-238.95	-348.535	-331.974	-89.0728	-180.242				-273.24	-251.148	-30.2658	-142.809	-235.639	27.7704
-238.36	-385.231	-352.153	-87.1175	-201.924				-272.646	-253.623	-25.4391	-162.701	-261.847	70.8282
-237.77	-420.598	-380.807	-94.9493	-238.774				-272.052	-224.316	-56.535	-163.884	-282.045	72.9216
-237.18	-457.41	-407.786	-101.182	-270.286				-271.458	-233.407	-54.9248	-157.271	-298.922	89.6348
-236.59	-495.575	-431.72	-106.512	-294.808				-270.864	-233.97	-50.6383	-150.868	-275.361	103.291
-236	-534.084	-443.589	-120.787	-328.013				-270.27	-204.826	-42.9445	-93.4648	-274.203	109.656
-235.41	-586.643	-452.949	-129.58	-355.868				-269.676	-184.025	-48.8815	-73.9628	-271.26	122.461
-234.82	-626.011	-452.207	-134.346	-393.952				-269.082	-152.278	-51.7774	-35.6362	-254.895	118.024
-234.23	-668.25	-464.195	-137.718	-423.212				-268.488	-112.317	-45.0315	-3.1562	-241.825	164.512
-233.64	-697.589	-475.154	-135.503	-463.693				-267.894	-52.216	-46.5228	16.1422	-194.937	187.652
-233.05	-727.35	-498.452	-155.51	-504.892				-267.3	-17.5224	-53.1081	66.3491	-183.367	205.956
-232.46	-740.971	-508.406	-160.138	-536.811				-266.706	5.30034	-54.7271	87.831	-152.457	248.195
-231.87	-751.942	-533.546	-179.398	-567.189				-266.112	74.1956	-58.5902	108.949	-101.467	289.176
-231.28	-764.976	-568.397	-188.231	-580.626				-265.518	102.152	-66.5116	142.717	-72.9494	316.819
-230.69	-779.096	-602.751	-217.666	-612.352				-264.924	148.063	-51.8934	156.793	-27.9238	331.831
-230.1	-779.594	-633.778	-230.141	-633.073				-264.33	203.193	-52.2589	172.883	-2.44474	336.228
-229.51	-791.835	-652.453	-251.423	-651.862				-263.736	226.249	-28.5415	204.399	32.2759	376.161
-228.92	-844.749	-692.144	-280.543	-667.512				-263.142	297.398	-25.9034	237.04	80.5103	388.697
-228.33	-889.871	-718.397	-303.078	-677.033				-262.548	318.705	-28.6117	257.892	129.198	388.991
-227.74	-934.781	-744.981	-329.06	-697.288				-261.954	330.35	-10.7516	294.39	198.897	360.586
-227.15	-988.597	-772.555	-359.547	-725.21				-261.36	357.44	31.1526	333.067	284.04	349.958
-226.56	-1037.12	-802.447	-385.138	-749.856				-260.766	362.575	19.6571	367.876	330.953	355.457
-225.97	-1101.56	-833.83	-416.394	-760.204				-260.172	350.742	17.5688	396.018	423.707	364.725
-225.38	-1138.98	-860.297	-435.909	-780.879				-259.578	354.709	15.8602	404.192	484.696	425.738
-224.79	-1208.17	-891.098	-457.59	-801.434				-258.984	355.501	22.4609	422.533	526.61	430.428
-224.2	-1230.66	-920.419	-491.117	-815.001				-258.39	370.711	22.3991	459.6	585.811	441.262
-223.61	-861.057	-634.78	-387.834	-689.779				-257.796	397.888	21.0936	457.033	630.568	440.605
-223.02	-548.497	-389.657	-311.639	-620.637				-257.202	391.219	37.6168	462.274	692.339	494.799
-222.43	-311.131	-170.039	-234.468	-513.63				-256.608	388.53	57.9231	470.059	753.346	535.808
-221.84	-163.227	-35.4464	-183.906	-401.138				-256.014	389.316	68.7299	502.897	789.064	546.503
-221.25	31.553	124.088	-152.423	-237.378				-255.42	389.179	65.2735	515.202	835.303	535.565
-220.66	178.857	283.773	-120.428	-133.079				-254.826	395.928	110.162	502.319	881.515	558.258
-220.07	246.595	380.384	-78.8768	0.732801				-254.232	382.051	117.792	502.679	924.167	596.967
-219.48	291.341	424.557	0.453634	89.4804				-253.638	403.819	116.158	520.415	956.274	622.335
-218.89	331.725	483.335	1.51035	233.913				-253.044	390.546	86.7026	529.319	1012.15	625.775
-218.3	347.584	541.39	85.7178	375.031				-252.45	367.697	123.633	512.368	1075.09	617.033
-217.71	341.537	562.815	123.011	459.259				-251.856	374.217	142.8	540.654	1113.81	605.385
-217.12	308.879	572.406	131.794	553.714				-251.262	334.653	120.18	541.569	1140.81	640.59
-216.53	247.174	583.575	126.78	662.689				-250.668	330.265	110.789	520.449	1182.77	688.534
-215.94	262.037	510.391	108.221	727.178				-250.074	323.166	99.4105	490.821	1148.25	670.048
-215.35	231.861	497.309	143.414	793.112				-249.48	308.327	92.7518	455.701	1151.13	660.488
-214.76	178.451	453.435	149.649	840.048				-248.886	297.349	104.255	433.2	1136.94	670.46
-214.17	148.711	390.24	123.326	880.999				-248.292	267.175	82.9294	371.522	1079.3	671.655
-213.58	52.0815	386.611	88.4968	982.655				-247.698	252.588	86.2249	349.716	1045.68	640.085
-212.99	214.594	315.757	45.4984	1017.23				-247.104	276.79	97.029	324.251	994.619	574.89
-212.4	321.568	270.849	-4.01303	1065.63				-246.51	232.978	113.546	274.022	928.271	508.812
-211.81	478.044	219.88	-102.437	1089.64				-245.916	229.075	88.0177	250.892	853	458.969
-211.22	515.049	171.617	-185.926	1078.16				-245.322	226.52	109.499	191.407	800.508	418.936
-210.63	520.628	81.3806	-228.152	1104.19				-244.728	196.28	100.839	180.609	734.058	387.317
-210.04	624.553	64.719	-238.996	1117.1				-244.134	182.64	69.4674	178.027	647.662	308.56
-209.45	603.021	88.5236	-239.719	1121.63				-243.54	149.74	67.0655	101.92	554.1	298.166
-208.86	572.254	-1.8295	-241.03	1078.27				-242.946	113.997	104.488	68.7684	496.309	258.328
-208.27	449.371	-14.3707	-250.413	1080.11				-242.352	64.5459	92.3544	103.29	453.341	249.068
-207.68	391.225	-68.1293	-202.787	1053.21				-241.758	36.624	69.2238	75.3589	352.118	250.567
-207.09	338.021	-124.307	-174.487	998.099				-241.164	-1.48662	23.8337	35.4608	294.613	197.067
-206.5	327.403	-155.154	-201.265	987.278				-240.57	-76.0953	21.2378	23.3396	200.041	173.957
-205.91	213.753	-199.619	-142.739	924.054				-239.976	-173.146	7.42636	-23.143	122.502	144.364
-205.32	212.923	-123.61	-56.2389	950.337				-239.382	-211.805	-34.2798	-48.9641	22.4787	125.488
-204.73	227.233	-86.4073	15.93	887.413				-238.788	-320.731	-2.73504	-42.7131	-16.8078	90.2788
-204.14	246.994	-88.2522	64.7174	837.258				-238.194	-421.08	13.8434	-116.679	-101.017	71.1506
-203.55	252.663	-34.6584	118.269	870.357				-237.6	-495.157	11.3136	-161.476	-154.57	17.5652
-202.96	261.637	85.0634	147.496	834.509				-237.006	-575.499	-4.99641	-188.801	-204.91	12
-202.37	279.41	197.992	188.893	807.314				-236.412	-654.054	-4.42351	-277.478	-287.287	-13.0317
-201.78	359.612	415.062	269.378	716.617				-235.818	-740.716	-15.7068	-238.422	-334.973	0.0428703
-201.19	443.827	573.561	366.231	653.145				-235.224	-751.413	-17.9555	-283.433	-429.086	0.0748874
-200.6	525.714	750.465	501.372	559.008				-234.63	-795.792	-6.45841	-337.411	-473.452	-56.5546
-200.01	619.487	811.652	532.612	444.18				-234.036	-798.637	-28.9229	-371.353	-546.596	-66.7956
-199.42	769.874	982.504	653.208	355.441				-233.442	-748.621	-19.2633	-458.929	-620.184	-129.284
-198.83	942.397	1086.82	698.88	293.601				-232.848	-700.03	-34.0093	-460.385	-678.036	-188.471
-198.24	1132.5	1159.58	782.187	297.163				-232.254	-657.575	-27.5256	-474.588	-712.454	-239.251
-197.65	1341.33	1213.38	790.91	208.159				-231.66	-561.706	-20.6971	-504.856	-787.467	-283.999
-197.06	1648.67	1290.89	871.509	160.497				-231.066	-494.233	10.7608	-607.673	-820.969	-369.642
-196.47	1881.51	1442.76	913.31	111.729				-230.472	-426.698	-13.0713	-644.858	-841.806	-414.901
-195.88	1946.4	1501.39	930.939	77.5524				-229.878	-329.793	7.80125	-700.471	-859.567	-432.088
-195.29	2043.27	1609.11	935.637	64.7367				-229.284	-244.146	1.36362	-725.395	-851.633	-479.553
-194.7	2194.4	1738.71	975.391	14.2621				-228.69	-115.364	69.6436	-754.142	-863.352	-493.083
-194.11	2218.83	1828.97	929.338	-108.394				-228.096	-19.4462	44.6187	-757.837	-886.75	-552.922
-193.52	2291.43	1919.66	946.72	-186.477				-227.502	34.1688	12.1595	-753.961	-912.398	-522.954
-192.93	2248.41	1947.96	931.81	-205.313				-226.908	164.958	71.2759	-785.411	-879.37	-519.467
-192.34	2354.72	2039.47	973.832	-282.77				-226.314	263.932	76.8781	-847.281	-923.515	-614.335
-191.75	2252.66	2086.93	1026.71	-351.258				-225.72	290.701	31.7979	-873.963	-908.771	-598.984
-191.16	2426.14	2136.33	985.26	-393.69				-225.126	357.675	6.61977	-838.725	-954.188	-591.299
-190.57	2336.17	2163.15	971.331	-403.474				-224.532	396.419	0.929375	-888.162	-896.786	-627.493
-189.98	2405.87	2006.43	1015.24	-493.596				-223.938	410.66	-13.7791	-840.618	-936.124	-602.579
-189.39	2260.16	1921.95	994.442	-420.973				-223.344	445.025	-33.671	-851.785	-912.293	-629.193
-188.8	2173.37	1847.17	1005.56	-425.93				-222.75	496.695	-39.328	-860.228	-945.972	-593.155
-188.21	2023.52	1738.05	968.822	-419.571				-222.156	541.044	-58.1164	-845.473	-938.787	-558.849
-187.62	1865.05	1662.04	977.658	-397.299				-221.562	560.886	-38.4298	-822.185	-925.179	-567.41
-187.03	1745.9	1566.84	948.924	-361.242				-220.968	639.225	-51.5357	-816.325	-904.423	-533.207
-186.44	1671.53	1471.43	917.497	-391.534				-220.374	669.006	-49.2503	-771.152	-867.353	-507.392
-185.85	1480.42	1240.52	855.966	-344.332				-219.78	687.712	-41.6218	-738.698	-880.164	-466.964
-185.26	1268.33	1124.1	891.521	-278.5				-219.186	693.165	-32.4888	-697.475	-850.224	-473.716
-184.67	981.009	968.379	906.861	-237.615				-218.592	723.355	-28.8158	-585.642	-840.061	-418.29
-184.08	964.167	801.843	837.522	-264.281				-217.998	714.21	-9.81514	-540.672	-810.158	-390.486
-183.49	654.86	688.536	847.274	-198.697				-217.404	699.224	-45.4749	-503.518	-818.745	-440.304
-182.9	509.506	513.846	786.801	-120.272				-216.81	648.291	-82.4909	-458.839	-797.671	-395.28
-182.31	255.067	383.632	769.117	-108.605				-216.216	617.811	-101.458	-435.397	-726.002	-390.252
-181.72	50.8916	192.892	708.113	-77.5482				-215.622	561.611	-125.221	-403.213	-715.985	-394.977
-181.13	-86.0084	-19.9232	635.326	-143.481				-215.028	472.835	-152.869	-379.305	-696.512	-377.315
-180.54	-300.473	-108.883	462.943	-135.077				-214.434	441.338	-159.029	-362.428	-639.989	-357.474
-179.95	-286.899	-318.635	277.017	-110.86				-213.84	302.984	-187.033	-352.031	-607.466	-375.202
-179.36	-416.42	-387.212	178.524	-104.225				-213.246	238.58	-253.851	-329.623	-570.586	-383.117
-178.77	-348.182	-521.852	93.4741	-34.1611				-212.652	150.889	-268.294	-341.515	-589.938	-325.455
-178.18	-390.966	-723.364	23.7593	-4.28399				-212.058	85.7424	-274.723	-247.171	-581.717	-312.444
-177.59	-528.141	-844.766	-53.897	28.0787				-211.464	-48.9364	-303.605	-298.264	-545.697	-251.339
-177	-568.279	-934.858	-190.682	8.57541				-210.87	-166.57	-292.281	-339.04	-547.347	-172.948
-176.41	-608.473	-1071.01	-334.875	-30.0003				-210.276	-279.734	-326.991	-260.205	-546.218	-121.211
-175.82	-718.581	-1270.16	-446.293	-15.9058				-209.682	-372.284	-407.12	-298.24	-449.835	-97.9074
-175.23	-845.004	-1381.95	-548.112	-61.8415				-209.088	-464.49	-359.934	-270.681	-474.286	-28.9374
-174.64	-1007.69	-1481.63	-531.811	-34.4123				-208.494	-575.803	-335.312	-235.829	-430.679	63.1062
-174.05	-1078.81	-1606.8	-638.397	-91.9887				-207.9	-651.937	-377.331	-189.552	-376.257	115.656
-173.46	-1178.32	-1513.39	-652.256	-145.264				-207.306	-699.864	-443.584	-189.798	-356.066	134.014
-172.87	-1383.5	-1606.09	-642.876	-170.622				-206.712	-746.732	-449.224	-127.765	-328.426	169.383
-172.28	-1553.33	-1676.71	-754.159	-133.997				-206.118	-748.486	-447.22	-172.75	-252.565	201.875
-171.69	-1559.75	-1643.59	-738.106	-107.867				-205.524	-795.846	-477.81	-106.846	-197.111	166.537
-171.1	-1658.97	-1751.27	-774.506	-125.386				-204.93	-862.507	-522.554	-112.175	-80.7218	149.887
-170.51	-1581.74	-1749.5	-822.63	-68.5737				-204.336	-818.933	-567.744	-54.163	-88.9582	153.822
-169.92	-1599.67	-1783.96	-881.033	-71.7992				-203.742	-853.552	-576.525	-14.7032	-25.6743	83.9416
-169.33	-1421.73	-1836.81	-960.062	-35.2712				-203.148	-834.647	-585.713	-21.6909	69.1371	18.2659
-168.74	-1244.2	-1752.72	-986.771	-75.0583				-202.554	-838.304	-558.946	43.3326	112.918	-7.25613
-168.15	-945.381	-1661.43	-1040.17	-164.63				-201.96	-860.836	-496.362	182.649	133.35	-75.7382
-167.56	-966.189	-1696.76	-1032.48	-141.922				-201.366	-809.944	-472.317	224.379	218.401	-142.668
-166.97	-926.127	-1690.46	-1006.54	-222.995				-200.772	-855.555	-511.935	287.26	231.579	-208.489
-166.38	-960.028	-1701.68	-918.098	-262.86				-200.178	-814.599	-423.072	371.311	298.908	-237.624
-165.79	-864.335	-1602.7	-795.011	-298.05				-199.584	-872.654	-389.545	458.501	276.444	-297.499
-165.2	-736.551	-1464.88	-765.58	-374.95				-198.99	-869.888	-331.088	509.177	331.47	-348.529
-164.61	-609.588	-1416.35	-669.895	-424.976				-198.396	-846.645	-300.536	555.529	416.883	-410.157
-164.02	-409.208	-1343.62	-659.56	-548.649				-197.802	-856.713	-260.641	591.106	420.318	-431.313
-163.43	-303.829	-1202.13	-634.253	-634.023				-197.208	-840.31	-232.953	678.511	455.473	-416.471
-162.84	-202.984	-1107.33	-564.844	-773.008				-196.614	-819.135	-201.56	704.603	483.835	-454.646
-162.25	-130.691	-1026.6	-624.565	-933.712				-196.02	-743.163	-116.424	667.661	481.125	-465.033
-161.66	-103.714	-760.059	-628.059	-1022.38				-195.426	-712.833	-52.3434	719.336	525.01	-501.356
-161.07	-5.56465	-672.907	-664.855	-1226.24				-194.832	-663.37	27.2032	712.296	494.54	-447.722
-160.48	25.1049	-503.572	-592.411	-1248.74				-194.238	-598.296	98.007	653.184	535.071	-373.372
-159.89	137.48	-428.978	-649.627	-1355.76				-193.644	-523.943	69.7435	724.173	476.461	-353.35
-159.3	11.8654	-327.899	-737.271	-1462.42				-193.05	-468.588	221.95	713.25	495.835	-256.138
-158.71	-132.96	-325.514	-734.425	-1502.45				-192.456	-434.051	258.842	774.615	471.848	-281.367
-158.12	-230.5	-334.341	-768.283	-1528.75				-191.862	-334.975	293.958	724.119	480.681	-207.679
-157.53	-286.11	-237.011	-755.138	-1485.43				-191.268	-228.015	349.74	786.089	399.341	-112.642
-156.94	-489.403	-305.594	-777.222	-1559.06				-190.674	-340.397	475.597	881.655	454.025	-73.3683
-156.35	-640.054	-315.829	-756.796	-1513.91				-190.08	-212.601	535.321	809.253	368.657	-114.967
-155.76	-840.093	-453.989	-751.326	-1558.92				-189.486	-114.62	590.925	801.008	364.023	-145.918
-155.17	-1056.76	-501.096	-844.163	-1565.81				-188.892	-107.758	605.784	841.519	336.213	-102.264
-154.58	-1178.04	-469.62	-833.187	-1571.27				-188.298	-38.0528	742.272	862.162	292.986	-124.595
-153.99	-1343.7	-586.123	-787.709	-1531.81				-187.704	17.814	783.249	771.916	229.909	-55.6507
-153.4	-1558.85	-708.451	-758.824	-1568.95				-187.11	160.656	794.933	811.366	147.032	-128.57
-152.81	-1672.1	-906.167	-716.065	-1505.62				-186.516	228.998	762.869	713.859	110.991	-75.4306
-152.22	-1925.83	-1039.82	-557.115	-1356.08				-185.922	377.144	775.128	624.132	33.8852	-132.376
-151.63	-2114.76	-1041.13	-512.685	-1294				-185.328	458.906	788.643	558.739	6.28404	-195.926
-151.04	-2292.49	-1161.31	-507.113	-1312.96				-184.734	521.022	797.929	526.534	-44.2187	-143.864
-150.45	-2514.22	-1210.49	-579.922	-1243.51				-184.14	583.122	778.022	436.948	-105.508	-193.11
-149.86	-2653.57	-1202.03	-609.698	-1145.43				-183.546	615.676	859.662	480.766	-222.045	-207.767
-149.27	-2891.11	-1280.54	-641.171	-1140.89				-182.952	723.155	909.514	489.406	-267.009	-282.615
-148.68	-3088.04	-1292.63	-576.728	-1001.82				-182.358	770.935	910.525	475.682	-320.42	-260.713
-148.09	-3308.22	-1257.9	-651.806	-936.225				-181.764	814.407	904.776	570.364	-351.877	-301.229
-147.5	-3545.75	-1270.77	-727.702	-845.64				-181.17	929.338	930.067	574.157	-476.327	-323.323
-146.91	-3794.51	-1221.53	-739.578	-644.558				-180.576	967.496	907.51	596.95	-486.726	-346.788
-146.32	-3989.62	-1308.57	-793.622	-471.399				-179.982	1011.15	900.414	619.218	-509.166	-313.14
-145.73	-4124.35	-1315.36	-754.716	-373.944				-179.388	1092.94	831.634	729.56	-609.722	-270.136
-145.14	-4248.99	-1455.35	-697.514	-287.052				-178.794	1078.14	819.184	698.275	-664.269	-291.213
-144.55	-4388.94	-1600.37	-750.513	-223.162				-178.2	1084.95	872.691	758.386	-636.22	-319.862
-143.96	-4597.45	-1609.98	-823.356	-88.0834				-177.606	1110.35	798.267	761.828	-634.923	-392.303
-143.37	-4770.82	-1657.11	-974.206	-27.9518				-177.012	1111.43	825.796	794.246	-733.369	-373.606
-142.78	-4651.16	-1694.18	-981.948	164.27				-176.418	1036.85	782.944	919.099	-677.797	-407.353
-142.19	-4638.38	-1808.64	-1011.56	282.363				-175.824	991.393	826.983	769.263	-606.403	-414.078
-141.6	-4541.24	-1808.6	-1102.77	335.113				-175.23	928.981	744.709	824.733	-608.672	-530.14
-141.01	-4374.92	-1675.15	-1213.35	497.48				-174.636	848.081	737.555	885.723	-514.367	-502.409
-140.42	-4080.02	-1568.87	-1211.59	538.248				-174.042	729.839	765.755	838.78	-408.378	-557.933
-139.83	-3853.75	-1520.06	-1134.95	583.477				-173.448	574.984	658.003	962.014	-304.587	-551.792
-139.24	-3568.54	-1415.07	-1118.04	669.215				-172.854	463.81	574.82	922.356	-243.851	-547.534
-138.65	-3305.53	-1278.17	-1154.39	683.348				-172.26	226.789	504.446	775.316	-203.632	-542.537
-138.06	-2924.03	-1171.87	-1098.98	697.79				-171.666	99.3324	391.646	870.923	-109.661	-523.683
-137.47	-2677.16	-1001.97	-1108.55	761.031				-171.072	-116.412	287.973	754.115	-3.5054	-539.461
-136.88	-2197.27	-841.748	-1149.07	811.125				-170.478	-365.975	253.991	702.039	-22.2828	-529.447
-136.29	-1802.67	-964.249	-1160.02	796.222				-169.884	-551.368	237.626	644.994	202.563	-529.679
-135.7	-1398.95	-846.725	-1143.42	806.659				-169.29	-715.367	222.211	612.341	211.98	-467.706
-135.11	-1165.14	-678.194	-1001.21	828.099				-168.696	-833.476	175.99	490.599	316.663	-448.463
-134.52	-972.415	-611.59	-934.338	895.568				-168.102	-921.684	121.675	452.861	315.785	-445.393
-133.93	-963.238	-607.349	-936.813	892.711				-167.508	-1044.68	43.8886	355.102	363.722	-418.735
-133.34	-896.481	-567.521	-895.3	976.948				-166.914	-1091.95	-16.9653	74.5975	451.553	-419.679
-132.75	-589.728	-387.246	-770.219	990.983				-166.32	-1034.23	-140.248	35.6426	522.737	-412.897
-132.16	-396.311	-303.03	-752.167	1017.91				-165.726	-1060.81	-211.725	-245.32	531.407	-333.112
-131.57	-133.05	-234.712	-646.028	982.756				-165.132	-909.51	-278.995	-300.972	527.772	-230.312
-130.98	69.5821	-288.777	-570.198	977.327				-164.538	-836.38	-309.001	-327.117	585.749	-128.092
-130.39	165.728	-261.977	-533.125	963.635				-163.944	-775.323	-362.229	-449.446	602.812	-239.51
-129.8	333.515	-212.67	-429.243	933.144				-163.35	-658.561	-431.021	-542.065	607.55	-218.956
-129.21	523.646	-328.867	-576.892	891.734				-162.756	-671.221	-416.732	-625.796	624.232	-233.863
-128.62	510.799	-342.915	-525.597	910.46				-162.162	-660.887	-471.51	-627.222	694.713	-171.478
-128.03	538.021	-420.109	-507.669	886.804				-161.568	-570.208	-472.61	-672.046	612.655	-349.15
-127.44	766.636	-543.391	-461.291	984.13				-160.974	-507.952	-531.808	-790.502	669.912	-387.556
-126.85	854.499	-548.889	-451.163	1100.37				-160.38	-478.82	-475.193	-797.906	638.783	-437.067
-126.26	827.169	-688.88	-552.546	1070.53				-159.786	-388.219	-459.011	-767.765	510.419	-637.684
-125.67	677.657	-700.035	-631.552	1067.5				-159.192	-371.632	-509.86	-780.465	437.297	-646.151
-125.08	700.193	-790.198	-630.151	1021.34				-158.598	-216.242	-501.626	-991.93	369.009	-733.798
-124.49	804.45	-942.767	-598.426	1064.93				-158.004	-191.016	-509.167	-904.571	262.119	-856.856
-123.9	869.495	-865.779	-644.607	1116.23				-157.41	-163.888	-429.683	-1033.66	164.577	-983.26
-123.31	979.36	-720.101	-600.344	1143.3				-156.816	-52.4631	-416.869	-1161.19	53.4379	-1045.67
-122.72	1193.49	-604.808	-520.116	1219.6				-156.222	22.4219	-426.27	-1149.07	-37.1719	-1100.54
-122.13	1233.05	-453.601	-357.866	1222.64				-155.628	-24.4123	-430.11	-1241.02	-104.46	-1202.96
-121.54	1401.22	-147.971	-287.877	1162.8				-155.034	81.5498	-514.519	-1234.61	-237.278	-1467.18
-120.95	1482.36	132.414	-61.4555	1140.1				-154.44	83.2449	-496.455	-1248.43	-259.129	-1519.47
-120.36	1422.94	317.399	139.108	1105.63				-153.846	87.1495	-478.676	-1302.87	-307.797	-1544.78
-119.77	1600.93	538.331	302.312	1119.74				-153.252	156.803	-538.9	-1215.72	-221.863	-1618
-119.18	1631.02	754.228	550.121	1119.77				-152.658	209.095	-464.163	-1300.36	-221.77	-1710.47
-118.59	1654.35	974.319	756.041	1140.22				-152.064	245.316	-503.38	-1357.42	-105.844	-1615.13
-118	1711.64	1241.53	990.742	1079.16				-151.47	292.752	-482.431	-1287.7	-13.8514	-1631.05
-117.41	1866.76	1462.21	1121.7	1027.37				-150.876	374.668	-546.309	-1191.64	24.8567	-1501.76
-116.82	2138.28	1767.29	1304.93	954.814				-150.282	512.883	-589.232	-1224.1	159.327	-1455.98
-116.23	2249.68	1870.4	1415.77	932.571				-149.688	461.326	-605.233	-1130.16	145.119	-1444.93
-115.64	2443.09	2007.03	1523.32	918.95				-149.094	513.138	-593.389	-1114.71	198.086	-1236.25
-115.05	2508.84	2279.95	1622.34	797.283				-148.5	573.932	-571.28	-1067.35	168.143	-1172.68
-114.46	2621.41	2301.59	1745.5	693.657				-147.906	580.824	-617.577	-1095.4	209.204	-1082.67
-113.87	2856.7	2310.39	1855.61	665.589				-147.312	516.681	-679.243	-1185.69	139.864	-1147.43
-113.28	2779.56	2478.92	1974.39	621.611				-146.718	469.207	-733.081	-1172.45	115.928	-1126.15
-112.69	2774.24	2555	2015.34	523.375				-146.124	452.258	-755.743	-1194.18	105.858	-1056.65
-112.1	2902.43	2714.94	2073.26	476.924				-145.53	407.638	-751.925	-1276.31	69.2561	-947.38
-111.51	3060.41	2771.62	2288.03	357.772				-144.936	341.542	-897.42	-1336.91	-96.9901	-898.115
-110.92	3251.14	2988.37	2286.12	279.923				-144.342	283.688	-941.382	-1225.47	-191.521	-756.535
-110.33	3381.74	3178.32	2378.75	251.452				-143.748	265.398	-946.542	-1337.31	-275.967	-667.896
-109.74	3617.8	3307.81	2388.27	232.759				-143.154	332.627	-1103.38	-1425.68	-387.582	-592.911
-109.15	3918.85	3325.85	2491.82	185.201				-142.56	435.534	-1171.4	-1353.73	-449.513	-533.349
-108.56	4025.37	3550.02	2591.14	153.128				-141.966	461.255	-1321.65	-1387.38	-561.26	-459.095
-107.97	4192.05	3682.38	2590.98	231.525				-141.372	527.176	-1501.59	-1441.57	-611.586	-421.358
-107.38	4386.33	3709.24	2599.06	259.494				-140.778	454.564	-1568.24	-1403.44	-797.447	-414.473
-106.79	4435.75	3828.76	2664.15	238.612				-140.184	583.493	-1699.79	-1418.23	-798.812	-255.523
-106.2	4501.87	3892.13	2786.03	258.062				-139.59	553.774	-1773.97	-1420.37	-852.695	-135.147
-105.61	4606.24	3914.17	2688.16	172.213				-138.996	392.874	-1851.55	-1411.73	-860.265	-40.7476
-105.02	4502.12	3916.02	2758.27	239.817				-138.402	293.453	-1870	-1331.44	-718.887	66.0639
-104.43	4564.5	3928.31	2689.04	296.334				-137.808	181.783	-1936.41	-1347.01	-650.526	241.486
-103.84	4587.07	3847.3	2680.68	298.953				-137.214	-40.6928	-1819.74	-1157.19	-468.568	339.496
-103.25	4514.83	3833.66	2623.68	358.881				-136.62	-201.263	-1718.05	-1062.16	-292.144	560.617
-102.66	4431.84	3615.85	2554.17	388.594				-136.026	-458.97	-1689.23	-879.716	-41.2921	753.418
-102.07	4461.07	3641.32	2631.49	342.325				-135.432	-738.795	-1643.6	-724.108	215.619	912.316
-101.48	4404.01	3541.86	2521.12	298.74				-134.838	-826.579	-1556.8	-568.047	493.127	1137.44
-100.89	4275.88	3426.32	2479.32	237.287				-134.244	-957.516	-1395.46	-275.18	729.487	1188.34
-100.3	4167.83	3361.46	2469.58	327.526				-133.65	-1057.74	-1182.19	-37.567	1095.17	1515.21
-99.71	3979.5	3156.55	2466.45	307.583				-133.056	-1179.85	-1093.57	185.958	1222.01	1685.18
-99.12	3973.02	3047.27	2392.07	369.8				-132.462	-1220.62	-890.506	592.58	1431.52	1895.66
-98.53	3851.24	2953.77	2312.15	366.254				-131.868	-1267.72	-701.416	936.969	1593.35	2138.14
-97.94	3703.15	2814.2	2167.29	314.16				-131.274	-1303.2	-577.206	1211.22	1761.24	2322.62
-97.35	3563.78	2733.26	2050.87	288.444				-130.68	-1359.39	-334.572	1502.15	1843.91	2605.29
-96.76	3514.43	2650.18	1977.12	338.651				-130.086	-1335.56	-64.9441	1777.24	1865.5	2789.45
-96.17	3708.06	2590.64	1903.31	310.508				-129.492	-1314.53	12.2161	2000.07	2009.09	2923.72
-95.58	3701.9	2495.96	1792.26	271.463				-128.898	-1261.5	328.771	2141.24	2057.86	3018.99
-94.99	3755.64	2541.8	1735.99	195.177				-128.304	-1275.52	501.836	2295.52	2200.33	3129.33
-94.4	3830.66	2399.79	1677.08	253.954				-127.71	-1342.54	645.266	2381.29	2242.56	3243.08
-93.81	3799.72	2326.06	1618.81	182.374				-127.116	-1262.31	748.183	2556.17	2220.81	3315.7
-93.22	3899.42	2337.84	1565.72	113.569				-126.522	-1147.69	907.019	2520.68	2283.33	3395.22
-92.63	3894.13	2337.37	1554.71	88.1906				-125.928	-1035.1	1088.13	2592.96	2380.41	3449.62
-92.04	3970.8	2259.25	1537.72	60.1936				-125.334	-821.517	1175.8	2618.84	2296.79	3576.3
-91.45	4030.91	2204.53	1457.76	55.5088				-124.74	-664.202	1409.9	2667.1	2317.54	3765.37
-90.86	4144.55	2140.24	1506.21	90.8758				-124.146	-528.874	1474.58	2548.09	2302.69	3908.79
-90.27	4077.38	2248.91	1547.59	58.9129				-123.552	-289.177	1590.34	2685.26	2268.6	3948.88
-89.68	4119.76	1979.99	1392.83	-10.5879				-122.958	-83.304	1712.08	2643.19	2250.41	3984.55
-89.09	4104.48	1937.78	1226.89	48.4931				-122.364	104.82	1830.29	2537.83	2130.31	4078.77
-88.5	4194.78	1975.9	1240.18	54.7303				-121.77	312.826	1879.32	2482.91	2130.46	4071.62
-87.91	4246.92	1920.81	1348.75	144.283				-121.176	631.298	2003.46	2458.97	2092.28	3928.55
-87.32	4185.67	1774.41	1144.88	83.0218				-120.582	1077.73	2145.32	2485.28	2064.96	4010.65
-86.73	4177.75	1810.08	1035.48	138.159				-119.988	1361.96	2209.54	2412.22	2028.56	4050.69
-86.14	3984.85	1768	863.131	154.168				-119.394	1901.44	2352.97	2327.12	2084.61	4047.56
-85.55	3985.97	1739.39	931.29	177.198				-118.8	2283.3	2514.75	2202.88	2128.31	4022.69
-84.96	3840.48	1666.06	857.163	257.907				-118.206	2823.97	2514.86	1954.64	2014.52	3962.21
-84.37	3585.27	1621.7	657.454	208.905				-117.612	3325.82	2727.3	1855.44	2018.81	3967.95
-83.78	3501.82	1567.46	617.997	173.791				-117.018	3795.49	2746.12	1659.79	1862.05	4001.52
-83.19	3501.16	1552.55	596.052	221.038				-116.424	4216.79	2848.75	1578.98	1782.18	4013.99
-82.6	3447.61	1337.02	539.541	223.155				-115.83	4586.78	2948.84	1441	1659.11	4007.82
-82.01	3196.99	1284.67	306.685	91.2773				-115.236	4826.85	2894.42	1379.35	1458.76	3969.36
-81.42	2863.91	994.885	322.186	136.01				-114.642	4945.81	2831	1367.13	1195.53	3886.74
-80.83	2520	751.091	190.648	114.763				-114.048	4951.6	2826.43	1220.41	1081.2	3868.33
-80.24	2206.91	546.86	132.418	99.4882				-113.454	5041.63	2642.44	1157.5	770.012	3705.75
-79.65	1751.3	423.383	54.7834	113.364				-112.86	4858.37	2557.14	1206.99	616.873	3649.01
-79.06	1263.1	118.241	34.6451	130.87				-112.266	4777.26	2441.59	1290.72	430.681	3556.89
-78.47	974.461	13.8295	42.7953	69.3887				-111.672	4550.21	2305.15	1214.41	287.473	3466.87
-77.88	621.247	-215.458	-66.9478	45.5917				-111.078	4368.57	2053.85	1193.72	152.274	3226.73
-77.29	448.797	-296.273	-83.5278	43.3032				-110.484	4093.32	1927.24	1135.92	55.4423	3162.86
-76.7	46.7974	-400.381	-271.175	-33.74				-109.89	3830.36	1835.77	1095.69	-13.4004	3133.77
-76.11	-354.878	-577.837	-334.303	-94.0649				-109.296	3483.29	1622.73	1157.65	-142.886	2862.74
-75.52	-570.427	-670.951	-431.206	-106.771				-108.702	3141.74	1549.95	1017.82	-196.849	2728.56
-74.93	-918.445	-842.706	-364.845	-64.989				-108.108	2833.56	1372.03	916.21	-277.919	2672.77
-74.34	-1165.85	-965.161	-443.103	-178.947				-107.514	2484.98	1179.97	763.109	-363.4	2481
-73.75	-1470.54	-1092.41	-556.822	-175.661				-106.92	2118.67	980.026	531.962	-437.747	2353.62
-73.16	-1834.12	-1189.56	-599.323	-214.538				-106.326	1806.27	845.497	301.58	-405.759	2215.16
-72.57	-2093.02	-1357.11	-738.879	-194.3				-105.732	1239.95	578.949	250.462	-605.635	2134.33
-71.98	-2373.58	-1602.28	-851.8	-182.17				-105.138	959.33	447.009	18.9441	-522.301	1990.49
-71.39	-2731.72	-1798.73	-1063.4	-196.861				-104.544	452.191	309.197	-174.614	-674.273	1809.24
-70.8	-2873.41	-2057.18	-1115.73	-231.866				-103.95	-73.5486	72.924	-392.059	-679.708	1525.87
-70.21	-2995.18	-2238.16	-1264.19	-313.85				-103.356	-496.035	-104.173	-525.651	-771.37	1333.78
-69.62	-3219.89	-2520.73	-1359.43	-309.118				-102.762	-1000.11	-328.268	-742.15	-930.254	1169.26
-69.03	-3396.94	-2753.79	-1607.54	-350.773				-102.168	-1424.04	-580.902	-917.184	-990.397	962.27
-68.44	-3725.72	-2814.65	-1702.08	-426.613				-101.574	-1925.53	-819.149	-1165	-1123.41	823.621
-67.85	-3934.93	-3089.65	-1811.33	-498.682				-100.98	-2428.71	-895.094	-1333.43	-1152.1	523.836
-67.26	-4048.65	-3135.35	-1876.73	-476.698				-100.386	-2807.6	-1113.95	-1540.02	-1343.7	563.074
-66.67	-4412.63	-3223.88	-1964.6	-557.217				-99.792	-3137.44	-1255.12	-1727.55	-1317.66	336.686
-66.08	-4594.44	-3293.79	-2026.64	-573.699				-99.198	-3294.26	-1366.72	-2015.69	-1441.14	127.208
-65.49	-4926.56	-3359.47	-2080.13	-642.771				-98.604	-3461.69	-1530.27	-2188.75	-1493.73	43.9019
-64.9	-5176.77	-3411.96	-2242.29	-734.174				-98.01	-3524.21	-1657.71	-2352.89	-1609.65	-35.87
-64.31	-5330.86	-3474.79	-2168.86	-790.801				-97.416	-3519.47	-1741.41	-2592.85	-1576.58	-221.409
-63.72	-5527.85	-3421.95	-2246.18	-856.311				-96.822	-3413.04	-1872.29	-2653.12	-1661.06	-322.464
-63.13	-5531.92	-3477.24	-2260.16	-912.756				-96.228	-3262.52	-1918.66	-2899.25	-1648.67	-249.843
-62.54	-5518.86	-3348.87	-2237.64	-918.179				-95.634	-3096.64	-1972.04	-2893.37	-1607.28	-436.642
-61.95	-5525.04	-3270.71	-2206.53	-924.881				-95.04	-2894.2	-1903.18	-2993.94	-1630.81	-450.486
-61.36	-5400.82	-3174.21	-2174.2	-926.311				-94.446	-2698.94	-1911.55	-2983.22	-1580.94	-445.349
-60.77	-5513.66	-3307.74	-2143.77	-1012.17				-93.852	-2366.54	-1941.83	-2869.03	-1711.08	-390.495
-60.18	-5546.09	-3338.17	-2112	-1112.67				-93.258	-2242.94	-1960.94	-2895.86	-1594.87	-558.922
-59.59	-5497.71	-3324.07	-2132.79	-1124.98				-92.664	-2112.76	-1957.99	-2759.12	-1629.97	-384.763
-59	-5610.69	-3411.75	-2039.94	-1260.63				-92.07	-2000.56	-1823.07	-2598.29	-1619.05	-390.807
-58.41	-5680.25	-3368.72	-1999.94	-1201.52				-91.476	-1932.04	-1881.46	-2559.07	-1735.58	-336.239
-57.82	-5824.93	-3466.47	-1931.96	-1222.83				-90.882	-1941.53	-1836.58	-2497.78	-1626.97	-453.048
-57.23	-5907.91	-3476.12	-1862.95	-1258.83				-90.288	-2023.07	-1765.4	-2530.64	-1639.45	-474.275
-56.64	-5978.34	-3483.19	-1711.44	-1327.37				-89.694	-1998.84	-1854.11	-2443.72	-1723.98	-459.64
-56.05	-6071.95	-3536.88	-1924.44	-1222.45				-89.1	-2069.22	-1775.43	-2482	-1758.49	-481.52
-55.46	-5947.94	-3370.2	-1992.17	-1258.69				-88.506	-2246.04	-1717.13	-2504.1	-1732.22	-429.428
-54.87	-5907.85	-3393.08	-1898.63	-1240.88				-87.912	-2358.06	-1708.73	-2468.38	-1787.31	-449.027
-54.28	-5879.9	-3586.06	-2014.04	-1204.84				-87.318	-2551	-1760.65	-2451.55	-1727.1	-415.58
-53.69	-5986.79	-3524.25	-2092.86	-1174.5				-86.724	-2545.61	-1706.47	-2572.96	-1818.03	-411.149
-53.1	-6111.7	-3663.57	-2323.8	-1215.73				-86.13	-2628.48	-1723.89	-2624.37	-1795.18	-398.112
-52.51	-6085.84	-3806.92	-2248.23	-1165.88				-85.536	-2779.05	-1818.33	-2628.25	-1716.19	-559.654
-51.92	-6127.63	-3846.39	-2364.86	-1150.64				-84.942	-2748.14	-1806.45	-2675.64	-1861.37	-642.652
-51.33	-6295.81	-3929.12	-2479.53	-1144.69				-84.348	-2910.59	-1931.24	-2642.33	-1747.88	-683.399
-50.74	-6328.48	-3821.45	-2607.12	-1186.39				-83.754	-2804.93	-2009.84	-2599.95	-1775.01	-891.753
-50.15	-6308.46	-3856.9	-2630.39	-1091.71				-83.16	-2765.47	-2013.57	-2452.5	-1752.8	-933.993
-49.56	-6082.33	-3884	-2616.41	-1052.39				-82.566	-2795.34	-2182.61	-2278.72	-1750.56	-1130.96
-48.97	-6011.76	-4020.34	-2674.55	-939.179				-81.972	-2659.38	-2288.68	-2201.86	-1833.07	-1176.26
-48.38	-5920.74	-3918.16	-2689.48	-888.783				-81.378	-2479.98	-2458.16	-1993.19	-1679.04	-1258.87
-47.79	-5820.33	-3914.43	-2711.06	-849.3				-80.784	-2289.96	-2390.41	-1850.14	-1776.48	-1291.49
-47.2	-5581.34	-3924.81	-2639.46	-850.909				-80.19	-2136.35	-2447.71	-1931.75	-1733.95	-1384.77
-46.61	-5515.71	-3811.79	-2680.72	-788.99				-79.596	-1963.13	-2558.79	-1692.92	-1756.47	-1369.12
-46.02	-5428.2	-3830.16	-2650	-776.378				-79.002	-1822.36	-2507.74	-1703.56	-1675.25	-1364.42
-45.43	-5320.73	-3785.98	-2701.37	-723.235				-78.408	-1621.44	-2523.57	-1524.91	-1745.23	-1547.24
-44.84	-5173.21	-3614.1	-2631.07	-702.606				-77.814	-1501.49	-2409.29	-1536.8	-1820.37	-1546.98
-44.25	-4992.62	-3613.18	-2580.08	-648.132				-77.22	-1483.01	-2314.51	-1449.09	-1884.47	-1705.05
-43.66	-4882.72	-3402.39	-2493.01	-651.516				-76.626	-1383.58	-2263.42	-1296.48	-1749.66	-1735.84
-43.07	-4921.64	-3360.92	-2508.01	-596.498				-76.032	-1232.25	-2113.1	-1144.96	-1847.61	-1890.34
-42.48	-4770.69	-3278.03	-2495.77	-580.683				-75.438	-1042.17	-1787.77	-1210.46	-1855.67	-2059.13
-41.89	-4725.69	-3043.32	-2370.17	-530.776				-74.844	-797.202	-1559.34	-776.432	-1817.68	-2089.1
-41.3	-4572.43	-3034.18	-2360.42	-612.047				-74.25	-631.886	-1203.19	-642.497	-1742.44	-2206.86
-40.71	-4426.92	-2956.08	-2281.16	-490.988				-73.656	-211.614	-815.539	-213.093	-1657.11	-2368.73
-40.12	-4416.61	-2708.95	-2098.96	-559.156				-73.062	173.571	-573.46	-41.4087	-1598.62	-2491.16
-39.53	-4269.17	-2590.52	-1931.46	-505.762				-72.468	675.953	-98.7149	480.133	-1403.74	-2658.97
-38.94	-4166.56	-2580.38	-1865.42	-392.281				-71.874	1233.31	402.548	779.733	-1166.61	-2758.74
-38.35	-4045.95	-2492.55	-1790.58	-379.25				-71.28	1673.27	777.52	1140.69	-943.793	-2955.92
-37.76	-3992.22	-2365.63	-1661.18	-322.571				-70.686	2177.77	1185.28	1593.64	-835.022	-3234.59
-37.17	-3688.06	-2264.18	-1671.47	-427.503				-70.092	2651.14	1640.72	1987.29	-565.211	-3381.52
-36.58	-3549.34	-2029.51	-1575.73	-401.642				-69.498	3069.43	2079.02	2371.34	-327.885	-3588.88
-35.99	-3403.7	-1990.62	-1487.61	-368.959				-68.904	3379.56	2546.86	2789.73	-112.541	-3793.6
-35.4	-3205.53	-2027.9	-1431.42	-427.405				-68.31	3542.19	3052.54	3067.59	82.1654	-3972.48
-34.81	-3004.86	-1775.85	-1453.67	-360.088				-67.716	3648.3	3136.11	3446.18	351.533	-4163.4
-34.22	-2729.28	-1781.24	-1289.57	-431.194				-67.122	3604.53	3402.21	3581.89	587.647	-4266.6
-33.63	-2248.48	-1542.4	-1212.23	-457.912				-66.528	3537.81	3709.7	3650.22	762.304	-4314.59
-33.04	-2001.25	-1376.92	-1088.98	-406.201				-65.934	3251.05	3869.76	3874.99	960.852	-4457.2
-32.45	-1919.29	-1452.35	-1234.6	-608.744				-65.34	2955.3	4165.92	4031.64	1076.33	-4577.59
-31.86	-1989.22	-1478.82	-1294.52	-725.69				-64.746	2776.6	4284.06	4123.5	1345.23	-4547.08
-31.27	-1977.85	-1424.94	-1300.52	-853.18				-64.152	2578.34	4176.02	4275.54	1426.17	-4591.54
-30.68	-2088.63	-1347.52	-1350.26	-917.711				-63.558	2313.26	4215.7	4398.77	1601.61	-4689.75
-30.09	-2036.27	-1377.22	-1409.78	-1092.34				-62.964	2138.49	4295.6	4402.45	1718.41	-4648.72
-29.5	-2094.42	-1448.43	-1553.63	-1260.88				-62.37	1933.11	4238.32	4525.44	1838.66	-4605.93
-28.91	-1796.44	-1240.93	-1491.98	-1394.04				-61.776	1651.52	4193.83	4552.87	1879	-4623.88
-28.32	-1710.04	-1301.37	-1555.01	-1475.03				-61.182	1410.23	3949.55	4589.77	1912.55	-4691.15
-27.73	-1756.63	-1139.8	-1512.73	-1510.31				-60.588	1079.1	3877.61	4450.26	1934.38	-4543.12
-27.14	-1687.71	-1225.73	-1602.84	-1621.38				-59.994	778.264	3722.58	4469.7	2089.63	-4431.16
-26.55	-1659.27	-1060.23	-1474.96	-1701.7				-59.4	477.323	3696.95	4436.32	2101.17	-4387.47
-25.96	-1612.59	-1046.84	-1422.78	-1737.8				-58.806	294.44	3258.8	4441.64	2176.69	-4447.16
-25.37	-1527.71	-1079.52	-1562.34	-1659.35				-58.212	117.509	3096.19	4121.27	2274.82	-4409.35
-24.78	-1707.59	-912.715	-1498.39	-1644.9				-57.618	16.693	2775.91	3989.67	2392.88	-4277.51
-24.19	-1650.4	-997.26	-1612.94	-1661.33				-57.024	-3.4077	2512.77	3807.94	2449.38	-4312.56
-23.6	-1600.17	-1019.87	-1464.74	-1646.43				-56.43	39.588	2338.34	3643.29	2416.74	-4297.65
-23.01	-1527.02	-844.706	-1452.17	-1710.59				-55.836	-24.9483	1992.18	3463.97	2450.69	-4290.17
-22.42	-1422.05	-763.955	-1355.06	-1764.87				-55.242	74.3336	1665.58	3390.71	2288.35	-4392.78
-21.83	-1315.81	-537.469	-1240.66	-1784.44				-54.648	175.413	1571.86	3238.52	2345.89	-4427.26
-21.24	-1355.17	-700.722	-1086.48	-1758.21				-54.054	97.2018	1308.7	3155.27	2190.81	-4375.88
-20.65	-1264.33	-591.453	-904.119	-1688.17				-53.46	264.143	1034.88	3013.32	1987.17	-4473.24
-20.06	-1282.28	-484.489	-901.259	-1529.56				-52.866	185.849	841.586	2920	1845.69	-4275.74
-19.47	-1165.48	-472.083	-775.475	-1445.81				-52.272	271.016	702.132	2714.24	1691.38	-4305.89
-18.88	-976.318	-408.953	-569.769	-1463.03				-51.678	365.083	458.592	2576.47	1371.76	-4145.57
-18.29	-865.284	-294.438	-355.974	-1404.72				-51.084	471.541	411.028	2463.63	1134.16	-4133.77
-17.7	-770.597	-167.281	-275.01	-1365.42				-50.49	470.94	265.132	2239.95	911.881	-3924.34
-17.11	-505.122	27.4266	-139.512	-1272.37				-49.896	745.166	94.4781	2164.17	544.696	-3957.37
-16.52	-378.622	-13.826	-105.823	-1155.56				-49.302	828.491	163.463	1821.43	400.901	-3949.56
-15.93	44.8375	207.142	70.395	-1017.87				-48.708	996.599	132.029	1654.55	31.3458	-3761.93
-15.34	441.337	422.994	279.689	-791.389				-48.114	1188.17	130.521	1311.78	-146.342	-3731.21
-14.75	634.028	601.426	489.922	-713.158				-47.52	1335.44	128.905	933.719	-360.19	-3681.23
-14.16	1033.2	822.741	677.012	-485.119				-46.926	1365.14	160.202	657.952	-490.082	-3621.47
-13.57	1547.35	1098.44	859.771	-292.464				-46.332	1338.02	114.536	230.609	-669.715	-3514.67
-12.98	2020.9	1265.75	1082.8	-94.0171				-45.738	1499.43	164.509	-44.6978	-953.908	-3246.78
-12.39	2450.88	1400.58	1290.5	10.5853				-45.144	1348.84	214.586	-357.032	-1018.67	-3269.94
-11.8	2915.09	1871.01	1528.77	257.649				-44.55	1252.87	162.851	-547.756	-1110.62	-3287.3
-11.21	3485.3	2095.78	1712.07	525.466				-43.956	1319.54	221.651	-809.671	-1290.82	-3133.34
-10.62	4039.74	2356.74	1982.75	799.191				-43.362	1156.95	66.0587	-1291	-1395.17	-3149.48
-10.03	4692.33	2715.28	2189.25	1029.91				-42.768	985.508	-58.1284	-1436.17	-1489.4	-3126.98
-9.44	5269.55	2926.12	2512.17	1301.08				-42.174	774.267	-226.213	-1723.37	-1515.92	-3127.05
-8.85	5787.17	3418.2	2788.97	1552.37				-41.58	543.097	-249.219	-1982.68	-1562.87	-3154.49
-8.26	6586.71	3867.67	3106.78	1881.69				-40.986	407.646	-585.161	-2302.51	-1661.85	-3084.2
-7.67	7175.87	4183.41	3434.39	2213.13				-40.392	82.5283	-782.349	-2458.3	-1629.48	-3173.54
-7.08	7919.73	4788.03	3774.05	2516.24				-39.798	-31.5777	-933.75	-2840.26	-1608.31	-3056.12
-6.49	8606.4	5248.87	4130.47	2847.85				-39.204	-322.795	-1196.12	-2884.67	-1698.11	-3215.05
-5.9	9425.96	5902.19	4486.24	3344.17				-38.61	-575.151	-1477.91	-3295.74	-1704.7	-3099.28
-5.31	10192.8	6444.45	4989.69	3667.32				-38.016	-783.051	-1810.36	-3639.24	-1734.06	-3101.65
-4.72	10964.7	7122.04	5475.71	4023.54				-37.422	-1056.49	-2181.36	-3941.69	-1839.22	-3114.15
-4.13	11803.6	7777.5	5978.62	4455.99				-36.828	-1302.88	-2457.37	-4278.76	-1853.61	-3066.21
-3.54	12620.4	8425.43	6334.84	4846.52				-36.234	-1540.28	-2674.18	-4609.94	-1741.08	-2939.98
-2.95	13603.6	9178.61	6950.94	5243.64				-35.64	-1964.93	-2920.41	-4863.34	-1884.93	-2800.51
-2.36	14364.6	9844.77	7455.13	5655.66				-35.046	-2121.66	-3332.64	-5108.36	-1840.77	-2855.53
-1.77	15302.6	10517.9	7915.61	6087.97				-34.452	-2557.64	-3447.1	-5162.17	-1961.74	-2774.21
-1.18	16246.3	11213.6	8397.11	6540.18				-33.858	-2915.84	-3441.4	-5354.64	-1989.22	-2668.48
-0.59	17030.8	11811.4	8963.62	7002.39				-33.264	-3273.49	-3626.91	-5301.42	-2073.92	-2727.66
0	18751.3	13275.1	10122.8	7974.64				-32.67	-3443.91	-3447.52	-5336.26	-2093.04	-2572.66
0.59	17030.8	11811.4	8963.62	7002.39				-32.076	-3716.89	-3412.46	-5199.41	-2208.01	-2479.64
1.18	16246.3	11213.6	8397.11	6540.18				-31.482	-3751.61	-3396.25	-5283.16	-2291.27	-2384.13
1.77	15302.6	10517.9	7915.61	6087.97				-30.888	-3943.41	-3182.66	-5077.15	-2531.35	-2377.59
2.36	14364.6	9844.77	7455.13	5655.66				-30.294	-4030.08	-3137.87	-5047.49	-2572.19	-2261.94
2.95	13603.6	9178.61	6950.94	5243.64				-29.7	-3972.08	-2923.37	-4845.4	-2744.03	-2113.73
3.54	12620.4	8425.43	6334.84	4846.52				-29.106	-3948.42	-2776.26	-4663.94	-2833.54	-2000.83
4.13	11803.6	7777.5	5978.62	4455.99				-28.512	-3803.79	-2604.23	-4589.11	-2840.07	-1839.4
4.72	10964.7	7122.04	5475.71	4023.54				-27.918	-3586.52	-2554.6	-4488.32	-2948.96	-1758.34
5.31	10192.8	6444.45	4989.69	3667.32				-27.324	-3332.66	-2384.06	-4421.4	-2953.36	-1703.11
5.9	9425.96	5902.19	4486.24	3344.17				-26.73	-2950.7	-2354.43	-4427.84	-3079.29	-1473.47
6.49	8606.4	5248.87	4130.47	2847.85				-26.136	-2859.24	-2283.04	-4277.71	-3124.78	-1324.08
7.08	7919.73	4788.03	3774.05	2516.24				-25.542	-2782.57	-2103.51	-4153.81	-3127.1	-1135.68
7.67	7175.87	4183.41	3434.39	2213.13				-24.948	-2666.44	-2323.06	-3955.76	-3086.51	-1102.73
8.26	6586.71	3867.67	3106.78	1881.69				-24.354	-2744.24	-2392.75	-3913.83	-3083.62	-906.776
8.85	5787.17	3418.2	2788.97	1552.37				-23.76	-2954.99	-2317.98	-3585.21	-3013.91	-677.959
9.44	5269.55	2926.12	2512.17	1301.08				-23.166	-3147.28	-2480.74	-3323.21	-2991.07	-558.558
10.03	4692.33	2715.28	2189.25	1029.91				-22.572	-3575.61	-2812.87	-3197.43	-2945.38	-329.695
10.62	4039.74	2356.74	1982.75	799.191				-21.978	-3978.62	-2874.13	-2898.33	-2888.24	-152.222
11.21	3485.3	2095.78	1712.07	525.466				-21.384	-4431.11	-3018.19	-2795.98	-2829.1	195.73
11.8	2915.09	1871.01	1528.77	257.649				-20.79	-4766.51	-3027.9	-2426.75	-2624.37	421.509
12.39	2450.88	1400.58	1290.5	10.5853				-20.196	-5132.29	-3023.28	-2308.49	-2593.65	757.683
12.98	2020.9	1265.75	1082.8	-94.0171				-19.602	-5408.75	-3255.53	-1974.7	-2296.36	1016.22
13.57	1547.35	1098.44	859.771	-292.464				-19.008	-5536.93	-3350.62	-1905.93	-2132.61	1280.71
14.16	1033.2	822.741	677.012	-485.119				-18.414	-5474.91	-3271.84	-1912.56	-1930.49	1549.37
14.75	634.028	601.426	489.922	-713.158				-17.82	-5551.15	-3318.21	-1950.05	-1688.76	1910.83
15.34	441.337	422.994	279.689	-791.389				-17.226	-5313.55	-3352.44	-1715.98	-1612.38	2256.19
15.93	44.8375	207.142	70.395	-1017.87				-16.632	-5154.21	-3290.09	-1910	-1348.97	2507.78
16.52	-378.622	-13.826	-105.823	-1155.56				-16.038	-5003.93	-3181.69	-1789.8	-1195.19	2822.5
17.11	-505.122	27.4266	-139.512	-1272.37				-15.444	-4691.04	-3022.22	-1599.04	-1014.63	3179.36
17.7	-770.597	-167.281	-275.01	-1365.42				-14.85	-4421.42	-2909.78	-1501.78	-903.874	3473.92
18.29	-865.284	-294.438	-355.974	-1404.72				-14.256	-3943.26	-2630.57	-1389.63	-662.371	3772.34
18.88	-976.318	-408.953	-569.769	-1463.03				-13.662	-3582.84	-2505.59	-1052.34	-637.839	3936.74
19.47	-1165.48	-472.083	-775.475	-1445.81				-13.068	-3082.53	-2211.84	-885.071	-368.782	4148.54
20.06	-1282.28	-484.489	-901.259	-1529.56				-12.474	-2734.95	-1907.85	-580.086	-182.749	4318.71
20.65	-1264.33	-591.453	-904.119	-1688.17				-11.88	-2249.06	-1559.99	-183.089	77.6036	4666.25
21.24	-1355.17	-700.722	-1086.48	-1758.21				-11.286	-1649.21	-1268.29	177.524	235.459	4874.42
21.83	-1315.81	-537.469	-1240.66	-1784.44				-10.692	-1121.69	-911.881	590.293	620.359	5108.63
22.42	-1422.05	-763.955	-1355.06	-1764.87				-10.098	-499.296	-430.06	1143.85	877.149	5582.89
23.01	-1527.02	-844.706	-1452.17	-1710.59				-9.504	201.032	32.3106	1425.99	1285.36	5897.61
23.6	-1600.17	-1019.87	-1464.74	-1646.43				-8.91	951.439	742.998	1944.89	1755.25	6364.06
24.19	-1650.4	-997.26	-1612.94	-1661.33				-8.316	1790.93	1221.85	2344.08	2138.2	6794.38
24.78	-1707.59	-912.715	-1498.39	-1644.9				-7.722	2615.34	1760.18	2666.44	2777.34	7167.88
25.37	-1527.71	-1079.52	-1562.34	-1659.35				-7.128	3510.22	2536.63	3394.78	3294.05	7556.17
25.96	-1612.59	-1046.84	-1422.78	-1737.8				-6.534	4431.91	3226.14	3981.47	3895.03	7956.78
26.55	-1659.27	-1060.23	-1474.96	-1701.7				-5.94	5714.83	4017.98	4493.96	4544.66	8338.66
27.14	-1687.71	-1225.73	-1602.84	-1621.38				-5.346	6773.19	4862.92	5248.18	5318.93	8691.9
27.73	-1756.63	-1139.8	-1512.73	-1510.31				-4.752	8120.7	5543.25	6066.81	6178.72	9031.45
28.32	-1710.04	-1301.37	-1555.01	-1475.03				-4.158	9308.95	6358.56	6699.62	6917.65	9433.6
28.91	-1796.44	-1240.93	-1491.98	-1394.04				-3.564	10772.6	7318.22	7475.17	7603.27	9728.74
29.5	-2094.42	-1448.43	-1553.63	-1260.88				-2.97	12075.8	8008.74	8167.96	8368.56	10247.1
30.09	-2036.27	-1377.22	-1409.78	-1092.34				-2.376	13468.9	8659.22	8887.93	9063.01	10624
30.68	-2088.63	-1347.52	-1350.26	-917.711				-1.782	14617.6	9345	9532.81	9627.64	11017.4
31.27	-1977.85	-1424.94	-1300.52	-853.18				-1.188	15554.1	9715.69	9998.74	10091.3	11280.7
31.86	-1989.22	-1478.82	-1294.52	-725.69				-0.594	16083.5	10169	10285.1	10260.7	11563
32.45	-1919.29	-1452.35	-1234.6	-608.744				0	17537.9	11547	11871.2	11578.4	12929.5
33.04	-2001.25	-1376.92	-1088.98	-406.201				0.594	16083.5	10169	10285.1	10260.7	11563
33.63	-2248.48	-1542.4	-1212.23	-457.912				1.188	15554.1	9715.69	9998.74	10091.3	11280.7
34.22	-2729.28	-1781.24	-1289.57	-431.194				1.782	14617.6	9345	9532.81	9627.64	11017.4
34.81	-3004.86	-1775.85	-1453.67	-360.088				2.376	13468.9	8659.22	8887.93	9063.01	10624
35.4	-3205.53	-2027.9	-1431.42	-427.405				2.97	12075.8	8008.74	8167.96	8368.56	10247.1
35.99	-3403.7	-1990.62	-1487.61	-368.959				3.564	10772.6	7318.22	7475.17	7603.27	9728.74
36.58	-3549.34	-2029.51	-1575.73	-401.642				4.158	9308.95	6358.56	6699.62	6917.65	9433.6
37.17	-3688.06	-2264.18	-1671.47	-427.503				4.752	8120.7	5543.25	6066.81	6178.72	9031.45
37.76	-3992.22	-2365.63	-1661.18	-322.571				5.346	6773.19	4862.92	5248.18	5318.93	8691.9
38.35	-4045.95	-2492.55	-1790.58	-379.25				5.94	5714.83	4017.98	4493.96	4544.66	8338.66
38.94	-4166.56	-2580.38	-1865.42	-392.281				6.534	4431.91	3226.14	3981.47	3895.03	7956.78
39.53	-4269.17	-2590.52	-1931.46	-505.762				7.128	3510.22	2536.63	3394.78	3294.05	7556.17
40.12	-4416.61	-2708.95	-2098.96	-559.156				7.722	2615.34	1760.18	2666.44	2777.34	7167.88
40.71	-4426.92	-2956.08	-2281.16	-490.988				8.316	1790.93	1221.85	2344.08	2138.2	6794.38
41.3	-4572.43	-3034.18	-2360.42	-612.047				8.91	951.439	742.998	1944.89	1755.25	6364.06
41.89	-4725.69	-3043.32	-2370.17	-530.776				9.504	201.032	32.3106	1425.99	1285.36	5897.61
42.48	-4770.69	-3278.03	-2495.77	-580.683				10.098	-499.296	-430.06	1143.85	877.149	5582.89
43.07	-4921.64	-3360.92	-2508.01	-596.498				10.692	-1121.69	-911.881	590.293	620.359	5108.63
43.66	-4882.72	-3402.39	-2493.01	-651.516				11.286	-1649.21	-1268.29	177.524	235.459	4874.42
44.25	-4992.62	-3613.18	-2580.08	-648.132				11.88	-2249.06	-1559.99	-183.089	77.6036	4666.25
44.84	-5173.21	-3614.1	-2631.07	-702.606				12.474	-2734.95	-1907.85	-580.086	-182.749	4318.71
45.43	-5320.73	-3785.98	-2701.37	-723.235				13.068	-3082.53	-2211.84	-885.071	-368.782	4148.54
46.02	-5428.2	-3830.16	-2650	-776.378				13.662	-3582.84	-2505.59	-1052.34	-637.839	3936.74
46.61	-5515.71	-3811.79	-2680.72	-788.99				14.256	-3943.26	-2630.57	-1389.63	-662.371	3772.34
47.2	-5581.34	-3924.81	-2639.46	-850.909				14.85	-4421.42	-2909.78	-1501.78	-903.874	3473.92
47.79	-5820.33	-3914.43	-2711.06	-849.3				15.444	-4691.04	-3022.22	-1599.04	-1014.63	3179.36
48.38	-5920.74	-3918.16	-2689.48	-888.783				16.038	-5003.93	-3181.69	-1789.8	-1195.19	2822.5
48.97	-6011.76	-4020.34	-2674.55	-939.179				16.632	-5154.21	-3290.09	-1910	-1348.97	2507.78
49.56	-6082.33	-3884	-2616.41	-1052.39				17.226	-5313.55	-3352.44	-1715.98	-1612.38	2256.19
50.15	-6308.46	-3856.9	-2630.39	-1091.71				17.82	-5551.15	-3318.21	-1950.05	-1688.76	1910.83
50.74	-6328.48	-3821.45	-2607.12	-1186.39				18.414	-5474.91	-3271.84	-1912.56	-1930.49	1549.37
51.33	-6295.81	-3929.12	-2479.53	-1144.69				19.008	-5536.93	-3350.62	-1905.93	-2132.61	1280.71
51.92	-6127.63	-3846.39	-2364.86	-1150.64				19.602	-5408.75	-3255.53	-1974.7	-2296.36	1016.22
52.51	-6085.84	-3806.92	-2248.23	-1165.88				20.196	-5132.29	-3023.28	-2308.49	-2593.65	757.683
53.1	-6111.7	-3663.57	-2323.8	-1215.73				20.79	-4766.51	-3027.9	-2426.75	-2624.37	421.509
53.69	-5986.79	-3524.25	-2092.86	-1174.5				21.384	-4431.11	-3018.19	-2795.98	-2829.1	195.73
54.28	-5879.9	-3586.06	-2014.04	-1204.84				21.978	-3978.62	-2874.13	-2898.33	-2888.24	-152.222
54.87	-5907.85	-3393.08	-1898.63	-1240.88				22.572	-3575.61	-2812.87	-3197.43	-2945.38	-329.695
55.46	-5947.94	-3370.2	-1992.17	-1258.69				23.166	-3147.28	-2480.74	-3323.21	-2991.07	-558.558
56.05	-6071.95	-3536.88	-1924.44	-1222.45				23.76	-2954.99	-2317.98	-3585.21	-3013.91	-677.959
56.64	-5978.34	-3483.19	-1711.44	-1327.37				24.354	-2744.24	-2392.75	-3913.83	-3083.62	-906.776
57.23	-5907.91	-3476.12	-1862.95	-1258.83				24.948	-2666.44	-2323.06	-3955.76	-3086.51	-1102.73
57.82	-5824.93	-3466.47	-1931.96	-1222.83				25.542	-2782.57	-2103.51	-4153.81	-3127.1	-1135.68
58.41	-5680.25	-3368.72	-1999.94	-1201.52				26.136	-2859.24	-2283.04	-4277.71	-3124.78	-1324.08
59	-5610.69	-3411.75	-2039.94	-1260.63				26.73	-2950.7	-2354.43	-4427.84	-3079.29	-1473.47
59.59	-5497.71	-3324.07	-2132.79	-1124.98				27.324	-3332.66	-2384.06	-4421.4	-2953.36	-1703.11
60.18	-5546.09	-3338.17	-2112	-1112.67				27.918	-3586.52	-2554.6	-4488.32	-2948.96	-1758.34
60.77	-5513.66	-3307.74	-2143.77	-1012.17				28.512	-3803.79	-2604.23	-4589.11	-2840.07	-1839.4
61.36	-5400.82	-3174.21	-2174.2	-926.311				29.106	-3948.42	-2776.26	-4663.94	-2833.54	-2000.83
61.95	-5525.04	-3270.71	-2206.53	-924.881				29.7	-3972.08	-2923.37	-4845.4	-2744.03	-2113.73
62.54	-5518.86	-3348.87	-2237.64	-918.179				30.294	-4030.08	-3137.87	-5047.49	-2572.19	-2261.94
63.13	-5531.92	-3477.24	-2260.16	-912.756				30.888	-3943.41	-3182.66	-5077.15	-2531.35	-2377.59
63.72	-5527.85	-3421.95	-2246.18	-856.311				31.482	-3751.61	-3396.25	-5283.16	-2291.27	-2384.13
64.31	-5330.86	-3474.79	-2168.86	-790.801				32.076	-3716.89	-3412.46	-5199.41	-2208.01	-2479.64
64.9	-5176.77	-3411.96	-2242.29	-734.174				32.67	-3443.91	-3447.52	-5336.26	-2093.04	-2572.66
65.49	-4926.56	-3359.47	-2080.13	-642.771				33.264	-3273.49	-3626.91	-5301.42	-2073.92	-2727.66
66.08	-4594.44	-3293.79	-2026.64	-573.699				33.858	-2915.84	-3441.4	-5354.64	-1989.22	-2668.48
66.67	-4412.63	-3223.88	-1964.6	-557.217				34.452	-2557.64	-3447.1	-5162.17	-1961.74	-2774.21
67.26	-4048.65	-3135.35	-1876.73	-476.698				35.046	-2121.66	-3332.64	-5108.36	-1840.77	-2855.53
67.85	-3934.93	-3089.65	-1811.33	-498.682				35.64	-1964.93	-2920.41	-4863.34	-1884.93	-2800.51
68.44	-3725.72	-2814.65	-1702.08	-426.613				36.234	-1540.28	-2674.18	-4609.94	-1741.08	-2939.98
69.03	-3396.94	-2753.79	-1607.54	-350.773				36.828	-1302.88	-2457.37	-4278.76	-1853.61	-3066.21
69.62	-3219.89	-2520.73	-1359.43	-309.118				37.422	-1056.49	-2181.36	-3941.69	-1839.22	-3114.15
70.21	-2995.18	-2238.16	-1264.19	-313.85				38.016	-783.051	-1810.36	-3639.24	-1734.06	-3101.65
70.8	-2873.41	-2057.18	-1115.73	-231.866				38.61	-575.151	-1477.91	-3295.74	-1704.7	-3099.28
71.39	-2731.72	-1798.73	-1063.4	-196.861				39.204	-322.795	-1196.12	-2884.67	-1698.11	-3215.05
71.98	-2373.58	-1602.28	-851.8	-182.17				39.798	-31.5777	-933.75	-2840.26	-1608.31	-3056.12
72.57	-2093.02	-1357.11	-738.879	-194.3				40.392	82.5283	-782.349	-2458.3	-1629.48	-3173.54
73.16	-1834.12	-1189.56	-599.323	-214.538				40.986	407.646	-585.161	-2302.51	-1661.85	-3084.2
73.75	-1470.54	-1092.41	-556.822	-175.661				41.58	543.097	-249.219	-1982.68	-1562.87	-3154.49
74.34	-1165.85	-965.161	-443.103	-178.947				42.174	774.267	-226.213	-1723.37	-1515.92	-3127.05
74.93	-918.445	-842.706	-364.845	-64.989				42.768	985.508	-58.1284	-1436.17	-1489.4	-3126.98
75.52	-570.427	-670.951	-431.206	-106.771				43.362	1156.95	66.0587	-1291	-1395.17	-3149.48
76.11	-354.878	-577.837	-334.303	-94.0649				43.956	1319.54	221.651	-809.671	-1290.82	-3133.34
76.7	46.7974	-400.381	-271.175	-33.74				44.55	1252.87	162.851	-547.756	-1110.62	-3287.3
77.29	448.797	-296.273	-83.5278	43.3032				45.144	1348.84	214.586	-357.032	-1018.67	-3269.94
77.88	621.247	-215.458	-66.9478	45.5917				45.738	1499.43	164.509	-44.6978	-953.908	-3246.78
78.47	974.461	13.8295	42.7953	69.3887				46.332	1338.02	114.536	230.609	-669.715	-3514.67
79.06	1263.1	118.241	34.6451	130.87				46.926	1365.14	160.202	657.952	-490.082	-3621.47
79.65	1751.3	423.383	54.7834	113.364				47.52	1335.44	128.905	933.719	-360.19	-3681.23
80.24	2206.91	546.86	132.418	99.4882				48.114	1188.17	130.521	1311.78	-146.342	-3731.21
80.83	2520	751.091	190.648	114.763				48.708	996.599	132.029	1654.55	31.3458	-3761.93
81.42	2863.91	994.885	322.186	136.01				49.302	828.491	163.463	1821.43	400.901	-3949.56
82.01	3196.99	1284.67	306.685	91.2773				49.896	745.166	94.4781	2164.17	544.696	-3957.37
82.6	3447.61	1337.02	539.541	223.155				50.49	470.94	265.132	2239.95	911.881	-3924.34
83.19	3501.16	1552.55	596.052	221.038				51.084	471.541	411.028	2463.63	1134.16	-4133.77
83.78	3501.82	1567.46	617.997	173.791				51.678	365.083	458.592	2576.47	1371.76	-4145.57
84.37	3585.27	1621.7	657.454	208.905				52.272	271.016	702.132	2714.24	1691.38	-4305.89
84.96	3840.48	1666.06	857.163	257.907				52.866	185.849	841.586	2920	1845.69	-4275.74
85.55	3985.97	1739.39	931.29	177.198				53.46	264.143	1034.88	3013.32	1987.17	-4473.24
86.14	3984.85	1768	863.131	154.168				54.054	97.2018	1308.7	3155.27	2190.81	-4375.88
86.73	4177.75	1810.08	1035.48	138.159				54.648	175.413	1571.86	3238.52	2345.89	-4427.26
87.32	4185.67	1774.41	1144.88	83.0218				55.242	74.3336	1665.58	3390.71	2288.35	-4392.78
87.91	4246.92	1920.81	1348.75	144.283				55.836	-24.9483	1992.18	3463.97	2450.69	-4290.17
88.5	4194.78	1975.9	1240.18	54.7303				56.43	39.588	2338.34	3643.29	2416.74	-4297.65
89.09	4104.48	1937.78	1226.89	48.4931				57.024	-3.4077	2512.77	3807.94	2449.38	-4312.56
89.68	4119.76	1979.99	1392.83	-10.5879				57.618	16.693	2775.91	3989.67	2392.88	-4277.51
90.27	4077.38	2248.91	1547.59	58.9129				58.212	117.509	3096.19	4121.27	2274.82	-4409.35
90.86	4144.55	2140.24	1506.21	90.8758				58.806	294.44	3258.8	4441.64	2176.69	-4447.16
91.45	4030.91	2204.53	1457.76	55.5088				59.4	477.323	3696.95	4436.32	2101.17	-4387.47
92.04	3970.8	2259.25	1537.72	60.1936				59.994	778.264	3722.58	4469.7	2089.63	-4431.16
92.63	3894.13	2337.37	1554.71	88.1906				60.588	1079.1	3877.61	4450.26	1934.38	-4543.12
93.22	3899.42	2337.84	1565.72	113.569				61.182	1410.23	3949.55	4589.77	1912.55	-4691.15
93.81	3799.72	2326.06	1618.81	182.374				61.776	1651.52	4193.83	4552.87	1879	-4623.88
94.4	3830.66	2399.79	1677.08	253.954				62.37	1933.11	4238.32	4525.44	1838.66	-4605.93
94.99	3755.64	2541.8	1735.99	195.177				62.964	2138.49	4295.6	4402.45	1718.41	-4648.72
95.58	3701.9	2495.96	1792.26	271.463				63.558	2313.26	4215.7	4398.77	1601.61	-4689.75
96.17	3708.06	2590.64	1903.31	310.508				64.152	2578.34	4176.02	4275.54	1426.17	-4591.54
96.76	3514.43	2650.18	1977.12	338.651				64.746	2776.6	4284.06	4123.5	1345.23	-4547.08
97.35	3563.78	2733.26	2050.87	288.444				65.34	2955.3	4165.92	4031.64	1076.33	-4577.59
97.94	3703.15	2814.2	2167.29	314.16				65.934	3251.05	3869.76	3874.99	960.852	-4457.2
98.53	3851.24	2953.77	2312.15	366.254				66.528	3537.81	3709.7	3650.22	762.304	-4314.59
99.12	3973.02	3047.27	2392.07	369.8				67.122	3604.53	3402.21	3581.89	587.647	-4266.6
99.71	3979.5	3156.55	2466.45	307.583				67.716	3648.3	3136.11	3446.18	351.533	-4163.4
100.3	4167.83	3361.46	2469.58	327.526				68.31	3542.19	3052.54	3067.59	82.1654	-3972.48
100.89	4275.88	3426.32	2479.32	237.287				68.904	3379.56	2546.86	2789.73	-112.541	-3793.6
101.48	4404.01	3541.86	2521.12	298.74				69.498	3069.43	2079.02	2371.34	-327.885	-3588.88
102.07	4461.07	3641.32	2631.49	342.325				70.092	2651.14	1640.72	1987.29	-565.211	-3381.52
102.66	4431.84	3615.85	2554.17	388.594				70.686	2177.77	1185.28	1593.64	-835.022	-3234.59
103.25	4514.83	3833.66	2623.68	358.881				71.28	1673.27	777.52	1140.69	-943.793	-2955.92
103.84	4587.07	3847.3	2680.68	298.953				71.874	1233.31	402.548	779.733	-1166.61	-2758.74
104.43	4564.5	3928.31	2689.04	296.334				72.468	675.953	-98.7149	480.133	-1403.74	-2658.97
105.02	4502.12	3916.02	2758.27	239.817				73.062	173.571	-573.46	-41.4087	-1598.62	-2491.16
105.61	4606.24	3914.17	2688.16	172.213				73.656	-211.614	-815.539	-213.093	-1657.11	-2368.73
106.2	4501.87	3892.13	2786.03	258.062				74.25	-631.886	-1203.19	-642.497	-1742.44	-2206.86
106.79	4435.75	3828.76	2664.15	238.612				74.844	-797.202	-1559.34	-776.432	-1817.68	-2089.1
107.38	4386.33	3709.24	2599.06	259.494				75.438	-1042.17	-1787.77	-1210.46	-1855.67	-2059.13
107.97	4192.05	3682.38	2590.98	231.525				76.032	-1232.25	-2113.1	-1144.96	-1847.61	-1890.34
108.56	4025.37	3550.02	2591.14	153.128				76.626	-1383.58	-2263.42	-1296.48	-1749.66	-1735.84
109.15	3918.85	3325.85	2491.82	185.201				77.22	-1483.01	-2314.51	-1449.09	-1884.47	-1705.05
109.74	3617.8	3307.81	2388.27	232.759				77.814	-1501.49	-2409.29	-1536.8	-1820.37	-1546.98
110.33	3381.74	3178.32	2378.75	251.452				78.408	-1621.44	-2523.57	-1524.91	-1745.23	-1547.24
110.92	3251.14	2988.37	2286.12	279.923				79.002	-1822.36	-2507.74	-1703.56	-1675.25	-1364.42
111.51	3060.41	2771.62	2288.03	357.772				79.596	-1963.13	-2558.79	-1692.92	-1756.47	-1369.12
112.1	2902.43	2714.94	2073.26	476.924				80.19	-2136.35	-2447.71	-1931.75	-1733.95	-1384.77
112.69	2774.24	2555	2015.34	523.375				80.784	-2289.96	-2390.41	-1850.14	-1776.48	-1291.49
113.28	2779.56	2478.92	1974.39	621.611				81.378	-2479.98	-2458.16	-1993.19	-1679.04	-1258.87
113.87	2856.7	2310.39	1855.61	665.589				81.972	-2659.38	-2288.68	-2201.86	-1833.07	-1176.26
114.46	2621.41	2301.59	1745.5	693.657				82.566	-2795.34	-2182.61	-2278.72	-1750.56	-1130.96
115.05	2508.84	2279.95	1622.34	797.283				83.16	-2765.47	-2013.57	-2452.5	-1752.8	-933.993
115.64	2443.09	2007.03	1523.32	918.95				83.754	-2804.93	-2009.84	-2599.95	-1775.01	-891.753
116.23	2249.68	1870.4	1415.77	932.571				84.348	-2910.59	-1931.24	-2642.33	-1747.88	-683.399
116.82	2138.28	1767.29	1304.93	954.814				84.942	-2748.14	-1806.45	-2675.64	-1861.37	-642.652
117.41	1866.76	1462.21	1121.7	1027.37				85.536	-2779.05	-1818.33	-2628.25	-1716.19	-559.654
118	1711.64	1241.53	990.742	1079.16				86.13	-2628.48	-1723.89	-2624.37	-1795.18	-398.112
118.59	1654.35	974.319	756.041	1140.22				86.724	-2545.61	-1706.47	-2572.96	-1818.03	-411.149
119.18	1631.02	754.228	550.121	1119.77				87.318	-2551	-1760.65	-2451.55	-1727.1	-415.58
119.77	1600.93	538.331	302.312	1119.74				87.912	-2358.06	-1708.73	-2468.38	-1787.31	-449.027
120.36	1422.94	317.399	139.108	1105.63				88.506	-2246.04	-1717.13	-2504.1	-1732.22	-429.428
120.95	1482.36	132.414	-61.4555	1140.1				89.1	-2069.22	-1775.43	-2482	-1758.49	-481.52
121.54	1401.22	-147.971	-287.877	1162.8				89.694	-1998.84	-1854.11	-2443.72	-1723.98	-459.64
122.13	1233.05	-453.601	-357.866	1222.64				90.288	-2023.07	-1765.4	-2530.64	-1639.45	-474.275
122.72	1193.49	-604.808	-520.116	1219.6				90.882	-1941.53	-1836.58	-2497.78	-1626.97	-453.048
123.31	979.36	-720.101	-600.344	1143.3				91.476	-1932.04	-1881.46	-2559.07	-1735.58	-336.239
123.9	869.495	-865.779	-644.607	1116.23				92.07	-2000.56	-1823.07	-2598.29	-1619.05	-390.807
124.49	804.45	-942.767	-598.426	1064.93				92.664	-2112.76	-1957.99	-2759.12	-1629.97	-384.763
125.08	700.193	-790.198	-630.151	1021.34				93.258	-2242.94	-1960.94	-2895.86	-1594.87	-558.922
125.67	677.657	-700.035	-631.552	1067.5				93.852	-2366.54	-1941.83	-2869.03	-1711.08	-390.495
126.26	827.169	-688.88	-552.546	1070.53				94.446	-2698.94	-1911.55	-2983.22	-1580.94	-445.349
126.85	854.499	-548.889	-451.163	1100.37				95.04	-2894.2	-1903.18	-2993.94	-1630.81	-450.486
127.44	766.636	-543.391	-461.291	984.13				95.634	-3096.64	-1972.04	-2893.37	-1607.28	-436.642
128.03	538.021	-420.109	-507.669	886.804				96.228	-3262.52	-1918.66	-2899.25	-1648.67	-249.843
128.62	510.799	-342.915	-525.597	910.46				96.822	-3413.04	-1872.29	-2653.12	-1661.06	-322.464
129.21	523.646	-328.867	-576.892	891.734				97.416	-3519.47	-1741.41	-2592.85	-1576.58	-221.409
129.8	333.515	-212.67	-429.243	933.144				98.01	-3524.21	-1657.71	-2352.89	-1609.65	-35.87
130.39	165.728	-261.977	-533.125	963.635				98.604	-3461.69	-1530.27	-2188.75	-1493.73	43.9019
130.98	69.5821	-288.777	-570.198	977.327				99.198	-3294.26	-1366.72	-2015.69	-1441.14	127.208
131.57	-133.05	-234.712	-646.028	982.756				99.792	-3137.44	-1255.12	-1727.55	-1317.66	336.686
132.16	-396.311	-303.03	-752.167	1017.91				100.386	-2807.6	-1113.95	-1540.02	-1343.7	563.074
132.75	-589.728	-387.246	-770.219	990.983				100.98	-2428.71	-895.094	-1333.43	-1152.1	523.836
133.34	-896.481	-567.521	-895.3	976.948				101.574	-1925.53	-819.149	-1165	-1123.41	823.621
133.93	-963.238	-607.349	-936.813	892.711				102.168	-1424.04	-580.902	-917.184	-990.397	962.27
134.52	-972.415	-611.59	-934.338	895.568				102.762	-1000.11	-328.268	-742.15	-930.254	1169.26
135.11	-1165.14	-678.194	-1001.21	828.099				103.356	-496.035	-104.173	-525.651	-771.37	1333.78
135.7	-1398.95	-846.725	-1143.42	806.659				103.95	-73.5486	72.924	-392.059	-679.708	1525.87
136.29	-1802.67	-964.249	-1160.02	796.222				104.544	452.191	309.197	-174.614	-674.273	1809.24
136.88	-2197.27	-841.748	-1149.07	811.125				105.138	959.33	447.009	18.9441	-522.301	1990.49
137.47	-2677.16	-1001.97	-1108.55	761.031				105.732	1239.95	578.949	250.462	-605.635	2134.33
138.06	-2924.03	-1171.87	-1098.98	697.79				106.326	1806.27	845.497	301.58	-405.759	2215.16
138.65	-3305.53	-1278.17	-1154.39	683.348				106.92	2118.67	980.026	531.962	-437.747	2353.62
139.24	-3568.54	-1415.07	-1118.04	669.215				107.514	2484.98	1179.97	763.109	-363.4	2481
139.83	-3853.75	-1520.06	-1134.95	583.477				108.108	2833.56	1372.03	916.21	-277.919	2672.77
140.42	-4080.02	-1568.87	-1211.59	538.248				108.702	3141.74	1549.95	1017.82	-196.849	2728.56
141.01	-4374.92	-1675.15	-1213.35	497.48				109.296	3483.29	1622.73	1157.65	-142.886	2862.74
141.6	-4541.24	-1808.6	-1102.77	335.113				109.89	3830.36	1835.77	1095.69	-13.4004	3133.77
142.19	-4638.38	-1808.64	-1011.56	282.363				110.484	4093.32	1927.24	1135.92	55.4423	3162.86
142.78	-4651.16	-1694.18	-981.948	164.27				111.078	4368.57	2053.85	1193.72	152.274	3226.73
143.37	-4770.82	-1657.11	-974.206	-27.9518				111.672	4550.21	2305.15	1214.41	287.473	3466.87
143.96	-4597.45	-1609.98	-823.356	-88.0834				112.266	4777.26	2441.59	1290.72	430.681	3556.89
144.55	-4388.94	-1600.37	-750.513	-223.162				112.86	4858.37	2557.14	1206.99	616.873	3649.01
145.14	-4248.99	-1455.35	-697.514	-287.052				113.454	5041.63	2642.44	1157.5	770.012	3705.75
145.73	-4124.35	-1315.36	-754.716	-373.944				114.048	4951.6	2826.43	1220.41	1081.2	3868.33
146.32	-3989.62	-1308.57	-793.622	-471.399				114.642	4945.81	2831	1367.13	1195.53	3886.74
146.91	-3794.51	-1221.53	-739.578	-644.558				115.236	4826.85	2894.42	1379.35	1458.76	3969.36
147.5	-3545.75	-1270.77	-727.702	-845.64				115.83	4586.78	2948.84	1441	1659.11	4007.82
148.09	-3308.22	-1257.9	-651.806	-936.225				116.424	4216.79	2848.75	1578.98	1782.18	4013.99
148.68	-3088.04	-1292.63	-576.728	-1001.82				117.018	3795.49	2746.12	1659.79	1862.05	4001.52
149.27	-2891.11	-1280.54	-641.171	-1140.89				117.612	3325.82	2727.3	1855.44	2018.81	3967.95
149.86	-2653.57	-1202.03	-609.698	-1145.43				118.206	2823.97	2514.86	1954.64	2014.52	3962.21
150.45	-2514.22	-1210.49	-579.922	-1243.51				118.8	2283.3	2514.75	2202.88	2128.31	4022.69
151.04	-2292.49	-1161.31	-507.113	-1312.96				119.394	1901.44	2352.97	2327.12	2084.61	4047.56
151.63	-2114.76	-1041.13	-512.685	-1294				119.988	1361.96	2209.54	2412.22	2028.56	4050.69
152.22	-1925.83	-1039.82	-557.115	-1356.08				120.582	1077.73	2145.32	2485.28	2064.96	4010.65
152.81	-1672.1	-906.167	-716.065	-1505.62				121.176	631.298	2003.46	2458.97	2092.28	3928.55
153.4	-1558.85	-708.451	-758.824	-1568.95				121.77	312.826	1879.32	2482.91	2130.46	4071.62
153.99	-1343.7	-586.123	-787.709	-1531.81				122.364	104.82	1830.29	2537.83	2130.31	4078.77
154.58	-1178.04	-469.62	-833.187	-1571.27				122.958	-83.304	1712.08	2643.19	2250.41	3984.55
155.17	-1056.76	-501.096	-844.163	-1565.81				123.552	-289.177	1590.34	2685.26	2268.6	3948.88
155.76	-840.093	-453.989	-751.326	-1558.92				124.146	-528.874	1474.58	2548.09	2302.69	3908.79
156.35	-640.054	-315.829	-756.796	-1513.91				124.74	-664.202	1409.9	2667.1	2317.54	3765.37
156.94	-489.403	-305.594	-777.222	-1559.06				125.334	-821.517	1175.8	2618.84	2296.79	3576.3
157.53	-286.11	-237.011	-755.138	-1485.43				125.928	-1035.1	1088.13	2592.96	2380.41	3449.62
158.12	-230.5	-334.341	-768.283	-1528.75				126.522	-1147.69	907.019	2520.68	2283.33	3395.22
158.71	-132.96	-325.514	-734.425	-1502.45				127.116	-1262.31	748.183	2556.17	2220.81	3315.7
159.3	11.8654	-327.899	-737.271	-1462.42				127.71	-1342.54	645.266	2381.29	2242.56	3243.08
159.89	137.48	-428.978	-649.627	-1355.76				128.304	-1275.52	501.836	2295.52	2200.33	3129.33
160.48	25.1049	-503.572	-592.411	-1248.74				128.898	-1261.5	328.771	2141.24	2057.86	3018.99
161.07	-5.56465	-672.907	-664.855	-1226.24				129.492	-1314.53	12.2161	2000.07	2009.09	2923.72
161.66	-103.714	-760.059	-628.059	-1022.38				130.086	-1335.56	-64.9441	1777.24	1865.5	2789.45
162.25	-130.691	-1026.6	-624.565	-933.712				130.68	-1359.39	-334.572	1502.15	1843.91	2605.29
162.84	-202.984	-1107.33	-564.844	-773.008				131.274	-1303.2	-577.206	1211.22	1761.24	2322.62
163.43	-303.829	-1202.13	-634.253	-634.023				131.868	-1267.72	-701.416	936.969	1593.35	2138.14
164.02	-409.208	-1343.62	-659.56	-548.649				132.462	-1220.62	-890.506	592.58	1431.52	1895.66
164.61	-609.588	-1416.35	-669.895	-424.976				133.056	-1179.85	-1093.57	185.958	1222.01	1685.18
165.2	-736.551	-1464.88	-765.58	-374.95				133.65	-1057.74	-1182.19	-37.567	1095.17	1515.21
165.79	-864.335	-1602.7	-795.011	-298.05				134.244	-957.516	-1395.46	-275.18	729.487	1188.34
166.38	-960.028	-1701.68	-918.098	-262.86				134.838	-826.579	-1556.8	-568.047	493.127	1137.44
166.97	-926.127	-1690.46	-1006.54	-222.995				135.432	-738.795	-1643.6	-724.108	215.619	912.316
167.56	-966.189	-1696.76	-1032.48	-141.922				136.026	-458.97	-1689.23	-879.716	-41.2921	753.418
168.15	-945.381	-1661.43	-1040.17	-164.63				136.62	-201.263	-1718.05	-1062.16	-292.144	560.617
168.74	-1244.2	-1752.72	-986.771	-75.0583				137.214	-40.6928	-1819.74	-1157.19	-468.568	339.496
169.33	-1421.73	-1836.81	-960.062	-35.2712				137.808	181.783	-1936.41	-1347.01	-650.526	241.486
169.92	-1599.67	-1783.96	-881.033	-71.7992				138.402	293.453	-1870	-1331.44	-718.887	66.0639
170.51	-1581.74	-1749.5	-822.63	-68.5737				138.996	392.874	-1851.55	-1411.73	-860.265	-40.7476
171.1	-1658.97	-1751.27	-774.506	-125.386				139.59	553.774	-1773.97	-1420.37	-852.695	-135.147
171.69	-1559.75	-1643.59	-738.106	-107.867				140.184	583.493	-1699.79	-1418.23	-798.812	-255.523
172.28	-1553.33	-1676.71	-754.159	-133.997				140.778	454.564	-1568.24	-1403.44	-797.447	-414.473
172.87	-1383.5	-1606.09	-642.876	-170.622				141.372	527.176	-1501.59	-1441.57	-611.586	-421.358
173.46	-1178.32	-1513.39	-652.256	-145.264				141.966	461.255	-1321.65	-1387.38	-561.26	-459.095
174.05	-1078.81	-1606.8	-638.397	-91.9887				142.56	435.534	-1171.4	-1353.73	-449.513	-533.349
174.64	-1007.69	-1481.63	-531.811	-34.4123				143.154	332.627	-1103.38	-1425.68	-387.582	-592.911
175.23	-845.004	-1381.95	-548.112	-61.8415				143.748	265.398	-946.542	-1337.31	-275.967	-667.896
175.82	-718.581	-1270.16	-446.293	-15.9058				144.342	283.688	-941.382	-1225.47	-191.521	-756.535
176.41	-608.473	-1071.01	-334.875	-30.0003				144.936	341.542	-897.42	-1336.91	-96.9901	-898.115
177	-568.279	-934.858	-190.682	8.57541				145.53	407.638	-751.925	-1276.31	69.2561	-947.38
177.59	-528.141	-844.766	-53.897	28.0787				146.124	452.258	-755.743	-1194.18	105.858	-1056.65
178.18	-390.966	-723.364	23.7593	-4.28399				146.718	469.207	-733.081	-1172.45	115.928	-1126.15
178.77	-348.182	-521.852	93.4741	-34.1611				147.312	516.681	-679.243	-1185.69	139.864	-1147.43
179.36	-416.42	-387.212	178.524	-104.225				147.906	580.824	-617.577	-1095.4	209.204	-1082.67
179.95	-286.899	-318.635	277.017	-110.86				148.5	573.932	-571.28	-1067.35	168.143	-1172.68
180.54	-300.473	-108.883	462.943	-135.077				149.094	513.138	-593.389	-1114.71	198.086	-1236.25
181.13	-86.0084	-19.9232	635.326	-143.481				149.688	461.326	-605.233	-1130.16	145.119	-1444.93
181.72	50.8916	192.892	708.113	-77.5482				150.282	512.883	-589.232	-1224.1	159.327	-1455.98
182.31	255.067	383.632	769.117	-108.605				150.876	374.668	-546.309	-1191.64	24.8567	-1501.76
182.9	509.506	513.846	786.801	-120.272				151.47	292.752	-482.431	-1287.7	-13.8514	-1631.05
183.49	654.86	688.536	847.274	-198.697				152.064	245.316	-503.38	-1357.42	-105.844	-1615.13
184.08	964.167	801.843	837.522	-264.281				152.658	209.095	-464.163	-1300.36	-221.77	-1710.47
184.67	981.009	968.379	906.861	-237.615				153.252	156.803	-538.9	-1215.72	-221.863	-1618
185.26	1268.33	1124.1	891.521	-278.5				153.846	87.1495	-478.676	-1302.87	-307.797	-1544.78
185.85	1480.42	1240.52	855.966	-344.332				154.44	83.2449	-496.455	-1248.43	-259.129	-1519.47
186.44	1671.53	1471.43	917.497	-391.534				155.034	81.5498	-514.519	-1234.61	-237.278	-1467.18
187.03	1745.9	1566.84	948.924	-361.242				155.628	-24.4123	-430.11	-1241.02	-104.46	-1202.96
187.62	1865.05	1662.04	977.658	-397.299				156.222	22.4219	-426.27	-1149.07	-37.1719	-1100.54
188.21	2023.52	1738.05	968.822	-419.571				156.816	-52.4631	-416.869	-1161.19	53.4379	-1045.67
188.8	2173.37	1847.17	1005.56	-425.93				157.41	-163.888	-429.683	-1033.66	164.577	-983.26
189.39	2260.16	1921.95	994.442	-420.973				158.004	-191.016	-509.167	-904.571	262.119	-856.856
189.98	2405.87	2006.43	1015.24	-493.596				158.598	-216.242	-501.626	-991.93	369.009	-733.798
190.57	2336.17	2163.15	971.331	-403.474				159.192	-371.632	-509.86	-780.465	437.297	-646.151
191.16	2426.14	2136.33	985.26	-393.69				159.786	-388.219	-459.011	-767.765	510.419	-637.684
191.75	2252.66	2086.93	1026.71	-351.258				160.38	-478.82	-475.193	-797.906	638.783	-437.067
192.34	2354.72	2039.47	973.832	-282.77				160.974	-507.952	-531.808	-790.502	669.912	-387.556
192.93	2248.41	1947.96	931.81	-205.313				161.568	-570.208	-472.61	-672.046	612.655	-349.15
193.52	2291.43	1919.66	946.72	-186.477				162.162	-660.887	-471.51	-627.222	694.713	-171.478
194.11	2218.83	1828.97	929.338	-108.394				162.756	-671.221	-416.732	-625.796	624.232	-233.863
194.7	2194.4	1738.71	975.391	14.2621				163.35	-658.561	-431.021	-542.065	607.55	-218.956
195.29	2043.27	1609.11	935.637	64.7367				163.944	-775.323	-362.229	-449.446	602.812	-239.51
195.88	1946.4	1501.39	930.939	77.5524				164.538	-836.38	-309.001	-327.117	585.749	-128.092
196.47	1881.51	1442.76	913.31	111.729				165.132	-909.51	-278.995	-300.972	527.772	-230.312
197.06	1648.67	1290.89	871.509	160.497				165.726	-1060.81	-211.725	-245.32	531.407	-333.112
197.65	1341.33	1213.38	790.91	208.159				166.32	-1034.23	-140.248	35.6426	522.737	-412.897
198.24	1132.5	1159.58	782.187	297.163				166.914	-1091.95	-16.9653	74.5975	451.553	-419.679
198.83	942.397	1086.82	698.88	293.601				167.508	-1044.68	43.8886	355.102	363.722	-418.735
199.42	769.874	982.504	653.208	355.441				168.102	-921.684	121.675	452.861	315.785	-445.393
200.01	619.487	811.652	532.612	444.18				168.696	-833.476	175.99	490.599	316.663	-448.463
200.6	525.714	750.465	501.372	559.008				169.29	-715.367	222.211	612.341	211.98	-467.706
201.19	443.827	573.561	366.231	653.145				169.884	-551.368	237.626	644.994	202.563	-529.679
201.78	359.612	415.062	269.378	716.617				170.478	-365.975	253.991	702.039	-22.2828	-529.447
202.37	279.41	197.992	188.893	807.314				171.072	-116.412	287.973	754.115	-3.5054	-539.461
202.96	261.637	85.0634	147.496	834.509				171.666	99.3324	391.646	870.923	-109.661	-523.683
203.55	252.663	-34.6584	118.269	870.357				172.26	226.789	504.446	775.316	-203.632	-542.537
204.14	246.994	-88.2522	64.7174	837.258				172.854	463.81	574.82	922.356	-243.851	-547.534
204.73	227.233	-86.4073	15.93	887.413				173.448	574.984	658.003	962.014	-304.587	-551.792
205.32	212.923	-123.61	-56.2389	950.337				174.042	729.839	765.755	838.78	-408.378	-557.933
205.91	213.753	-199.619	-142.739	924.054				174.636	848.081	737.555	885.723	-514.367	-502.409
206.5	327.403	-155.154	-201.265	987.278				175.23	928.981	744.709	824.733	-608.672	-530.14
207.09	338.021	-124.307	-174.487	998.099				175.824	991.393	826.983	769.263	-606.403	-414.078
207.68	391.225	-68.1293	-202.787	1053.21				176.418	1036.85	782.944	919.099	-677.797	-407.353
208.27	449.371	-14.3707	-250.413	1080.11				177.012	1111.43	825.796	794.246	-733.369	-373.606
208.86	572.254	-1.8295	-241.03	1078.27				177.606	1110.35	798.267	761.828	-634.923	-392.303
209.45	603.021	88.5236	-239.719	1121.63				178.2	1084.95	872.691	758.386	-636.22	-319.862
210.04	624.553	64.719	-238.996	1117.1				178.794	1078.14	819.184	698.275	-664.269	-291.213
210.63	520.628	81.3806	-228.152	1104.19				179.388	1092.94	831.634	729.56	-609.722	-270.136
211.22	515.049	171.617	-185.926	1078.16				179.982	1011.15	900.414	619.218	-509.166	-313.14
211.81	478.044	219.88	-102.437	1089.64				180.576	967.496	907.51	596.95	-486.726	-346.788
212.4	321.568	270.849	-4.01303	1065.63				181.17	929.338	930.067	574.157	-476.327	-323.323
212.99	214.594	315.757	45.4984	1017.23				181.764	814.407	904.776	570.364	-351.877	-301.229
213.58	52.0815	386.611	88.4968	982.655				182.358	770.935	910.525	475.682	-320.42	-260.713
214.17	148.711	390.24	123.326	880.999				182.952	723.155	909.514	489.406	-267.009	-282.615
214.76	178.451	453.435	149.649	840.048				183.546	615.676	859.662	480.766	-222.045	-207.767
215.35	231.861	497.309	143.414	793.112				184.14	583.122	778.022	436.948	-105.508	-193.11
215.94	262.037	510.391	108.221	727.178				184.734	521.022	797.929	526.534	-44.2187	-143.864
216.53	247.174	583.575	126.78	662.689				185.328	458.906	788.643	558.739	6.28404	-195.926
217.12	308.879	572.406	131.794	553.714				185.922	377.144	775.128	624.132	33.8852	-132.376
217.71	341.537	562.815	123.011	459.259				186.516	228.998	762.869	713.859	110.991	-75.4306
218.3	347.584	541.39	85.7178	375.031				187.11	160.656	794.933	811.366	147.032	-128.57
218.89	331.725	483.335	1.51035	233.913				187.704	17.814	783.249	771.916	229.909	-55.6507
219.48	291.341	424.557	0.453634	89.4804				188.298	-38.0528	742.272	862.162	292.986	-124.595
220.07	246.595	380.384	-78.8768	0.732801				188.892	-107.758	605.784	841.519	336.213	-102.264
220.66	178.857	283.773	-120.428	-133.079				189.486	-114.62	590.925	801.008	364.023	-145.918
221.25	31.553	124.088	-152.423	-237.378				190.08	-212.601	535.321	809.253	368.657	-114.967
221.84	-163.227	-35.4464	-183.906	-401.138				190.674	-340.397	475.597	881.655	454.025	-73.3683
222.43	-311.131	-170.039	-234.468	-513.63				191.268	-228.015	349.74	786.089	399.341	-112.642
223.02	-548.497	-389.657	-311.639	-620.637				191.862	-334.975	293.958	724.119	480.681	-207.679
223.61	-861.057	-634.78	-387.834	-689.779				192.456	-434.051	258.842	774.615	471.848	-281.367
224.2	-1230.66	-920.419	-491.117	-815.001				193.05	-468.588	221.95	713.25	495.835	-256.138
224.79	-1208.17	-891.098	-457.59	-801.434				193.644	-523.943	69.7435	724.173	476.461	-353.35
225.38	-1138.98	-860.297	-435.909	-780.879				194.238	-598.296	98.007	653.184	535.071	-373.372
225.97	-1101.56	-833.83	-416.394	-760.204				194.832	-663.37	27.2032	712.296	494.54	-447.722
226.56	-1037.12	-802.447	-385.138	-749.856				195.426	-712.833	-52.3434	719.336	525.01	-501.356
227.15	-988.597	-772.555	-359.547	-725.21				196.02	-743.163	-116.424	667.661	481.125	-465.033
227.74	-934.781	-744.981	-329.06	-697.288				196.614	-819.135	-201.56	704.603	483.835	-454.646
228.33	-889.871	-718.397	-303.078	-677.033				197.208	-840.31	-232.953	678.511	455.473	-416.471
228.92	-844.749	-692.144	-280.543	-667.512				197.802	-856.713	-260.641	591.106	420.318	-431.313
229.51	-791.835	-652.453	-251.423	-651.862				198.396	-846.645	-300.536	555.529	416.883	-410.157
230.1	-779.594	-633.778	-230.141	-633.073				198.99	-869.888	-331.088	509.177	331.47	-348.529
230.69	-779.096	-602.751	-217.666	-612.352				199.584	-872.654	-389.545	458.501	276.444	-297.499
231.28	-764.976	-568.397	-188.231	-580.626				200.178	-814.599	-423.072	371.311	298.908	-237.624
231.87	-751.942	-533.546	-179.398	-567.189				200.772	-855.555	-511.935	287.26	231.579	-208.489
232.46	-740.971	-508.406	-160.138	-536.811				201.366	-809.944	-472.317	224.379	218.401	-142.668
233.05	-727.35	-498.452	-155.51	-504.892				201.96	-860.836	-496.362	182.649	133.35	-75.7382
233.64	-697.589	-475.154	-135.503	-463.693				202.554	-838.304	-558.946	43.3326	112.918	-7.25613
234.23	-668.25	-464.195	-137.718	-423.212				203.148	-834.647	-585.713	-21.6909	69.1371	18.2659
234.82	-626.011	-452.207	-134.346	-393.952				203.742	-853.552	-576.525	-14.7032	-25.6743	83.9416
235.41	-586.643	-452.949	-129.58	-355.868				204.336	-818.933	-567.744	-54.163	-88.9582	153.822
236	-534.084	-443.589	-120.787	-328.013				204.93	-862.507	-522.554	-112.175	-80.7218	149.887
236.59	-495.575	-431.72	-106.512	-294.808				205.524	-795.846	-477.81	-106.846	-197.111	166.537
237.18	-457.41	-407.786	-101.182	-270.286				206.118	-748.486	-447.22	-172.75	-252.565	201.875
237.77	-420.598	-380.807	-94.9493	-238.774				206.712	-746.732	-449.224	-127.765	-328.426	169.383
238.36	-385.231	-352.153	-87.1175	-201.924				207.306	-699.864	-443.584	-189.798	-356.066	134.014
238.95	-348.535	-331.974	-89.0728	-180.242				207.9	-651.937	-377.331	-189.552	-376.257	115.656
239.54	-292.347	-292.976	-84.6106	-141.555				208.494	-575.803	-335.312	-235.829	-430.679	63.1062
240.13	-255.11	-251.231	-67.7124	-118.062				209.088	-464.49	-359.934	-270.681	-474.286	-28.9374
240.72	-208.978	-213.247	-62.0913	-82.7674				209.682	-372.284	-407.12	-298.24	-449.835	-97.9074
241.31	-154.599	-174.133	-56.7258	-50.6592				210.276	-279.734	-326.991	-260.205	-546.218	-121.211
241.9	-97.4394	-142.625	-45.2381	-23.8999				210.87	-166.57	-292.281	-339.04	-547.347	-172.948
242.49	-57.516	-94.3251	-35.0224	9.48396				211.464	-48.9364	-303.605	-298.264	-545.697	-251.339
243.08	-8.82122	-69.388	-28.0394	33.6032				212.058	85.7424	-274.723	-247.171	-581.717	-312.444
243.67	16.487	-35.9922	-17.402	55.7153				212.652	150.889	-268.294	-341.515	-589.938	-325.455
244.26	49.9386	7.60382	-1.04842	76.9883				213.246	238.58	-253.851	-329.623	-570.586	-383.117
244.85	80.3995	38.4627	23.1505	101.886				213.84	302.984	-187.033	-352.031	-607.466	-375.202
245.44	95.3364	68.4394	47.1961	125.389				214.434	441.338	-159.029	-362.428	-639.989	-357.474
246.03	104.665	98.2092	62.1269	138.345				215.028	472.835	-152.869	-379.305	-696.512	-377.315
246.62	112.988	125.566	74.5691	153.801				215.622	561.611	-125.221	-403.213	-715.985	-394.977
247.21	157.559	145.321	83.7849	154.421				216.216	617.811	-101.458	-435.397	-726.002	-390.252
247.8	193.974	172.463	96.6603	166.003				216.81	648.291	-82.4909	-458.839	-797.671	-395.28
248.39	230.474	198.54	100.605	174.884				217.404	699.224	-45.4749	-503.518	-818.745	-440.304
248.98	260.356	219.869	101.013	179.645				217.998	714.21	-9.81514	-540.672	-810.158	-390.486
249.57	275.713	247.181	108.605	185.269				218.592	723.355	-28.8158	-585.642	-840.061	-418.29
250.16	308.456	258.884	113.498	182.117				219.186	693.165	-32.4888	-697.475	-850.224	-473.716
250.75	342.093	268.959	114.965	178.189				219.78	687.712	-41.6218	-738.698	-880.164	-466.964
251.34	356.598	275.201	112.897	177.366				220.374	669.006	-49.2503	-771.152	-867.353	-507.392
251.93	358.871	273.15	102.73	163.021				220.968	639.225	-51.5357	-816.325	-904.423	-533.207
252.52	358.99	271.28	103.942	145.521				221.562	560.886	-38.4298	-822.185	-925.179	-567.41
253.11	364.581	271.117	90.2739	135.772				222.156	541.044	-58.1164	-845.473	-938.787	-558.849
253.7	356.826	258.967	81.5686	119.985				222.75	496.695	-39.328	-860.228	-945.972	-593.155
254.29	328.588	231.556	75.5347	106.315				223.344	445.025	-33.671	-851.785	-912.293	-629.193
254.88	281.088	198.609	69.1391	77.4571				223.938	410.66	-13.7791	-840.618	-936.124	-602.579
255.47	245.241	167.323	57.3128	58.5913				224.532	396.419	0.929375	-888.162	-896.786	-627.493
256.06	182.52	117.53	39.8898	43.168				225.126	357.675	6.61977	-838.725	-954.188	-591.299
256.65	99.6852	60.3337	23.7194	26.8738				225.72	290.701	31.7979	-873.963	-908.771	-598.984
								226.314	263.932	76.8781	-847.281	-923.515	-614.335
								226.908	164.958	71.2759	-785.411	-879.37	-519.467
								227.502	34.1688	12.1595	-753.961	-912.398	-522.954
								228.096	-19.4462	44.6187	-757.837	-886.75	-552.922
								228.69	-115.364	69.6436	-754.142	-863.352	-493.083
								229.284	-244.146	1.36362	-725.395	-851.633	-479.553
								229.878	-329.793	7.80125	-700.471	-859.567	-432.088
								230.472	-426.698	-13.0713	-644.858	-841.806	-414.901
								231.066	-494.233	10.7608	-607.673	-820.969	-369.642
								231.66	-561.706	-20.6971	-504.856	-787.467	-283.999
								232.254	-657.575	-27.5256	-474.588	-712.454	-239.251
								232.848	-700.03	-34.0093	-460.385	-678.036	-188.471
								233.442	-748.621	-19.2633	-458.929	-620.184	-129.284
								234.036	-798.637	-28.9229	-371.353	-546.596	-66.7956
								234.63	-795.792	-6.45841	-337.411	-473.452	-56.5546
								235.224	-751.413	-17.9555	-283.433	-429.086	0.0748874
								235.818	-740.716	-15.7068	-238.422	-334.973	0.0428703
								236.412	-654.054	-4.42351	-277.478	-287.287	-13.0317
								237.006	-575.499	-4.99641	-188.801	-204.91	12
								237.6	-495.157	11.3136	-161.476	-154.57	17.5652
								238.194	-421.08	13.8434	-116.679	-101.017	71.1506
								238.788	-320.731	-2.73504	-42.7131	-16.8078	90.2788
								239.382	-211.805	-34.2798	-48.9641	22.4787	125.488
								239.976	-173.146	7.42636	-23.143	122.502	144.364
								240.57	-76.0953	21.2378	23.3396	200.041	173.957
								241.164	-1.48662	23.8337	35.4608	294.613	197.067
								241.758	36.624	69.2238	75.3589	352.118	250.567
								242.352	64.5459	92.3544	103.29	453.341	249.068
								242.946	113.997	104.488	68.7684	496.309	258.328
								243.54	149.74	67.0655	101.92	554.1	298.166
								244.134	182.64	69.4674	178.027	647.662	308.56
								244.728	196.28	100.839	180.609	734.058	387.317
								245.322	226.52	109.499	191.407	800.508	418.936
								245.916	229.075	88.0177	250.892	853	458.969
								246.51	232.978	113.546	274.022	928.271	508.812
								247.104	276.79	97.029	324.251	994.619	574.89
								247.698	252.588	86.2249	349.716	1045.68	640.085
								248.292	267.175	82.9294	371.522	1079.3	671.655
								248.886	297.349	104.255	433.2	1136.94	670.46
								249.48	308.327	92.7518	455.701	1151.13	660.488
								250.074	323.166	99.4105	490.821	1148.25	670.048
								250.668	330.265	110.789	520.449	1182.77	688.534
								251.262	334.653	120.18	541.569	1140.81	640.59
								251.856	374.217	142.8	540.654	1113.81	605.385
								252.45	367.697	123.633	512.368	1075.09	617.033
								253.044	390.546	86.7026	529.319	1012.15	625.775
								253.638	403.819	116.158	520.415	956.274	622.335
								254.232	382.051	117.792	502.679	924.167	596.967
								254.826	395.928	110.162	502.319	881.515	558.258
								255.42	389.179	65.2735	515.202	835.303	535.565
								256.014	389.316	68.7299	502.897	789.064	546.503
								256.608	388.53	57.9231	470.059	753.346	535.808
								257.202	391.219	37.6168	462.274	692.339	494.799
								257.796	397.888	21.0936	457.033	630.568	440.605
								258.39	370.711	22.3991	459.6	585.811	441.262
								258.984	355.501	22.4609	422.533	526.61	430.428
								259.578	354.709	15.8602	404.192	484.696	425.738
								260.172	350.742	17.5688	396.018	423.707	364.725
								260.766	362.575	19.6571	367.876	330.953	355.457
								261.36	357.44	31.1526	333.067	284.04	349.958
								261.954	330.35	-10.7516	294.39	198.897	360.586
								262.548	318.705	-28.6117	257.892	129.198	388.991
								263.142	297.398	-25.9034	237.04	80.5103	388.697
								263.736	226.249	-28.5415	204.399	32.2759	376.161
								264.33	203.193	-52.2589	172.883	-2.44474	336.228
								264.924	148.063	-51.8934	156.793	-27.9238	331.831
								265.518	102.152	-66.5116	142.717	-72.9494	316.819
								266.112	74.1956	-58.5902	108.949	-101.467	289.176
								266.706	5.30034	-54.7271	87.831	-152.457	248.195
								267.3	-17.5224	-53.1081	66.3491	-183.367	205.956
								267.894	-52.216	-46.5228	16.1422	-194.937	187.652
								268.488	-112.317	-45.0315	-3.1562	-241.825	164.512
								269.082	-152.278	-51.7774	-35.6362	-254.895	118.024
								269.676	-184.025	-48.8815	-73.9628	-271.26	122.461
								270.27	-204.826	-42.9445	-93.4648	-274.203	109.656
								270.864	-233.97	-50.6383	-150.868	-275.361	103.291
								271.458	-233.407	-54.9248	-157.271	-298.922	89.6348
								272.052	-224.316	-56.535	-163.884	-282.045	72.9216
								272.646	-253.623	-25.4391	-162.701	-261.847	70.8282
								273.24	-251.148	-30.2658	-142.809	-235.639	27.7704
								273.834	-257.948	-29.1646	-161.712	-204.528	-4.86442
								274.428	-258.054	-32.3998	-144.471	-186.139	-45.4598
								275.022	-251.835	-29.6975	-111.241	-171.36	-90.8937
								275.616	-246.632	-27.3885	-135.185	-150.594	-134.806
								276.21	-228.238	-18.3932	-106.304	-131.719	-141.162
								276.804	-218.796	-6.83631	-91.4543	-114.865	-147.212
								277.398	-211.347	-10.694	-91.0183	-99.4555	-153.72
								277.992	-192.149	-16.3457	-89.073	-124.16	-181.717
								278.586	-179.01	-24.1233	-88.6423	-128.235	-207.415
								279.18	-169.932	-23.1501	-90.7403	-131.197	-227.581
								279.774	-166.91	-15.8956	-78.8986	-138.967	-249.501
								280.368	-153.24	1.34533	-85.829	-124.052	-274.755
								280.962	-143.781	1.38792	-83.969	-128.853	-308.787
								281.556	-136.877	-1.14048	-78.3994	-116.561	-326.349
								282.15	-126.852	-7.17192	-78.7283	-128.9	-333.414
								282.744	-108.688	-21.6803	-81.1937	-127.075	-324.858
								283.338	-78.4031	-28.0399	-76.26	-118.355	-323.861
								283.932	-63.3352	-25.4851	-64.6703	-113.601	-325.149
								284.526	-15.3638	-0.742	-62.7658	-129.978	-308.893
								285.12	5.42202	-3.18085	-39.8353	-127.55	-299.579
								285.714	1.73379	11.0711	-58.7632	-133.692	-287.959
								286.308	36.4543	14.1358	-66.073	-146.645	-277.968
								286.902	64.611	16.5328	-60.2852	-130.404	-264.517
								287.496	91.0773	20.6494	-80.5073	-137.8	-236.902
								288.09	95.6423	21.821	-76.1595	-123.435	-218.545
								288.684	106.427	23.273	-73.023	-108.794	-186.278
								289.278	100.131	36.5774	-84.3278	-99.7475	-168.337
								289.872	71.7797	28.4336	-55.2377	-89.368	-142.157
								290.466	65.2144	20.3097	-48.2194	-63.2988	-89.4619
								291.06	28.7032	16.5604	-28.1048	-39.3298	-41.5177

## Sheet: EV3d
Experiement	DMSO	DBZ
1	48.17	47.2
2	59.25	84.17
3	48.1	80.24
4		80.04
Median	48.17	80.14

## Sheet: EV3e
	% area covered by nuclei
Z-sections	DMSO	DBZ
1	85.2248	65.6822
2	87.0633	78.6362
3	85.4714	78.2393
4	70.9989	68.545
5	73.59	72.7943
6	77.7072	65.2343
7	79.0463	73.8435
8	74.7424	72.8559
9	80.9069	64.9774
10	88.5342	66.2914
11	85.5489	70.797
Mean	80.8031	70.7179
