# Supplementary material for: A dynamic, spatially periodic, micro‐pattern of HES5 underlies neurogenesis in the mouse spinal cord
Source: Mol Syst Biol. 2021 May 25;17(5):e9902. doi: 10.15252/msb.20209902 (PMC8144840; doi:10.15252/msb.20209902)
Supplement: Supplementary file 5 — Source Data for Expanded View/Appendix [file MSB-17-e9902-s009.zip › msb20209902-sup-0013-SDataEV/MSB-20-9902RR-Figure_EV4_Source_Data-sd.xlsx]

## Sheet: EV 4c
Distance (um)	VenusHES5	NGN2	OLIG2
0	188.672	195.25	161.438
0.261906	222.953	258.859	170.344
0.523813	233.078	271.547	214.906
0.785719	206.062	313.547	270.438
1.04763	266.312	369.734	366.172
1.30953	301.312	371.359	455.266
1.57144	265.953	402.109	423.297
1.83334	277.938	383.328	489.266
2.09525	351.438	380.422	489.766
2.35716	266.516	375.484	420.266
2.61906	275.969	374.547	404
2.88097	226.75	355.891	398.078
3.14288	261	292.703	437.141
3.40478	244.719	248.828	383.188
3.66669	262.688	199.641	356.656
3.9286	255.781	200.562	345.5
4.1905	196.594	225.469	289.422
4.45241	225.828	209.641	289.688
4.71432	227.906	201.953	241.438
4.97622	194.422	180.766	186
5.23813	160.109	180.078	187.766
5.50003	114.094	182.297	175.734
5.76194	117.828	141.141	167.438
6.02385	113.109	116.609	145.172
6.28575	113.25	134.875	154.047
6.54766	178.984	203	160.578
6.80957	195.391	203.25	180
7.07147	145.703	296.781	227.719
7.33338	156.359	309.391	202.484
7.59529	182.5	345.312	271.281
7.85719	158.109	323.969	227.031
8.1191	207.109	317.125	231.922
8.38101	191.953	310.594	230.484
8.64291	171.953	339.922	222.328
8.90482	186.391	252.094	166.781
9.16672	184.219	219.875	187.844
9.42863	154.734	204.141	187.062
9.69054	155.219	281.609	233.031
9.95244	142.766	375.062	257.609
10.2143	166.516	498.797	352.031
10.4763	194.672	613.859	482.391
10.7382	242.344	685.453	559.328
11.0001	251.625	726.516	631.031
11.262	295.312	764.672	645.203
11.5239	273.844	840.531	822.094
11.7858	283.906	851.141	966.719
12.0477	264.562	863.375	968.25
12.3096	218.219	886.406	1094.8
12.5715	264.344	892.312	1144.77
12.8334	311.031	807.656	1249.25
13.0953	273.438	906.109	1185.45
13.3572	335.922	832.938	1143.66
13.6191	292.328	873.406	1078.86
13.881	314.562	714.891	931.828
14.1429	355.297	608.625	811.266
14.4049	467.938	536.266	725.812
14.6668	529.047	604.391	756.109
14.9287	637.281	1031.98	910.984
15.1906	814.875	1345.77	1149.47
15.4525	764.484	1654.2	1309.06
15.7144	894.172	1591.66	1460.62
15.9763	830.172	1686.17	1479.33
16.2382	755.828	1671.86	1642.25
16.5001	814.062	1586.39	1594.7
16.762	907.328	1470.66	1561.38
17.0239	703.422	1621.02	1657.61
17.2858	817.25	1593.39	1601.95
17.5477	766.922	1453.14	1687.98
17.8096	632.062	1376.7	1573.42
18.0715	571.016	1117.05	1450.11
18.3334	536.734	862.141	1305.27
18.5954	568.891	720.516	1209.77
18.8573	582.219	594.703	1081.81
19.1192	555.062	480.172	1034.34
19.3811	478.406	573.359	1015.78
19.643	512.5	641.312	1122.61
19.9049	486.875	733.219	986.062
20.1668	464.219	710.109	931.391
20.4287	474.234	756.734	727.406
20.6906	592.453	706.234	637.656
20.9525	578.625	635.203	629.672
21.2144	593.625	649.203	586.984
21.4763	535.484	703.359	570.172
21.7382	579.703	642.984	571.5
22.0001	450.984	560.672	619.891
22.262	473.797	509.266	565.203
22.524	386.891	516.453	502.906
22.7859	459.672	519.375	494.781
23.0478	331.641	339.562	491.516
23.3097	267.5	317.281	390.703
23.5716	263.828	247.031	314.328
23.8335	194.984	251.391	294.188
24.0954	230.703	222.844	270.75
24.3573	161.984	179.281	227.188
24.6192	150.188	155.516	195.438
24.8811	149.172	159.938	213.094
25.143	193.5	176.688	164.344
25.4049	240.234	227.875	235.094
25.6668	408.734	479.797	289.859
25.9287	528.812	724.953	418.672
26.1906	640.984	1019.75	512.75
26.4525	685.781	1139.81	561.969
26.7145	692.922	1288.33	698.812
26.9764	795.516	1521.2	788.25
27.2383	927.75	1671.53	922.469
27.5002	897.094	1919.11	1119.03
27.7621	1001.94	1946.41	1239.66
28.024	987.406	1921.23	1310.19
28.2859	955.906	1907.31	1339.17
28.5478	852.797	1795.78	1360.34
28.8097	892.25	1698.81	1265.62
29.0716	759.656	1602.12	1201.22
29.3335	739.031	1510.86	1189.31
29.5954	623.906	1327.39	1104.75
29.8573	503.062	1119.75	1027.69
30.1192	537.188	1048.64	941.953
30.3811	625.328	1006.17	786.438
30.643	734.734	901.422	726.5
30.905	699.734	860.109	631.078
31.1669	794.781	842.344	670.859
31.4288	828.781	839.188	656.375
31.6907	871.375	819.344	643.625
31.9526	979.953	842.078	632.625
32.2145	927.516	849.109	619.5
32.4764	935	900.953	607.172
32.7383	910.266	900.391	666.375
33.0002	865.609	894.922	691.594
33.2621	890.828	850.906	643.641
33.524	933.531	793.047	730.141
33.7859	869.562	734.094	656.375
34.0478	1009.08	688.938	615.719
34.3097	865.25	735.672	668.062
34.5716	842.5	714.406	668.688
34.8336	842.672	603.344	608.547
35.0955	814.938	618.156	602.672
35.3574	831.172	648.281	573.891
35.6193	822.156	685.031	616.094
35.8812	790.172	697.438	560.891
36.1431	886.844	818.703	607.562
36.405	976.656	1018.61	684.875
36.6669	990.234	1380.59	782.312
36.9288	992.609	1612	829.078
37.1907	1018.48	1866.78	838.484
37.4526	882.688	1924.91	843.344
37.7145	883.969	1833.59	889.859
37.9764	871.938	1834.92	884.484
38.2383	805.234	1923.02	885.828
38.5002	771.266	1972.03	758.688
38.7621	726.016	2004.62	820.344
39.0241	642.625	1882.88	843.469
39.286	664.609	1807.52	844.812
39.5479	706.609	1774.94	754.984
39.8098	709.797	1649.33	713.078
40.0717	630.125	1624.94	710.656
40.3336	630.922	1611.66	688.656
40.5955	560.234	1392.45	567.859
40.8574	574.859	1163.28	574.328
41.1193	478.703	953.375	436.781
41.3812	450.688	922.078	505.516
41.6431	405.062	736.781	416.953
41.905	468.125	643.422	393.328
42.1669	381.781	697.031	384
42.4288	402.875	590.062	407.469
42.6907	434.438	503.078	324.578
42.9527	453.016	460.266	325.422
43.2146	509.609	437.484	344.828
43.4765	564.328	448.031	302.234
43.7384	592.75	429.406	286.203
44.0003	548.672	439.453	368.219
44.2622	612.359	384.906	296.422
44.5241	594	406.891	335.922
44.786	624.031	346.438	314.312
45.0479	521.688	316.109	264.891
45.3098	447.953	340.375	232.859
45.5717	550.062	286.094	200.75
45.8336	529.422	280.312	189
46.0955	470.281	273.828	220.531
46.3574	494.984	282.344	198.688
46.6193	537.234	335.188	197.469
46.8812	526	354.312	228.953
47.1432	638.328	446.531	221.469
47.4051	778.547	521.703	260.391
47.667	766.469	501.875	210.656
47.9289	866.078	621.688	223.859
48.1908	852.859	692.344	224.484
48.4527	821.062	689.656	241.547
48.7146	880.438	768.625	269.031
48.9765	867.844	671.359	255.688
49.2384	871.172	634.609	265.766
49.5003	819.203	612.938	254.547
49.7622	838.484	692.828	240.453
50.0241	921.891	632.5	251.078
50.286	809.016	693.219	241.844
50.5479	817.469	607.422	193.734
50.8098	767.516	565.109	195.609
51.0717	747.75	509.875	208.469
51.3337	826.812	684.234	232.656
51.5956	718.641	752.672	225.672
51.8575	768.375	935.562	319.688
52.1194	963.172	1176.58	346.797
52.3813	880.797	1418.31	350.156
52.6432	984.562	1567.83	342.312
52.9051	984.703	1614.56	392.094
53.167	1015.52	1708.95	395.609
53.4289	994.141	1668.34	453.812
53.6908	1139.55	1584.66	434.078
53.9527	1105.48	1517.12	436.297
54.2146	1010.12	1458.48	518.625
54.4765	963.375	1402.77	458.031
54.7384	1000.27	1351.47	474.594
55.0003	964.922	1253.11	457.688
55.2623	837.672	1018.05	442.016
55.5242	700.375	742.359	455.562
55.7861	636.875	497.172	404.578
56.048	601.609	391.406	393.094
56.3099	574.906	339.625	376.031
56.5718	586.188	267.734	392.797
56.8337	571.203	286.891	347.328
57.0956	638.594	276.766	344.375
57.3575	586.156	299.062	273.047
57.6194	643.906	224.547	269.375
57.8813	666.562	224.328	222.391
58.1432	615.844	225.906	189.906
58.4051	659.812	229.422	226.297
58.667	623.656	200.875	167.078
58.9289	713.078	224.047	227.609
59.1908	703.938	198.734	231.891
59.4528	776.5	242.781	203.328
59.7147	730.453	283.266	244.688
59.9766	777.234	294.562	216.438
60.2385	796.703	220.609	170.938
60.5004	694.484	239.453	182.016
60.7623	632.562	210.828	167.656
61.0242	730.812	183.406	133.453
61.2861	673.328	182.609	123.297
61.548	614.828	188.984	79.4531
61.8099	598.188	218.281	109.516
62.0718	541.031	265.859	77.8125
62.3337	613.859	195.141	102.594
62.5956	546.484	241.688	82.8594
62.8575	435.203	240.062	85.0781
63.1194	447.719	202.578	88.8594
63.3813	446.219	183.688	71.2969
63.6433	463.156	205.109	58.4531
63.9052	510.625	173.172	71.9531
64.1671	638.359	174.578	77.8594
64.429	652	269.188	101.797
64.6909	856.359	280.438	89.7031
64.9528	957.078	338.453	74.1406
65.2147	925.641	322.953	77.6562
65.4766	1111.03	323.859	107.25
65.7385	1075.95	325.469	96.7656
66.0004	1061.81	379.547	98.2812
66.2623	1087.19	318.266	106.359
66.5242	1104.92	386.156	78.8125
66.7861	1177.86	475	104.906
67.048	1084.7	592.312	97.5625
67.3099	1069.3	661.016	110.828
67.5719	988.469	708.922	102.875
67.8338	1001.73	818.406	107.375
68.0957	973.891	807.188	107.125
68.3576	959.125	897.156	114.25
68.6195	977.938	993.906	100.312
68.8814	941.531	949.688	121.875
69.1433	962.109	1008.28	102.969
69.4052	859.172	1028.95	120.594
69.6671	887.672	983.984	119.469
69.929	843.781	1024.06	112.062
70.1909	822.422	974.922	86.9844
70.4528	675.281	938.906	76.4844
70.7147	701.391	796.625	99.4531
70.9766	626.047	554.156	106.172
71.2385	602.688	443.906	81.7812
71.5005	524.891	423.797	93.4844
71.7624	629.547	416.078	79.1875
72.0243	735.266	377.344	86.375
72.2862	771.75	403.344	106.344
72.5481	786.516	383.562	83.9062
72.81	876.578	392.594	108.125
73.0719	864.062	375.453	108.109
73.3338	1016.36	348.359	86.3281
73.5957	987.312	384.812	90.9844
73.8576	1105.91	415.953	101.484
74.1195	1111.3	377.984	93.9375
74.3814	1136.64	456.859	94
74.6433	1221.72	486.281	80.0312
74.9052	1274.61	537.281	72.0312
75.1671	1315.55	568.703	82.875
75.429	1264.94	567.578	100.953
75.6909	1403.59	511.875	79.1719
75.9529	1393.84	523.047	74.3438
76.2148	1181.86	569.172	87.8281
76.4767	1191.11	584.859	74.2969
76.7386	1104.19	531.328	80.3906
77.0005	1042.48	543.547	70.2656
77.2624	807.703	438.578	58.4375
77.5243	789.484	400.875	56.2812
77.7862	649.234	451.844	60.25
78.0481	562.719	376.156	30.1562
78.31	519.203	305.25	41.2812
78.5719	421.484	276.562	47.8281
78.8338	516.875	269.219	29.5156
79.0957	594.297	230.641	48.1719
79.3576	655.234	238.516	55.9219
79.6195	798.875	234.359	44.1719
79.8815	904.344	287.172	86.5469
80.1434	1113.44	317.953	72.8281
80.4053	1053.19	354.781	72.6562
80.6672	1248.64	330.453	75.0312
80.9291	1133.5	392.016	96.4219
81.191	1222.86	405.984	87.6094
81.4529	1281.72	438.484	90.8125
81.7148	1117.11	420.922	83.5625
81.9767	1103.58	380.516	76.9375
82.2386	1166.67	343.141	73.7812
82.5005	1147.92	350.219	61.625
82.7624	1127.08	278.859	72.0469
83.0243	1149.83	252.438	62.4844
83.2862	1174.48	282.562	56.9844
83.5481	1104.27	310.688	66.5938
83.8101	1191.59	316.109	69.6562
84.072	1143.52	366.562	69.0312
84.3339	1155.95	377.125	84.8594
84.5958	1157.95	380.812	87.6094
84.8577	1146.11	389.453	109.172
85.1196	1214.06	429.703	108.375
85.3815	1218.23	447.734	92.2031
85.6434	1246.92	452.406	120.094
85.9053	1104.91	436	124.406
86.1672	1217.38	495.594	136.859
86.4291	1097.48	436.281	108.547
86.691	1043.17	401.141	123.172
86.9529	897.078	428.562	96.3906
87.2148	778.406	370.156	107.594
87.4767	767.422	323.078	73.2969
87.7386	778.109	306.234	72.8125
88.0005	772.109	392.766	100.141
88.2625	812.719	388.016	94.4688
88.5244	966.141	440.281	92.6406
88.7863	1085.19	531.719	81.8906
89.0482	1316.58	632.172	93.9844
89.3101	1584	792.391	85.9219
89.572	1530.48	925.125	91.2344
89.8339	1623.19	1033.36	82.0625
90.0958	1701.62	1131.84	69.2656
90.3577	1871.58	1216.77	66.4062
90.6196	1746.5	1165.78	83.7344
90.8815	1879.53	1177.97	85.8594
91.1434	1817.02	1162.36	105.625
91.4053	1781.25	1113.33	83.5781
91.6672	1736.23	1092.66	107.906
91.9291	1695.31	1031.38	113.938
92.1911	1634.3	945.062	85.0156
92.453	1498.05	982.578	70.8906
92.7149	1312.73	843.281	77.2188
92.9768	1255.86	732.938	66.1562
93.2387	1126.94	657.031	71.3906
93.5006	1080.59	525.984	65.9219
93.7625	976.969	502.172	61.7188
94.0244	932.156	434.469	71.4844
94.2863	967.406	409.125	55.1094
94.5482	1014.78	454.047	80.25
94.8101	1056.81	466.219	89.5
95.072	1193.06	480	82.25
95.3339	1321.58	549.828	100.328
95.5958	1223.12	637.578	128.938
95.8577	1227.45	604.844	117.125
96.1197	1167.66	661.156	102.953
96.3816	1210.66	667.422	88.0781
96.6435	1287.97	596.844	101.391
96.9054	1220.2	617.703	97.375
97.1673	1183.69	677.266	131.547
97.4292	1170.89	558.422	107.516
97.6911	1161.55	559.297	109.297
97.953	1135.89	552.812	123.562
98.2149	1079.98	478.547	91.4375
98.4768	952.641	510.703	94.5156
98.7387	1032.81	416.031	89.2969
99.0006	1047.67	446.422	103.109
99.2625	1091.2	518.766	63.5
99.5244	986.141	516.922	75.5938
99.7863	877.969	516.625	74.8906
100.048	809.422	576.984	87.5
100.31	769.094	544.828	64.0312
100.572	722.656	492.062	68.1094
100.834	720.891	597.594	71.3125
101.096	746.172	653.062	83.6875
101.358	825.719	776.375	95.9844
101.62	1006	875.656	105.969
101.882	1093.48	893.797	119.422
102.143	1109.22	1009.41	101.906
102.405	1198.42	1068.09	97.0469
102.667	1187.73	1113.5	116.453
102.929	1197.11	1164.67	105.766
103.191	1236.64	1161.08	83.5625
103.453	1272.91	1194.98	116.344
103.715	1338.41	1207.64	107.688
103.977	1358.58	1061.28	110.844
104.239	1240.34	1052.89	118.219
104.501	1126.89	970.859	114.453
104.763	1240.48	925.562	105.219
105.024	1244.27	974	117.047
105.286	1326.88	955.203	99.1406
105.548	1422.84	915.969	103.875
105.81	1380.83	892	98.5625
106.072	1452.45	871.875	101.281
106.334	1499.02	859.344	87.9219
106.596	1328.03	881.25	119.875
106.858	1365.66	764.75	127.547
107.12	1215.12	647.359	90.0938
107.382	1321.22	650.547	109.531
107.644	1137.64	640.438	106.875
107.905	1014.94	607.781	111.812
108.167	975.5	576.047	115.109
108.429	977.203	523.234	100
108.691	849.578	526.266	81.5781
108.953	994.328	437.375	55.6562
109.215	1008.52	430	65.2969
109.477	1018.8	388.766	57.6094
109.739	900.297	530.625	61.5156
110.001	1025.97	526.281	77
110.263	911.328	557.906	86.5625
110.525	877.234	519.125	84.2656
110.786	798.656	527.797	66.2031
111.048	637.453	511.703	54.1562
111.31	661.109	551.141	48.0156
111.572	653.312	633.781	54.0156
111.834	663.062	656.141	51.4688
112.096	724.344	683.984	54.2344
112.358	759.531	659.922	50.4219
112.62	711.375	624.766	67.0781
112.882	723.391	574.266	54.7188
113.144	739.531	567.875	57.8594
113.405	856.438	650	75.1562
113.667	960.609	754.188	53.0312
113.929	1085.28	931.688	59.7188
114.191	1144.89	1132.38	72.7188
114.453	1259.98	1414.83	90.5469
114.715	1272.09	1602.09	83.0156
114.977	1399.62	1743.73	86.5312
115.239	1368.2	1886.11	94.9531
115.501	1551.52	1933.41	84.1719
115.763	1464.81	1923.69	108.578
116.025	1518.33	1915.31	89.4062
116.286	1399.7	1811.95	105.828
116.548	1325.48	1701.55	110.547
116.81	1335.31	1585.38	105.828
117.072	1185.7	1388.61	106.719
117.334	1091.27	1211.44	94.4375
117.596	1051.89	981.281	102.125
117.858	992.969	844.766	97.5156
118.12	1092.72	655.688	125.125
118.382	1123.2	541.703	104.781
118.644	1034.42	441.062	97.3438
118.906	989.391	383.5	117.859
119.167	1070.25	417.062	125.531
119.429	1039.84	421.656	87.8125
119.691	987.906	378.484	120.469
119.953	978.266	440.812	94.1406
120.215	1057.22	402.281	99.2969
120.477	963.453	423.109	117.125
120.739	912.578	365.641	137.656
121.001	1133.2	432.391	107.016
121.263	989.094	481.391	91.9844
121.525	1183.22	495.734	107.594
121.786	989.297	503.547	107.609
122.048	817.938	495.422	87.8906
122.31	863.312	438.109	101.234
122.572	906.875	357.844	74.2656
122.834	821.953	322.156	94.9375
123.096	770.969	363.734	91.0938
123.358	742	400.844	61.1406
123.62	697.828	441.641	92.3906
123.882	662.609	398.422	83.4062
124.144	546.234	377.219	80.2656
124.406	537.188	331.734	90.1406
124.667	628.75	304.688	93.0312
124.929	549.969	235.969	107.141
125.191	482.953	246.203	123.578
125.453	550.594	235.781	69.6562
125.715	628.812	192.359	82.125
125.977	546.875	238.531	73.4688
126.239	565.703	283.203	74.7188
126.501	556.062	232.219	66.0781
126.763	502.703	286.938	62.2969
127.025	557.984	288.219	66.2656
127.287	517.969	303.969	62.0938
127.548	524.734	246.719	56.9375
127.81	547.094	244.703	67.8438
128.072	463.328	184.266	73.4844
128.334	414.078	188.109	49.2031
128.596	476.203	207.406	58.125
128.858	357.828	246.812	46.875
129.12	354	242.297	43.4219
129.382	419.672	232.781	40.0156
129.644	317.844	192.438	52.3125
129.906	322	163.031	44.0625
130.167	229.609	139.359	48.7188
130.429	218.453	107.719	28.7969
130.691	175.141	134.281	35.5781
130.953	163.609	96.7031	47.0156
131.215	186.719	127.562	39.2188
131.477	223.25	133.234	38.8438
131.739	248.688	104.891	32.2969
132.001	288.922	114.141	29.5156
132.263	305.969	144.828	29.125
132.525	331.281	145.203	34.7031
132.787	451.031	147.531	44.8438
133.048	515.875	172.344	48.8906
133.31	554.922	216.062	48.9375
133.572	558.656	204.109	51.5
133.834	570.672	231.656	61.875
134.096	623.406	236.875	73.1875
134.358	716	274.594	82.3594
134.62	616.281	316.734	86.75
134.882	653.234	298.125	81.6719
135.144	658.312	283.312	80.6875
135.406	631.672	283.422	79.1406
135.668	681.562	314.938	79.4062
135.929	687.062	302.906	79.9531
136.191	715.172	275.516	93.9531
136.453	714.562	295.031	105.891
136.715	783.438	354.766	115.688
136.977	855.047	472.859	87.1094
137.239	856.547	430.016	112.891
137.501	911.656	332.188	123.047
137.763	866.75	361.484	123.906
138.025	857.938	336.938	147.938
138.287	806.828	273.391	124.188
138.548	848.344	300.078	151.094
138.81	886.766	313.5	141.016
139.072	852.75	250.984	117.219
139.334	772.234	291.172	124.703
139.596	772.266	261.688	110.141
139.858	665.844	259.797	101.281
140.12	640.156	249.734	105.703
140.382	686.125	282.609	118.094
140.644	610.5	281.375	96.0469
140.906	625.703	304	101.781
141.168	632.297	274.469	89.7812
141.429	620.734	324.328	82.0938
141.691	578.328	329.484	86.7031
141.953	667.703	336.719	79.6719
142.215	646.484	390.469	104.406
142.477	650.375	398.078	82
142.739	663.266	449.406	91.7188
143.001	723.906	374.781	114.344
143.263	669.75	320.688	84.4219
143.525	774.109	289.859	90.4531
143.787	801.031	282.344	74.1094
144.049	891.938	296.125	90.7344
144.31	896	311.156	96.9531
144.572	948.031	349.609	90.5625
144.834	915.031	293.5	73.2188
145.096	929.578	284.906	85.7656
145.358	907.031	291.906	77.2656
145.62	943.672	315.859	68.3125
145.882	874.938	287.844	104.281
146.144	844.156	295.812	93.3594
146.406	900.531	320.812	86.1719
146.668	833.547	350.484	75.3594
146.929	799.234	364.516	100.594
147.191	827.672	430.562	99.2656
147.453	736.797	352.328	80.75
147.715	708.984	364.578	89.5156
147.977	823.016	452.578	80.625
148.239	782.859	434.953	70.1406
148.501	855.719	436.109	100.938
148.763	829.859	375.266	94.5312
149.025	896.484	450.797	111.203
149.287	651.906	408.312	109.859
149.549	723.344	299.844	95.7812
149.81	684.578	330.125	113.203
150.072	705.531	313.641	133.453
150.334	576.406	298.109	119.703
150.596	567.016	262.203	119.75
150.858	529.469	245.562	108.453
151.12	469.094	238.422	99.8125
151.382	456.5	265.094	131.625
151.644	466.875	262.125	90.2969
151.906	450.859	235.953	127.453
152.168	473.266	216.266	119.547
152.43	489.703	224.328	79.375
152.691	414.703	243.391	119.047
152.953	504.891	272.828	110
153.215	459.516	301.469	101.406
153.477	525.297	279.469	99.6406
153.739	493.422	313.094	75.7344
154.001	559.391	293.359	86.7344
154.263	506.844	328.375	92.3281
154.525	597.625	366	106.922
154.787	672.141	307.812	117.438
155.049	630.922	318.953	114
155.311	688.953	341.766	108.578
155.572	745.328	306.375	126.312
155.834	783.312	325.688	123.844
156.096	750.406	392.031	116.031
156.358	761.203	410.844	123.438
156.62	835.844	429.969	125.844
156.882	830.312	413.281	132.938
157.144	927.969	434.234	116.266
157.406	935.906	418.938	128.656
157.668	893.25	423.859	122.25
157.93	875.219	408.156	122.781
158.191	876.5	430.156	92.9688
158.453	833.203	446.641	129.047
158.715	748.734	453.703	123.141
158.977	681.266	367.25	120.469
159.239	699.969	362.781	164.078
159.501	691.438	336.797	85.8594
159.763	685.656	320.672	113.078
160.025	591.281	298.547	115.625
160.287	595.672	357.922	101.312
160.549	520.047	398.234	125.266
160.811	447.469	408.156	109.906
161.072	374.266	316.859	66.5781
161.334	407.719	311.469	117.797
161.596	359.469	295.141	93.9531
161.858	292.484	312.672	82.8594
162.12	279.141	253.938	89.4844
162.382	300.672	228.172	76.2031
162.644	236.953	211.25	69.0625
162.906	250.641	236.562	82.0781
163.168	254.875	224.078	69.7031
163.43	223.312	217.266	77.8125
163.691	205.406	211.078	86.6094
163.953	200.703	213.641	76.1406
164.215	213.172	204.016	57.6094
164.477	143.734	177.656	71.5625
164.739	200.469	134.906	97.375

## Sheet: EV 4d
Distance (um)	Raw Venus::HES5 spatial intensity profile	Trend of Venus::HES5 spatial profile
0.488	0.454545	-6.04078
0.976	0.272727	-5.23235			Domain split at 62.952 um
1.464	0.363636	-4.43703
1.952	0.454545	-3.65455
2.44	0.454545	-2.88468
2.928	0.545455	-2.12715
3.416	0.545455	-1.38174
3.904	0.636364	-0.648198
4.392	0.636364	0.0737092
4.88	0.636364	0.784213
5.368	0.818182	1.48354
5.856	0.909091	2.17192
6.344	1.09091	2.84957
6.832	1.18182	3.51671
7.32	1.36364	4.17355
7.808	1.45455	4.82031
8.296	1.81818	5.45719
8.784	1.72727	6.0844
9.272	2.54545	6.70213
9.76	3.45455	7.31059
10.248	2.81818	7.90997
10.736	3.90909	8.50046
11.224	3.72727	9.08226
11.712	5.18182	9.65553
12.2	5.54545	10.2205
12.688	5.72727	10.7773
13.176	6.63636	11.3261
13.664	8	11.8671
14.152	8.36364	12.4005
14.64	10	12.9264
15.128	9.54545	13.445
15.616	10	13.9564
16.104	11.6364	14.4609
16.592	11.6364	14.9586
17.08	14.0909	15.4496
17.568	14.6364	15.934
18.056	15.6364	16.4121
18.544	16	16.8839
19.032	17.6364	17.3497
19.52	17	17.8095
20.008	18.1818	18.2635
20.496	19.8182	18.7118
20.984	19.8182	19.1546
21.472	22.4545	19.5919
21.96	23.1818	20.024
22.448	23.3636	20.4509
22.936	23.3636	20.8727
23.424	26.0909	21.2897
23.912	25.8182	21.7018
24.4	26.7273	22.1092
24.888	28.6364	22.5121
25.376	28.2727	22.9105
25.864	29.3636	23.3045
26.352	28.8182	23.6943
26.84	28.8182	24.0799
27.328	28.3636	24.4615
27.816	29.2727	24.8391
28.304	29.2727	25.2129
28.792	30.3636	25.5829
29.28	28.7273	25.9493
29.768	28.3636	26.3121
30.256	30	26.6714
30.744	29.2727	27.0273
31.232	29.9091	27.3799
31.72	27.7273	27.7293
32.208	28.8182	28.0755
32.696	29.7273	28.4187
33.184	29.1818	28.7588
33.672	31.7273	29.0961
34.16	31.7273	29.4305
34.648	31.3636	29.7622
35.136	30.0909	30.0911
35.624	30.0909	30.4175
36.112	32.3636	30.7413
36.6	33.3636	31.0625
37.088	33.0909	31.3814
37.576	33.0909	31.6979
38.064	34.5455	32.0121
38.552	34.8182	32.324
39.04	34.8182	32.6337
39.528	34.1818	32.9413
40.016	33.6364	33.2468
40.504	33.7273	33.5503
40.992	34.3636	33.8518
41.48	34.8182	34.1514
41.968	34.3636	34.4491
42.456	34.3636	34.745
42.944	32.6364	35.0391
43.432	32.2727	35.3314
43.92	31.7273	35.622
44.408	30.9091	35.911
44.896	31.1818	36.1983
45.384	31.9091	36.4841
45.872	31.5455	36.7683
46.36	31.9091	37.0511
46.848	34.4545	37.3323
47.336	35	37.6121
47.824	35.9091	37.8905
48.312	38.0909	38.1675
48.8	38.0909	38.4432
49.288	39	38.7175
49.776	41.0909	38.9906
50.264	41.3636	39.2624
50.752	41.3636	39.533
51.24	42.9091	39.8023
51.728	43.7273	40.0705
52.216	42.9091	40.3375
52.704	42.7273	40.6034
53.192	44.9091	40.8681
53.68	45.2727	41.1317
54.168	43.5455	41.3942
54.656	47.1818	41.6557
55.144	45.6364	41.9161
55.632	43.6364	42.1755
56.12	44.5455	42.4339
56.608	46.3636	42.6912
57.096	44.1818	42.9476
57.584	43	43.203
58.072	43	43.4574
58.56	42.8182	43.7108
59.048	42.8182	43.9633
59.536	42.5455	44.2149
60.024	42.3636	44.4655
60.512	43.3636	44.7152
61	42.8182	44.964
61.488	42.7273	45.2118
61.976	44.4545	45.4588
62.464	44.4545	45.7048
62.952	44.3636	45.95
63.44	44.9091	46.1942
63.928	43.9091	46.4376
64.416	45.2727	46.6801
64.904	46.1818	46.9217
65.392	45.4545	47.1624
65.88	45.4545	47.4022
66.368	44.0909	47.6411
66.856	47.2727	47.8791
67.344	46.2727	48.1163
67.832	46.4545	48.3525
68.32	45.7273	48.5879
68.808	47.1818	48.8223
69.296	48.2727	49.0559
69.784	50.6364	49.2885
70.272	50.9091	49.5202
70.76	49.9091	49.7511
71.248	50.6364	49.981
71.736	48.1818	50.2099
72.224	50.1818	50.438
72.712	48.2727	50.6651
73.2	48.7273	50.8912
73.688	50.8182	51.1164
74.176	49.8182	51.3406
74.664	48.8182	51.5639
75.152	49	51.7862
75.64	50.0909	52.0075
76.128	51.1818	52.2278
76.616	51.1818	52.4471
77.104	51.2727	52.6653
77.592	48.3636	52.8826
78.08	49.6364	53.0988
78.568	50.5455	53.314
79.056	50.9091	53.5281
79.544	48.9091	53.7411
80.032	48.9091	53.9531
80.52	48.1818	54.1639
81.008	47.8182	54.3737
81.496	47.8182	54.5823
81.984	49.1818	54.7898
82.472	50.9091	54.9962
82.96	48.8182	55.2014
83.448	52.8182	55.4054
83.936	53.6364	55.6083
84.424	52.0909	55.81
84.912	54	56.0104
85.4	52.7273	56.2097
85.888	55.0909	56.4077
86.376	55.4545	56.6044
86.864	55	56.7999
87.352	54.4545	56.9941
87.84	56	57.187
88.328	55.9091	57.3787
88.816	55.4545	57.569
89.304	55.1818	57.7579
89.792	59	57.9455
90.28	57.2727	58.1318
90.768	57.2727	58.3167
91.256	57	58.5001
91.744	56.7273	58.6822
92.232	56.7273	58.8629
92.72	58.4545	59.0421
93.208	58.2727	59.2198
93.696	59.6364	59.3961
94.184	59.6364	59.5709
94.672	60.3636	59.7443
95.16	59.8182	59.9161
95.648	59.8182	60.0864
96.136	58.5455	60.2551
96.624	60.1818	60.4223
97.112	59.3636	60.5879
97.6	59	60.7519
98.088	59.2727	60.9144
98.576	61	61.0752
99.064	59.6364	61.2344
99.552	59.7273	61.392
100.04	60.3636	61.5478
100.528	60.8182	61.7021
101.016	63	61.8546
101.504	63.0909	62.0055
101.992	61.8182	62.1546
102.48	63.0909	62.302
102.968	63.1818	62.4476
103.456	63.8182	62.5915
103.944	67	62.7337
104.432	68.5455	62.874
104.92	68.5455	63.0126
105.408	66.3636	63.1493
105.896	70.1818	63.2843
106.384	70	63.4174
106.872	69.2727	63.5486
107.36	70.7273	63.678
107.848	69.5455	63.8055
108.336	71	63.9311
108.824	70.7273	64.0549
109.312	70.2727	64.1767
109.8	72.3636	64.2966
110.288	74.4545	64.4145
110.776	73.9091	64.5306
111.264	74.3636	64.6446
111.752	73	64.7567
112.24	74.5455	64.8668
112.728	75.5455	64.9749
113.216	75	65.0811
113.704	72.9091	65.1852
114.192	72.9091	65.2873
114.68	72.7273	65.3873
115.168	69.6364	65.4853
115.656	69.6364	65.5813
116.144	69.8182	65.6752
116.632	69.0909	65.767
117.12	67.9091	65.8568
117.608	67.2727	65.9444
118.096	67.0909	66.03
118.584	65.5455	66.1134
119.072	66.8182	66.1948
119.56	67	66.274
120.048	65.8182	66.3511
120.536	67.7273	66.426
121.024	66.5455	66.4988
121.512	66.5455	66.5694
122	67.8182	66.6379
122.488	66.8182	66.7042
122.976	66.1818	66.7684
123.464	66.9091	66.8303
123.952	66.9091	66.8901
124.44	67.8182	66.9477
124.928	67.8182	67.003
125.416	69.1818	67.0562
125.904	66.0909	67.1072
126.392	68.5455	67.1559
126.88	67.9091	67.2025
127.368	65.8182	67.2468
127.856	65.7273	67.2889
128.344	68.3636	67.3287
128.832	67.0909	67.3663
129.32	66.7273	67.4017
129.808	66.8182	67.4348
130.296	66.2727	67.4657
130.784	65.5455	67.4944
131.272	65.2727	67.5207
131.76	65.3636	67.5449
132.248	65.3636	67.5668
132.736	65.4545	67.5864
133.224	65.6364	67.6037
133.712	66.0909	67.6188
134.2	65.2727	67.6317
134.688	65.1818	67.6423
135.176	64.5455	67.6506
135.664	63	67.6566
136.152	63	67.6604
136.64	64.8182	67.662
137.128	64.0909	67.6612
137.616	66.2727	67.6582
138.104	66	67.653
138.592	65.8182	67.6455
139.08	67.0909	67.6357
139.568	69.5455	67.6237
140.056	69	67.6094
140.544	70.5455	67.5929
141.032	68.3636	67.5741
141.52	68.3636	67.553
142.008	69.2727	67.5298
142.496	70.6364	67.5042
142.984	68.6364	67.4765
143.472	68.8182	67.4465
143.96	69.5455	67.4143
144.448	68.7273	67.3798
144.936	67.5455	67.3431
145.424	68.1818	67.3042
145.912	65.9091	67.2631
146.4	66.1818	67.2198
146.888	65.7273	67.1743
147.376	65.7273	67.1266
147.864	66.6364	67.0766
148.352	66.5455	67.0245
148.84	66.5455	66.9703
149.328	67.0909	66.9138
149.816	66.9091	66.8552
150.304	66.5455	66.7944
150.792	68.3636	66.7314
151.28	67.1818	66.6663
151.768	66.0909	66.5991
152.256	68.1818	66.5298
152.744	67.8182	66.4583
153.232	66.7273	66.3847
153.72	64.8182	66.309
154.208	64.2727	66.2311
154.696	64.2727	66.1512
155.184	64	66.0692
155.672	62	65.9852
156.16	60.5455	65.8991
156.648	60.5455	65.8109
157.136	61	65.7207
157.624	60.0909	65.6284
158.112	60.0909	65.5341
158.6	60.4545	65.4378
159.088	60.2727	65.3395
159.576	61.9091	65.2392
160.064	60.6364	65.1369
160.552	60.2727	65.0327
161.04	61.4545	64.9265
161.528	60.7273	64.8183
162.016	60.5455	64.7082
162.504	61.3636	64.5962
162.992	59.6364	64.4822
163.48	60.5455	64.3664
163.968	60.5455	64.2487
164.456	61.0909	64.129
164.944	57.5455	64.0076
165.432	59.5455	63.8842
165.92	58.4545	63.759
166.408	58.6364	63.632
166.896	59.5455	63.5032
167.384	59.2727	63.3726
167.872	59.5455	63.2402
168.36	57.4545	63.106
168.848	59.3636	62.9701
169.336	61.1818	62.8324
169.824	61.1818	62.693
170.312	59.6364	62.5518
170.8	59.6364	62.409
171.288	59.6364	62.2645
171.776	62.3636	62.1183
172.264	61.2727	61.9704
172.752	61.0909	61.8209
173.24	60.8182	61.6697
173.728	61.1818	61.517
174.216	60.9091	61.3626
174.704	63	61.2067
175.192	61.9091	61.0492
175.68	62.1818	60.8901
176.168	62.6364	60.7295
176.656	61.3636	60.5673
177.144	61.3636	60.4037
177.632	62.9091	60.2386
178.12	62.3636	60.0719
178.608	61.9091	59.9039
179.096	61	59.7344
179.584	60.2727	59.5634
180.072	60.6364	59.3911
180.56	59.8182	59.2173
181.048	59.7273	59.0422
181.536	59.5455	58.8657
182.024	57.8182	58.6878
182.512	58.9091	58.5087
183	58.6364	58.3282
183.488	59.2727	58.1464
183.976	57.6364	57.9634
184.464	57.6364	57.779
184.952	57.5455	57.5935
185.44	57.2727	57.4067
185.928	57.2727	57.2187
186.416	57.2727	57.0295
186.904	58	56.8391
187.392	58	56.6476
187.88	57.8182	56.4549
188.368	58	56.2611
188.856	56.1818	56.0662
189.344	57	55.8702
189.832	57.6364	55.6731
190.32	60.7273	55.475
190.808	58.8182	55.2758
191.296	58.7273	55.0756
191.784	59.3636	54.8744
192.272	58.7273	54.6723
192.76	57.6364	54.4691
193.248	58.4545	54.265
193.736	58.4545	54.06
194.224	56.8182	53.854
194.712	57.2727	53.6472
195.2	54.0909	53.4394
195.688	54.0909	53.2309
196.176	56.0909	53.0214
196.664	51.8182	52.8111
197.152	51.8182	52.6001
197.64	51.8182	52.3882
198.128	53.3636	52.1755
198.616	51.7273	51.9621
199.104	51.6364	51.748
199.592	51.4545	51.5331
200.08	52.3636	51.3175
200.568	50.6364	51.1013
201.056	50.1818	50.8843
201.544	50.1818	50.6667
202.032	51.7273	50.4485
202.52	50.7273	50.2296
203.008	50.5455	50.0102
203.496	49.4545	49.7902
203.984	49	49.5695
204.472	48.6364	49.3484
204.96	48.0909	49.1267
205.448	48.3636	48.9045
205.936	47.6364	48.6818
206.424	47.9091	48.4586
206.912	48.4545	48.2349
207.4	50.1818	48.0108
207.888	50.1818	47.7863
208.376	49.7273	47.5613
208.864	49.8182	47.3359
209.352	50.1818	47.1102
209.84	50.7273	46.8841
210.328	49.5455	46.6576
210.816	49.8182	46.4308
211.304	49.8182	46.2037
211.792	52.2727	45.9763
212.28	50.5455	45.7486
212.768	50.5455	45.5207
213.256	50.5455	45.2925
213.744	49.7273	45.064
214.232	47.6364	44.8353
214.72	47.6364	44.6065
215.208	47.2727	44.3774
215.696	47.6364	44.1481
216.184	47.6364	43.9188
216.672	45.9091	43.6892
217.16	44.3636	43.4596
217.648	46.4545	43.2298
218.136	46.4545	42.9999
218.624	43.1818	42.77
219.112	42.1818	42.5399
219.6	42.1818	42.3099
220.088	39.8182	42.0798
220.576	40.9091	41.8496
221.064	41	41.6195
221.552	39.2727	41.3894
222.04	37.9091	41.1593
222.528	36.9091	40.9292
223.016	36.9091	40.6992
223.504	38.4545	40.4693
223.992	36.6364	40.2394
224.48	35.9091	40.0097
224.968	37	39.78
225.456	35.4545	39.5505
225.944	36.1818	39.3211
226.432	36.1818	39.0918
226.92	35.3636	38.8627
227.408	36.6364	38.6338
227.896	36.6364	38.4051
228.384	36.4545	38.1766
228.872	37.3636	37.9483
229.36	36.1818	37.7202
229.848	36.9091	37.4924
230.336	38.8182	37.2649
230.824	36.9091	37.0376
231.312	36.9091	36.8106
231.8	34	36.5839
232.288	34	36.3575
232.776	34	36.1314
233.264	35.0909	35.9056
233.752	34.8182	35.6802
234.24	35.0909	35.4552
234.728	35.0909	35.2305
235.216	35.1818	35.0062
235.704	34.8182	34.7823
236.192	34.8182	34.5588
236.68	35.5455	34.3357
237.168	34.1818	34.1131
237.656	32.0909	33.8909
238.144	32.0909	33.6691
238.632	31.7273	33.4479
239.12	31.5455	33.227
239.608	31.5455	33.0067
240.096	30.6364	32.7869
240.584	29.6364	32.5676
241.072	29.5455	32.3488
241.56	30.8182	32.1305
242.048	30.1818	31.9128
242.536	29.6364	31.6957
243.024	28.5455	31.4791
243.512	29.1818	31.263
244	29.2727	31.0476
244.488	30.9091	30.8328
244.976	29.4545	30.6185
245.464	30.7273	30.4049
245.952	31.8182	30.192
246.44	31.6364	29.9796
246.928	32.9091	29.7679
247.416	33.8182	29.5569
247.904	33.3636	29.3466
248.392	31.7273	29.1369
248.88	32.9091	28.9279
249.368	32.0909	28.7196
249.856	30.3636	28.5121
250.344	31.1818	28.3052
250.832	30.4545	28.0991
251.32	29.4545	27.8938
251.808	29	27.6891
252.296	30.1818	27.4853
252.784	28.9091	27.2822
253.272	31.5455	27.0799
253.76	31.5455	26.8784
254.248	28.8182	26.6778
254.736	28.1818	26.4779
255.224	27.8182	26.2788
255.712	27.1818	26.0806
256.2	26.7273	25.8833
256.688	28	25.6867
257.176	28	25.4911
257.664	27.3636	25.2963
258.152	26.0909	25.1025
258.64	26	24.9095
259.128	26.8182	24.7174
259.616	24.4545	24.5262
260.104	26.5455	24.336
260.592	23.8182	24.1467
261.08	23.0909	23.9584
261.568	23.5455	23.771
262.056	22.4545	23.5846
262.544	21.8182	23.3992
263.032	21.3636	23.2148
263.52	20.4545	23.0314
264.008	21.7273	22.849
264.496	21.7273	22.6676
264.984	20.0909	22.4873
265.472	19.5455	22.308
265.96	20.8182	22.1298
266.448	20.8182	21.9526
266.936	19.6364	21.7766
267.424	19.3636	21.6016
267.912	19.3636	21.4278
268.4	19	21.2551
268.888	19.6364	21.0835
269.376	19.8182	20.9131
269.864	19.5455	20.7438
270.352	20.0909	20.5757
270.84	19.1818	20.4088
271.328	19.7273	20.2431
271.816	18.2727	20.0786
272.304	20	19.9154
272.792	20.4545	19.7534
273.28	18.8182	19.5926
273.768	18.8182	19.4332
274.256	17.1818	19.275
274.744	17.5455	19.1181
275.232	17.5455	18.9626
275.72	17.0909	18.8083
276.208	16.5455	18.6555
276.696	15.6364	18.504
277.184	15.6364	18.3538
277.672	16.2727	18.2051
278.16	15.6364	18.0578
278.648	15.7273	17.912
279.136	16.1818	17.7676
279.624	15.2727	17.6246
280.112	16.1818	17.4832
280.6	15.8182	17.3433
281.088	15.4545	17.2049
281.576	16.0909	17.068
282.064	16.0909	16.9327
282.552	15.1818	16.799
283.04	15.1818	16.667
283.528	15.8182	16.5365
284.016	15.0909	16.4077
284.504	15.0909	16.2806
284.992	14.6364	16.1552
285.48	15.1818	16.0315
285.968	15.6364	15.9095
286.456	15.6364	15.7893
286.944	14.9091	15.671
287.432	15.5455	15.5544
287.92	15.7273	15.4397
288.408	16.2727	15.3268
288.896	15.0909	15.2159
289.384	15.0909	15.1068
289.872	15.5455	14.9998
290.36	15.5455	14.8947
290.848	14.7273	14.7916
291.336	13.2727	14.6906
291.824	14.9091	14.5916
292.312	14	14.4947
292.8	14.8182	14.4
293.288	13.7273	14.3074
293.776	14	14.217
294.264	14	14.1289
294.752	15	14.043
295.24	15.0909	13.9594
295.728	14.9091	13.8782
296.216	14.9091	13.7993
296.704	15.4545	13.7229
297.192	14.1818	13.6489
297.68	14.6364	13.5773
298.168	15.0909	13.5083
298.656	15	13.4419
299.144	14.9091	13.3781
299.632	14.6364	13.3169
300.12	15.1818	13.2584
300.608	14.7273	13.2026
301.096	15.1818	13.1497
301.584	15.1818	13.0995
302.072	15.1818	13.0522
302.56	14	13.0079
303.048	16	12.9665
303.536	15.5455	12.9281
304.024	15.3636	12.8928
304.512	15	12.8606
305	15.1818	12.8316
305.488	15.7273	12.8057
305.976	15.8182	12.7832
306.464	14.0909	12.764
306.952	14.3636	12.7482
307.44	15.1818	12.7358
307.928	15.1818	12.727
308.416	14.0909	12.7216
308.904	14.3636	12.72
309.392	13.9091	12.722
309.88	13.6364	12.7277
310.368	11.9091	12.7373
310.856	12.2727	12.7507
311.344	12.1818	12.7681
311.832	12.6364	12.7895
312.32	12.8182	12.815
312.808	12.1818	12.8446
313.296	12.5455	12.8784
313.784	12.5455	12.9166
314.272	12.2727	12.9591
314.76	12.2727	13.0061
315.248	11.8182	13.0575
315.736	11.3636	13.1136
316.224	12.1818	13.1744
316.712	11.9091	13.2399
317.2	11.2727	13.3103
317.688	11.2727	13.3856
318.176	11	13.4659
318.664	12.7273	13.5514
319.152	11.6364	13.642
319.64	12.0909	13.7379
320.128	12.2727	13.8392

## Sheet: EV 4e
	Detrended Venus::HES5 spatial intensity profile
Distance	MN	IN
0.488	6.49532
0.976	5.50508
1.464	4.80066
1.952	4.1091
2.44	3.33922
2.928	2.67261
3.416	1.92719
3.904	1.28456
4.392	0.562654
4.88	-0.147849
5.368	-0.66536
5.856	-1.26283
6.344	-1.75866
6.832	-2.33489
7.32	-2.80992
7.808	-3.36577
8.296	-3.63901
8.784	-4.35712
9.272	-4.15668
9.76	-3.85605
10.248	-5.09179
10.736	-4.59137
11.224	-5.35498
11.712	-4.47372
12.2	-4.67502
12.688	-5.05
13.176	-4.68972
13.664	-3.86709
14.152	-4.03683
14.64	-2.92638
15.128	-3.89953
15.616	-3.95644
16.104	-2.82456
16.592	-3.32221
17.08	-1.35865
17.568	-1.29765
18.056	-0.775723
18.544	-0.883933
19.032	0.286673
19.52	-0.809498
20.008	-0.0816742
20.496	1.10637
20.984	0.663603
21.472	2.86261
21.96	3.15782
22.448	2.91274
22.936	2.49089
23.424	4.80123
23.912	4.11638
24.4	4.61803
24.888	6.12427
25.376	5.36224
25.864	6.05912
26.352	5.12389
26.84	4.73827
27.328	3.90214
27.816	4.43361
28.304	4.05983
28.792	4.78071
29.28	2.77799
29.768	2.05157
30.256	3.32863
30.744	2.24544
31.232	2.52921
31.72	-0.00198561
32.208	0.742694
32.696	1.30862
33.184	0.422992
33.672	2.63118
34.16	2.29676
34.648	1.60146
35.136	-0.000231742
35.624	-0.32657
36.112	1.62238
36.6	2.30109
37.088	1.70951
37.576	1.39303
38.064	2.53339
38.552	2.49419
39.04	2.18446
39.528	1.24049
40.016	0.389521
40.504	0.176942
40.992	0.511796
41.48	0.666761
41.968	-0.0854845
42.456	-0.381351
42.944	-2.4027
43.432	-3.05867
43.92	-3.89476
44.408	-5.00191
44.896	-5.01653
45.384	-4.57503
45.872	-5.22289
46.36	-5.14197
46.848	-2.87775
47.336	-2.6121
47.824	-1.9814
48.312	-0.076604
48.8	-0.352276
49.288	0.282459
49.776	2.1003
50.264	2.10123
50.752	1.83066
51.24	3.10676
51.728	3.65678
52.216	2.57159
52.704	2.12392
53.192	4.04101
53.68	4.14102
54.168	2.15121
54.656	5.5261
55.144	3.72023
55.632	1.46085
56.12	2.11158
56.608	3.67241
57.096	1.23423
57.584	-0.202964
58.072	-0.457369
58.56	-0.892633
59.048	-1.14513
59.536	-1.66941
60.024	-2.10185
60.512	-1.35154
61	-2.14577
61.488	-2.48455
61.976	-1.00423
62.464	-1.25028
62.952	-1.58634
63.44		-1.28515
63.928		-2.52852
64.416		-1.40735
64.904		-0.73985
65.392		-1.70782
65.88		-1.94763
66.368		-3.55019
66.856		-0.606398
67.344		-1.84354
67.832		-1.89797
68.32		-2.86059
68.808		-1.6405
69.296		-0.783139
69.784		1.34785
70.272		1.38885
70.76		0.15803
71.248		0.655406
71.736		-2.02811
72.224		-0.256145
72.712		-2.39233
73.2		-2.16394
73.688		-0.298223
74.176		-1.52246
74.664		-2.74572
75.152		-2.78618
75.64		-1.91657
76.128		-1.04596
76.616		-1.26525
77.104		-1.39262
77.592		-4.51896
78.08		-3.46244
78.568		-2.76851
79.056		-2.61898
79.544		-4.83202
80.032		-5.04397
80.52		-5.9821
81.008		-6.55549
81.496		-6.76413
81.984		-5.608
82.472		-4.0871
82.96		-6.38322
83.448		-2.58726
83.936		-1.97194
84.424		-3.71906
84.912		-2.01042
85.4		-3.48239
85.888		-1.31675
86.376		-1.14987
86.864		-1.79991
87.352		-2.53957
87.84		-1.18704
88.328		-1.46957
88.816		-2.11441
89.304		-2.5761
89.792		1.05447
90.28		-0.859054
90.768		-1.04393
91.256		-1.50013
91.744		-1.95493
92.232		-2.13559
92.72		-0.587527
93.208		-0.947108
93.696		0.240232
94.184		0.0654164
94.672		0.619369
95.16		-0.0978942
95.648		-0.268178
96.136		-1.70965
96.624		-0.240474
97.112		-1.22427
97.6		-1.75195
98.088		-1.64166
98.576		-0.0752055
99.064		-1.59804
99.552		-1.66468
100.04		-1.18421
100.528		-0.883893
101.016		1.14539
101.504		1.08545
101.992		-0.336401
102.48		0.788926
102.968		0.734175
103.456		1.22663
103.944		4.26632
104.432		5.67142
104.92		5.53286
105.408		3.21429
105.896		6.89754
106.384		6.58263
106.872		5.72412
107.36		7.04928
107.848		5.73995
108.336		7.06887
108.824		6.67241
109.312		6.09605
109.8		8.06706
110.288		10.04
110.776		9.37853
111.264		9.71902
111.752		8.24329
112.24		9.67863
112.728		10.5705
113.216		9.91894
113.704		7.72392
114.192		7.62183
114.68		7.33996
115.168		4.15104
115.656		4.05508
116.144		4.143
116.632		3.3239
117.12		2.05233
117.608		1.32831
118.096		1.06094
118.584		-0.567969
119.072		0.623423
119.56		0.726028
120.048		-0.532871
120.536		1.30128
121.024		0.0466651
121.512		-0.023976
122		1.18027
122.488		0.113959
122.976		-0.586542
123.464		0.0787734
123.952		0.0190035
124.44		0.870517
124.928		0.815139
125.416		2.1256
125.904		-1.01627
126.392		1.38952
126.88		0.706625
127.368		-1.42859
127.856		-1.56158
128.344		1.03493
128.832		-0.275408
129.32		-0.674419
129.808		-0.616643
130.296		-1.19298
130.784		-1.9489
131.272		-2.24801
131.76		-2.18124
132.248		-2.20312
132.736		-2.13183
133.224		-1.96738
133.712		-1.52794
134.2		-2.35896
134.688		-2.46045
135.176		-3.10514
135.664		-4.65665
136.152		-4.66044
136.64		-2.84379
137.128		-3.57033
137.616		-1.38552
138.104		-1.65299
138.592		-1.8273
139.08		-0.5448
139.568		1.92177
140.056		1.3906
140.544		2.95259
141.032		0.789562
141.52		0.810596
142.008		1.74297
142.496		3.13212
142.984		1.15988
143.472		1.3717
143.96		2.1312
144.448		1.34747
144.936		0.20233
145.424		0.87759
145.912		-1.35403
146.4		-1.03798
146.888		-1.447
147.376		-1.39928
147.864		-0.440273
148.352		-0.47908
148.84		-0.424797
149.328		0.177116
149.816		0.0539244
150.304		-0.248924
150.792		1.6322
151.28		0.515472
151.768		-0.508207
152.256		1.65206
152.744		1.35992
153.232		0.34261
153.72		-1.49077
154.208		-1.95841
154.696		-1.87851
155.184		-2.06925
155.672		-3.98519
156.16		-5.35361
156.648		-5.26543
157.136		-4.72066
157.624		-5.5375
158.112		-5.44321
158.6		-4.98328
159.088		-5.06679
159.576		-3.33013
160.064		-4.50058
160.552		-4.75996
161.04		-3.47193
161.528		-4.09104
162.016		-4.16275
162.504		-3.23254
162.992		-4.84587
163.48		-3.82093
163.968		-3.7032
164.456		-3.03813
164.944		-6.4621
165.432		-4.33876
165.92		-5.3045
166.408		-4.99568
166.896		-3.95777
167.384		-4.09988
167.872		-3.69475
168.36		-5.65148
168.848		-3.60645
169.336		-1.65058
169.824		-1.51116
170.312		-2.91548
170.8		-2.77264
171.288		-2.62811
171.776		0.245373
172.264		-0.697669
172.752		-0.729974
173.24		-0.851558
173.728		-0.335162
174.216		-0.453528
174.704		1.79333
175.192		0.859935
175.68		1.29173
176.168		1.90689
176.656		0.796299
177.144		0.959943
177.632		2.67053
178.12		2.29169
178.608		2.00522
179.096		1.26564
179.584		0.709315
180.072		1.24531
180.56		0.600877
181.048		0.685099
181.536		0.679774
182.024		-0.869659
182.512		0.400419
183		0.308173
183.488		1.12631
183.976		-0.326993
184.464		-0.142675
184.952		-0.0480201
185.44		-0.133955
185.928		0.0540477
186.416		0.243245
186.904		1.16089
187.392		1.35243
187.88		1.36328
188.368		1.7389
188.856		0.115632
189.344		1.12981
189.832		1.96325
190.32		5.25229
190.808		3.54237
191.296		3.65165
191.784		4.4892
192.272		4.05502
192.76		3.16726
193.248		4.18954
193.736		4.39457
194.224		2.96416
194.712		3.62555
195.2		0.651463
195.688		0.860056
196.176		3.06949
196.664		-0.992965
197.152		-0.781886
197.64		-0.570013
198.128		1.18809
198.616		-0.234865
199.104		-0.111625
199.592		-0.0785707
200.08		1.0461
200.568		-0.464904
201.056		-0.702509
201.544		-0.484914
202.032		1.27877
202.52		0.497624
203.008		0.535261
203.496		-0.335608
203.984		-0.569544
204.472		-0.712021
204.96		-1.03578
205.448		-0.540843
205.936		-1.0454
206.424		-0.549482
206.912		0.219634
207.4		2.17102
207.888		2.39556
208.376		2.16598
208.864		2.48224
209.352		3.07162
209.84		3.84318
210.328		2.88782
210.816		3.38734
211.304		3.61445
211.792		6.29641
212.28		4.79683
212.768		5.02479
213.256		5.253
213.744		4.66327
214.232		2.80104
214.72		3.02991
215.208		2.89534
215.696		3.48821
216.184		3.71761
216.672		2.21988
217.16		0.904085
217.648		3.22477
218.136		3.45464
218.624		0.411865
219.112		-0.358118
219.6		-0.12805
220.088		-2.26158
220.576		-0.940549
221.064		-0.61951
221.552		-2.11666
222.04		-3.2502
222.528		-4.02014
223.016		-3.79013
223.504		-2.01473
223.992		-3.60305
224.48		-4.10056
224.968		-2.77999
225.456		-4.09591
225.944		-3.13924
226.432		-2.90999
226.92		-3.49909
227.408		-1.99746
227.896		-1.76874
228.384		-1.72205
228.872		-0.584669
229.36		-1.53843
229.848		-0.583336
230.336		1.55332
230.824		-0.128486
231.312		0.0985218
231.8		-2.58386
232.288		-2.35745
232.776		-2.13137
233.264		-0.814713
233.752		-0.862036
234.24		-0.364263
234.728		-0.139587
235.216		0.175615
235.704		0.035878
236.192		0.259371
236.68		1.20972
237.168		0.0687272
237.656		-1.79998
238.144		-1.57823
238.632		-1.72058
239.12		-1.68159
239.608		-1.46127
240.096		-2.15053
240.584		-2.93122
241.072		-2.80334
241.56		-1.31235
242.048		-1.731
242.536		-2.05929
243.024		-2.93361
243.512		-2.08122
244		-1.77488
244.488		0.0763153
244.976		-1.164
245.464		0.322331
245.952		1.62622
246.44		1.65674
246.928		3.14115
247.416		4.26127
247.904		4.01708
248.392		2.59038
248.88		3.98118
249.368		3.37128
249.856		1.85157
250.344		2.87659
250.832		2.35543
251.32		1.56079
251.808		1.31086
252.296		2.69652
252.784		1.62687
253.272		4.46552
253.76		4.66701
254.248		2.14043
254.736		1.70394
255.224		1.53935
255.712		1.1012
256.2		0.844018
256.688		2.31326
257.176		2.5089
257.664		2.0673
258.152		0.988454
258.64		1.09053
259.128		2.10078
259.616		-0.0717004
260.104		2.20943
260.592		-0.328554
261.08		-0.867493
261.568		-0.225575
262.056		-1.13008
262.544		-1.58103
263.032		-1.85116
263.52		-2.57683
264.008		-1.12171
264.496		-0.940335
264.984		-2.39637
265.472		-2.76255
265.96		-1.3116
266.448		-1.13446
266.936		-2.14023
267.424		-2.23801
267.912		-2.06416
268.4		-2.25509
268.888		-1.44714
269.376		-1.0949
269.864		-1.19836
270.352		-0.484811
270.84		-1.227
271.328		-0.515849
271.816		-1.80591
272.304		0.0846088
272.792		0.701159
273.28		-0.774459
273.768		-0.614989
274.256		-2.09317
274.744		-1.57266
275.232		-1.4171
275.72		-1.71742
276.208		-2.11001
276.696		-2.8676
277.184		-2.71748
277.672		-1.9324
278.16		-2.42147
278.648		-2.1847
279.136		-1.58575
279.624		-2.35191
280.112		-1.30138
280.6		-1.52509
281.088		-1.75032
281.576		-0.977107
282.064		-0.841825
282.552		-1.61722
283.04		-1.48514
283.528		-0.71833
284.016		-1.31681
284.504		-1.18969
284.992		-1.51882
285.48		-0.849664
285.968		-0.273167
286.456		-0.152986
286.944		-0.761872
287.432		-0.00894067
287.92		0.2876
288.408		0.945905
288.896		-0.124961
289.384		-0.0159336
289.872		0.545686
290.36		0.650778
290.848		-0.0643222
291.336		-1.41783
291.824		0.317508
292.312		-0.494713
292.8		0.418205
293.288		-0.580132
293.776		-0.217031
294.264		-0.128888
294.752		0.956989
295.24		1.13147
295.728		1.0309
296.216		1.10977
296.704		1.73168
297.192		0.532964
297.68		1.05904
298.168		1.58258
298.656		1.55811
299.144		1.53103
299.632		1.31948
300.12		1.92342
300.608		1.52463
301.096		2.03215
301.584		2.0823
302.072		2.12958
302.56		0.992127
303.048		3.03352
303.536		2.61736
304.024		2.47085
304.512		2.13942
305		2.35026
305.488		2.92153
305.976		3.03497
306.464		1.3269
306.952		1.61544
307.44		2.446
307.928		2.45486
308.416		1.36926
308.904		1.64367
309.392		1.18713
309.88		0.908651
310.368		-0.828182
310.856		-0.477983
311.344		-0.586274
311.832		-0.153122
312.32		0.00322204
312.808		-0.662767
313.296		-0.33298
313.784		-0.371125
314.272		-0.686368
314.76		-0.73333
315.248		-1.23936
315.736		-1.74999
316.224		-0.992582
316.712		-1.33084
317.2		-2.03759
317.688		-2.11289
318.176		-2.46595
318.664		-0.824106
319.152		-2.00564
319.64		-1.647
320.128		-1.56646

## Sheet: EV 4f
Lag (um)	Venus::HES5 autocorrelation - MN	Positive significance threshold	Negative significance threshold			Lag (um)	Venus::HES5 autocorrelation - IN	Positive significance threshold	Negative significance threshold
-62.464	-20.1526	17.2364	-17.2364			-256.688	8.5343	18.1711	-18.1711
-61.976	-27.7678	28.4547	-28.4547			-256.2	10.61	20.8622	-20.8622
-61.488	-33.6746	34.3644	-34.3644			-255.712	12.5447	25.3414	-25.3414
-61	-37.873	35.0641	-35.0641			-255.224	14.3383	30.994	-30.994
-60.512	-40.3631	42.7082	-42.7082			-254.736	15.991	35.8744	-35.8744
-60.024	-41.1447	48.1169	-48.1169			-254.248	17.5027	32.4596	-32.4596
-59.536	-40.218	53.0674	-53.0674			-253.76	18.8734	46.9954	-46.9954
-59.048	-37.5828	54.2617	-54.2617			-253.272	20.103	43.3997	-43.3997
-58.56	-33.2393	60.1553	-60.1553			-252.784	21.1917	36.4942	-36.4942
-58.072	-27.1874	48.648	-48.648			-252.296	22.1393	49.8092	-49.8092
-57.584	-19.4272	62.4863	-62.4863			-251.808	22.946	49.3628	-49.3628
-57.096	-9.9585	65.5459	-65.5459			-251.32	23.6116	55.4953	-55.4953
-56.608	5.80839	67.8568	-67.8568			-250.832	24.1362	62.3906	-62.3906
-56.12	23.5595	72.4389	-72.4389			-250.344	24.5198	57.2347	-57.2347
-55.632	43.3157	69.6088	-69.6088			-249.856	24.7625	58.4465	-58.4465
-55.144	63.4349	68.7782	-68.7782			-249.368	24.8641	65.8749	-65.8749
-54.656	83.2849	82.4504	-82.4504			-248.88	24.8247	57.3077	-57.3077
-54.168	102.867	86.5651	-86.5651			-248.392	24.6443	60.8966	-60.8966
-53.68	120.989	93.7741	-93.7741			-247.904	23.3511	64.4831	-64.4831
-53.192	136.467	95.9747	-95.9747			-247.416	21.7626	63.8372	-63.8372
-52.704	148.954	98.766	-98.766			-246.928	19.5948	56.0144	-56.0144
-52.216	157.812	95.7823	-95.7823			-246.44	17.3216	61.6024	-61.6024
-51.728	162.165	87.3875	-87.3875			-245.952	15.2744	70.6608	-70.6608
-51.24	161.9	99.2085	-99.2085			-245.464	13.6574	65.2277	-65.2277
-50.752	156.541	106.92	-106.92			-244.976	12.7161	79.6893	-79.6893
-50.264	146.331	102.185	-102.185			-244.488	11.8657	68.6961	-68.6961
-49.776	130.854	103.107	-103.107			-244	11.7577	69.5812	-69.5812
-49.288	109.53	121.133	-121.133			-243.512	11.9948	73.8339	-73.8339
-48.8	83.0374	114.151	-114.151			-243.024	13.3284	69.4475	-69.4475
-48.312	52.688	116.638	-116.638			-242.536	15.1742	77.5647	-77.5647
-47.824	18.1656	95.8323	-95.8323			-242.048	17.2515	85.5198	-85.5198
-47.336	-19.5938	93.9978	-93.9978			-241.56	19.5525	83.5222	-83.5222
-46.848	-58.4746	125.145	-125.145			-241.072	21.9271	83.605	-83.605
-46.36	-98.0074	103.501	-103.501			-240.584	24.4922	99.4287	-99.4287
-45.872	-136.878	100.943	-100.943			-240.096	26.7965	90.709	-90.709
-45.384	-172.737	114.505	-114.505			-239.608	28.9302	82.029	-82.029
-44.896	-204.036	120.727	-120.727			-239.12	30.3357	76.1152	-76.1152
-44.408	-231.055	108.955	-108.955			-238.632	32.0445	93.7694	-93.7694
-43.92	-252.584	118.081	-118.081			-238.144	33.1236	87.9917	-87.9917
-43.432	-267.143	135.443	-135.443			-237.656	34.1806	87.362	-87.362
-42.944	-275.458	127.063	-127.063			-237.168	34.2876	98.2049	-98.2049
-42.456	-276.117	138.088	-138.088			-236.68	34.3531	100.101	-100.101
-41.968	-269.227	118.299	-118.299			-236.192	34.0323	94.533	-94.533
-41.48	-256	127.96	-127.96			-235.704	32.9584	109.416	-109.416
-40.992	-236.573	127.837	-127.837			-235.216	31.0867	97.024	-97.024
-40.504	-210.923	135.754	-135.754			-234.728	28.3588	89.9302	-89.9302
-40.016	-181.768	128.401	-128.401			-234.24	24.6627	101.311	-101.311
-39.528	-150.362	114.225	-114.225			-233.752	20.3005	102.715	-102.715
-39.04	-117.685	155.01	-155.01			-233.264	14.5664	107.44	-107.44
-38.552	-85.8458	147.821	-147.821			-232.776	8.0436	103.04	-103.04
-38.064	-53.5605	131.751	-131.751			-232.288	0.082546	115.263	-115.263
-37.576	-22.0444	134.305	-134.305			-231.8	-8.74434	106.786	-106.786
-37.088	8.32467	148.391	-148.391			-231.312	-18.6201	118.262	-118.262
-36.6	37.0677	150.269	-150.269			-230.824	-29.2499	104.692	-104.692
-36.112	64.4043	138.674	-138.674			-230.336	-40.6151	113.796	-113.796
-35.624	89.9096	127.849	-127.849			-229.848	-51.9006	100.556	-100.556
-35.136	112.948	135.036	-135.036			-229.36	-63.2263	115.171	-115.171
-34.648	135.562	143.068	-143.068			-228.872	-74.4871	104.904	-104.904
-34.16	156.645	138.101	-138.101			-228.384	-85.5791	120.857	-120.857
-33.672	174.532	144.448	-144.448			-227.896	-97.063	122.492	-122.492
-33.184	191.037	143.316	-143.316			-227.408	-107.267	114.426	-114.426
-32.696	207.016	142.558	-142.558			-226.92	-116.716	116.07	-116.07
-32.208	221.284	166.578	-166.578			-226.432	-125.311	117.356	-117.356
-31.72	234.551	169.505	-169.505			-225.944	-132.937	116.995	-116.995
-31.232	246.016	158.049	-158.049			-225.456	-139.493	119.31	-119.31
-30.744	255.262	168.771	-168.771			-224.968	-144.837	119.989	-119.989
-30.256	263.079	144.071	-144.071			-224.48	-149.454	99.0914	-99.0914
-29.768	268.329	160.857	-160.857			-223.992	-152.618	123.626	-123.626
-29.28	270.763	156.485	-156.485			-223.504	-154.829	122.886	-122.886
-28.792	270.014	154.576	-154.576			-223.016	-156.233	110.879	-110.879
-28.304	265.551	161.812	-161.812			-222.528	-156.798	117.702	-117.702
-27.816	257.949	157.2	-157.2			-222.04	-156.04	118.294	-118.294
-27.328	248.069	162.322	-162.322			-221.552	-155.008	128.761	-128.761
-26.84	233.494	154.431	-154.431			-221.064	-152.75	117.68	-117.68
-26.352	213.285	175.03	-175.03			-220.576	-150.195	140.563	-140.563
-25.864	188.898	144.57	-144.57			-220.088	-146.588	129.094	-129.094
-25.376	159.728	172.172	-172.172			-219.6	-142.975	139.731	-139.731
-24.888	126.707	169.397	-169.397			-219.112	-138.859	132.234	-132.234
-24.4	90.0862	154.077	-154.077			-218.624	-134.61	124.05	-124.05
-23.912	50.793	174.129	-174.129			-218.136	-129.496	131.818	-131.818
-23.424	8.19921	165.515	-165.515			-217.648	-124.758	142.643	-142.643
-22.936	-36.5587	183.135	-183.135			-217.16	-119.838	132.591	-132.591
-22.448	-81.1868	183.437	-183.437			-216.672	-115.778	144.798	-144.798
-21.96	-125.144	185.918	-185.918			-216.184	-112.018	142.143	-142.143
-21.472	-166.496	162.032	-162.032			-215.696	-109.168	127.325	-127.325
-20.984	-205.282	174.373	-174.373			-215.208	-107.339	140.531	-140.531
-20.496	-239.669	203.07	-203.07			-214.72	-107.086	130.215	-130.215
-20.008	-269.447	178.29	-178.29			-214.232	-108.056	122.848	-122.848
-19.52	-294.777	184.996	-184.996			-213.744	-110.497	133.35	-133.35
-19.032	-315.044	181.026	-181.026			-213.256	-114.25	123.525	-123.525
-18.544	-329.843	195.18	-195.18			-212.768	-118.895	146.116	-146.116
-18.056	-340.053	193.342	-193.342			-212.28	-124.397	147.257	-147.257
-17.568	-346.494	175.781	-175.781			-211.792	-130.546	134.999	-134.999
-17.08	-349.247	179.703	-179.703			-211.304	-136.687	147.955	-147.955
-16.592	-350.674	182.602	-182.602			-210.816	-141.642	152.809	-152.809
-16.104	-351.204	189.969	-189.969			-210.328	-146.27	146.693	-146.693
-15.616	-352.347	190.367	-190.367			-209.84	-149.856	140.331	-140.331
-15.128	-353.727	178.145	-178.145			-209.352	-151.263	145.7	-145.7
-14.64	-357.122	195.179	-195.179			-208.864	-150.663	162.936	-162.936
-14.152	-363.142	181.678	-181.678			-208.376	-148.789	134.839	-134.839
-13.664	-370.758	182.57	-182.57			-207.888	-145.049	148.046	-148.046
-13.176	-380.68	204.582	-204.582			-207.4	-138.93	148.284	-148.284
-12.688	-390.94	184.604	-184.604			-206.912	-130.08	170.375	-170.375
-12.2	-400.997	199.4	-199.4			-206.424	-118.658	144.178	-144.178
-11.712	-409.614	179.08	-179.08			-205.936	-104.694	155.948	-155.948
-11.224	-415.365	202.632	-202.632			-205.448	-88.8245	143.503	-143.503
-10.736	-416.773	217.868	-217.868			-204.96	-70.339	153.856	-153.856
-10.248	-413.032	199.932	-199.932			-204.472	-48.5217	163.859	-163.859
-9.76	-401.895	202.886	-202.886			-203.984	-24.4565	168.198	-168.198
-9.272	-382.138	183.188	-183.188			-203.496	2.5216	168.404	-168.404
-8.784	-354.252	206.364	-206.364			-203.008	32.1326	162.48	-162.48
-8.296	-314.893	202.171	-202.171			-202.52	63.6797	145.4	-145.4
-7.808	-263.668	187.443	-187.443			-202.032	97.6312	162.513	-162.513
-7.32	-200.912	230.856	-230.856			-201.544	133.237	183.552	-183.552
-6.832	-127.225	214.184	-214.184			-201.056	169.362	140.896	-140.896
-6.344	-41.5434	203.489	-203.489			-200.568	205.306	163.404	-163.404
-5.856	52.4107	184.53	-184.53			-200.08	240.689	183.789	-183.789
-5.368	152.229	167.436	-167.436			-199.592	275.811	145.048	-145.048
-4.88	265.314	219.571	-219.571			-199.104	309.186	155.947	-155.947
-4.392	384.373	198.162	-198.162			-198.616	339.673	181.729	-181.729
-3.904	503.896	221.124	-221.124			-198.128	368.256	178.158	-178.158
-3.416	621.925	208.449	-208.449			-197.64	393.899	165.557	-165.557
-2.928	735.059	211.217	-211.217			-197.152	416.054	165.644	-165.644
-2.44	837.313	235.71	-235.71			-196.664	435.781	166.929	-166.929
-1.952	926.543	215.95	-215.95			-196.176	451.694	167.408	-167.408
-1.464	1000.06	203.191	-203.191			-195.688	465.312	157.251	-157.251
-0.976	1053.79	215.442	-215.442			-195.2	476.092	156.12	-156.12
-0.488	1086.5	197.026	-197.026			-194.712	484.287	160.229	-160.229
0	1096.97	NaN	NaN			-194.224	490.156	171.378	-171.378
0.488	1086.5	197.026	-197.026			-193.736	493.196	151.322	-151.322
0.976	1053.79	215.442	-215.442			-193.248	494.78	169.057	-169.057
1.464	1000.06	203.191	-203.191			-192.76	493.771	174.102	-174.102
1.952	926.543	215.95	-215.95			-192.272	489.849	185.754	-185.754
2.44	837.313	235.71	-235.71			-191.784	483.178	187.707	-187.707
2.928	735.059	211.217	-211.217			-191.296	475.624	155.024	-155.024
3.416	621.925	208.449	-208.449			-190.808	466.814	176.194	-176.194
3.904	503.896	221.124	-221.124			-190.32	457.588	198.189	-198.189
4.392	384.373	198.162	-198.162			-189.832	447.042	174.83	-174.83
4.88	265.314	219.571	-219.571			-189.344	434.84	176.849	-176.849
5.368	152.229	167.436	-167.436			-188.856	421.749	172.772	-172.772
5.856	52.4107	184.53	-184.53			-188.368	408.259	185.61	-185.61
6.344	-41.5434	203.489	-203.489			-187.88	394.157	173.638	-173.638
6.832	-127.225	214.184	-214.184			-187.392	379.113	156.924	-156.924
7.32	-200.912	230.856	-230.856			-186.904	364.063	169.793	-169.793
7.808	-263.668	187.443	-187.443			-186.416	348.158	161.662	-161.662
8.296	-314.893	202.171	-202.171			-185.928	330.915	180.833	-180.833
8.784	-354.252	206.364	-206.364			-185.44	313.82	166.913	-166.913
9.272	-382.138	183.188	-183.188			-184.952	294.923	175.287	-175.287
9.76	-401.895	202.886	-202.886			-184.464	276.202	178.321	-178.321
10.248	-413.032	199.932	-199.932			-183.976	256.415	171.548	-171.548
10.736	-416.773	217.868	-217.868			-183.488	235.573	188.488	-188.488
11.224	-415.365	202.632	-202.632			-183	213.603	176.734	-176.734
11.712	-409.614	179.08	-179.08			-182.512	190.155	169.807	-169.807
12.2	-400.997	199.4	-199.4			-182.024	166.196	197.704	-197.704
12.688	-390.94	184.604	-184.604			-181.536	141.438	186.286	-186.286
13.176	-380.68	204.582	-204.582			-181.048	115.235	194.058	-194.058
13.664	-370.758	182.57	-182.57			-180.56	86.9129	212.455	-212.455
14.152	-363.142	181.678	-181.678			-180.072	57.1655	182.553	-182.553
14.64	-357.122	195.179	-195.179			-179.584	25.066	193.743	-193.743
15.128	-353.727	178.145	-178.145			-179.096	-6.45412	173.992	-173.992
15.616	-352.347	190.367	-190.367			-178.608	-40.2446	195.006	-195.006
16.104	-351.204	189.969	-189.969			-178.12	-74.9609	196.087	-196.087
16.592	-350.674	182.602	-182.602			-177.632	-110.32	225.884	-225.884
17.08	-349.247	179.703	-179.703			-177.144	-146.553	201.965	-201.965
17.568	-346.494	175.781	-175.781			-176.656	-182.585	168.146	-168.146
18.056	-340.053	193.342	-193.342			-176.168	-218.981	206.982	-206.982
18.544	-329.843	195.18	-195.18			-175.68	-254.713	209.935	-209.935
19.032	-315.044	181.026	-181.026			-175.192	-288.715	176.689	-176.689
19.52	-294.777	184.996	-184.996			-174.704	-321.948	204.645	-204.645
20.008	-269.447	178.29	-178.29			-174.216	-353.969	215.637	-215.637
20.496	-239.669	203.07	-203.07			-173.728	-385.514	186.993	-186.993
20.984	-205.282	174.373	-174.373			-173.24	-413.805	202.649	-202.649
21.472	-166.496	162.032	-162.032			-172.752	-440.732	219.54	-219.54
21.96	-125.144	185.918	-185.918			-172.264	-465.488	198.433	-198.433
22.448	-81.1868	183.437	-183.437			-171.776	-488.578	202.48	-202.48
22.936	-36.5587	183.135	-183.135			-171.288	-507.387	191.578	-191.578
23.424	8.19921	165.515	-165.515			-170.8	-522.046	220.598	-220.598
23.912	50.793	174.129	-174.129			-170.312	-532.559	223.917	-223.917
24.4	90.0862	154.077	-154.077			-169.824	-539.603	192.022	-192.022
24.888	126.707	169.397	-169.397			-169.336	-542.539	211.773	-211.773
25.376	159.728	172.172	-172.172			-168.848	-540.826	198.786	-198.786
25.864	188.898	144.57	-144.57			-168.36	-534.987	234.067	-234.067
26.352	213.285	175.03	-175.03			-167.872	-523.402	219.38	-219.38
26.84	233.494	154.431	-154.431			-167.384	-508.193	209.357	-209.357
27.328	248.069	162.322	-162.322			-166.896	-488.53	188.158	-188.158
27.816	257.949	157.2	-157.2			-166.408	-465.479	225.495	-225.495
28.304	265.551	161.812	-161.812			-165.92	-438.711	218.543	-218.543
28.792	270.014	154.576	-154.576			-165.432	-408.725	193.135	-193.135
29.28	270.763	156.485	-156.485			-164.944	-378.496	198.65	-198.65
29.768	268.329	160.857	-160.857			-164.456	-347.244	229.515	-229.515
30.256	263.079	144.071	-144.071			-163.968	-316.111	174.406	-174.406
30.744	255.262	168.771	-168.771			-163.48	-285.232	211.363	-211.363
31.232	246.016	158.049	-158.049			-162.992	-254.513	202.353	-202.353
31.72	234.551	169.505	-169.505			-162.504	-224.814	229.279	-229.279
32.208	221.284	166.578	-166.578			-162.016	-197.414	211.995	-211.995
32.696	207.016	142.558	-142.558			-161.528	-171.615	212.82	-212.82
33.184	191.037	143.316	-143.316			-161.04	-147.603	192.351	-192.351
33.672	174.532	144.448	-144.448			-160.552	-125.548	221.989	-221.989
34.16	156.645	138.101	-138.101			-160.064	-105.394	234.873	-234.873
34.648	135.562	143.068	-143.068			-159.576	-87.703	207.6	-207.6
35.136	112.948	135.036	-135.036			-159.088	-72.9802	214.369	-214.369
35.624	89.9096	127.849	-127.849			-158.6	-59.6965	199.153	-199.153
36.112	64.4043	138.674	-138.674			-158.112	-49.6902	214.548	-214.548
36.6	37.0677	150.269	-150.269			-157.624	-41.8398	221.106	-221.106
37.088	8.32467	148.391	-148.391			-157.136	-36.4494	201.474	-201.474
37.576	-22.0444	134.305	-134.305			-156.648	-30.5097	223.015	-223.015
38.064	-53.5605	131.751	-131.751			-156.16	-27.6026	205.742	-205.742
38.552	-85.8458	147.821	-147.821			-155.672	-25.5091	242.725	-242.725
39.04	-117.685	155.01	-155.01			-155.184	-23.5689	210.275	-210.275
39.528	-150.362	114.225	-114.225			-154.696	-19.3924	224.602	-224.602
40.016	-181.768	128.401	-128.401			-154.208	-13.8989	199.367	-199.367
40.504	-210.923	135.754	-135.754			-153.72	-7.00116	192.261	-192.261
40.992	-236.573	127.837	-127.837			-153.232	1.16528	219.935	-219.935
41.48	-256	127.96	-127.96			-152.744	11.4125	212.486	-212.486
41.968	-269.227	118.299	-118.299			-152.256	24.5456	232.446	-232.446
42.456	-276.117	138.088	-138.088			-151.768	41.2461	197.458	-197.458
42.944	-275.458	127.063	-127.063			-151.28	60.7489	210.46	-210.46
43.432	-267.143	135.443	-135.443			-150.792	82.17	213.117	-213.117
43.92	-252.584	118.081	-118.081			-150.304	106.796	224.704	-224.704
44.408	-231.055	108.955	-108.955			-149.816	132.933	250.331	-250.331
44.896	-204.036	120.727	-120.727			-149.328	160.957	190.915	-190.915
45.384	-172.737	114.505	-114.505			-148.84	189.995	234.918	-234.918
45.872	-136.878	100.943	-100.943			-148.352	218.992	242.603	-242.603
46.36	-98.0074	103.501	-103.501			-147.864	248.053	227.031	-227.031
46.848	-58.4746	125.145	-125.145			-147.376	277.419	197.334	-197.334
47.336	-19.5938	93.9978	-93.9978			-146.888	304.506	206.318	-206.318
47.824	18.1656	95.8323	-95.8323			-146.4	329.228	240.696	-240.696
48.312	52.688	116.638	-116.638			-145.912	349.484	253.545	-253.545
48.8	83.0374	114.151	-114.151			-145.424	367.527	246.032	-246.032
49.288	109.53	121.133	-121.133			-144.936	382.64	207.305	-207.305
49.776	130.854	103.107	-103.107			-144.448	393.02	221.197	-221.197
50.264	146.331	102.185	-102.185			-143.96	398.545	240.907	-240.907
50.752	156.541	106.92	-106.92			-143.472	399.839	201.719	-201.719
51.24	161.9	99.2085	-99.2085			-142.984	396.245	254.572	-254.572
51.728	162.165	87.3875	-87.3875			-142.496	387.867	224.786	-224.786
52.216	157.812	95.7823	-95.7823			-142.008	374.245	216.212	-216.212
52.704	148.954	98.766	-98.766			-141.52	354.161	207.414	-207.414
53.192	136.467	95.9747	-95.9747			-141.032	329.709	227.532	-227.532
53.68	120.989	93.7741	-93.7741			-140.544	301.452	256.871	-256.871
54.168	102.867	86.5651	-86.5651			-140.056	269.325	243.094	-243.094
54.656	83.2849	82.4504	-82.4504			-139.568	232.189	257.394	-257.394
55.144	63.4349	68.7782	-68.7782			-139.08	192.975	222.982	-222.982
55.632	43.3157	69.6088	-69.6088			-138.592	151.744	232.613	-232.613
56.12	23.5595	72.4389	-72.4389			-138.104	108.677	219.221	-219.221
56.608	5.80839	67.8568	-67.8568			-137.616	63.5069	247.569	-247.569
57.096	-9.9585	65.5459	-65.5459			-137.128	17.2241	237.94	-237.94
57.584	-19.4272	62.4863	-62.4863			-136.64	-30.1761	227.963	-227.963
58.072	-27.1874	48.648	-48.648			-136.152	-75.6772	260.474	-260.474
58.56	-33.2393	60.1553	-60.1553			-135.664	-120.049	235.608	-235.608
59.048	-37.5828	54.2617	-54.2617			-135.176	-164.221	233.946	-233.946
59.536	-40.218	53.0674	-53.0674			-134.688	-207.179	211.187	-211.187
60.024	-41.1447	48.1169	-48.1169			-134.2	-247.268	233.878	-233.878
60.512	-40.3631	42.7082	-42.7082			-133.712	-283.988	249.284	-249.284
61	-37.873	35.0641	-35.0641			-133.224	-318.348	248.809	-248.809
61.488	-33.6746	34.3644	-34.3644			-132.736	-348.075	222.522	-222.522
61.976	-27.7678	28.4547	-28.4547			-132.248	-375.126	252.131	-252.131
62.464	-20.1526	17.2364	-17.2364			-131.76	-397.365	262.735	-262.735
						-131.272	-415.303	292.416	-292.416
						-130.784	-429.268	257.91	-257.91
						-130.296	-439.555	232.76	-232.76
						-129.808	-445.365	223.752	-223.752
						-129.32	-448.594	241.845	-241.845
						-128.832	-447.969	268.521	-268.521
						-128.344	-444.611	270.226	-270.226
						-127.856	-439.207	264.911	-264.911
						-127.368	-430.983	239.773	-239.773
						-126.88	-419.365	233.718	-233.718
						-126.392	-407.724	220.699	-220.699
						-125.904	-396.208	248.902	-248.902
						-125.416	-384.147	220.785	-220.785
						-124.928	-371.494	246.857	-246.857
						-124.44	-358.249	229.767	-229.767
						-123.952	-345.816	233.512	-233.512
						-123.464	-335.228	237.385	-237.385
						-122.976	-327.042	240.685	-240.685
						-122.488	-319.921	246.333	-246.333
						-122	-316.413	225.145	-225.145
						-121.512	-314.73	245.149	-245.149
						-121.024	-313.704	232.967	-232.967
						-120.536	-314.688	257.854	-257.854
						-120.048	-318.581	242.968	-242.968
						-119.56	-324.719	259.66	-259.66
						-119.072	-333.192	230.547	-230.547
						-118.584	-343.666	254.352	-254.352
						-118.096	-355.074	277.353	-277.353
						-117.608	-366.683	272.901	-272.901
						-117.12	-377.147	252.683	-252.683
						-116.632	-386.206	261.539	-261.539
						-116.144	-391.655	277.343	-277.343
						-115.656	-393.408	226.074	-226.074
						-115.168	-389.389	268.459	-268.459
						-114.68	-379.195	248.4	-248.4
						-114.192	-364.031	247.69	-247.69
						-113.704	-342.056	260.289	-260.289
						-113.216	-315.77	278.771	-278.771
						-112.728	-283.658	253.058	-253.058
						-112.24	-244.517	264.352	-264.352
						-111.752	-199.479	272.389	-272.389
						-111.264	-149.132	246.584	-246.584
						-110.776	-95.6678	284.723	-284.723
						-110.288	-39.6266	268.314	-268.314
						-109.8	17.5606	274.645	-274.645
						-109.312	77.2177	281.601	-281.601
						-108.824	137.461	279.753	-279.753
						-108.336	197.259	248.298	-248.298
						-107.848	254.737	235.374	-235.374
						-107.36	309.048	266.124	-266.124
						-106.872	359.471	283.687	-283.687
						-106.384	405.425	240.561	-240.561
						-105.896	446.121	270.919	-270.919
						-105.408	481.675	260.682	-260.682
						-104.92	512.061	254.881	-254.881
						-104.432	536.878	234.963	-234.963
						-103.944	553.875	280.465	-280.465
						-103.456	565.405	280.917	-280.917
						-102.968	570.788	287.32	-287.32
						-102.48	571.15	257.434	-257.434
						-101.992	563.97	265.256	-265.256
						-101.504	552.078	298.065	-298.065
						-101.016	535.755	268.643	-268.643
						-100.528	516.002	275.046	-275.046
						-100.04	493.271	258.221	-258.221
						-99.552	468.218	309.142	-309.142
						-99.064	442.983	239.663	-239.663
						-98.576	415.598	271.478	-271.478
						-98.088	387.681	260.187	-260.187
						-97.6	360.889	289.354	-289.354
						-97.112	335.918	273.749	-273.749
						-96.624	311.739	248.119	-248.119
						-96.136	290.544	234.434	-234.434
						-95.648	271.405	266.699	-266.699
						-95.16	255.827	287.848	-287.848
						-94.672	243.08	274.342	-274.342
						-94.184	231.87	263.131	-263.131
						-93.696	224.176	256.38	-256.38
						-93.208	221.779	246.768	-246.768
						-92.72	222.013	305.902	-305.902
						-92.232	223.83	247.261	-247.261
						-91.744	227.948	305.835	-305.835
						-91.256	234.459	270.7	-270.7
						-90.768	244.651	303.843	-303.843
						-90.28	256.073	262.046	-262.046
						-89.792	269.562	288.967	-288.967
						-89.304	284.49	270.319	-270.319
						-88.816	302.696	287.218	-287.218
						-88.328	321.563	239.197	-239.197
						-87.84	342.528	283.989	-283.989
						-87.352	362.618	258.526	-258.526
						-86.864	383.653	277.423	-277.423
						-86.376	404.41	274.78	-274.78
						-85.888	424.63	307.511	-307.511
						-85.4	443.951	269.22	-269.22
						-84.912	463.604	304.577	-304.577
						-84.424	481.079	265.62	-265.62
						-83.936	495.972	317.684	-317.684
						-83.448	509.5	285.905	-285.905
						-82.96	520.095	267.898	-267.898
						-82.472	528.09	291.665	-291.665
						-81.984	533.664	250.536	-250.536
						-81.496	537.816	296.178	-296.178
						-81.008	540.482	285.754	-285.754
						-80.52	541.124	257.349	-257.349
						-80.032	539.201	302.718	-302.718
						-79.544	536.354	292.566	-292.566
						-79.056	531.948	318.739	-318.739
						-78.568	526.868	289.708	-289.708
						-78.08	518.914	293.738	-293.738
						-77.592	512.038	303.289	-303.289
						-77.104	505.546	274.782	-274.782
						-76.616	499.287	283.795	-283.795
						-76.128	492.015	282.001	-282.001
						-75.64	485.379	308.186	-308.186
						-75.152	479.398	313.251	-313.251
						-74.664	475.69	275.223	-275.223
						-74.176	471.887	305.416	-305.416
						-73.688	466.415	288.178	-288.178
						-73.2	463.742	291.724	-291.724
						-72.712	460.768	310.083	-310.083
						-72.224	456.898	290.654	-290.654
						-71.736	451.412	268.415	-268.415
						-71.248	446.029	307.953	-307.953
						-70.76	440.323	329.232	-329.232
						-70.272	433.654	285.175	-285.175
						-69.784	424.49	259.451	-259.451
						-69.296	413.295	262.682	-262.682
						-68.808	400.427	287.244	-287.244
						-68.32	385.505	297.143	-297.143
						-67.832	364.618	281.659	-281.659
						-67.344	341.305	297.164	-297.164
						-66.856	314.569	293.658	-293.658
						-66.368	286.149	237.769	-237.769
						-65.88	255.05	282.938	-282.938
						-65.392	221.19	284.717	-284.717
						-64.904	184.061	326.385	-326.385
						-64.416	144.649	295.079	-295.079
						-63.928	103.032	274.258	-274.258
						-63.44	58.4409	311.222	-311.222
						-62.952	11.2152	308.777	-308.777
						-62.464	-38.8121	268.734	-268.734
						-61.976	-86.6571	322.554	-322.554
						-61.488	-134.491	313.572	-313.572
						-61	-182.215	311.162	-311.162
						-60.512	-230.605	314.158	-314.158
						-60.024	-278.299	322.898	-322.898
						-59.536	-326.255	297.793	-297.793
						-59.048	-372.788	300.447	-300.447
						-58.56	-417.704	304.551	-304.551
						-58.072	-462.418	322.046	-322.046
						-57.584	-505.352	292.913	-292.913
						-57.096	-546.11	295.869	-295.869
						-56.608	-585.298	289.53	-289.53
						-56.12	-623.708	299.007	-299.007
						-55.632	-660.075	285.015	-285.015
						-55.144	-694.974	302.652	-302.652
						-54.656	-729.741	259.332	-259.332
						-54.168	-763.212	280.924	-280.924
						-53.68	-796.822	328.761	-328.761
						-53.192	-828.858	293.373	-293.373
						-52.704	-856.995	289.79	-289.79
						-52.216	-885.233	304.296	-304.296
						-51.728	-912.481	339.861	-339.861
						-51.24	-937.694	303.818	-303.818
						-50.752	-956.161	320.037	-320.037
						-50.264	-971.195	317.784	-317.784
						-49.776	-979.591	318.474	-318.474
						-49.288	-985.525	312.313	-312.313
						-48.8	-986.382	318.756	-318.756
						-48.312	-979.461	316.961	-316.961
						-47.824	-966.549	252.317	-252.317
						-47.336	-948.391	324.278	-324.278
						-46.848	-922.162	309.76	-309.76
						-46.36	-890.049	271.46	-271.46
						-45.872	-850.799	326.331	-326.331
						-45.384	-804.692	296.544	-296.544
						-44.896	-755.544	327.247	-327.247
						-44.408	-703.679	282.8	-282.8
						-43.92	-648.929	331.912	-331.912
						-43.432	-591.38	276.191	-276.191
						-42.944	-532.313	321.903	-321.903
						-42.456	-473.064	324.838	-324.838
						-41.968	-414.179	304.498	-304.498
						-41.48	-358.32	324.384	-324.384
						-40.992	-306.384	302.681	-302.681
						-40.504	-260.193	344.149	-344.149
						-40.016	-221.73	326.276	-326.276
						-39.528	-190.918	282.451	-282.451
						-39.04	-170.895	288.001	-288.001
						-38.552	-162.971	311.932	-311.932
						-38.064	-164.984	262.112	-262.112
						-37.576	-176.508	314.856	-314.856
						-37.088	-198.901	306.804	-306.804
						-36.6	-231.531	314.447	-314.447
						-36.112	-274.262	296.764	-296.764
						-35.624	-326.218	327.745	-327.745
						-35.136	-384.11	274.617	-274.617
						-34.648	-446.959	376.286	-376.286
						-34.16	-514.069	332.37	-332.37
						-33.672	-584.372	345.287	-345.287
						-33.184	-657.92	309.362	-309.362
						-32.696	-732.858	307.173	-307.173
						-32.208	-806.071	352.028	-352.028
						-31.72	-876.518	327.445	-327.445
						-31.232	-943.436	334.855	-334.855
						-30.744	-1005.57	282.31	-282.31
						-30.256	-1060.77	344.941	-344.941
						-29.768	-1109.52	294.93	-294.93
						-29.28	-1149.87	317.529	-317.529
						-28.792	-1184.15	332.389	-332.389
						-28.304	-1209.14	363.37	-363.37
						-27.816	-1223.99	341.232	-341.232
						-27.328	-1229.97	337.284	-337.284
						-26.84	-1225.38	302.429	-302.429
						-26.352	-1211.45	331.985	-331.985
						-25.864	-1189.92	313.906	-313.906
						-25.376	-1158.8	345.178	-345.178
						-24.888	-1120.8	322.019	-322.019
						-24.4	-1078.71	356.566	-356.566
						-23.912	-1031.64	337.261	-337.261
						-23.424	-980.276	314.227	-314.227
						-22.936	-928.104	316.26	-316.26
						-22.448	-874.43	334.875	-334.875
						-21.96	-820.837	354.477	-354.477
						-21.472	-766.811	303.465	-303.465
						-20.984	-714.207	320.748	-320.748
						-20.496	-663.977	317.767	-317.767
						-20.008	-615.863	335.694	-335.694
						-19.52	-570.148	372.505	-372.505
						-19.032	-524.686	314.135	-314.135
						-18.544	-482.142	348.256	-348.256
						-18.056	-442.062	355.537	-355.537
						-17.568	-404.602	331.493	-331.493
						-17.08	-369.325	302.841	-302.841
						-16.592	-335.222	324.125	-324.125
						-16.104	-301.476	323.213	-323.213
						-15.616	-266.467	308.589	-308.589
						-15.128	-230.728	352.883	-352.883
						-14.64	-194.608	363.077	-363.077
						-14.152	-156.904	316.066	-316.066
						-13.664	-113.743	324.911	-324.911
						-13.176	-66.7412	360.705	-360.705
						-12.688	-14.8138	338.758	-338.758
						-12.2	43.5712	313.802	-313.802
						-11.712	111.087	292.678	-292.678
						-11.224	185.687	312.019	-312.019
						-10.736	270.041	330.292	-330.292
						-10.248	366.636	325.959	-325.959
						-9.76	476.132	346.873	-346.873
						-9.272	598.182	323.23	-323.23
						-8.784	730.805	358.03	-358.03
						-8.296	865.145	387.76	-387.76
						-7.808	1027.16	366.477	-366.477
						-7.32	1204.59	328.101	-328.101
						-6.832	1391.46	368.949	-368.949
						-6.344	1582.48	373.136	-373.136
						-5.856	1777.7	317.325	-317.325
						-5.368	1972.27	347.789	-347.789
						-4.88	2166.48	339.451	-339.451
						-4.392	2353.39	333.544	-333.544
						-3.904	2529	315.292	-315.292
						-3.416	2692.58	327.649	-327.649
						-2.928	2840.43	331.74	-331.74
						-2.44	2969.15	297.215	-297.215
						-1.952	3077.33	335.039	-335.039
						-1.464	3163.99	354.222	-354.222
						-0.976	3227.03	333.515	-333.515
						-0.488	3265.08	372.317	-372.317
						0	3278.81	NaN	NaN
						0.488	3265.08	372.317	-372.317
						0.976	3227.03	333.515	-333.515
						1.464	3163.99	354.222	-354.222
						1.952	3077.33	335.039	-335.039
						2.44	2969.15	297.215	-297.215
						2.928	2840.43	331.74	-331.74
						3.416	2692.58	327.649	-327.649
						3.904	2529	315.292	-315.292
						4.392	2353.39	333.544	-333.544
						4.88	2166.48	339.451	-339.451
						5.368	1972.27	347.789	-347.789
						5.856	1777.7	317.325	-317.325
						6.344	1582.48	373.136	-373.136
						6.832	1391.46	368.949	-368.949
						7.32	1204.59	328.101	-328.101
						7.808	1027.16	366.477	-366.477
						8.296	865.145	387.76	-387.76
						8.784	730.805	358.03	-358.03
						9.272	598.182	323.23	-323.23
						9.76	476.132	346.873	-346.873
						10.248	366.636	325.959	-325.959
						10.736	270.041	330.292	-330.292
						11.224	185.687	312.019	-312.019
						11.712	111.087	292.678	-292.678
						12.2	43.5712	313.802	-313.802
						12.688	-14.8138	338.758	-338.758
						13.176	-66.7412	360.705	-360.705
						13.664	-113.743	324.911	-324.911
						14.152	-156.904	316.066	-316.066
						14.64	-194.608	363.077	-363.077
						15.128	-230.728	352.883	-352.883
						15.616	-266.467	308.589	-308.589
						16.104	-301.476	323.213	-323.213
						16.592	-335.222	324.125	-324.125
						17.08	-369.325	302.841	-302.841
						17.568	-404.602	331.493	-331.493
						18.056	-442.062	355.537	-355.537
						18.544	-482.142	348.256	-348.256
						19.032	-524.686	314.135	-314.135
						19.52	-570.148	372.505	-372.505
						20.008	-615.863	335.694	-335.694
						20.496	-663.977	317.767	-317.767
						20.984	-714.207	320.748	-320.748
						21.472	-766.811	303.465	-303.465
						21.96	-820.837	354.477	-354.477
						22.448	-874.43	334.875	-334.875
						22.936	-928.104	316.26	-316.26
						23.424	-980.276	314.227	-314.227
						23.912	-1031.64	337.261	-337.261
						24.4	-1078.71	356.566	-356.566
						24.888	-1120.8	322.019	-322.019
						25.376	-1158.8	345.178	-345.178
						25.864	-1189.92	313.906	-313.906
						26.352	-1211.45	331.985	-331.985
						26.84	-1225.38	302.429	-302.429
						27.328	-1229.97	337.284	-337.284
						27.816	-1223.99	341.232	-341.232
						28.304	-1209.14	363.37	-363.37
						28.792	-1184.15	332.389	-332.389
						29.28	-1149.87	317.529	-317.529
						29.768	-1109.52	294.93	-294.93
						30.256	-1060.77	344.941	-344.941
						30.744	-1005.57	282.31	-282.31
						31.232	-943.436	334.855	-334.855
						31.72	-876.518	327.445	-327.445
						32.208	-806.071	352.028	-352.028
						32.696	-732.858	307.173	-307.173
						33.184	-657.92	309.362	-309.362
						33.672	-584.372	345.287	-345.287
						34.16	-514.069	332.37	-332.37
						34.648	-446.959	376.286	-376.286
						35.136	-384.11	274.617	-274.617
						35.624	-326.218	327.745	-327.745
						36.112	-274.262	296.764	-296.764
						36.6	-231.531	314.447	-314.447
						37.088	-198.901	306.804	-306.804
						37.576	-176.508	314.856	-314.856
						38.064	-164.984	262.112	-262.112
						38.552	-162.971	311.932	-311.932
						39.04	-170.895	288.001	-288.001
						39.528	-190.918	282.451	-282.451
						40.016	-221.73	326.276	-326.276
						40.504	-260.193	344.149	-344.149
						40.992	-306.384	302.681	-302.681
						41.48	-358.32	324.384	-324.384
						41.968	-414.179	304.498	-304.498
						42.456	-473.064	324.838	-324.838
						42.944	-532.313	321.903	-321.903
						43.432	-591.38	276.191	-276.191
						43.92	-648.929	331.912	-331.912
						44.408	-703.679	282.8	-282.8
						44.896	-755.544	327.247	-327.247
						45.384	-804.692	296.544	-296.544
						45.872	-850.799	326.331	-326.331
						46.36	-890.049	271.46	-271.46
						46.848	-922.162	309.76	-309.76
						47.336	-948.391	324.278	-324.278
						47.824	-966.549	252.317	-252.317
						48.312	-979.461	316.961	-316.961
						48.8	-986.382	318.756	-318.756
						49.288	-985.525	312.313	-312.313
						49.776	-979.591	318.474	-318.474
						50.264	-971.195	317.784	-317.784
						50.752	-956.161	320.037	-320.037
						51.24	-937.694	303.818	-303.818
						51.728	-912.481	339.861	-339.861
						52.216	-885.233	304.296	-304.296
						52.704	-856.995	289.79	-289.79
						53.192	-828.858	293.373	-293.373
						53.68	-796.822	328.761	-328.761
						54.168	-763.212	280.924	-280.924
						54.656	-729.741	259.332	-259.332
						55.144	-694.974	302.652	-302.652
						55.632	-660.075	285.015	-285.015
						56.12	-623.708	299.007	-299.007
						56.608	-585.298	289.53	-289.53
						57.096	-546.11	295.869	-295.869
						57.584	-505.352	292.913	-292.913
						58.072	-462.418	322.046	-322.046
						58.56	-417.704	304.551	-304.551
						59.048	-372.788	300.447	-300.447
						59.536	-326.255	297.793	-297.793
						60.024	-278.299	322.898	-322.898
						60.512	-230.605	314.158	-314.158
						61	-182.215	311.162	-311.162
						61.488	-134.491	313.572	-313.572
						61.976	-86.6571	322.554	-322.554
						62.464	-38.8121	268.734	-268.734
						62.952	11.2152	308.777	-308.777
						63.44	58.4409	311.222	-311.222
						63.928	103.032	274.258	-274.258
						64.416	144.649	295.079	-295.079
						64.904	184.061	326.385	-326.385
						65.392	221.19	284.717	-284.717
						65.88	255.05	282.938	-282.938
						66.368	286.149	237.769	-237.769
						66.856	314.569	293.658	-293.658
						67.344	341.305	297.164	-297.164
						67.832	364.618	281.659	-281.659
						68.32	385.505	297.143	-297.143
						68.808	400.427	287.244	-287.244
						69.296	413.295	262.682	-262.682
						69.784	424.49	259.451	-259.451
						70.272	433.654	285.175	-285.175
						70.76	440.323	329.232	-329.232
						71.248	446.029	307.953	-307.953
						71.736	451.412	268.415	-268.415
						72.224	456.898	290.654	-290.654
						72.712	460.768	310.083	-310.083
						73.2	463.742	291.724	-291.724
						73.688	466.415	288.178	-288.178
						74.176	471.887	305.416	-305.416
						74.664	475.69	275.223	-275.223
						75.152	479.398	313.251	-313.251
						75.64	485.379	308.186	-308.186
						76.128	492.015	282.001	-282.001
						76.616	499.287	283.795	-283.795
						77.104	505.546	274.782	-274.782
						77.592	512.038	303.289	-303.289
						78.08	518.914	293.738	-293.738
						78.568	526.868	289.708	-289.708
						79.056	531.948	318.739	-318.739
						79.544	536.354	292.566	-292.566
						80.032	539.201	302.718	-302.718
						80.52	541.124	257.349	-257.349
						81.008	540.482	285.754	-285.754
						81.496	537.816	296.178	-296.178
						81.984	533.664	250.536	-250.536
						82.472	528.09	291.665	-291.665
						82.96	520.095	267.898	-267.898
						83.448	509.5	285.905	-285.905
						83.936	495.972	317.684	-317.684
						84.424	481.079	265.62	-265.62
						84.912	463.604	304.577	-304.577
						85.4	443.951	269.22	-269.22
						85.888	424.63	307.511	-307.511
						86.376	404.41	274.78	-274.78
						86.864	383.653	277.423	-277.423
						87.352	362.618	258.526	-258.526
						87.84	342.528	283.989	-283.989
						88.328	321.563	239.197	-239.197
						88.816	302.696	287.218	-287.218
						89.304	284.49	270.319	-270.319
						89.792	269.562	288.967	-288.967
						90.28	256.073	262.046	-262.046
						90.768	244.651	303.843	-303.843
						91.256	234.459	270.7	-270.7
						91.744	227.948	305.835	-305.835
						92.232	223.83	247.261	-247.261
						92.72	222.013	305.902	-305.902
						93.208	221.779	246.768	-246.768
						93.696	224.176	256.38	-256.38
						94.184	231.87	263.131	-263.131
						94.672	243.08	274.342	-274.342
						95.16	255.827	287.848	-287.848
						95.648	271.405	266.699	-266.699
						96.136	290.544	234.434	-234.434
						96.624	311.739	248.119	-248.119
						97.112	335.918	273.749	-273.749
						97.6	360.889	289.354	-289.354
						98.088	387.681	260.187	-260.187
						98.576	415.598	271.478	-271.478
						99.064	442.983	239.663	-239.663
						99.552	468.218	309.142	-309.142
						100.04	493.271	258.221	-258.221
						100.528	516.002	275.046	-275.046
						101.016	535.755	268.643	-268.643
						101.504	552.078	298.065	-298.065
						101.992	563.97	265.256	-265.256
						102.48	571.15	257.434	-257.434
						102.968	570.788	287.32	-287.32
						103.456	565.405	280.917	-280.917
						103.944	553.875	280.465	-280.465
						104.432	536.878	234.963	-234.963
						104.92	512.061	254.881	-254.881
						105.408	481.675	260.682	-260.682
						105.896	446.121	270.919	-270.919
						106.384	405.425	240.561	-240.561
						106.872	359.471	283.687	-283.687
						107.36	309.048	266.124	-266.124
						107.848	254.737	235.374	-235.374
						108.336	197.259	248.298	-248.298
						108.824	137.461	279.753	-279.753
						109.312	77.2177	281.601	-281.601
						109.8	17.5606	274.645	-274.645
						110.288	-39.6266	268.314	-268.314
						110.776	-95.6678	284.723	-284.723
						111.264	-149.132	246.584	-246.584
						111.752	-199.479	272.389	-272.389
						112.24	-244.517	264.352	-264.352
						112.728	-283.658	253.058	-253.058
						113.216	-315.77	278.771	-278.771
						113.704	-342.056	260.289	-260.289
						114.192	-364.031	247.69	-247.69
						114.68	-379.195	248.4	-248.4
						115.168	-389.389	268.459	-268.459
						115.656	-393.408	226.074	-226.074
						116.144	-391.655	277.343	-277.343
						116.632	-386.206	261.539	-261.539
						117.12	-377.147	252.683	-252.683
						117.608	-366.683	272.901	-272.901
						118.096	-355.074	277.353	-277.353
						118.584	-343.666	254.352	-254.352
						119.072	-333.192	230.547	-230.547
						119.56	-324.719	259.66	-259.66
						120.048	-318.581	242.968	-242.968
						120.536	-314.688	257.854	-257.854
						121.024	-313.704	232.967	-232.967
						121.512	-314.73	245.149	-245.149
						122	-316.413	225.145	-225.145
						122.488	-319.921	246.333	-246.333
						122.976	-327.042	240.685	-240.685
						123.464	-335.228	237.385	-237.385
						123.952	-345.816	233.512	-233.512
						124.44	-358.249	229.767	-229.767
						124.928	-371.494	246.857	-246.857
						125.416	-384.147	220.785	-220.785
						125.904	-396.208	248.902	-248.902
						126.392	-407.724	220.699	-220.699
						126.88	-419.365	233.718	-233.718
						127.368	-430.983	239.773	-239.773
						127.856	-439.207	264.911	-264.911
						128.344	-444.611	270.226	-270.226
						128.832	-447.969	268.521	-268.521
						129.32	-448.594	241.845	-241.845
						129.808	-445.365	223.752	-223.752
						130.296	-439.555	232.76	-232.76
						130.784	-429.268	257.91	-257.91
						131.272	-415.303	292.416	-292.416
						131.76	-397.365	262.735	-262.735
						132.248	-375.126	252.131	-252.131
						132.736	-348.075	222.522	-222.522
						133.224	-318.348	248.809	-248.809
						133.712	-283.988	249.284	-249.284
						134.2	-247.268	233.878	-233.878
						134.688	-207.179	211.187	-211.187
						135.176	-164.221	233.946	-233.946
						135.664	-120.049	235.608	-235.608
						136.152	-75.6772	260.474	-260.474
						136.64	-30.1761	227.963	-227.963
						137.128	17.2241	237.94	-237.94
						137.616	63.5069	247.569	-247.569
						138.104	108.677	219.221	-219.221
						138.592	151.744	232.613	-232.613
						139.08	192.975	222.982	-222.982
						139.568	232.189	257.394	-257.394
						140.056	269.325	243.094	-243.094
						140.544	301.452	256.871	-256.871
						141.032	329.709	227.532	-227.532
						141.52	354.161	207.414	-207.414
						142.008	374.245	216.212	-216.212
						142.496	387.867	224.786	-224.786
						142.984	396.245	254.572	-254.572
						143.472	399.839	201.719	-201.719
						143.96	398.545	240.907	-240.907
						144.448	393.02	221.197	-221.197
						144.936	382.64	207.305	-207.305
						145.424	367.527	246.032	-246.032
						145.912	349.484	253.545	-253.545
						146.4	329.228	240.696	-240.696
						146.888	304.506	206.318	-206.318
						147.376	277.419	197.334	-197.334
						147.864	248.053	227.031	-227.031
						148.352	218.992	242.603	-242.603
						148.84	189.995	234.918	-234.918
						149.328	160.957	190.915	-190.915
						149.816	132.933	250.331	-250.331
						150.304	106.796	224.704	-224.704
						150.792	82.17	213.117	-213.117
						151.28	60.7489	210.46	-210.46
						151.768	41.2461	197.458	-197.458
						152.256	24.5456	232.446	-232.446
						152.744	11.4125	212.486	-212.486
						153.232	1.16528	219.935	-219.935
						153.72	-7.00116	192.261	-192.261
						154.208	-13.8989	199.367	-199.367
						154.696	-19.3924	224.602	-224.602
						155.184	-23.5689	210.275	-210.275
						155.672	-25.5091	242.725	-242.725
						156.16	-27.6026	205.742	-205.742
						156.648	-30.5097	223.015	-223.015
						157.136	-36.4494	201.474	-201.474
						157.624	-41.8398	221.106	-221.106
						158.112	-49.6902	214.548	-214.548
						158.6	-59.6965	199.153	-199.153
						159.088	-72.9802	214.369	-214.369
						159.576	-87.703	207.6	-207.6
						160.064	-105.394	234.873	-234.873
						160.552	-125.548	221.989	-221.989
						161.04	-147.603	192.351	-192.351
						161.528	-171.615	212.82	-212.82
						162.016	-197.414	211.995	-211.995
						162.504	-224.814	229.279	-229.279
						162.992	-254.513	202.353	-202.353
						163.48	-285.232	211.363	-211.363
						163.968	-316.111	174.406	-174.406
						164.456	-347.244	229.515	-229.515
						164.944	-378.496	198.65	-198.65
						165.432	-408.725	193.135	-193.135
						165.92	-438.711	218.543	-218.543
						166.408	-465.479	225.495	-225.495
						166.896	-488.53	188.158	-188.158
						167.384	-508.193	209.357	-209.357
						167.872	-523.402	219.38	-219.38
						168.36	-534.987	234.067	-234.067
						168.848	-540.826	198.786	-198.786
						169.336	-542.539	211.773	-211.773
						169.824	-539.603	192.022	-192.022
						170.312	-532.559	223.917	-223.917
						170.8	-522.046	220.598	-220.598
						171.288	-507.387	191.578	-191.578
						171.776	-488.578	202.48	-202.48
						172.264	-465.488	198.433	-198.433
						172.752	-440.732	219.54	-219.54
						173.24	-413.805	202.649	-202.649
						173.728	-385.514	186.993	-186.993
						174.216	-353.969	215.637	-215.637
						174.704	-321.948	204.645	-204.645
						175.192	-288.715	176.689	-176.689
						175.68	-254.713	209.935	-209.935
						176.168	-218.981	206.982	-206.982
						176.656	-182.585	168.146	-168.146
						177.144	-146.553	201.965	-201.965
						177.632	-110.32	225.884	-225.884
						178.12	-74.9609	196.087	-196.087
						178.608	-40.2446	195.006	-195.006
						179.096	-6.45412	173.992	-173.992
						179.584	25.066	193.743	-193.743
						180.072	57.1655	182.553	-182.553
						180.56	86.9129	212.455	-212.455
						181.048	115.235	194.058	-194.058
						181.536	141.438	186.286	-186.286
						182.024	166.196	197.704	-197.704
						182.512	190.155	169.807	-169.807
						183	213.603	176.734	-176.734
						183.488	235.573	188.488	-188.488
						183.976	256.415	171.548	-171.548
						184.464	276.202	178.321	-178.321
						184.952	294.923	175.287	-175.287
						185.44	313.82	166.913	-166.913
						185.928	330.915	180.833	-180.833
						186.416	348.158	161.662	-161.662
						186.904	364.063	169.793	-169.793
						187.392	379.113	156.924	-156.924
						187.88	394.157	173.638	-173.638
						188.368	408.259	185.61	-185.61
						188.856	421.749	172.772	-172.772
						189.344	434.84	176.849	-176.849
						189.832	447.042	174.83	-174.83
						190.32	457.588	198.189	-198.189
						190.808	466.814	176.194	-176.194
						191.296	475.624	155.024	-155.024
						191.784	483.178	187.707	-187.707
						192.272	489.849	185.754	-185.754
						192.76	493.771	174.102	-174.102
						193.248	494.78	169.057	-169.057
						193.736	493.196	151.322	-151.322
						194.224	490.156	171.378	-171.378
						194.712	484.287	160.229	-160.229
						195.2	476.092	156.12	-156.12
						195.688	465.312	157.251	-157.251
						196.176	451.694	167.408	-167.408
						196.664	435.781	166.929	-166.929
						197.152	416.054	165.644	-165.644
						197.64	393.899	165.557	-165.557
						198.128	368.256	178.158	-178.158
						198.616	339.673	181.729	-181.729
						199.104	309.186	155.947	-155.947
						199.592	275.811	145.048	-145.048
						200.08	240.689	183.789	-183.789
						200.568	205.306	163.404	-163.404
						201.056	169.362	140.896	-140.896
						201.544	133.237	183.552	-183.552
						202.032	97.6312	162.513	-162.513
						202.52	63.6797	145.4	-145.4
						203.008	32.1326	162.48	-162.48
						203.496	2.5216	168.404	-168.404
						203.984	-24.4565	168.198	-168.198
						204.472	-48.5217	163.859	-163.859
						204.96	-70.339	153.856	-153.856
						205.448	-88.8245	143.503	-143.503
						205.936	-104.694	155.948	-155.948
						206.424	-118.658	144.178	-144.178
						206.912	-130.08	170.375	-170.375
						207.4	-138.93	148.284	-148.284
						207.888	-145.049	148.046	-148.046
						208.376	-148.789	134.839	-134.839
						208.864	-150.663	162.936	-162.936
						209.352	-151.263	145.7	-145.7
						209.84	-149.856	140.331	-140.331
						210.328	-146.27	146.693	-146.693
						210.816	-141.642	152.809	-152.809
						211.304	-136.687	147.955	-147.955
						211.792	-130.546	134.999	-134.999
						212.28	-124.397	147.257	-147.257
						212.768	-118.895	146.116	-146.116
						213.256	-114.25	123.525	-123.525
						213.744	-110.497	133.35	-133.35
						214.232	-108.056	122.848	-122.848
						214.72	-107.086	130.215	-130.215
						215.208	-107.339	140.531	-140.531
						215.696	-109.168	127.325	-127.325
						216.184	-112.018	142.143	-142.143
						216.672	-115.778	144.798	-144.798
						217.16	-119.838	132.591	-132.591
						217.648	-124.758	142.643	-142.643
						218.136	-129.496	131.818	-131.818
						218.624	-134.61	124.05	-124.05
						219.112	-138.859	132.234	-132.234
						219.6	-142.975	139.731	-139.731
						220.088	-146.588	129.094	-129.094
						220.576	-150.195	140.563	-140.563
						221.064	-152.75	117.68	-117.68
						221.552	-155.008	128.761	-128.761
						222.04	-156.04	118.294	-118.294
						222.528	-156.798	117.702	-117.702
						223.016	-156.233	110.879	-110.879
						223.504	-154.829	122.886	-122.886
						223.992	-152.618	123.626	-123.626
						224.48	-149.454	99.0914	-99.0914
						224.968	-144.837	119.989	-119.989
						225.456	-139.493	119.31	-119.31
						225.944	-132.937	116.995	-116.995
						226.432	-125.311	117.356	-117.356
						226.92	-116.716	116.07	-116.07
						227.408	-107.267	114.426	-114.426
						227.896	-97.063	122.492	-122.492
						228.384	-85.5791	120.857	-120.857
						228.872	-74.4871	104.904	-104.904
						229.36	-63.2263	115.171	-115.171
						229.848	-51.9006	100.556	-100.556
						230.336	-40.6151	113.796	-113.796
						230.824	-29.2499	104.692	-104.692
						231.312	-18.6201	118.262	-118.262
						231.8	-8.74434	106.786	-106.786
						232.288	0.082546	115.263	-115.263
						232.776	8.0436	103.04	-103.04
						233.264	14.5664	107.44	-107.44
						233.752	20.3005	102.715	-102.715
						234.24	24.6627	101.311	-101.311
						234.728	28.3588	89.9302	-89.9302
						235.216	31.0867	97.024	-97.024
						235.704	32.9584	109.416	-109.416
						236.192	34.0323	94.533	-94.533
						236.68	34.3531	100.101	-100.101
						237.168	34.2876	98.2049	-98.2049
						237.656	34.1806	87.362	-87.362
						238.144	33.1236	87.9917	-87.9917
						238.632	32.0445	93.7694	-93.7694
						239.12	30.3357	76.1152	-76.1152
						239.608	28.9302	82.029	-82.029
						240.096	26.7965	90.709	-90.709
						240.584	24.4922	99.4287	-99.4287
						241.072	21.9271	83.605	-83.605
						241.56	19.5525	83.5222	-83.5222
						242.048	17.2515	85.5198	-85.5198
						242.536	15.1742	77.5647	-77.5647
						243.024	13.3284	69.4475	-69.4475
						243.512	11.9948	73.8339	-73.8339
						244	11.7577	69.5812	-69.5812
						244.488	11.8657	68.6961	-68.6961
						244.976	12.7161	79.6893	-79.6893
						245.464	13.6574	65.2277	-65.2277
						245.952	15.2744	70.6608	-70.6608
						246.44	17.3216	61.6024	-61.6024
						246.928	19.5948	56.0144	-56.0144
						247.416	21.7626	63.8372	-63.8372
						247.904	23.3511	64.4831	-64.4831
						248.392	24.6443	60.8966	-60.8966
						248.88	24.8247	57.3077	-57.3077
						249.368	24.8641	65.8749	-65.8749
						249.856	24.7625	58.4465	-58.4465
						250.344	24.5198	57.2347	-57.2347
						250.832	24.1362	62.3906	-62.3906
						251.32	23.6116	55.4953	-55.4953
						251.808	22.946	49.3628	-49.3628
						252.296	22.1393	49.8092	-49.8092
						252.784	21.1917	36.4942	-36.4942
						253.272	20.103	43.3997	-43.3997
						253.76	18.8734	46.9954	-46.9954
						254.248	17.5027	32.4596	-32.4596
						254.736	15.991	35.8744	-35.8744
						255.224	14.3383	30.994	-30.994
						255.712	12.5447	25.3414	-25.3414
						256.2	10.61	20.8622	-20.8622
						256.688	8.5343	18.1711	-18.1711

## Sheet: EV 4g
Spatial period of Venus::HES5 from Lomb Scargle periodogram	LSP 1st + 2nd peaks VH5 IN
MN	IN
24.2753	40.6267
26.7028	48.752
26.7028	27.0844
33.3785	30.47
38.1469	40.6267
22.2523	76.2146
53.4056	71.1336
23.3532	34.5327
27.5993	34.5327
30.3592	34.5327
43.3703	41.4392
43.3703	41.4392
43.3703	73.6029
75.898	64.4025
33.3508	60.1486
37.0564	120.297
19.6181	32.3877
47.644	84.208
41.6885	93.5644
66.7016	71.466
55.5847	66.7016
57.8376	98.1371
32.132	85.87
32.132	85.87
36.1485	85.87
36.1485	85.87
57.8376	74.6317
72.297	130.606
66.7016	80.33
33.3508	80.33
33.3508	80.33
37.0564	91.8057
66.7016	71.4044
55.5847	65.2243
66.7016	54.3536
33.6429	30.4331
52.8674	50.7218
52.8674	50.7218
18.5036	41.4996
20.5596	20.7498
41.1191	67.2714
37.0072	47.09
30.1673	20.4386
30.1673	20.4386
33.184	15.7935
33.184	46.3275
33.184	36.5743
39.9076	13.9429
39.9076	27.328
39.9076	22.0387
39.9076	28.4667
44.896	45.5467
36.2204	54.656
36.2204	27.328
36.2204	47.3685
36.2204	50.752
40.748	50.752
34.2684	33.0953
34.2684	20.2249
30.8416	34.6712
25.7013	52.0069
25.7013	28.0037
17.568	41.4103
18.2707	44.5957
45.6768	22.2978
45.6768	23.1898
41.5244	38.6496
41.6427	44.1152
41.6427	33.0864
24.9856	31.5109
24.9856	34.8278
24.9856	41.358
40.7131	31.4017
35.624	42.4847
10.5553	36.112
35.624	36.112
28.4992	40.1244
39.5977	21.472
34.648	42.944
34.648	48.6699
34.648	38.4236
30.7982	48.6699
41.168	22.1078
19.2117	22.6896
16.0098	57.4803
28.8176	57.4803
28.8176	50.7179
28.8176	30.793
35.192	45.2018
30.793	50.2242
30.793	53.1786
17.596	47.5808
22.3949	50.2242
22.3949	31.1737
33.117	46.6023
33.117	49.1913
33.117	52.0849
37.848	46.6023
37.848	49.1913
37.848	31.623
23.821	26.1978
23.821	57.6352
40.836	61.752
13.612	32.0196
35.7315	57.6352
35.7315	29.8113
23.4337	34.0555
25.564	59.0296
35.1505	59.0296
40.172	30.5326
35.1505	32.7942
35.1505	29.5148
31.5031	22.078
31.5031	55.195
20.252	58.8747
31.5031	55.195
31.5031	58.8747
31.5031	33.9662
34.9191	39.1548
31.4272	41.602
36.2514	33.2816
35.136	30.256
28.6293	39.1548
25.7664	16.2349
23.7789	17.9901
22.0297	26.6253
38.552	25.8265
41.6427	64.416
27.7618	36.8091
18.9344	36.8091
36.6976	51.5328
24.156	42.944
24.156	42.944
32.8587	64.416
32.8587	63.7271
32.8587	63.7271
38.7147	65.514
29.036	36.1457
15.616	36.1457
27.6533	47.6465
13.5138	45.575
25.0971	45.575
29.9307	43.676
29.9307	64.7605
29.9307	64.7605
19.9538	47.8664
14.9653	37.963
17.0103	36.6976
14.152	61.1627
11.9072	40.7751
24.5952	57.9436
21.1467	55.0464
25.376	57.6816
21.1467	64.0907
15.738	60.512
32.0686	18.7037
13.3851	48.9859
30.6743	42.8627
29.036	42.8627
33.184	34.2901
39.04	44.7263
58.56	43.5947
58.56	45.4901
17.2427	62.464
29.9307	55.8888
20.3566	50.5661
28.304	53.0944
31.232	62.464
31.232	34.2545
14.5649	35.3963
37.8688	41.5175
27.0491	27.6784
27.328	33.8766
27.328	26.2544
15.4208	47.7353
30.5813	52.5088
33.184	50.0084
19.9104	23.8676
14.3611	36.213
25.132	28.0985
28.7223	35.5915
29.8027	28.183
26.8224	30.867
29.8027	46.3006
33.528	49.8622
30.8187	49.1588
34.671	49.1588
30.8187	45.6474
34.671	49.1588
32.766	46.736
37.4469	46.736
37.4469	43.6203
37.4469	46.736
28.956	45.6523
21.0589	38.0436
19.304	36.0413
23.1648	48.9131
33.274	46.4457
24.1993	24.083
29.5769	40.64
20.4763	46.4457
32.3669	43.1165
25.1742	31.3575
17.4283	49.276
28.321	34.4932
33.3785	14.3388
12.1376	22.16
12.7156	13.5422
14.8349	12.8295
15.7075	18.7508
38.1469	42.6802
24.2753	56.1581
16.8662	13.8131
18.9745	18.836
12.6497	15.9382
14.4568	42.935
23.3532	41.2176
23.3532	105.26
14.5003	64.7754
18.5282	105.26
37.0564	49.5341
22.2339	56.1387
13.3403	43.501
23.822	41.6885
17.0111	20.2047
96.396	14.3117
18.0742	40.4094
20.6563	40.4094
22.2452	38.1644
20.6563	54.9918
33.3508	74.6317
83.377	32.132
20.8442	27.9409
20.8442	37.8024
22.2339	37.8024
39.1955	22.16
20.5596	44.4711
28.4671	75.2588
13.2169	50.7218
37.0072	28.531
52.8674	30.4331
92.518	20.7498
74.0144	50.7218
17.4653	49.5684
16.592	62.7867
15.0836	34.7456
20.74	15.7935
20.74	20.4386
14.3667	16.1607
23.9445	23.1637
23.9445	42.7
14.9653	22.0387
19.9538	42.7
20.374	22.0387
21.7323	23.5586
17.1571	33.8347
13.5827	33.8347
21.7323	33.8347
20.5611	28.4211
19.276	28.4211
17.1342	20.2249
30.8416	14.0018
16.2324	45.506
45.6768	34.6712
13.4344	52.0069
18.2707	17.0513
22.8384	18.7014
21.7509	48.312
19.7255	32.208
18.7392	23.1898
41.6427	15.0393
41.6427	50.9022
34.0713	41.358
17.812	25.4511
12.9542	23.6331
12.9542	40.1244
8.906	32.8291
17.812	22.57
21.3218	55.5569
10.6609	22.57
19.7989	60.8373
18.4789	30.4187
32.0196	16.2233
43.575	29.2019
18.011	29.2019
18.011	61.586
30.793	53.8877
43.824	20.0513
51.128	20.5287
16.5585	26.1274
17.8657	50.7179
20.418	23.7904
21.6311	37.6682
23.4337	14.2985
18.4866	15.3226
16.9173	31.1737
14.4678	50.2242
14.5316	28.5627
38.552	36.8935
18.1421	28.5627
16.6807	30.5326
13.8034	52.0849
15.2256	54.033
15.4859	39.2967
28.6293	30.876
16.6807	16.0098
21.96	33.2511
13.8034	17.2906
13.8142	22.1361
11.224	38.4976
62.952	32.7942
14.03	63.246
23.424	59.0296
19.3573	52.0849
58.56	14.2439
16.7314	26.7612
23.424	17.6624
18.7392	33.9662
10.5191	28.4877
14.2217	21.472
25.376	21.472
28.1646	47.5451
24.644	47.5451
50.752	22.9528
67.056	20.801
14.5983	26.6253
13.8684	18.4898
12.4823	33.5744
15.4193	42.944
14.5627	21.0338
11.5824	20.6131
15.6584	22.9035
38.0274	14.937
20.4651	64.416
17.907	42.944
32.3669	33.855
	31.8635
	45.575
	47.6465
	47.6465
	36.1457
	29.9493
	28.3304
	23.2939
	40.7751
	40.7751
	61.1627
	47.8664
	44.0371
	36.6976
	31.4551
	28.2289
	42.3434
	41.2011
	41.2011
	33.184
	60.512
	19.7828
	60.512
	57.1502
	26.377
	34.2901
	33.7507
	28.2776
	33.184
	32.1784
	22.5934
	42.4755
	44.2453
	44.2453
	44.2453
	67.466
	67.466
	61.7751
	22.3442
	21.4322
	40.3914
	40.3914
	28.3831
	24.4227
	34.4434
	28.0985
	26.3032
	26.9776
	45.7447
	42.0851
	55.3752
	65.758
	22.8723
	23.6843
	22.204
	49.8622
	49.8622
	24.9311
	17.5191
	27.7854
	33.6349
	20.615
	14.5401
	15.9586
	18.6944
	12.9205
	20.751
	23.6132
	28.5327
	20.32
	43.3493
	29.5564
	27.0933
	22.2537
	45.9909
	34.4932

## Sheet: EV 4h
Spatial amplitude in Venus::HES5 intensity
MN	IN
2.07474	1
1.43205	1
1.20486	1
1.64972	1
1.36652	1
1.38925	1
