# Supplementary material for: A dynamic, spatially periodic, micro‐pattern of HES5 underlies neurogenesis in the mouse spinal cord
Source: Mol Syst Biol. 2021 May 25;17(5):e9902. doi: 10.15252/msb.20209902 (PMC8144840; doi:10.15252/msb.20209902)
Supplement: Supplementary file 7 — Source Data for Figure 1 [file MSB-17-e9902-s003.xlsx]

## Sheet: Figure 1d
Left panel - apico-basal						Right panel - dorsal-ventral
Dimension of microcluster in apico-basal axis (number of cells wide)						Dimension of microcluster in dorso-ventral axis (number of cells wide)
E9.5	E10.5	E11.5				E9.5	E10.5	E11.5
2	2	2				2	1	1
2	2	3				2	2	2
3	3	3				2	2	2
3	3	3				3	2	2
3	3	3				3	2	3
3	3	4				3	2	3
3	3	4				3	2	3
4	3	4				3	2	4
4	3	4				4	2	4
5	3	5				4	2	4
	3						2
	4						2
	4						2
	4						3
	4						3
	4						3
	4						3
	4						3
	4						3
	4						3
	4						3
	4						3
	5						3
	5						4
	5						4

## Sheet: Figure 1e
Neighbour Number	Correlation coefficient
1	0.5	0.66	0.47	0.51	0.468
2	0.36	0.47	0.56	0.25	0.431
3	0.4	0.48	0.46	0.34	0.415
4	0.46	0.57	0.43	0.24	0.301
5	0.35	0.45	0.22	0.17	0.3
6	0.34	0.37	0.3	0.14	0.29
7	0.17	0.41	0.17	0.06	0.271
8	0.01	0.42	0.37	0.13	0.264

## Sheet: Figure 1f
Distance (um)	Randomisation - correlation	Data - correlation coefficient
2.96523	-0.107331	0.704671
8.8957	-0.00564284	0.766582
14.8262	0.0368206	0.544322
20.7566	-0.00938407	0.407282
26.6871	-0.0437746	0.298029
32.6176	0.00409436	0.196512
38.548	-0.00241299	0.0111331
44.4785	0.0149802	-0.0207545
50.409	-0.0356245	-0.141484
56.3395	-0.012019	-0.154967
62.2699	-0.0132143	-0.185622
68.2004	-0.00725899	-0.239113
74.1309	-0.0598837	-0.278745
80.0613	-0.0411311	-0.333351
85.9918	0.0930822	-0.301248
91.9223	-0.0123454	-0.310124
97.8527	-0.0141054	-0.313547
103.783	0.033315	-0.331636
109.714	0.0538616	-0.347773
2.96523	0.032515	0.792503
8.8957	0.0662161	0.642032
14.8262	0.0122928	0.505726
20.7566	0.0390924	0.431234
26.6871	-0.0408982	0.305186
32.6176	-0.0148784	0.191471
38.548	-0.0204006	0.160749
44.4785	-0.0558463	0.0502954
50.409	0.0202385	-0.0660813
56.3395	0.0355061	-0.123712
62.2699	-0.0110399	-0.202773
68.2004	-8.87e-05	-0.28966
74.1309	-0.00155484	-0.339332
80.0613	-0.035512	-0.393967
85.9918	-0.0280151	-0.337869
91.9223	-0.0522677	-0.417742
97.8527	-0.00169152	-0.495771
103.783	0.0493574	-0.492627
109.714	-0.0912876	-0.483875
4.15078	-0.0709684	0.869206
12.4523	-0.000692102	0.744909
20.7539	0.025369	0.61184
29.0555	-0.008801	0.506604
37.357	0.00141077	0.393377
45.6586	-0.0260399	0.276551
53.9602	-0.00109535	0.207225
62.2617	0.0125353	0.0693374
70.5633	0.0127206	-0.0666178
78.8648	-0.00574106	-0.183159
87.1664	-0.00351773	-0.25046
95.468	-0.0423101	-0.281518
103.77	-0.00316394	-0.33484
112.071	-0.0273751	-0.349861
120.373	0.0326419	-0.378078
128.674	0.0263999	-0.372779
136.976	-0.0437901	-0.378517
145.277	-0.0106975	-0.372103
153.579	0.0193952	-0.351927
4.15078	0.0558473	0.969732
12.4523	-0.0175207	0.900646
20.7539	0.0236977	0.824266
29.0555	0.00477541	0.704224
37.357	-0.00168328	0.564812
45.6586	-0.00187503	0.375288
53.9602	-0.0110963	0.200105
62.2617	-0.0185968	0.0595148
70.5633	-0.0377467	-0.0990286
78.8648	-0.0205061	-0.180507
87.1664	0.0207264	-0.225529
95.468	0.0180989	-0.304463
103.77	-0.0351373	-0.338696
112.071	0.00169287	-0.365635
120.373	0.00252801	-0.403283
128.674	0.0181533	-0.439768
136.976	0.00125491	-0.462452
145.277	-0.0181999	-0.428217
153.579	0.00854729	-0.455373
2.49082	0.0253776	0.70382
7.47246	0.0760516	0.605901
12.4541	-0.0243076	0.481788
17.4357	-0.0482608	0.360534
22.4174	0.0106711	0.282928
27.399	-0.0138502	0.257105
32.3807	0.00107821	0.190574
37.3623	-0.0502481	0.0957343
42.3439	-0.0660247	0.0203965
47.3256	-0.00576285	-0.128099
52.3072	0.0530195	-0.236191
57.2889	0.0153869	-0.193897
62.2705	-0.0224373	-0.178993
67.2521	0.00287097	-0.141552
72.2338	-0.0482056	-0.22477
77.2154	0.105264	-0.210696
82.1971	-0.0272818	-0.324674
87.1787	-0.0507756	-0.350313
92.1604	0.0508517	-0.196626
2.49082	0.163675	0.96373
7.47246	0.0363238	0.685531
12.4541	-0.0189035	0.53099
17.4357	-0.00452633	0.417514
22.4174	0.00437751	0.332023
27.399	0.0271452	0.197572
32.3807	0.0300178	0.17069
37.3623	0.0042605	-0.0777604
42.3439	0.0183561	-0.0726333
47.3256	0.0181064	-0.0898598
52.3072	-0.0908401	-0.13505
57.2889	0.0938088	-0.067239
62.2705	-0.0509907	-0.0735439
67.2521	-0.085308	-0.131841
72.2338	-0.0742465	-0.13392
77.2154	-0.0140554	-0.146665
82.1971	-0.100543	-0.277272
87.1787	-0.112373	-0.252451
92.1604	-0.0145542	-0.394818
2.49082	-0.131771	0.843475
7.47246	0.0246109	0.5995
12.4541	0.0897424	0.505902
17.4357	0.053457	0.309819
22.4174	0.0313567	0.247831
27.399	-0.0224159	0.197909
32.3807	0.000499988	0.034194
37.3623	-0.0486877	-0.00778461
42.3439	-0.0561773	-0.00699211
47.3256	-0.0426425	-0.0869972
52.3072	-0.0313462	-0.0918868
57.2889	0.00933823	-0.143396
62.2705	-0.015131	-0.111322
67.2521	-0.0152342	-0.216723
72.2338	-0.0296969	-0.231856
77.2154	0.0783424	-0.28926
82.1971	-0.0861374	-0.323739
87.1787	0.0107854	-0.409662
92.1604	0.00357935	-0.323819
8.30273	0.0233167	0.789248
24.9082	-0.00619018	0.572728
41.5137	-0.000404767	0.322131
58.1191	-0.0074795	0.0991043
74.7246	-0.053068	-0.233033
91.3301	0.0176513	-0.456799
107.936	0.000314123	-0.579615
124.541	0.00746332	-0.671832
141.146	-0.025486	-0.58757
157.752	-0.0202773	-0.544314
174.357	0.00257335	-0.648849
190.963	-0.0490275	-0.628503
207.568	-0.0737014	-0.765562
8.30273	-0.0533654	0.780496
24.9082	0.0321242	0.529096
41.5137	-0.00171138	0.247426
58.1191	0.0170642	-0.000191979
74.7246	-0.0472373	-0.219369
91.3301	0.0159648	-0.373939
107.936	0.0157633	-0.430344
124.541	-0.0802194	-0.450484
141.146	-0.000514493	-0.419327
157.752	-0.00832944	-0.383951
174.357	-0.0310539	-0.324866
190.963	-0.248755	-0.19665
207.568	-0.571191	-0.190311
4.6127	0.0330636	0.827116
13.8381	0.0260547	0.721066
23.0635	-0.0282562	0.504809
32.2889	-0.0003034	0.326706
41.5143	-0.0419293	0.18358
50.7396	0.000283023	0.0952295
59.965	-0.0298952	-0.0683395
69.1904	-0.0478872	-0.0632666
78.4158	-0.0274089	-0.0962277
87.6412	0.00216585	-0.120479
96.8666	0.0268851	-0.28564
106.092	-0.0826073	-0.323782
115.317	-0.0158784	-0.347443
124.543	0.00579604	-0.30565
133.768	0.0347918	-0.462627
142.994	0.100712	-0.393182
152.219	-0.0346751	-0.391226
161.444	0.0916237	-0.435346
170.67	-0.0232279	-0.573388
4.6127	-0.055262	0.858247
13.8381	-0.0916874	0.767684
23.0635	0.0451869	0.667528
32.2889	-0.0113953	0.511441
41.5143	0.0229333	0.311012
50.7396	0.00446355	0.12128
59.965	-0.0176269	-0.0320031
69.1904	-0.0511833	-0.154912
78.4158	-0.0251091	-0.326324
87.6412	0.00309475	-0.411014
96.8666	-0.0193524	-0.539177
106.092	-0.0876701	-0.577442
115.317	-0.00572774	-0.609054
124.543	0.0965398	-0.685966
133.768	-0.0570607	-0.711828
142.994	0.0122477	-0.59711
152.219	-0.0629657	-0.546802
161.444	0.0583451	-0.550121
170.67	-0.0112696	-0.414182
4.15137	0.0536502	0.733973
12.4541	-0.0662638	0.492444
20.7568	-0.0452937	0.428904
29.0596	-0.0450142	0.318486
37.3623	0.0142513	0.108597
45.665	0.00376808	-0.0778624
53.9678	0.00309884	-0.195914
62.2705	-0.0344154	-0.344259
70.5732	-0.0292538	-0.427857
78.876	0.0747891	-0.50902
87.1787	-0.0134042	-0.491453
95.4814	-0.021138	-0.592392
103.784	0.0130555	-0.38581
112.087	0.0969046	-0.500607
120.39	-0.294305	-0.538639
128.692	-0.113406	-0.687621
136.995	-0.390916	-0.318265
2.96523	0.133502
8.8957	-0.00631233
14.8262	0.0537868
20.7566	0.0319663
26.6871	0.0396942
32.6176	-0.0327697
38.548	-0.063709
44.4785	-0.0430865
50.409	-0.0469323
56.3395	-0.0247575
62.2699	-0.0111037
68.2004	-0.0177395
74.1309	0.0321164
80.0613	-0.0295329
85.9918	0.0307858
91.9223	0.0223026
97.8527	-0.115802
103.783	0.121775
109.714	-0.0824307
2.96523	0.123617
8.8957	-0.0408875
14.8262	0.0158059
20.7566	-0.0574552
26.6871	-0.0357978
32.6176	-0.00218917
38.548	-0.0109241
44.4785	0.0327174
50.409	0.0115125
56.3395	-0.016093
62.2699	-0.00688668
68.2004	0.011923
74.1309	-0.00541713
80.0613	0.0234052
85.9918	-0.0225565
91.9223	-0.0460113
97.8527	-0.0210798
103.783	-0.0491085
109.714	0.0843823
4.15078	-0.0515106
12.4523	0.020153
20.7539	0.00410125
29.0555	-0.0100001
37.357	-0.010551
45.6586	0.0138003
53.9602	-0.0149119
62.2617	0.00622661
70.5633	0.00765949
78.8648	-0.00540584
87.1664	0.00568757
95.468	-0.000656574
103.77	-0.0289141
112.071	0.000699067
120.373	0.0114433
128.674	0.0187404
136.976	-0.0224999
145.277	-0.0115597
153.579	-0.029866
4.15078	-0.0715695
12.4523	-0.0356155
20.7539	-0.0266718
29.0555	0.0225689
37.357	-0.00696324
45.6586	-0.0216217
53.9602	0.0039673
62.2617	-0.0237593
70.5633	0.0497273
78.8648	-0.0232476
87.1664	-0.0103222
95.468	0.0280583
103.77	-0.0253072
112.071	-0.00653025
120.373	0.00718229
128.674	-0.00364872
136.976	-0.0568245
145.277	0.0392525
153.579	-0.0109107
2.49082	0.35184
7.47246	0.0203173
12.4541	-0.000206175
17.4357	-0.0652364
22.4174	0.0247762
27.399	-0.0134028
32.3807	-0.0327902
37.3623	0.00552575
42.3439	-0.043469
47.3256	-0.0161396
52.3072	-0.00249091
57.2889	0.017888
62.2705	-0.0443186
67.2521	0.028946
72.2338	0.0178042
77.2154	0.102575
82.1971	-0.142917
87.1787	0.0107703
92.1604	-0.0390091
2.49082	-0.176035
7.47246	-0.0416998
12.4541	0.0336508
17.4357	-0.0992088
22.4174	0.0107961
27.399	0.00667755
32.3807	0.000740686
37.3623	-0.0455085
42.3439	0.0307026
47.3256	0.0497113
52.3072	-0.0687894
57.2889	0.0589474
62.2705	-0.0709056
67.2521	-0.0341064
72.2338	0.00452165
77.2154	-0.0690625
82.1971	0.0508524
87.1787	0.0479109
92.1604	-0.134876
2.49082	-0.373506
7.47246	-0.0367473
12.4541	-0.0297916
17.4357	-0.0120299
22.4174	0.00670289
27.399	-0.003437
32.3807	0.0353184
37.3623	-0.0677883
42.3439	-0.0457884
47.3256	0.0351046
52.3072	-0.00495239
57.2889	0.0322573
62.2705	-0.00746361
67.2521	-0.0116319
72.2338	-0.00779945
77.2154	0.000297152
82.1971	0.0608354
87.1787	-0.010914
92.1604	-0.0635277
8.30273	0.00354745
24.9082	-0.0374289
41.5137	0.0160659
58.1191	-0.0228959
74.7246	-0.0132987
91.3301	0.0100074
107.936	0.0166777
124.541	0.0249347
141.146	-0.046148
157.752	-0.0738304
174.357	0.0239125
190.963	-0.0228399
207.568	0.205922
8.30273	-0.0229091
24.9082	-0.0474392
41.5137	0.0232899
58.1191	-0.0634538
74.7246	0.0394692
91.3301	-0.0331482
107.936	0.0391814
124.541	-0.0329167
141.146	-0.0292825
157.752	-0.0245865
174.357	0.210543
190.963	-0.119003
207.568	-0.771924
4.6127	-0.0220304
13.8381	-0.190594
23.0635	0.114678
32.2889	-0.0150472
41.5143	-0.0508706
50.7396	0.0330423
59.965	-0.0104736
69.1904	0.0368692
78.4158	0.0245473
87.6412	-0.0137645
96.8666	-0.0755697
106.092	-0.0114934
115.317	0.026565
124.543	-0.0346746
133.768	0.0342647
142.994	-0.0926743
152.219	0.0634655
161.444	-0.0869302
170.67	-0.014976
4.6127	3.82e-05
13.8381	-0.0324479
23.0635	-0.155739
32.2889	0.0453248
41.5143	0.0219515
50.7396	0.0437815
59.965	-0.0479263
69.1904	-0.0295208
78.4158	-0.0216455
87.6412	0.0351064
96.8666	0.0366443
106.092	-0.0466395
115.317	0.0323265
124.543	-0.0853808
133.768	0.0230874
142.994	0.0731534
152.219	-0.00310495
161.444	-0.136238
170.67	0.0320483
4.15137	-0.0113355
12.4541	0.0553367
20.7568	0.00112134
29.0596	0.0396974
37.3623	-0.00746826
45.665	-0.0833462
53.9678	-0.0170033
62.2705	-0.0272288
70.5732	-0.129617
78.876	0.0891297
87.1787	-0.0295823
95.4814	-0.101044
103.784	-0.053913
112.087	0.10027
120.39	-0.087043
128.692	-0.185032
136.995	0.0480894
2.96523	-0.00135318
8.8957	-0.0937897
14.8262	0.0782759
20.7566	-0.0482093
26.6871	-0.00394493
32.6176	0.0341171
38.548	-0.0739755
44.4785	-0.0210533
50.409	-0.0130513
56.3395	-0.0306773
62.2699	0.0467864
68.2004	-0.0213874
74.1309	-0.0873761
80.0613	-0.0343267
85.9918	0.0726009
91.9223	0.0415646
97.8527	0.131548
103.783	-0.0548991
109.714	0.127884
2.96523	0.140398
8.8957	0.0517352
14.8262	0.0237237
20.7566	0.00721414
26.6871	-0.0199234
32.6176	-0.0121931
38.548	0.0312502
44.4785	-0.0125964
50.409	-0.040347
56.3395	0.000309848
62.2699	-0.0204298
68.2004	0.0119286
74.1309	-0.0149073
80.0613	0.00107563
85.9918	-0.0699247
91.9223	-0.000406666
97.8527	-0.0424121
103.783	0.0760023
109.714	-0.0831482
4.15078	0.00514165
12.4523	-0.0270034
20.7539	-0.00922112
29.0555	-0.00534425
37.357	-0.0188455
45.6586	-0.00915255
53.9602	0.000254229
62.2617	-0.0137347
70.5633	0.0117359
78.8648	0.0110248
87.1664	-0.000473299
95.468	-0.013199
103.77	0.0335921
112.071	-0.0263455
120.373	-0.0328346
128.674	-0.00425779
136.976	0.0331424
145.277	-0.000549749
153.579	0.000434404
4.15078	-0.0183235
12.4523	-0.0517727
20.7539	-0.0340673
29.0555	0.0612316
37.357	-0.000475265
45.6586	-0.0134311
53.9602	0.00492199
62.2617	-0.0156842
70.5633	-0.0199186
78.8648	0.0182326
87.1664	-0.0109504
95.468	-0.0327891
103.77	-0.0235815
112.071	0.0212194
120.373	0.0151196
128.674	-0.0752175
136.976	0.0593374
145.277	-0.00816752
153.579	-0.00893705
2.49082	0.10177
7.47246	-0.106915
12.4541	0.096435
17.4357	-0.0436645
22.4174	-0.062555
27.399	-0.0572588
32.3807	-0.0113641
37.3623	-0.0710314
42.3439	0.0149618
47.3256	0.0111078
52.3072	0.00939504
57.2889	0.0364197
62.2705	0.101947
67.2521	-0.0306626
72.2338	-0.0538585
77.2154	-0.0633855
82.1971	-0.0626041
87.1787	0.0251272
92.1604	0.0053978
2.49082	0.223569
7.47246	0.0832568
12.4541	0.0640857
17.4357	-0.0905963
22.4174	-0.00569787
27.399	-0.0470001
32.3807	0.0309606
37.3623	-0.0367209
42.3439	-0.00427264
47.3256	-0.0398754
52.3072	0.0321319
57.2889	-0.0563559
62.2705	-0.029067
67.2521	-0.0149295
72.2338	-0.053372
77.2154	-0.00605538
82.1971	0.0573392
87.1787	-0.0893919
92.1604	-0.0842891
2.49082	-0.199406
7.47246	-0.0840223
12.4541	0.0150858
17.4357	-0.00857069
22.4174	-0.0369591
27.399	-0.0107723
32.3807	0.0137008
37.3623	-0.00468132
42.3439	-0.000184604
47.3256	-0.0110629
52.3072	-0.0291685
57.2889	0.045829
62.2705	-0.0565444
67.2521	-0.0124434
72.2338	0.0380441
77.2154	-0.0196402
82.1971	0.0154889
87.1787	0.0316116
92.1604	-0.0220663
8.30273	-0.063134
24.9082	-0.00951763
41.5137	-0.0232646
58.1191	0.00793336
74.7246	0.0152074
91.3301	-0.0241278
107.936	-0.00151207
124.541	-0.0117488
141.146	0.058331
157.752	-0.0367528
174.357	-0.0329973
190.963	0.03163
207.568	0.0417591
8.30273	0.0265064
24.9082	0.0425384
41.5137	-0.0344561
58.1191	0.0143675
74.7246	-0.0378643
91.3301	-0.0142005
107.936	-0.00598219
124.541	-0.0421164
141.146	-0.0190824
157.752	-0.0681373
174.357	-0.0128671
190.963	-0.151502
207.568	-0.456153
4.6127	-0.00753191
13.8381	-0.0689536
23.0635	-0.0271428
32.2889	-0.0593534
41.5143	-0.00168647
50.7396	-0.00730662
59.965	-0.00195987
69.1904	0.021208
78.4158	-0.0216868
87.6412	-0.0195553
96.8666	-0.037272
106.092	0.0362128
115.317	0.0151572
124.543	-0.0111659
133.768	0.00700629
142.994	0.0577847
152.219	0.124021
161.444	-0.0583981
170.67	-0.0665539
4.6127	-0.122312
13.8381	-0.0444812
23.0635	0.0524899
32.2889	-0.00952286
41.5143	0.0654379
50.7396	-0.0398714
59.965	0.0104518
69.1904	0.0179742
78.4158	-0.0360623
87.6412	-0.0620323
96.8666	-0.0803354
106.092	0.0413991
115.317	-0.0577874
124.543	-0.0616969
133.768	-0.0727022
142.994	-0.00466559
152.219	-0.0335213
161.444	-0.155108
170.67	0.130224
4.15137	0.183982
12.4541	-0.00970147
20.7568	-0.0508449
29.0596	0.01856
37.3623	-0.0136489
45.665	-0.00394002
53.9678	-0.0155876
62.2705	-0.109442
70.5732	0.0357479
78.876	0.000531147
87.1787	-0.00308177
95.4814	-0.027319
103.784	-0.094188
112.087	0.0248353
120.39	0.00966649
128.692	0.0039243
136.995	0.079977
2.96523	-0.0185593
8.8957	-0.00146284
14.8262	-0.0442537
20.7566	-0.0322765
26.6871	0.0311427
32.6176	-0.0285992
38.548	-0.0326137
44.4785	0.0114635
50.409	-0.0213108
56.3395	-0.0678587
62.2699	0.00873246
68.2004	0.0704414
74.1309	-0.0210005
80.0613	-0.0078812
85.9918	-0.0235978
91.9223	0.0997924
97.8527	0.00643543
103.783	-0.104651
109.714	-0.0197542
2.96523	-0.122611
8.8957	-0.000608606
14.8262	-0.0492793
20.7566	0.0149919
26.6871	-0.000294096
32.6176	-0.0202531
38.548	0.0219829
44.4785	-0.0022115
50.409	-0.0370033
56.3395	-0.0390542
62.2699	-0.0158785
68.2004	0.0404203
74.1309	-0.00387707
80.0613	0.0136062
85.9918	0.00306378
91.9223	-0.0208368
97.8527	-0.0595209
103.783	0.0195809
109.714	0.0277315
4.15078	0.00223117
12.4523	-0.0481284
20.7539	-0.0276553
29.0555	-0.00556349
37.357	-0.0227319
45.6586	0.00814883
53.9602	0.0308784
62.2617	-0.0250657
70.5633	0.00745844
78.8648	-0.0270755
87.1664	0.00311255
95.468	0.00136543
103.77	0.0338657
112.071	-0.0118179
120.373	-0.0125614
128.674	0.00362303
136.976	0.0125275
145.277	-0.0259043
153.579	0.0183364
4.15078	-0.0256196
12.4523	0.0242567
20.7539	-0.0441172
29.0555	0.0239909
37.357	0.00182135
45.6586	-0.04187
53.9602	-0.0320707
62.2617	0.0529795
70.5633	0.00709849
78.8648	-0.0180564
87.1664	0.0109761
95.468	-0.00111416
103.77	-0.00979859
112.071	-0.000873676
120.373	0.00101123
128.674	-0.000569683
136.976	-0.0774391
145.277	0.00072063
153.579	0.0152199
2.49082	0.292343
7.47246	0.0125502
12.4541	-0.00719511
17.4357	0.00611964
22.4174	0.0281897
27.399	0.0337146
32.3807	0.0467955
37.3623	-0.00706114
42.3439	-0.0416417
47.3256	0.0687137
52.3072	0.100307
57.2889	-0.0356443
62.2705	-0.0716336
67.2521	-0.1096
72.2338	0.0626322
77.2154	-0.0259187
82.1971	-0.201719
87.1787	-0.158642
92.1604	0.0323033
2.49082	-0.200467
7.47246	-0.0308272
12.4541	0.0111709
17.4357	0.00774418
22.4174	-0.0158868
27.399	0.027647
32.3807	-0.00460304
37.3623	-0.0699549
42.3439	-0.00882278
47.3256	0.0196727
52.3072	-0.0146373
57.2889	0.00594582
62.2705	-0.0337523
67.2521	-0.017046
72.2338	-0.0197888
77.2154	0.00320813
82.1971	-0.0462829
87.1787	-0.0720508
92.1604	0.0137519
2.49082	-0.0878725
7.47246	-0.0394231
12.4541	0.0497933
17.4357	-0.0395497
22.4174	-0.0141475
27.399	0.0140305
32.3807	-0.0764969
37.3623	0.0208792
42.3439	-0.0323722
47.3256	-0.0204702
52.3072	-0.0202304
57.2889	0.0975547
62.2705	-0.0418488
67.2521	-0.0137737
72.2338	0.0659276
77.2154	0.0674422
82.1971	-0.113876
87.1787	0.0429729
92.1604	0.0272328
8.30273	0.0290732
24.9082	0.00690447
41.5137	-0.059949
58.1191	-0.0308754
74.7246	0.0469591
91.3301	0.0132335
107.936	-0.0409496
124.541	0.00661091
141.146	0.0222818
157.752	-0.0136994
174.357	-0.0605373
190.963	-0.049865
207.568	-0.251697
8.30273	-0.00662527
24.9082	-0.045495
41.5137	-0.00914085
58.1191	-0.00396779
74.7246	0.0429282
91.3301	-0.0281523
107.936	-0.0272237
124.541	-0.0201292
141.146	0.0304208
157.752	-0.0699797
174.357	0.039733
190.963	-0.0173649
207.568	-0.00217683
4.6127	-0.200812
13.8381	0.0806404
23.0635	-0.0399844
32.2889	-0.00332909
41.5143	0.0323862
50.7396	0.0270043
59.965	-0.0107624
69.1904	0.0129642
78.4158	0.0379221
87.6412	-0.111138
96.8666	-0.0773982
106.092	-0.103159
115.317	-0.0235354
124.543	0.0667902
133.768	-0.029267
142.994	-0.0231774
152.219	-0.00224097
161.444	-0.00986311
170.67	-0.129032
4.6127	-0.0224225
13.8381	-0.0446375
23.0635	-0.052069
32.2889	0.0123011
41.5143	-0.0427996
50.7396	-0.0103828
59.965	-0.0138183
69.1904	-0.0406576
78.4158	0.0349538
87.6412	0.05742
96.8666	-0.0376088
106.092	-0.0126645
115.317	0.0259991
124.543	-0.0287359
133.768	-0.0549235
142.994	-0.0539702
152.219	0.0601431
161.444	0.0523787
170.67	0.0859958
4.15137	0.0217746
12.4541	0.0143091
20.7568	0.0395415
29.0596	-0.02835
37.3623	-0.0668268
45.665	-0.0077119
53.9678	-0.02495
62.2705	0.0935373
70.5732	-0.127681
78.876	-0.00756174
87.1787	-0.0889158
95.4814	-0.125761
103.784	0.135451
112.087	-0.0837421
120.39	0.115876
128.692	-0.118033
136.995	-0.474626
2.96523	0.0229132
8.8957	-0.0105316
14.8262	-0.0850589
20.7566	0.0509745
26.6871	-0.0695088
32.6176	0.0508132
38.548	0.0233946
44.4785	-0.00635826
50.409	-0.0550567
56.3395	-0.0232552
62.2699	0.027234
68.2004	-0.0456022
74.1309	-0.021549
80.0613	-0.03732
85.9918	0.0338046
91.9223	0.0622659
97.8527	0.0120099
103.783	-0.00384578
109.714	-0.0932688
2.96523	0.0759622
8.8957	-0.0182861
14.8262	0.0497259
20.7566	0.0104414
26.6871	-0.0324157
32.6176	-0.00534542
38.548	0.00126053
44.4785	0.004379
50.409	0.049596
56.3395	-0.0295841
62.2699	-0.0187879
68.2004	0.00521979
74.1309	-0.0104713
80.0613	0.00555254
85.9918	-0.0399607
91.9223	-0.0264349
97.8527	-0.029164
103.783	-0.0285342
109.714	-0.0159984
4.15078	0.0186115
12.4523	0.0379061
20.7539	0.00249302
29.0555	-0.00655396
37.357	0.0232571
45.6586	0.00298491
53.9602	0.010231
62.2617	-0.0116268
70.5633	-0.0566046
78.8648	0.00560652
87.1664	-0.0401145
95.468	0.00509723
103.77	-0.0289717
112.071	-0.00311263
120.373	0.00307739
128.674	-0.0090877
136.976	0.0205462
145.277	0.00255765
153.579	0.0465203
4.15078	-0.0500538
12.4523	-0.0350351
20.7539	-0.0325914
29.0555	-0.0113797
37.357	0.0221581
45.6586	-1.52e-05
53.9602	-0.0354938
62.2617	0.00884379
70.5633	0.00384684
78.8648	-0.0206571
87.1664	0.00798319
95.468	0.00138864
103.77	0.0356351
112.071	-0.00778971
120.373	-0.000976856
128.674	-0.0171997
136.976	0.0064612
145.277	0.0070802
153.579	-0.0138222
2.49082	0.0732319
7.47246	0.00656993
12.4541	0.0143082
17.4357	-0.0466897
22.4174	-0.0153828
27.399	-0.0332286
32.3807	-0.0242162
37.3623	-0.0218596
42.3439	-0.00765883
47.3256	0.00677939
52.3072	-0.0134397
57.2889	-0.0396177
62.2705	0.00855075
67.2521	0.0165388
72.2338	0.0150644
77.2154	0.0463948
82.1971	-0.0406424
87.1787	0.00975418
92.1604	-0.000139854
2.49082	-0.286946
7.47246	0.00222245
12.4541	-0.0378301
17.4357	0.00462335
22.4174	0.0669205
27.399	0.0416021
32.3807	-0.0170096
37.3623	-0.0723511
42.3439	-0.00381618
47.3256	-0.0156204
52.3072	-0.0616488
57.2889	-0.0855786
62.2705	0.0302849
67.2521	0.0133963
72.2338	-0.0656048
77.2154	-0.0678093
82.1971	-0.0234721
87.1787	-0.0400136
92.1604	0.126622
2.49082	-0.121359
7.47246	0.00414454
12.4541	-0.00974182
17.4357	0.0015035
22.4174	0.00666684
27.399	-0.0155953
32.3807	-0.038171
37.3623	0.0154319
42.3439	-0.0441106
47.3256	-0.0720848
52.3072	0.0236615
57.2889	0.0107311
62.2705	-0.012008
67.2521	0.00360074
72.2338	0.0152986
77.2154	0.0480855
82.1971	-0.0648994
87.1787	0.0991832
92.1604	-0.090621
8.30273	0.0130454
24.9082	-0.0307578
41.5137	0.0323634
58.1191	-0.0313797
74.7246	-0.00555356
91.3301	-0.00149565
107.936	-0.035472
124.541	0.0221531
141.146	-0.00975884
157.752	-0.034139
174.357	0.0376802
190.963	-0.044584
207.568	-0.240639
8.30273	-0.0202937
24.9082	-0.0422607
41.5137	-0.00615824
58.1191	-0.0162907
74.7246	-0.0131916
91.3301	0.0413077
107.936	-0.0122573
124.541	-0.0190594
141.146	-0.00489024
157.752	0.00401577
174.357	0.016504
190.963	-0.147623
207.568	-0.35918
4.6127	0.0194225
13.8381	-0.0217654
23.0635	-0.0125506
32.2889	0.0250675
41.5143	0.0571286
50.7396	0.046165
59.965	-0.0302299
69.1904	0.0858835
78.4158	-0.0224051
87.6412	-0.0519984
96.8666	-0.0697369
106.092	-0.0404945
115.317	-0.108011
124.543	-0.0905912
133.768	0.0295743
142.994	-0.0894527
152.219	0.0292859
161.444	-0.183982
170.67	0.00926981
4.6127	-0.0534978
13.8381	0.0328787
23.0635	0.0525175
32.2889	0.0180262
41.5143	0.0254638
50.7396	-0.0281885
59.965	0.037969
69.1904	-0.0329665
78.4158	-0.0499773
87.6412	-0.122309
96.8666	-0.00504806
106.092	-0.136126
115.317	-0.034723
124.543	-0.0505269
133.768	-0.0328404
142.994	-0.0119287
152.219	-0.0100441
161.444	-0.00948578
170.67	-0.000706211
4.15137	-0.0205708
12.4541	0.00995698
20.7568	-0.0485848
29.0596	0.0171599
37.3623	-0.0196683
45.665	0.0458055
53.9678	-0.0206142
62.2705	0.00990495
70.5732	-0.0961328
78.876	-0.0395671
87.1787	0.0528765
95.4814	0.0119694
103.784	-0.114061
112.087	-0.115269
120.39	-0.0817205
128.692	0.00213305
136.995	-0.206588

## Sheet: Figure 1j
Distance (um)	Correlation Coefficient after gradient removal
4.15078	0.691479
12.4523	0.485197
20.7539	0.329097
29.0555	0.257933
37.357	0.193585
45.6586	0.130859
53.9602	0.138647
62.2617	0.0617799
70.5633	-0.0235898
78.8648	-0.138877
87.1664	-0.177721
95.468	-0.191754
103.77	-0.194565
112.071	-0.164087
120.373	-0.155677
128.674	-0.127251
136.976	-0.0827721
145.277	-0.115466
153.579	-0.0942329
161.88	-0.147055
170.182	-0.145584
178.484	-0.18494
186.785	-0.197553
195.087	-0.105949
203.388	-0.0699574
211.69	-0.187313
4.15078	0.927238
12.4523	0.799636
20.7539	0.680891
29.0555	0.545669
37.357	0.396534
45.6586	0.211971
53.9602	0.0584503
62.2617	-0.0670468
70.5633	-0.168983
78.8648	-0.227643
87.1664	-0.266828
95.468	-0.290507
103.77	-0.272021
112.071	-0.234754
120.373	-0.228141
128.674	-0.240348
136.976	-0.26386
145.277	-0.254509
153.579	-0.260634
161.88	-0.241433
170.182	-0.286771
178.484	-0.279157
186.785	-0.287382
195.087	-0.322674
203.388	-0.385066
211.69	-0.553728
2.49082	0.603544
7.47246	0.363443
12.4541	0.239072
17.4357	0.118846
22.4174	0.138095
27.399	0.122634
32.3807	-0.00412703
37.3623	0.0162844
42.3439	0.0117157
47.3256	-0.0610543
52.3072	-0.0813076
57.2889	-0.132685
62.2705	-0.164438
67.2521	-0.160685
72.2338	-0.112169
77.2154	-0.0248276
82.1971	-0.124531
87.1787	0.00142117
92.1604	0.00999186
97.142	-0.150611
102.124	-0.103307
107.105	-0.143531
112.087	-0.148904
117.069	-0.0496906
122.05	-0.140251
127.032	-0.187304
2.49082	0.923003
7.47246	0.587544
12.4541	0.466724
17.4357	0.359157
22.4174	0.289209
27.399	0.151259
32.3807	0.115476
37.3623	-0.100282
42.3439	-0.103939
47.3256	-0.114432
52.3072	-0.175655
57.2889	-0.145546
62.2705	-0.134219
67.2521	-0.201173
72.2338	-0.194216
77.2154	-0.175659
82.1971	-0.244362
87.1787	-0.272747
92.1604	-0.38532
97.142	-0.339358
102.124	-0.311415
107.105	-0.345766
112.087	-0.391725
117.069	-0.443177
122.05	-0.490662
127.032	-0.226243
2.49082	0.812359
7.47246	0.478307
12.4541	0.359949
17.4357	0.220737
22.4174	0.164852
27.399	0.100416
32.3807	-0.0355162
37.3623	-0.0738384
42.3439	-0.0675614
47.3256	-0.147684
52.3072	-0.139298
57.2889	-0.101964
62.2705	-0.0658661
67.2521	-0.129079
72.2338	-0.0519304
77.2154	-0.0783596
82.1971	-0.012961
87.1787	-0.112615
92.1604	-0.0623604
97.142	-0.0789762
102.124	-0.0762149
107.105	-0.10382
112.087	-0.0939274
117.069	-0.217599
122.05	-0.0881142
127.032	-0.27328
8.30273	0.623139
24.9082	0.269526
41.5137	-0.0594862
58.1191	-0.161204
74.7246	-0.0905315
91.3301	-0.0102027
107.936	-0.027381
124.541	-0.17373
141.146	-0.214353
157.752	-0.184664
174.357	-0.308834
190.963	-0.271366
207.568	-0.590788
8.30273	0.805573
24.9082	0.588636
41.5137	0.249103
58.1191	-0.0795493
74.7246	-0.277496
91.3301	-0.524837
107.936	-0.659611
124.541	-0.685895
141.146	-0.633554
157.752	-0.493757
174.357	-0.456493
190.963	-0.310315
207.568	-0.412913
4.6127	0.624504
13.8381	0.531274
23.0635	0.316174
32.2889	0.121704
41.5143	-0.0178217
50.7396	-0.0788391
59.965	-0.103792
69.1904	-0.113038
78.4158	-0.101157
87.6412	-0.0849427
96.8666	-0.135533
106.092	-0.134558
115.317	-0.164789
124.543	-0.110038
133.768	-0.173841
142.994	-0.0626682
152.219	-0.017607
161.444	0.0659084
170.67	-0.0261441
179.895	0.0250443
189.121	0.117092
198.346	0.158067
207.571	-0.176256
216.797	-0.103207
226.022	-0.117719
235.247	-0.0927992
4.6127	0.541436
13.8381	0.380189
23.0635	0.199435
32.2889	0.00514141
41.5143	-0.135346
50.7396	-0.109601
59.965	-0.0885376
69.1904	-0.0712707
78.4158	0.0106337
87.6412	0.0140944
96.8666	-0.0496546
106.092	0.0400005
115.317	-0.0383955
124.543	-0.111773
133.768	-0.172478
142.994	-0.0667002
152.219	0.0191167
161.444	0.0195284
170.67	0.0884393
179.895	0.176697
189.121	-0.0321485
198.346	-0.0391078
207.571	0.0608211
216.797	-0.1168
226.022	-0.0903978
235.247	-0.0193767
4.15137	0.503192
12.4541	0.207157
20.7568	0.19244
29.0596	0.125103
37.3623	0.0247237
45.665	0.00659543
53.9678	0.0503223
62.2705	-0.0644916
70.5732	-0.151848
78.876	-0.246451
87.1787	-0.20132
95.4814	-0.376482
103.784	-0.157748
112.087	-0.244426
120.39	-0.248849
128.692	-0.473779
136.995	0.238717
