# Supplementary material for: A dynamic, spatially periodic, micro‐pattern of HES5 underlies neurogenesis in the mouse spinal cord
Source: Mol Syst Biol. 2021 May 25;17(5):e9902. doi: 10.15252/msb.20209902 (PMC8144840; doi:10.15252/msb.20209902)
Supplement: Supplementary file 8 — Source Data for Figure 2 [file MSB-17-e9902-s005.xlsx]

## Sheet: Fig 2b
Distance (um)	Raw Venus::HES5 spatial intensity profile	Trend of Venus::HES5 spatial intensity profile
0.488	0	-7.54241
0.976	0	-7.15632
1.464	0	-6.7685
1.952	0	-6.379
2.44	0	-5.98786
2.928	0	-5.59513
3.416	0	-5.20087
3.904	0	-4.80512
4.392	0	-4.40792
4.88	0	-4.00934
5.368	0	-3.60941
5.856	0	-3.20818
6.344	0	-2.8057
6.832	0	-2.40202
7.32	0	-1.99718
7.808	0	-1.59123
8.296	0	-1.18421
8.784	0	-0.776162
9.272	0	-0.367139
9.76	0	0.0428189
10.248	0	0.453668
10.736	0	0.865364
11.224	0	1.27787
11.712	0	1.69113
12.2	0	2.10511
12.688	0	2.51978
13.176	0	2.93508
13.664	0	3.35097
14.152	0	3.76743
14.64	0	4.18439
15.128	0	4.60184
15.616	0.0909091	5.01972
16.104	0.272727	5.43799
16.592	0.272727	5.85663
17.08	0.454545	6.27558
17.568	0.363636	6.69481
18.056	0.454545	7.11429
18.544	0.636364	7.53398
19.032	0.727273	7.95383
19.52	0.818182	8.37382
20.008	1	8.7939
20.496	1.27273	9.21405
20.984	1.27273	9.63422
21.472	1.54545	10.0544
21.96	1.90909	10.4745
22.448	2.27273	10.8945
22.936	2.63636	11.3144
23.424	3.18182	11.7342
23.912	3.09091	12.1538
24.4	4.63636	12.5732
24.888	5.27273	12.9923
25.376	6.27273	13.4111
25.864	5.54545	13.8297
26.352	7	14.2478
26.84	7	14.6656
27.328	8.09091	15.083
27.816	10.0909	15.5
28.304	10.0909	15.9165
28.792	10.6364	16.3325
29.28	12.9091	16.7479
29.768	13.5455	17.1628
30.256	14.9091	17.5771
30.744	15.6364	17.9908
31.232	16	18.4039
31.72	17.5455	18.8162
32.208	19.2727	19.2279
32.696	18.4545	19.6388
33.184	20.8182	20.049
33.672	21.4545	20.4584
34.16	21.4545	20.8669
34.648	23.6364	21.2747
35.136	24.5455	21.6815
35.624	24.5455	22.0875
36.112	26.4545	22.4925
36.6	28.4545	22.8966
37.088	29.2727	23.2998
37.576	29.2727	23.7019
38.064	30.2727	24.103
38.552	30.7273	24.5031
39.04	30.7273	24.9021
39.528	31.3636	25.3
40.016	30.5455	25.6968
40.504	31.3636	26.0924
40.992	33.1818	26.4869
41.48	32.2727	26.8802
41.968	32.1818	27.2723
42.456	32.1818	27.6632
42.944	32.4545	28.0528
43.432	33.5455	28.4412
43.92	33.4545	28.8282
44.408	33.0909	29.2139
44.896	35.8182	29.5983
45.384	35.0909	29.9814
45.872	35.4545	30.363
46.36	38.3636	30.7433
46.848	39.6364	31.1221
47.336	41	31.4996
47.824	40.4545	31.8755
48.312	41.5455	32.25
48.8	41.7273	32.623
49.288	44.1818	32.9944
49.776	42.1818	33.3644
50.264	40.9091	33.7328
50.752	40.9091	34.0996
51.24	42.6364	34.4648
51.728	41.3636	34.8284
52.216	42.0909	35.1905
52.704	43.5455	35.5508
53.192	43.1818	35.9096
53.68	45.4545	36.2666
54.168	43.7273	36.622
54.656	45.1818	36.9757
55.144	44.7273	37.3276
55.632	43.9091	37.6778
56.12	44.1818	38.0263
56.608	42.7273	38.373
57.096	42.8182	38.7179
57.584	42	39.0611
58.072	41.4545	39.4024
58.56	42.9091	39.7419
59.048	42.9091	40.0796
59.536	41.3636	40.4154
60.024	44	40.7494
60.512	42.8182	41.0815
61	43.6364	41.4117
61.488	46.0909	41.74
61.976	47.9091	42.0664
62.464	47.9091	42.3909
62.952	46.1818	42.7134
63.44	47	43.034
63.928	46.3636	43.3526
64.416	45.9091	43.6693
64.904	46.3636	43.984
65.392	45.8182	44.2966
65.88	45.8182	44.6073
66.368	45.8182	44.9159
66.856	47.3636	45.2226
67.344	48	45.5272
67.832	46.3636	45.8297
68.32	45.7273	46.1302
68.808	46.6364	46.4286
69.296	47	46.7249
69.784	48.1818	47.0192
70.272	47.7273	47.3113
70.76	45.7273	47.6014
71.248	44.4545	47.8893
71.736	43.6364	48.1751
72.224	42.5455	48.4588
72.712	44.1818	48.7404
73.2	43.6364	49.0198
73.688	44.3636	49.297
74.176	44.3636	49.5721
74.664	46.5455	49.845
75.152	45.5455	50.1157
75.64	47.2727	50.3843
76.128	46.3636	50.6507
76.616	46.3636	50.9148
77.104	46.8182	51.1768
77.592	46.2727	51.4366
78.08	45.8182	51.6941
78.568	46.2727	51.9494
79.056	45.2727	52.2025
79.544	45.5455	52.4533
80.032	45.5455	52.702
80.52	45.6364	52.9483
81.008	45.1818	53.1924
81.496	45.1818	53.4343
81.984	45.3636	53.6739
82.472	45.2727	53.9112
82.96	45.8182	54.1463
83.448	45.0909	54.3791
83.936	47.9091	54.6096
84.424	46.9091	54.8378
84.912	47.7273	55.0638
85.4	48.1818	55.2874
85.888	51.0909	55.5088
86.376	50.0909	55.7278
86.864	50.2727	55.9446
87.352	50.9091	56.1591
87.84	50.4545	56.3712
88.328	49.5455	56.581
88.816	48.4545	56.7886
89.304	49.5455	56.9938
89.792	51.1818	57.1967
90.28	51.8182	57.3972
90.768	51.8182	57.5955
91.256	52.9091	57.7914
91.744	52.1818	57.985
92.232	52.1818	58.1762
92.72	53.2727	58.3652
93.208	53.4545	58.5518
93.696	53.7273	58.7361
94.184	53.7273	58.918
94.672	52.6364	59.0976
95.16	53.7273	59.2748
95.648	52.7273	59.4498
96.136	53.3636	59.6224
96.624	55.6364	59.7926
97.112	52.4545	59.9605
97.6	54.3636	60.1261
98.088	57.3636	60.2893
98.576	55.0909	60.4502
99.064	57	60.6088
99.552	57.2727	60.765
100.04	58	60.9189
100.528	58.2727	61.0704
101.016	59.7273	61.2196
101.504	61.5455	61.3665
101.992	61.6364	61.511
102.48	63.1818	61.6532
102.968	62.0909	61.793
103.456	64.0909	61.9306
103.944	64.8182	62.0658
104.432	67.1818	62.1986
104.92	67.1818	62.3291
105.408	66.6364	62.4574
105.896	69.4545	62.5832
106.384	68.5455	62.7068
106.872	70.5455	62.828
107.36	71.2727	62.9469
107.848	71.0909	63.0635
108.336	70.4545	63.1778
108.824	72.7273	63.2898
109.312	72.1818	63.3994
109.8	73.9091	63.5068
110.288	73.0909	63.6118
110.776	71.6364	63.7145
111.264	71.9091	63.815
111.752	73	63.9131
112.24	72.4545	64.009
112.728	72	64.1025
113.216	68.3636	64.1938
113.704	70.3636	64.2828
114.192	70.3636	64.3695
114.68	67.1818	64.4539
115.168	66.3636	64.5361
115.656	66.3636	64.616
116.144	68	64.6936
116.632	67.4545	64.7689
117.12	65.7273	64.842
117.608	64.5455	64.9129
118.096	66.4545	64.9815
118.584	65.9091	65.0479
119.072	65.8182	65.112
119.56	65.7273	65.1739
120.048	64.1818	65.2335
120.536	64.4545	65.2909
121.024	66.1818	65.3461
121.512	66.1818	65.3991
122	65.5455	65.4499
122.488	65.9091	65.4984
122.976	63.8182	65.5448
123.464	62.9091	65.589
123.952	63.6364	65.6309
124.44	63.9091	65.6707
124.928	63.9091	65.7083
125.416	65	65.7438
125.904	66	65.777
126.392	65.6364	65.8081
126.88	67.0909	65.8371
127.368	66.8182	65.8639
127.856	66.3636	65.8885
128.344	66	65.911
128.832	68.0909	65.9314
129.32	67.1818	65.9496
129.808	68.6364	65.9657
130.296	67.4545	65.9797
130.784	64.2727	65.9916
131.272	64	66.0014
131.76	64	66.0091
132.248	64	66.0147
132.736	63.2727	66.0182
133.224	62.6364	66.0197
133.712	63.5455	66.019
134.2	63.3636	66.0163
134.688	64.7273	66.0116
135.176	63.6364	66.0048
135.664	65.2727	65.996
136.152	63.5455	65.9851
136.64	65.5455	65.9722
137.128	64	65.9572
137.616	65.3636	65.9403
138.104	65.9091	65.9214
138.592	65.4545	65.9004
139.08	64.2727	65.8775
139.568	65.8182	65.8526
140.056	66.7273	65.8257
140.544	66.0909	65.7968
141.032	67.7273	65.766
141.52	67.7273	65.7332
142.008	68.4545	65.6985
142.496	69.5455	65.6618
142.984	69.6364	65.6232
143.472	68.9091	65.5827
143.96	69.1818	65.5403
144.448	70.9091	65.4959
144.936	70	65.4497
145.424	70.5455	65.4016
145.912	68.8182	65.3516
146.4	69.7273	65.2997
146.888	68	65.246
147.376	68	65.1904
147.864	69.2727	65.1329
148.352	68	65.0736
148.84	68	65.0125
149.328	67.3636	64.9496
149.816	70	64.8849
150.304	68.6364	64.8183
150.792	69.6364	64.75
151.28	70.3636	64.6798
151.768	69.6364	64.6079
152.256	70.5455	64.5342
152.744	69.0909	64.4588
153.232	67.5455	64.3816
153.72	66.3636	64.3027
154.208	63.2727	64.222
154.696	63.2727	64.1396
155.184	61.1818	64.0555
155.672	62.3636	63.9697
156.16	60.1818	63.8822
156.648	60.1818	63.793
157.136	59	63.7021
157.624	61.1818	63.6096
158.112	61.1818	63.5154
158.6	57.6364	63.4195
159.088	60.4545	63.322
159.576	58.8182	63.2229
160.064	57.3636	63.1222
160.552	57.2727	63.0198
161.04	56.3636	62.9159
161.528	56.5455	62.8103
162.016	56.7273	62.7032
162.504	58.5455	62.5945
162.992	56.1818	62.4843
163.48	57.5455	62.3725
163.968	57.5455	62.2591
164.456	56.8182	62.1442
164.944	56.8182	62.0278
165.432	57.4545	61.9099
165.92	58.2727	61.7905
166.408	56.8182	61.6696
166.896	56.1818	61.5472
167.384	57.1818	61.4233
167.872	57.4545	61.298
168.36	55.8182	61.1712
168.848	59.5455	61.043
169.336	56.6364	60.9133
169.824	56.6364	60.7823
170.312	58.8182	60.6498
170.8	59.7273	60.5159
171.288	59.7273	60.3806
171.776	60.2727	60.244
172.264	60.1818	60.106
172.752	60.2727	59.9666
173.24	61	59.8259
173.728	59.8182	59.6838
174.216	58.2727	59.5404
174.704	58.9091	59.3957
175.192	59.3636	59.2497
175.68	59.2727	59.1024
176.168	60.4545	58.9539
176.656	61.3636	58.804
177.144	61.3636	58.6529
177.632	62.6364	58.5006
178.12	60.8182	58.347
178.608	63	58.1921
179.096	61.8182	58.0361
179.584	62.0909	57.8788
180.072	61.3636	57.7204
180.56	61.2727	57.5607
181.048	59.7273	57.3999
181.536	58.8182	57.238
182.024	61.7273	57.0749
182.512	60.7273	56.9106
183	60.5455	56.7452
183.488	59.4545	56.5787
183.976	60.3636	56.4111
184.464	59.4545	56.2424
184.952	60.2727	56.0726
185.44	58.8182	55.9017
185.928	57.8182	55.7298
186.416	57.8182	55.5569
186.904	57.8182	55.3828
187.392	56.5455	55.2078
187.88	55.1818	55.0318
188.368	56.2727	54.8547
188.856	56.6364	54.6766
189.344	54	54.4976
189.832	55.9091	54.3176
190.32	56.3636	54.1367
190.808	56.0909	53.9548
191.296	55.4545	53.7719
191.784	54.7273	53.5882
192.272	56.7273	53.4035
192.76	55.1818	53.2179
193.248	53.8182	53.0315
193.736	53.8182	52.8441
194.224	53.0909	52.656
194.712	51.5455	52.4669
195.2	51.9091	52.277
195.688	51.9091	52.0863
196.176	51.8182	51.8948
196.664	49.9091	51.7024
197.152	49.9091	51.5093
197.64	50.8182	51.3154
198.128	48.2727	51.1207
198.616	49.5455	50.9253
199.104	49.0909	50.7291
199.592	48.2727	50.5322
200.08	48.3636	50.3346
200.568	47.8182	50.1363
201.056	46.5455	49.9372
201.544	47.3636	49.7375
202.032	46.4545	49.5371
202.52	46.1818	49.3361
203.008	47.8182	49.1344
203.496	45.7273	48.9321
203.984	47.9091	48.7291
204.472	46.9091	48.5256
204.96	46.7273	48.3214
205.448	47.4545	48.1167
205.936	48.4545	47.9114
206.424	47.6364	47.7055
206.912	46.7273	47.4991
207.4	47.3636	47.2922
207.888	47.3636	47.0847
208.376	48.7273	46.8767
208.864	49.4545	46.6682
209.352	47.9091	46.4593
209.84	48.0909	46.2498
210.328	48.0909	46.0399
210.816	48.8182	45.8296
211.304	48.8182	45.6188
211.792	50.3636	45.4076
212.28	48.2727	45.196
212.768	48.2727	44.984
213.256	47	44.7717
213.744	47.5455	44.5589
214.232	46	44.3458
214.72	46	44.1324
215.208	46.4545	43.9186
215.696	45.3636	43.7045
216.184	45.3636	43.4901
216.672	43.3636	43.2754
217.16	43.0909	43.0605
217.648	44	42.8453
218.136	44	42.6298
218.624	43.3636	42.4141
219.112	43.4545	42.1981
219.6	43.4545	41.982
220.088	41.5455	41.7656
220.576	43.2727	41.5491
221.064	40.8182	41.3324
221.552	40.5455	41.1155
222.04	38.6364	40.8985
222.528	37.8182	40.6813
223.016	37.8182	40.4641
223.504	37.3636	40.2467
223.992	36.9091	40.0293
224.48	36.0909	39.8117
224.968	35.4545	39.5941
225.456	35.0909	39.3765
225.944	35	39.1588
226.432	35	38.9411
226.92	35.3636	38.7234
227.408	32.9091	38.5057
227.896	32.9091	38.288
228.384	33.2727	38.0703
228.872	33.0909	37.8527
229.36	33.9091	37.6352
229.848	34	37.4177
230.336	34.1818	37.2003
230.824	35.3636	36.983
231.312	35.3636	36.7659
231.8	35.0909	36.5488
232.288	33.2727	36.3319
232.776	33.2727	36.1152
233.264	34.3636	35.8986
233.752	35.1818	35.6823
234.24	32.5455	35.4661
234.728	32.5455	35.2502
235.216	33.9091	35.0344
235.704	33.3636	34.819
236.192	33.3636	34.6037
236.68	34.5455	34.3888
237.168	34.9091	34.1742
237.656	36.2727	33.9598
238.144	34.1818	33.7458
238.632	34.5455	33.5321
239.12	33.9091	33.3187
239.608	33.9091	33.1058
240.096	34.7273	32.8931
240.584	33.1818	32.6809
241.072	34	32.4691
241.56	34.4545	32.2577
242.048	31.8182	32.0468
242.536	32.0909	31.8363
243.024	31.6364	31.6263
243.512	31.5455	31.4167
244	30.7273	31.2077
244.488	31.6364	30.9991
244.976	30.5455	30.7911
245.464	31.3636	30.5837
245.952	31.4545	30.3768
246.44	31.1818	30.1705
246.928	31.6364	29.9647
247.416	32.7273	29.7596
247.904	32.2727	29.5551
248.392	33.4545	29.3512
248.88	31.7273	29.148
249.368	33.3636	28.9454
249.856	33.2727	28.7436
250.344	32.1818	28.5424
250.832	31.1818	28.342
251.32	29.6364	28.1422
251.808	31.9091	27.9433
252.296	30.9091	27.7451
252.784	30.9091	27.5476
253.272	30.5455	27.351
253.76	30.5455	27.1552
254.248	29.2727	26.9602
254.736	27.9091	26.7661
255.224	28.6364	26.5728
255.712	29.4545	26.3804
256.2	28	26.1889
256.688	28.7273	25.9983
257.176	28.7273	25.8087
257.664	28.4545	25.62
258.152	27.2727	25.4322
258.64	26.8182	25.2454
259.128	26.8182	25.0597
259.616	24.9091	24.8749
260.104	25.0909	24.6912
260.592	24	24.5085
261.08	22.2727	24.3269
261.568	23.5455	24.1464
262.056	20.8182	23.9669
262.544	20.4545	23.7886
263.032	18.9091	23.6114
263.52	20.3636	23.4354
264.008	19.4545	23.2605
264.496	19.4545	23.0869
264.984	19.9091	22.9144
265.472	18.9091	22.7431
265.96	19.1818	22.5731
266.448	19.1818	22.4044
266.936	19.9091	22.2369
267.424	21.3636	22.0708
267.912	21.3636	21.9059
268.4	20.8182	21.7424
268.888	21.5455	21.5802
269.376	21.8182	21.4194
269.864	21.9091	21.26
270.352	21.0909	21.102
270.84	22.1818	20.9454
271.328	21.4545	20.7902
271.816	21.5455	20.6365
272.304	20.2727	20.4843
272.792	20.7273	20.3336
273.28	20.1818	20.1845
273.768	20.1818	20.0368
274.256	19.8182	19.8907
274.744	19.6364	19.7462
275.232	19.6364	19.6033
275.72	19.3636	19.462
276.208	18	19.3224
276.696	18.2727	19.1844
277.184	18.2727	19.0481
277.672	16.6364	18.9134
278.16	16.5455	18.7805
278.648	16.7273	18.6493
279.136	16.4545	18.5199
279.624	16.5455	18.3923
280.112	16.1818	18.2664
280.6	15.9091	18.1424
281.088	15.6364	18.0202
281.576	15.7273	17.8999
282.064	16.2727	17.7814
282.552	16	17.6649
283.04	16	17.5502
283.528	15.5455	17.4376
284.016	15	17.3268
284.504	15	17.2181
284.992	15.9091	17.1114
285.48	16.4545	17.0067
285.968	17.3636	16.904
286.456	16.8182	16.8034
286.944	16.5455	16.7049
287.432	15.8182	16.6085
287.92	15.8182	16.5143
288.408	16.3636	16.4222
288.896	16.8182	16.3323
289.384	16.1818	16.2446
289.872	16.8182	16.1592
290.36	16.8182	16.0759
290.848	16.5455	15.995
291.336	18.1818	15.9163
291.824	17.8182	15.84
292.312	18.3636	15.766
292.8	16	15.6944
293.288	17.0909	15.6251
293.776	17.3636	15.5583
294.264	16.7273	15.4939
294.752	16	15.4319
295.24	17.0909	15.3725
295.728	17.2727	15.3155
296.216	17.2727	15.2611
296.704	16.9091	15.2092
297.192	17.0909	15.1599
297.68	16	15.1132
298.168	16.7273	15.0691
298.656	16.1818	15.0277
299.144	15.0909	14.989
299.632	16.1818	14.9529
300.12	16.1818	14.9196
300.608	14.4545	14.8891
301.096	15.8182	14.8613
301.584	16.1818	14.8363
302.072	16.1818	14.8141
302.56	15.9091	14.7948
303.048	14.8182	14.7784
303.536	14.9091	14.7649
304.024	15.2727	14.7543
304.512	16	14.7467
305	14.8182	14.7421
305.488	16.0909	14.7404
305.976	16.5455	14.7418
306.464	15.1818	14.7463
306.952	16.0909	14.7539
307.44	15.2727	14.7646
307.928	15.2727	14.7784
308.416	15.2727	14.7954
308.904	16.4545	14.8156
309.392	15.0909	14.839
309.88	15.5455	14.8657
310.368	14.8182	14.8957
310.856	15.6364	14.929
311.344	15	14.9656
311.832	15.1818	15.0056
312.32	16.1818	15.049
312.808	16.0909	15.0959
313.296	15.2727	15.1462
313.784	15.2727	15.1999
314.272	14.3636	15.2572
314.76	15.1818	15.3181
315.248	14.0909	15.3825
315.736	14.2727	15.4505
316.224	14	15.5221
316.712	14.5455	15.5975
317.2	13.9091	15.6765
317.688	13.9091	15.7592
318.176	14.5455	15.8457
318.664	14.7273	15.936
319.152	16.3636	16.0301
319.64	13.6364	16.1281
320.128	13.6364	16.2299

## Sheet: Fig 2c
Distance (um)	Detrended Venus::HES5 intensity
0.488	7.54241
0.976	7.15632
1.464	6.7685
1.952	6.379
2.44	5.98786
2.928	5.59513
3.416	5.20087
3.904	4.80512
4.392	4.40792
4.88	4.00934
5.368	3.60941
5.856	3.20818
6.344	2.8057
6.832	2.40202
7.32	1.99718
7.808	1.59123
8.296	1.18421
8.784	0.776162
9.272	0.367139
9.76	-0.0428189
10.248	-0.453668
10.736	-0.865364
11.224	-1.27787
11.712	-1.69113
12.2	-2.10511
12.688	-2.51978
13.176	-2.93508
13.664	-3.35097
14.152	-3.76743
14.64	-4.18439
15.128	-4.60184
15.616	-4.92881
16.104	-5.16526
16.592	-5.5839
17.08	-5.82103
17.568	-6.33118
18.056	-6.65975
18.544	-6.89761
19.032	-7.22656
19.52	-7.55564
20.008	-7.7939
20.496	-7.94132
20.984	-8.36149
21.472	-8.50892
21.96	-8.56539
22.448	-8.62179
22.936	-8.67807
23.424	-8.55239
23.912	-9.06288
24.4	-7.9368
24.888	-7.71956
25.376	-7.1384
25.864	-8.2842
26.352	-7.24784
26.84	-7.66565
27.328	-6.99214
27.816	-5.4091
28.304	-5.82558
28.792	-5.69612
29.28	-3.83885
29.768	-3.61738
30.256	-2.66805
30.744	-2.35447
31.232	-2.40388
31.72	-1.27079
32.208	0.0448259
32.696	-1.18428
33.184	0.769184
33.672	0.996167
34.16	0.5876
34.648	2.36169
35.136	2.86393
35.624	2.45796
36.112	3.96201
36.6	5.55791
37.088	5.97296
37.576	5.57083
38.064	6.16971
38.552	6.22419
39.04	5.82519
39.528	6.06364
40.016	4.84867
40.504	5.2712
40.992	6.69489
41.48	5.39249
41.968	4.90948
42.456	4.51862
42.944	4.40173
43.432	5.10429
43.92	4.62633
44.408	3.87697
44.896	6.21984
45.384	5.10953
45.872	5.09151
46.36	7.62034
46.848	8.51422
47.336	9.50045
47.824	8.57904
48.312	9.29547
48.8	9.10431
49.288	11.1874
49.776	8.81745
50.264	7.17633
50.752	6.80951
51.24	8.17155
51.728	6.53519
52.216	6.90045
52.704	7.99462
53.192	7.27226
53.68	9.18793
54.168	7.10528
54.656	8.20616
55.144	7.39966
55.632	6.23126
56.12	6.15551
56.608	4.35426
57.096	4.10024
57.584	2.93891
58.072	2.05212
58.56	3.16716
59.048	2.82948
59.536	0.948188
60.024	3.25058
60.512	1.73667
61	2.22464
61.488	4.35088
61.976	5.84266
62.464	5.51819
62.952	3.46838
63.44	3.96598
63.928	3.011
64.416	2.2398
64.904	2.37968
65.392	1.52155
65.88	1.21089
66.368	0.902238
66.856	2.14107
67.344	2.47285
67.832	0.533949
68.32	-0.402894
68.808	0.207784
69.296	0.275085
69.784	1.16265
70.272	0.415954
70.76	-1.8741
71.248	-3.43476
71.736	-4.53876
72.224	-5.91335
72.712	-4.55854
73.2	-5.38339
73.688	-4.93337
74.176	-5.20845
74.664	-3.29955
75.152	-4.57029
75.64	-3.11158
76.128	-4.28703
76.616	-4.5512
77.104	-4.35862
77.592	-5.16383
78.08	-5.87591
78.568	-5.67668
79.056	-6.92977
79.544	-6.90789
80.032	-7.15651
80.52	-7.31196
81.008	-8.01063
81.496	-8.25249
81.984	-8.31027
82.472	-8.63851
82.96	-8.32812
83.448	-9.28818
83.936	-6.70051
84.424	-7.92874
84.912	-7.3365
85.4	-7.10561
85.888	-4.41787
86.376	-5.63693
86.864	-5.67187
87.352	-5.24996
87.84	-5.91665
88.328	-7.03558
88.816	-8.33401
89.304	-7.44831
89.792	-6.01483
90.28	-5.57904
90.768	-5.77728
91.256	-4.88229
91.744	-5.80316
92.232	-5.99443
92.72	-5.09245
93.208	-5.09724
93.696	-5.00878
94.184	-5.19071
94.672	-6.46122
95.16	-5.54758
95.648	-6.7225
96.136	-6.25873
96.624	-4.15625
97.112	-7.50598
97.6	-5.76246
98.088	-2.92569
98.576	-5.35932
99.064	-3.60878
99.552	-3.49227
100.04	-2.91887
100.528	-2.79768
101.016	-1.49233
101.504	0.178986
101.992	0.125368
102.48	1.52863
102.968	0.297867
103.456	2.16034
103.944	2.75243
104.432	4.9832
104.92	4.85267
105.408	4.17901
105.896	6.87132
106.384	5.83867
106.872	7.71744
107.36	8.3258
107.848	8.02739
108.336	7.27675
108.824	9.43751
109.312	8.7824
109.8	10.4023
110.288	9.4791
110.776	7.92182
111.264	8.09411
111.752	9.08688
112.24	8.44557
112.728	7.89747
113.216	4.16984
113.704	6.08085
114.192	5.99414
114.68	2.7279
115.168	1.82756
115.656	1.74767
116.144	3.30641
116.632	2.6856
117.12	0.885223
117.608	-0.367445
118.096	1.47305
118.584	0.861235
119.072	0.706211
119.56	0.553422
120.048	-1.05168
120.536	-0.836376
121.024	0.835697
121.512	0.782713
122	0.0955783
122.488	0.41065
122.976	-1.72662
123.464	-2.67988
123.952	-1.99458
124.44	-1.76164
124.928	-1.79925
125.416	-0.743772
125.904	0.222965
126.392	-0.171771
126.88	1.25383
127.368	0.954318
127.856	0.47513
128.344	0.0889924
128.832	2.15953
129.32	1.2322
129.808	2.67063
130.296	1.47481
130.784	-1.7189
131.272	-2.00141
131.76	-2.0091
132.248	-2.0147
132.736	-2.74549
133.224	-3.3833
133.712	-2.47358
134.2	-2.6527
134.688	-1.28432
135.176	-2.36843
135.664	-0.723225
136.152	-2.43962
136.64	-0.426718
137.128	-1.95725
137.616	-0.576671
138.104	-0.0122714
138.592	-0.445872
139.08	-1.60475
139.568	-0.03438
140.056	0.901607
140.544	0.294109
141.032	1.9613
141.52	1.99408
142.008	2.75608
142.496	3.88365
142.984	4.01315
143.472	3.32639
143.96	3.64155
144.448	5.41316
144.936	4.5503
145.424	5.14387
145.912	3.4666
146.4	4.42757
146.888	2.75403
147.376	2.80963
147.864	4.1398
148.352	2.92635
148.84	2.98746
149.328	2.41403
149.816	5.11515
150.304	3.81806
150.792	4.88641
151.28	5.68381
151.768	5.02845
152.256	6.01123
152.744	4.63212
153.232	3.16386
153.72	2.06097
154.208	-0.949267
154.696	-0.866876
155.184	-2.87368
155.672	-1.60605
156.16	-3.70036
156.648	-3.61117
157.136	-4.70211
157.624	-2.42775
158.112	-2.33356
158.6	-5.78316
159.088	-2.86749
159.576	-4.40474
160.064	-5.75855
160.552	-5.74711
161.04	-6.55225
161.528	-6.26489
162.016	-5.97595
162.504	-4.04907
162.992	-6.30245
163.48	-4.827
163.968	-4.71365
164.456	-5.32604
164.944	-5.20964
165.432	-4.45535
165.92	-3.51775
166.408	-4.85139
166.896	-5.36536
167.384	-4.24149
167.872	-3.84344
168.36	-5.35302
168.848	-1.49753
169.336	-4.27697
169.824	-4.1459
170.312	-1.8316
170.8	-0.78863
171.288	-0.653361
171.776	0.0287406
172.264	0.0758469
172.752	0.306129
173.24	1.17412
173.728	0.134359
174.216	-1.26771
174.704	-0.486654
175.192	0.113893
175.68	0.170278
176.168	1.50067
176.656	2.55961
177.144	2.71072
177.632	4.13581
178.12	2.47123
178.608	4.80787
179.096	3.7821
179.584	4.21208
180.072	3.64325
180.56	3.71198
181.048	2.32733
181.536	1.5802
182.024	4.65241
182.512	3.81667
183	3.80024
183.488	2.87583
183.976	3.95254
184.464	3.21215
184.952	4.20012
185.44	2.91644
185.928	2.08836
186.416	2.26133
186.904	2.43534
187.392	1.33765
187.88	0.150067
188.368	1.41803
188.856	1.95972
189.344	-0.497618
189.832	1.59147
190.32	2.22697
190.808	2.13615
191.296	1.68262
191.784	1.1391
192.272	3.32377
192.76	1.96388
193.248	0.786703
193.736	0.974034
194.224	0.434955
194.712	-0.921453
195.2	-0.367931
195.688	-0.177217
196.176	-0.0765955
196.664	-1.79335
197.152	-1.60023
197.64	-0.497227
198.128	-2.84801
198.616	-1.37985
199.104	-1.63822
199.592	-2.25949
200.08	-1.97096
200.568	-2.31808
201.056	-3.39177
201.544	-2.37388
202.032	-3.08259
202.52	-3.15427
203.008	-1.31622
203.496	-3.2048
203.984	-0.820041
204.472	-1.61649
204.96	-1.59415
205.448	-0.662145
205.936	0.543163
206.424	-0.0691511
206.912	-0.771828
207.4	0.0714851
207.888	0.278956
208.376	1.85057
208.864	2.78632
209.352	1.44983
209.84	1.84108
210.328	2.05097
210.816	2.98858
211.304	3.19935
211.792	4.956
212.28	3.07669
212.768	3.28868
213.256	2.22833
213.744	2.98652
214.232	1.65417
214.72	1.86761
215.208	2.53593
215.696	1.65911
216.184	1.8735
216.672	0.0881894
217.16	0.0304245
217.648	1.15474
218.136	1.37022
218.624	0.949574
219.112	1.25642
219.6	1.47258
220.088	-0.220162
220.576	1.72365
221.064	-0.514189
221.552	-0.57005
222.04	-2.26213
222.528	-2.86317
223.016	-2.64591
223.504	-2.88309
223.992	-3.12018
224.48	-3.72083
224.968	-4.13959
225.456	-4.28558
225.944	-4.15881
226.432	-3.9411
226.92	-3.35975
227.408	-5.59659
227.896	-5.3789
228.384	-4.7976
228.872	-4.76181
229.36	-3.72608
229.848	-3.4177
230.336	-3.01849
230.824	-1.61939
231.312	-1.40222
231.8	-1.45791
232.288	-3.0592
232.776	-2.84247
233.264	-1.53501
233.752	-0.500454
234.24	-2.92065
234.728	-2.7047
235.216	-1.12534
235.704	-1.45532
236.192	-1.24011
236.68	0.15665
237.168	0.734937
237.656	2.31292
238.144	0.436039
238.632	1.01337
239.12	0.590355
239.608	0.803339
240.096	1.83413
240.584	0.500888
241.072	1.53088
241.56	2.19681
242.048	-0.228609
242.536	0.254613
243.024	0.0100953
243.512	0.128731
244	-0.480405
244.488	0.63722
244.976	-0.245685
245.464	0.779958
245.952	1.07777
246.44	1.01137
246.928	1.67165
247.416	2.96769
247.904	2.71765
248.392	4.10334
248.88	2.57929
249.368	4.4182
249.856	4.52916
250.344	3.63941
250.832	2.83986
251.32	1.49412
251.808	3.96582
252.296	3.16402
252.784	3.36144
253.272	3.19443
253.76	3.39024
254.248	2.3125
254.736	1.143
255.224	2.06355
255.712	3.07412
256.2	1.81108
256.688	2.72894
257.176	2.91859
257.664	2.83458
258.152	1.84051
258.64	1.57273
259.128	1.75851
259.616	0.0341772
260.104	0.399725
260.592	-0.508502
261.08	-2.05416
261.568	-0.600897
262.056	-3.14873
262.544	-3.33405
263.032	-4.70232
263.52	-3.07175
264.008	-3.80598
264.496	-3.63231
264.984	-3.00529
265.472	-3.83405
265.96	-3.39132
266.448	-3.22257
266.936	-2.32783
267.424	-0.707115
267.912	-0.542258
268.4	-0.924186
268.888	-0.0347384
269.376	0.398795
269.864	0.649123
270.352	-0.0110459
270.84	1.23645
271.328	0.664323
271.816	0.908913
272.304	-0.211614
272.792	0.393632
273.28	-0.00264301
273.768	0.144998
274.256	-0.0725554
274.744	-0.109868
275.232	0.0330399
275.72	-0.0983959
276.208	-1.32238
276.696	-0.911651
277.184	-0.775327
277.672	-2.27706
278.16	-2.23506
278.648	-1.92207
279.136	-2.06538
279.624	-1.84682
280.112	-2.08461
280.6	-2.23331
281.088	-2.38385
281.576	-2.17261
282.064	-1.5087
282.552	-1.66488
283.04	-1.55025
283.528	-1.8921
284.016	-2.32683
284.504	-2.21809
284.992	-1.20227
285.48	-0.552108
285.968	0.45964
286.456	0.01477
286.944	-0.159465
287.432	-0.790361
287.92	-0.696121
288.408	-0.058585
288.896	0.48586
289.384	-0.0628077
289.872	0.659026
290.36	0.742246
290.848	0.550468
291.336	2.26549
291.824	1.97819
292.312	2.59764
292.8	0.305637
293.288	1.46579
293.776	1.80536
294.264	1.23339
294.752	0.568066
295.24	1.71844
295.728	1.95722
296.216	2.01164
296.704	1.69988
297.192	1.931
297.68	0.886785
298.168	1.65813
298.656	1.15409
299.144	0.101921
299.632	1.22887
300.12	1.26218
300.608	-0.434527
301.096	0.956894
301.584	1.34551
302.072	1.36767
302.56	1.11424
303.048	0.0397558
303.536	0.144181
304.024	0.518402
304.512	1.2533
305	0.0761245
305.488	1.35048
305.976	1.80362
306.464	0.435512
306.952	1.33704
307.44	0.508173
307.928	0.494344
308.416	0.47734
308.904	1.63895
309.392	0.251882
309.88	0.679735
310.368	-0.0775149
310.856	0.707376
311.344	0.0343786
311.832	0.176193
312.32	1.13279
312.808	0.995048
313.296	0.126576
313.784	0.0727998
314.272	-0.893584
314.76	-0.13624
315.248	-1.29156
315.736	-1.17776
316.224	-1.52215
316.712	-1.05201
317.2	-1.76739
317.688	-1.85013
318.176	-1.30027
318.664	-1.20874
319.152	0.333515
319.64	-2.49172
320.128	-2.59356

## Sheet: Fig 2d
Lomb Scargle Periodogram of Venus::HES5 spatial profile
Spatial Frequency (1/um)	Power
0.000780938	6.73426e-12
0.00156188	3.56823e-08
0.00234281	7.23003e-06
0.00312375	0.000356713
0.00390469	0.00609939
0.00468563	0.0443604
0.00546656	0.214311
0.0062475	0.709206
0.00702844	1.62073
0.00780938	3.06667
0.00859031	5.04736
0.00937125	7.34163
0.0101522	12.5738
0.0109331	20.0622
0.0117141	29.7726
0.012495	41.8652
0.0132759	53.4315
0.0140569	72.0506
0.0148378	88.0219
0.0156188	89.059
0.0163997	71.8811
0.0171806	40.5668
0.0179616	26.0217
0.0187425	36.5957
0.0195234	58.5247
0.0203044	63.1188
0.0210853	43.1917
0.0218663	18.9411
0.0226472	5.73466
0.0234281	4.12945
0.0242091	3.00177
0.02499	1.10677
0.0257709	7.95609
0.0265519	27.346
0.0273328	49.8144
0.0281138	61.7876
0.0288947	57.4091
0.0296756	42.7155
0.0304566	23.6651
0.0312375	7.96029
0.0320184	2.28481
0.0327994	5.04951
0.0335803	8.71803
0.0343613	7.71854
0.0351422	3.14814
0.0359231	0.380448
0.0367041	1.27617
0.037485	2.94188
0.0382659	2.86674
0.0390469	1.90085
0.0398278	1.77827
0.0406088	2.33855
0.0413897	2.46659
0.0421706	1.78259
0.0429516	1.02658
0.0437325	0.640325
0.0445134	0.643081
0.0452944	1.22324
0.0460753	2.94994
0.0468563	6.03479
0.0476372	9.53967
0.0484181	11.6636
0.0491991	10.6579
0.04998	6.86648
0.0507609	2.8518
0.0515419	0.471377
0.0523228	0.0926063
0.0531038	1.49144
0.0538847	4.15368
0.0546656	6.54927
0.0554466	6.6181
0.0562275	4.07322
0.0570084	1.0987
0.0577894	0.103641
0.0585703	0.798539
0.0593513	1.17391
0.0601322	0.509614
0.0609131	0.0325013
0.0616941	0.667788
0.062475	1.67294
0.0632559	1.92518
0.0640369	1.40658
0.0648178	0.782937
0.0655988	0.590964
0.0663797	0.931254
0.0671606	1.61443
0.0679416	2.12645
0.0687225	1.9232
0.0695034	1.13106
0.0702844	0.368681
0.0710653	0.0441187
0.0718463	0.0070499
0.0726272	0.00465051
0.0734081	0.0136856
0.0741891	0.0533139
0.07497	0.12783
0.0757509	0.414545
0.0765319	1.04823
0.0773128	1.63957
0.0780938	1.56321
0.0788747	0.851827
0.0796556	0.29508
0.0804366	0.395119
0.0812175	0.778594
0.0819985	0.793966
0.0827794	0.404453
0.0835603	0.0721171
0.0843413	0.0768673
0.0851222	0.292464
0.0859031	0.470924
0.0866841	0.473047
0.087465	0.316339
0.088246	0.145489
0.0890269	0.0736255
0.0898078	0.0638014
0.0905888	0.0470483
0.0913697	0.149848
0.0921506	0.526391
0.0929316	0.980238
0.0937125	1.08054
0.0944935	0.697507
0.0952744	0.227151
0.0960553	0.0760856
0.0968363	0.181455
0.0976172	0.274603
0.0983981	0.305545
0.0991791	0.400953
0.09996	0.545086
0.100741	0.576801
0.101522	0.430323
0.102303	0.239887
0.103084	0.231965
0.103865	0.490476
0.104646	0.799662
0.105427	0.800902
0.106208	0.412677
0.106988	0.0344621
0.107769	0.143871
0.10855	0.630729
0.109331	0.895065
0.110112	0.615522
0.110893	0.161392
0.111674	0.0483828
0.112455	0.273716
0.113236	0.452054
0.114017	0.37423
0.114798	0.181906
0.115579	0.0696043
0.11636	0.0956918
0.117141	0.236446
0.117922	0.433652
0.118703	0.590256
0.119483	0.631682
0.120264	0.60325
0.121045	0.599315
0.121826	0.61627
0.122607	0.601048
0.123388	0.537697
0.124169	0.440776
0.12495	0.327368
0.125731	0.234793
0.126512	0.1992
0.127293	0.188795
0.128074	0.128415
0.128855	0.044744
0.129636	0.0886177
0.130417	0.309432
0.131198	0.547925
0.131978	0.651884
0.132759	0.714692
0.13354	0.887895
0.134321	1.11323
0.135102	1.15282
0.135883	0.90615
0.136664	0.557104
0.137445	0.304409
0.138226	0.184766
0.139007	0.134218
0.139788	0.11434
0.140569	0.118902
0.14135	0.123253
0.142131	0.101908
0.142912	0.0697944
0.143693	0.078864
0.144473	0.184723
0.145254	0.409165
0.146035	0.695279
0.146816	0.891956
0.147597	0.842479
0.148378	0.551999
0.149159	0.206453
0.14994	0.0224648
0.150721	0.0773859
0.151502	0.280824
0.152283	0.478822
0.153064	0.561663
0.153845	0.504477
0.154626	0.3525
0.155407	0.191071
0.156188	0.0804124
0.156968	0.0278952
0.157749	0.00912529
0.15853	0.0020939
0.159311	0.000843306
0.160092	0.00417659
0.160873	0.0113565
0.161654	0.0385
0.162435	0.120808
0.163216	0.273855
0.163997	0.445931
0.164778	0.533143
0.165559	0.473489
0.16634	0.299973
0.167121	0.119629
0.167902	0.0194451
0.168683	0.00150941
0.169463	0.0147546
0.170244	0.0188409
0.171025	0.0150357
0.171806	0.0265818
0.172587	0.0627766
0.173368	0.1092
0.174149	0.139839
0.17493	0.134942
0.175711	0.0893503
0.176492	0.0281369
0.177273	0.0105142
0.178054	0.0778479
0.178835	0.18873
0.179616	0.23859
0.180397	0.17783
0.181178	0.071134
0.181958	0.010512
0.182739	0.0104875
0.18352	0.041332
0.184301	0.112894
0.185082	0.234786
0.185863	0.322655
0.186644	0.270155
0.187425	0.1116
0.188206	0.00529301
0.188987	0.0287674
0.189768	0.0903133
0.190549	0.0976959
0.19133	0.0902371
0.192111	0.13312
0.192892	0.178415
0.193673	0.144468
0.194453	0.0619212
0.195234	0.0200605
0.196015	0.0240974
0.196796	0.01793
0.197577	0.0114656
0.198358	0.0656794
0.199139	0.158276
0.19992	0.186295
0.200701	0.114033
0.201482	0.0260128
0.202263	0.00121906
0.203044	0.0173768
0.203825	0.019884
0.204606	0.00729109
0.205387	0.00481576
0.206168	0.0078748
0.206948	0.00237501
0.207729	0.00579959
0.20851	0.0426394
0.209291	0.0955241
0.210072	0.116423
0.210853	0.0843854
0.211634	0.0293279
0.212415	0.000608008
0.213196	0.0159219
0.213977	0.0470502
0.214758	0.0590606
0.215539	0.056025
0.21632	0.0670999
0.217101	0.0930047
0.217882	0.0973351
0.218663	0.0621609
0.219443	0.0194642
0.220224	0.00185691
0.221005	0.00215432
0.221786	0.00345747
0.222567	0.0128761
0.223348	0.0345289
0.224129	0.0440702
0.22491	0.0277646
0.225691	0.0125937
0.226472	0.0210669
0.227253	0.0294548
0.228034	0.0136772
0.228815	0.00088126
0.229596	0.023271
0.230377	0.0545065
0.231158	0.0511657
0.231938	0.030453
0.232719	0.0450891
0.2335	0.0926143
0.234281	0.114872
0.235062	0.0855355
0.235843	0.0385253
0.236624	0.0107349
0.237405	0.00440145
0.238186	0.010791
0.238967	0.0274176
0.239748	0.046218
0.240529	0.0566566
0.24131	0.0594534
0.242091	0.0536148
0.242872	0.0283466
0.243653	0.00123819
0.244433	0.0276972
0.245214	0.123466
0.245995	0.207247
0.246776	0.190018
0.247557	0.0986711
0.248338	0.0473317
0.249119	0.0821627
0.2499	0.1321
0.250681	0.124807
0.251462	0.0735155
0.252243	0.0311093
0.253024	0.0159389
0.253805	0.0205587
0.254586	0.0435608
0.255367	0.0785658
0.256148	0.105523
0.256928	0.116281
0.257709	0.121548
0.25849	0.115538
0.259271	0.0776372
0.260052	0.0226105
0.260833	0.00230937
0.261614	0.0340979
0.262395	0.0670688
0.263176	0.0533688
0.263957	0.0190478
0.264738	0.0222026
0.265519	0.0650219
0.2663	0.0963109
0.267081	0.0894905
0.267862	0.0756098
0.268643	0.0867412
0.269423	0.105012
0.270204	0.0911938
0.270985	0.0431902
0.271766	0.00425234
0.272547	0.00846392
0.273328	0.0374978
0.274109	0.0464528
0.27489	0.0230073
0.275671	0.000776004
0.276452	0.0129487
0.277233	0.0521602
0.278014	0.0882302
0.278795	0.106068
0.279576	0.111024
0.280357	0.105901
0.281138	0.0852903
0.281918	0.0533413
0.282699	0.025239
0.28348	0.0111286
0.284261	0.00647752
0.285042	0.00259026
0.285823	0.00187714
0.286604	0.0161996
0.287385	0.0460192
0.288166	0.0666049
0.288947	0.0521146
0.289728	0.0171164
0.290509	0.0134573
0.29129	0.0625041
0.292071	0.115339
0.292852	0.111316
0.293633	0.0594715
0.294413	0.0208177
0.295194	0.0186264
0.295975	0.0223451
0.296756	0.0138742
0.297537	0.0118285
0.298318	0.0224148
0.299099	0.023997
0.29988	0.0175738
0.300661	0.0347612
0.301442	0.0726086
0.302223	0.0831289
0.303004	0.0554119
0.303785	0.0442203
0.304566	0.0797969
0.305347	0.108589
0.306128	0.0787287
0.306908	0.0286719
0.307689	0.022239
0.30847	0.0469411
0.309251	0.0481834
0.310032	0.0287252
0.310813	0.0375121
0.311594	0.0756795
0.312375	0.0922958
0.313156	0.0666383
0.313937	0.0321895
0.314718	0.015732
0.315499	0.00898666
0.31628	0.00623899
0.317061	0.0162374
0.317842	0.0311875
0.318623	0.029488
0.319403	0.015862
0.320184	0.0198605
0.320965	0.0462101
0.321746	0.0635033
0.322527	0.0494826
0.323308	0.0192836
0.324089	0.00336257
0.32487	0.0174217
0.325651	0.0519144
0.326432	0.0754763
0.327213	0.0600527
0.327994	0.0211145
0.328775	0.00894738
0.329556	0.0391878
0.330337	0.0632326
0.331118	0.0406167
0.331898	0.00494922
0.332679	0.00915205
0.33346	0.0385659
0.334241	0.0389203
0.335022	0.0108905
0.335803	0.00767895
0.336584	0.0438902
0.337365	0.0738027
0.338146	0.0673733
0.338927	0.0499764
0.339708	0.0486887
0.340489	0.0510457
0.34127	0.0378166
0.342051	0.0176197
0.342832	0.0105682
0.343613	0.0240845
0.344393	0.0569335
0.345174	0.100818
0.345955	0.132111
0.346736	0.130364
0.347517	0.10715
0.348298	0.0946105
0.349079	0.099056
0.34986	0.0949551
0.350641	0.0697094
0.351422	0.0402467
0.352203	0.0251427
0.352984	0.0233069
0.353765	0.0253274
0.354546	0.0255221
0.355327	0.0208212
0.356108	0.0156608
0.356888	0.0232644
0.357669	0.0443955
0.35845	0.0555124
0.359231	0.0397526
0.360012	0.0137599
0.360793	0.00144047
0.361574	0.000544181
0.362355	0.00393921
0.363136	0.028462
0.363917	0.0816816
0.364698	0.122696
0.365479	0.106548
0.36626	0.0532805
0.367041	0.0227397
0.367822	0.0275821
0.368603	0.0283492
0.369383	0.00953879
0.370164	0.000624877
0.370945	0.0141465
0.371726	0.0221094
0.372507	0.0122064
0.373288	0.0146737
0.374069	0.0472616
0.37485	0.0787225
0.375631	0.0744287
0.376412	0.0455061
0.377193	0.023326
0.377974	0.0144277
0.378755	0.0105843
0.379536	0.0186626
0.380317	0.0516857
0.381098	0.100672
0.381878	0.140322
0.382659	0.156103
0.38344	0.154216
0.384221	0.146522
0.385002	0.134913
0.385783	0.112599
0.386564	0.0794683
0.387345	0.05425
0.388126	0.0616351
0.388907	0.0985269
0.389688	0.124657
0.390469	0.107246
0.39125	0.06086
0.392031	0.0256745
0.392812	0.0215258
0.393593	0.0428383
0.394374	0.0816292
0.395154	0.125465
0.395935	0.144252
0.396716	0.114838
0.397497	0.0564249
0.398278	0.0119469
0.399059	0.00106615
0.39984	0.0115028
0.400621	0.0260049
0.401402	0.0342008
0.402183	0.028667
0.402964	0.0161964
0.403745	0.0199961
0.404526	0.0444639
0.405307	0.0561707
0.406088	0.0321294
0.406869	0.00368836
0.407649	0.012992
0.40843	0.0437266
0.409211	0.047509
0.409992	0.0254952
0.410773	0.0267556
0.411554	0.0648673
0.412335	0.0948374
0.413116	0.0832227
0.413897	0.0508171
0.414678	0.0290688
0.415459	0.0194852
0.41624	0.0143191
0.417021	0.0177495
0.417802	0.0274144
0.418583	0.0265516
0.419364	0.0137626
0.420144	0.0100874
0.420925	0.0227788
0.421706	0.0317636
0.422487	0.0259814
0.423268	0.0243288
0.424049	0.042206
0.42483	0.0631639
0.425611	0.063749
0.426392	0.0451663
0.427173	0.0252494
0.427954	0.0144704
0.428735	0.011853
0.429516	0.0117485
0.430297	0.00779544
0.431078	0.00198557
0.431859	0.00959687
0.432639	0.0386703
0.43342	0.0679079
0.434201	0.0675902
0.434982	0.0391224
0.435763	0.011915
0.436544	0.00203259
0.437325	0.00051627
0.438106	0.00213957
0.438887	0.0150441
0.439668	0.037839
0.440449	0.054274
0.44123	0.0565275
0.442011	0.0525433
0.442792	0.0466131
0.443573	0.036359
0.444354	0.0295471
0.445134	0.0377556
0.445915	0.0524129
0.446696	0.0513271
0.447477	0.030793
0.448258	0.0104609
0.449039	0.0060632
0.44982	0.0197489
0.450601	0.0515153
0.451382	0.0941921
0.452163	0.11978
0.452944	0.102388
0.453725	0.055822
0.454506	0.0193073
0.455287	0.00986971
0.456068	0.0150914
0.456849	0.0277054
0.457629	0.0531832
0.45841	0.0814014
0.459191	0.0864992
0.459972	0.0642339
0.460753	0.0409242
0.461534	0.0395314
0.462315	0.0560595
0.463096	0.071251
0.463877	0.0679056
0.464658	0.0409707
0.465439	0.00899445
0.46622	0.00494467
0.467001	0.0335335
0.467782	0.0540565
0.468563	0.0356215
0.469344	0.00508132
0.470124	0.00407028
0.470905	0.0221351
0.471686	0.0243486
0.472467	0.0211016
0.473248	0.0464926
0.474029	0.0800424
0.47481	0.0670264
0.475591	0.0183534
0.476372	0.0108638
0.477153	0.0685931
0.477934	0.119068
0.478715	0.0996325
0.479496	0.0435466
0.480277	0.0159628
0.481058	0.0206301
0.481839	0.0205071
0.482619	0.00841117
0.4834	0.00572073
0.484181	0.0149843
0.484962	0.0190732
0.485743	0.0126099
0.486524	0.00495056
0.487305	0.00540818
0.488086	0.0237888
0.488867	0.0618947
0.489648	0.0903195
0.490429	0.0694144
0.49121	0.0156892
0.491991	0.00765896
0.492772	0.0896458
0.493553	0.201047
0.494334	0.240951
0.495114	0.183448
0.495895	0.0904287
0.496676	0.0278265
0.497457	0.00862633
0.498238	0.00966434
0.499019	0.0118248
0.4998	0.0167911
0.500581	0.0405587
0.501362	0.0896474
0.502143	0.138325
0.502924	0.14392
0.503705	0.0957405
0.504486	0.0330789
0.505267	0.00153799
0.506048	0.00834645
0.506829	0.0317717
0.507609	0.0539162
0.50839	0.0678623
0.509171	0.0696387
0.509952	0.0610767
0.510733	0.0487992
0.511514	0.0337285
0.512295	0.0155845
0.513076	0.00754198
0.513857	0.0242473
0.514638	0.0525847
0.515419	0.0629507
0.5162	0.0528244
0.516981	0.0476747
0.517762	0.0521534
0.518543	0.0433083
0.519324	0.0250835
0.520104	0.0394536
0.520885	0.0965064
0.521666	0.139217
0.522447	0.11467
0.523228	0.0486077
0.524009	0.00551663
0.52479	0.00165364
0.525571	0.00731678
0.526352	0.0110802
0.527133	0.0300518
0.527914	0.0628137
0.528695	0.0797847
0.529476	0.0653956
0.530257	0.0375027
0.531038	0.0168779
0.531819	0.00590336
0.532599	0.000728532
0.53338	0.00101147
0.534161	0.0042493
0.534942	0.00711357
0.535723	0.0129341
0.536504	0.023998
0.537285	0.0311395
0.538066	0.0259322
0.538847	0.0179746
0.539628	0.0216772
0.540409	0.0323421
0.54119	0.032595
0.541971	0.0191576
0.542752	0.00620789
0.543533	0.00304843
0.544314	0.00519731
0.545094	0.00623369
0.545875	0.00632461
0.546656	0.00877411
0.547437	0.0160588
0.548218	0.0263108
0.548999	0.0295358
0.54978	0.0171178
0.550561	0.00192514
0.551342	0.015034
0.552123	0.0666564
0.552904	0.122309
0.553685	0.134715
0.554466	0.0954506
0.555247	0.0400665
0.556028	0.00677904
0.556809	0.0053277
0.557589	0.0212131
0.55837	0.0361042
0.559151	0.0407696
0.559932	0.0381879
0.560713	0.0364988
0.561494	0.0375779
0.562275	0.035739
0.563056	0.0281448
0.563837	0.0201675
0.564618	0.0167505
0.565399	0.0159702
0.56618	0.015232
0.566961	0.0158114
0.567742	0.0175967
0.568523	0.0165448
0.569304	0.0108271
0.570084	0.00385624
0.570865	0.00078047
0.571646	0.0077666
0.572427	0.030331
0.573208	0.0624562
0.573989	0.0816482
0.57477	0.0704714
0.575551	0.0397156
0.576332	0.0159389
0.577113	0.00978216
0.577894	0.0117564
0.578675	0.0143063
0.579456	0.0164974
0.580237	0.0128363
0.581018	0.00314849
0.581799	0.00891496
0.582579	0.0490331
0.58336	0.0987772
0.584141	0.108747
0.584922	0.0691138
0.585703	0.023054
0.586484	0.00542842
0.587265	0.0061002
0.588046	0.00925307
0.588827	0.0266472
0.589608	0.0646281
0.590389	0.0920921
0.59117	0.0777868
0.591951	0.0370728
0.592732	0.00954041
0.593513	0.00629836
0.594294	0.00893077
0.595074	0.007215
0.595855	0.00729795
0.596636	0.0100841
0.597417	0.00973912
0.598198	0.0097838
0.598979	0.0185808
0.59976	0.0315082
0.600541	0.0372671
0.601322	0.0374455
0.602103	0.0444613
0.602884	0.0623139
0.603665	0.0831162
0.604446	0.0979855
0.605227	0.0995923
0.606008	0.0820066
0.606789	0.0492346
0.607569	0.0189067
0.60835	0.00555922
0.609131	0.00710999
0.609912	0.0153018
0.610693	0.0264648
0.611474	0.0348726
0.612255	0.0318448
0.613036	0.0214431
0.613817	0.0206973
0.614598	0.0334138
0.615379	0.0433353
0.61616	0.0460913
0.616941	0.0646049
0.617722	0.110875
0.618503	0.154398
0.619284	0.154372
0.620064	0.111176
0.620845	0.0620465
0.621626	0.0332995
0.622407	0.0245292
0.623188	0.0298724
0.623969	0.0462221
0.62475	0.0621272
0.625531	0.0618848
0.626312	0.0445421
0.627093	0.0234284
0.627874	0.00820783
0.628655	0.00246645
0.629436	0.0110391
0.630217	0.0313043
0.630998	0.0430407
0.631779	0.0295164
0.632559	0.00679053
0.63334	0.00971967
0.634121	0.045289
0.634902	0.080043
0.635683	0.0809808
0.636464	0.0515759
0.637245	0.0222671
0.638026	0.0155674
0.638807	0.0294151
0.639588	0.0473317
0.640369	0.0538801
0.64115	0.0451158
0.641931	0.0281285
0.642712	0.012507
0.643493	0.00292717
0.644274	7.69149e-05
0.645054	0.00619799
0.645835	0.0245133
0.646616	0.0518972
0.647397	0.0761704
0.648178	0.0837504
0.648959	0.0707317
0.64974	0.0474071
0.650521	0.028272
0.651302	0.0183914
0.652083	0.0174336
0.652864	0.0334024
0.653645	0.0756572
0.654426	0.127466
0.655207	0.145632
0.655988	0.107361
0.656769	0.043632
0.657549	0.00457747
0.65833	0.00222427
0.659111	0.011735
0.659892	0.017011
0.660673	0.0222034
0.661454	0.0242605
0.662235	0.0137421
0.663016	0.00373413
0.663797	0.0197354
0.664578	0.052209
0.665359	0.0599574
0.66614	0.0322842
0.666921	0.0077941
0.667702	0.0122121
0.668483	0.020743
0.669264	0.010257
0.670044	0.00690624
0.670825	0.0411532
0.671606	0.0871376
0.672387	0.0933622
0.673168	0.0557702
0.673949	0.0167336
0.67473	0.00132409
0.675511	0.00143074
0.676292	0.0146126
0.677073	0.0514073
0.677854	0.0976322
0.678635	0.111323
0.679416	0.0754251
0.680197	0.0268713
0.680978	0.014735
0.681759	0.0462481
0.682539	0.0855809
0.68332	0.0965146
0.684101	0.0740437
0.684882	0.0416561
0.685663	0.0254387
0.686444	0.0284926
0.687225	0.0316775
0.688006	0.0219165
0.688787	0.00888814
0.689568	0.00617368
0.690349	0.00918276
0.69113	0.00594919
0.691911	0.00140594
0.692692	0.0108822
0.693473	0.0334708
0.694254	0.0503811
0.695034	0.0511053
0.695815	0.0436192
0.696596	0.0382129
0.697377	0.0329345
0.698158	0.0219466
0.698939	0.00854671
0.69972	0.00202068
0.700501	0.00592145
0.701282	0.0122204
0.702063	0.0100314
0.702844	0.0023303
0.703625	0.0103131
0.704406	0.0499772
0.705187	0.104433
0.705968	0.133588
0.706749	0.11793
0.707529	0.0796827
0.70831	0.0542237
0.709091	0.0507436
0.709872	0.0525814
0.710653	0.0457496
0.711434	0.0328609
0.712215	0.0254769
0.712996	0.0308735
0.713777	0.0445215
0.714558	0.0528779
0.715339	0.0516265
0.71612	0.0584765
0.716901	0.0889561
0.717682	0.122908
0.718463	0.119682
0.719244	0.0714342
0.720024	0.0198827
0.720805	0.00317365
0.721586	0.0113452
0.722367	0.0139983
0.723148	0.00581867
0.723929	0.00179199
0.72471	0.00528793
0.725491	0.00766385
0.726272	0.00757741
0.727053	0.00946366
0.727834	0.0134468
0.728615	0.0250011
0.729396	0.057861
0.730177	0.106406
0.730958	0.133259
0.731739	0.108866
0.732519	0.0537766
0.7333	0.0133006
0.734081	0.00107489
0.734862	0.000146572
0.735643	0.00377061
0.736424	0.0194582
0.737205	0.0380827
0.737986	0.0372311
0.738767	0.0195598
0.739548	0.0152186
0.740329	0.038637
0.74111	0.0685658
0.741891	0.0803214
0.742672	0.0756126
0.743453	0.0679059
0.744234	0.0609377
0.745014	0.0511481
0.745795	0.0370873
0.746576	0.0199024
0.747357	0.00411172
0.748138	0.00167018
0.748919	0.0229728
0.7497	0.0595699
0.750481	0.0878282
0.751262	0.093107
0.752043	0.0823582
0.752824	0.0708282
0.753605	0.0668466
0.754386	0.0684645
0.755167	0.0640906
0.755948	0.0418048
0.756729	0.0104701
0.757509	0.0025078
0.75829	0.0362749
0.759071	0.0834016
0.759852	0.0961371
0.760633	0.0643099
0.761414	0.022723
0.762195	0.00242819
0.762976	0.000222639
0.763757	0.000563574
0.764538	0.00186689
0.765319	0.0090516
0.7661	0.0181832
0.766881	0.0218043
0.767662	0.018629
0.768443	0.0116485
0.769224	0.00587758
0.770004	0.011757
0.770785	0.0358698
0.771566	0.064607
0.772347	0.0715653
0.773128	0.0485308
0.773909	0.017316
0.77469	0.00134403
0.775471	0.0016908
0.776252	0.00693891
0.777033	0.0128834
0.777814	0.0214105
0.778595	0.0294363
0.779376	0.0304545
0.780157	0.0234528
0.780938	0.0140082
0.781719	0.00912015
0.7825	0.0128507
0.78328	0.0229697
0.784061	0.0297303
0.784842	0.0251637
0.785623	0.0145575
0.786404	0.0100248
0.787185	0.0123996
0.787966	0.0113179
0.788747	0.00690187
0.789528	0.0164737
0.790309	0.0503639
0.79109	0.0889054
0.791871	0.0988923
0.792652	0.0690667
0.793433	0.0243406
0.794214	0.0013691
0.794995	0.013586
0.795775	0.0444383
0.796556	0.0675498
0.797337	0.0710902
0.798118	0.0612869
0.798899	0.0500544
0.79968	0.0439545
0.800461	0.0422646
0.801242	0.0399206
0.802023	0.0312962
0.802804	0.0164708
0.803585	0.00424687
0.804366	0.00230509
0.805147	0.00522304
0.805928	0.00361367
0.806709	0.00251627
0.80749	0.0146178
0.80827	0.0334208
0.809051	0.034968
0.809832	0.0141934
0.810613	5.39525e-06
0.811394	0.0160376
0.812175	0.0446158
0.812956	0.0512136
0.813737	0.032162
0.814518	0.0154821
0.815299	0.0186498
0.81608	0.0318969
0.816861	0.0395315
0.817642	0.036723
0.818423	0.0251559
0.819204	0.0098585
0.819985	0.000872836
0.820765	0.00467586
0.821546	0.0128714
0.822327	0.0126325
0.823108	0.00659347
0.823889	0.0069812
0.82467	0.0137714
0.825451	0.0152348
0.826232	0.00942186
0.827013	0.0068746
0.827794	0.0110326
0.828575	0.0150003
0.829356	0.0188002
0.830137	0.0310442
0.830918	0.0490576
0.831699	0.056311
0.83248	0.0458944
0.83326	0.0329241
0.834041	0.0317586
0.834822	0.0355082
0.835603	0.0302867
0.836384	0.0174474
0.837165	0.0123008
0.837946	0.0217567
0.838727	0.0334925
0.839508	0.0313901
0.840289	0.0184097
0.84107	0.0207655
0.841851	0.0598107
0.842632	0.118007
0.843413	0.147819
0.844194	0.120119
0.844975	0.0591038
0.845755	0.0135852
0.846536	0.000644576
0.847317	0.00154703
0.848098	0.00054621
0.848879	0.0032393
0.84966	0.0154846
0.850441	0.0275121
0.851222	0.0278823
0.852003	0.0183894
0.852784	0.00861735
0.853565	0.00625088
0.854346	0.0151355
0.855127	0.0320803
0.855908	0.0435341
0.856689	0.0368112
0.85747	0.0173103
0.85825	0.00276873
0.859031	0.000930954
0.859812	0.00749945
0.860593	0.0219306
0.861374	0.0471128
0.862155	0.071892
0.862936	0.0763342
0.863717	0.0586552
0.864498	0.0405242
0.865279	0.0400118
0.86606	0.0511374
0.866841	0.0565824
0.867622	0.0501307
0.868403	0.0368472
0.869184	0.0233149
0.869965	0.0147005
0.870745	0.0119614
0.871526	0.00920495
0.872307	0.00271953
0.873088	0.00157707
0.873869	0.0159626
0.87465	0.0375578
0.875431	0.0470306
0.876212	0.0414365
0.876993	0.0355189
0.877774	0.0377416
0.878555	0.0449103
0.879336	0.0583793
0.880117	0.0813904
0.880898	0.0973671
0.881679	0.081521
0.88246	0.0399569
0.88324	0.0113762
0.884021	0.0168603
0.884802	0.0316928
0.885583	0.0271296
0.886364	0.0141509
0.887145	0.017726
0.887926	0.032486
0.888707	0.0347593
0.889488	0.023084
0.890269	0.0182775
0.89105	0.0273344
0.891831	0.0345519
0.892612	0.030082
0.893393	0.0211652
0.894174	0.0149379
0.894955	0.0100303
0.895735	0.00489918
0.896516	0.0017492
0.897297	0.000474044
0.898078	0.00135247
0.898859	0.0097366
0.89964	0.0249491
0.900421	0.0332692
0.901202	0.0301724
0.901983	0.0417211
0.902764	0.100263
0.903545	0.192485
0.904326	0.260537
0.905107	0.261032
0.905888	0.20614
0.906669	0.139749
0.90745	0.0897906
0.90823	0.0585224
0.909011	0.0388205
0.909792	0.0261894
0.910573	0.0188858
0.911354	0.0163564
0.912135	0.0188843
0.912916	0.02363
0.913697	0.0236353
0.914478	0.0156344
0.915259	0.00645778
0.91604	0.00739702
0.916821	0.021735
0.917602	0.040362
0.918383	0.0494696
0.919164	0.0411251
0.919945	0.0210566
0.920725	0.00432069
0.921506	0.00334334
0.922287	0.0166324
0.923068	0.0312431
0.923849	0.035199
0.92463	0.0281204
0.925411	0.0212858
0.926192	0.0279323
0.926973	0.0544188
0.927754	0.091666
0.928535	0.122836
0.929316	0.136399
0.930097	0.130657
0.930878	0.110402
0.931659	0.0820061
0.93244	0.0510552
0.93322	0.0243401
0.934001	0.00846005
0.934782	0.00283469
0.935563	0.00285377
0.936344	0.00827331
0.937125	0.020781
0.937906	0.0350909
0.938687	0.0395798
0.939468	0.0279626
0.940249	0.00907468
0.94103	0.000387861
0.941811	0.0118713
0.942592	0.0352272
0.943373	0.0504887
0.944154	0.0436523
0.944935	0.0216659
0.945715	0.00522829
0.946496	0.00356429
0.947277	0.00815612
0.948058	0.00803033
0.948839	0.00409631
0.94962	0.00293036
0.950401	0.00577189
0.951182	0.00975315
0.951963	0.0140725
0.952744	0.0171091
0.953525	0.0141009
0.954306	0.00561915
0.955087	0.000385751
0.955868	0.00482122
0.956649	0.0158566
0.95743	0.0315215
0.95821	0.0574199
0.958991	0.0905014
0.959772	0.105073
0.960553	0.0815813
0.961334	0.0364089
0.962115	0.00582218
0.962896	0.00429387
0.963677	0.0136641
0.964458	0.0161171
0.965239	0.0132151
0.96602	0.00982916
0.966801	0.00519327
0.967582	0.00578542
0.968363	0.0243367
0.969144	0.0540928
0.969925	0.0667146
0.970705	0.0456153
0.971486	0.0137661
0.972267	0.0047685
0.973048	0.0169539
0.973829	0.0249491
0.97461	0.0184201
0.975391	0.00970704
0.976172	0.00739318
0.976953	0.00812115
0.977734	0.0114266
0.978515	0.0239668
0.979296	0.0393308
0.980077	0.0400773
0.980858	0.0219391
0.981639	0.00324319
0.98242	0.00255941
0.9832	0.0137141
0.983981	0.018374
0.984762	0.0109823
0.985543	0.00300168
0.986324	0.00557192
0.987105	0.0165568
0.987886	0.0275907
0.988667	0.032861
0.989448	0.032968
0.990229	0.0299622
0.99101	0.0234298
0.991791	0.0137379
0.992572	0.00489885
0.993353	0.00314394
0.994134	0.00741655
0.994915	0.00781137
0.995695	0.00317006
0.996476	0.00961654
0.997257	0.0415213
0.998038	0.0883355
0.998819	0.11842
0.9996	0.113169
1.00038	0.0888232
1.00116	0.0718488
1.00194	0.0680711
1.00272	0.0670877
1.0035	0.0614568
1.00429	0.0465946
1.00507	0.0215204
1.00585	0.00571872
1.00663	0.017584
1.00741	0.0486048
1.00819	0.0646251
1.00897	0.0437389
1.00975	0.0162197
1.01053	0.0139306
1.01131	0.0297303
1.0121	0.0370592
1.01288	0.0246167
1.01366	0.0103559
1.01444	0.0117294
1.01522	0.0156119
1.016	0.0105354
1.01678	0.00253539
1.01756	0.000231155
1.01834	0.00476349
1.01912	0.0123943
1.0199	0.0223814
1.02069	0.0265861
1.02147	0.0249348
1.02225	0.0134956
1.02303	0.00139857
1.02381	0.0032619
1.02459	0.00355024

## Sheet: Fig 2e
Lag (um)	Venus::HES5 autocorrelation	Negative significance threshold	Positive significance threshold
-319.64	-65.7532	-32.8237	32.8237
-319.152	-65.4527	-40.9094	40.9094
-318.664	-64.8606	-46.4915	46.4915
-318.176	-63.977	-54.9234	54.9234
-317.688	-62.8019	-70.2356	70.2356
-317.2	-61.3353	-87.6388	87.6388
-316.712	-59.5772	-86.0046	86.0046
-316.224	-57.5275	-94.4127	94.4127
-315.736	-55.1864	-100.577	100.577
-315.248	-52.5537	-97.5082	97.5082
-314.76	-49.6296	-117.032	117.032
-314.272	-46.4139	-112.135	112.135
-313.784	-42.9068	-117.078	117.078
-313.296	-39.1081	-116.001	116.001
-312.808	-35.0179	-121.419	121.419
-312.32	-30.6362	-121.211	121.211
-311.832	-25.963	-143.159	143.159
-311.344	-20.9983	-149.468	149.468
-310.856	-15.7421	-152.632	152.632
-310.368	-10.1944	-115.949	115.949
-309.88	-4.35514	-129.322	129.322
-309.392	1.7756	-132.251	132.251
-308.904	8.19785	-153.997	153.997
-308.416	18.2629	-157.906	157.906
-307.928	28.0504	-158.966	158.966
-307.44	38.4885	-169.256	169.256
-306.952	48.8692	-176.15	176.15
-306.464	59.1598	-144.66	144.66
-305.976	69.1665	-154.471	154.471
-305.488	78.9019	-187.711	187.711
-305	88.4597	-163.653	163.653
-304.512	97.814	-171.556	171.556
-304.024	106.798	-168.065	168.065
-303.536	115.238	-149.729	149.729
-303.048	123.366	-182.646	182.646
-302.56	131.316	-216.297	216.297
-302.072	138.545	-206.663	206.663
-301.584	145.12	-171.642	171.642
-301.096	151.497	-203.598	203.598
-300.608	157.961	-183	183
-300.12	164.089	-206.367	206.367
-299.632	169.718	-172.434	172.434
-299.144	175.033	-227.919	227.919
-298.656	179.589	-234.747	234.747
-298.168	183.743	-218.567	218.567
-297.68	187.06	-224.566	224.566
-297.192	189.96	-235.978	235.978
-296.704	191.96	-203.166	203.166
-296.216	192.624	-235.022	235.022
-295.728	191.921	-244.308	244.308
-295.24	190.382	-223.965	223.965
-294.752	187.444	-204.78	204.78
-294.264	183.962	-227.852	227.852
-293.776	179.658	-234.341	234.341
-293.288	173.887	-212.39	212.39
-292.8	166.575	-237.248	237.248
-292.312	157.693	-235.371	235.371
-291.824	146.933	-220.98	220.98
-291.336	134.377	-239.493	239.493
-290.848	120.304	-230.705	230.705
-290.36	104.694	-259.88	259.88
-289.872	87.4742	-262.823	262.823
-289.384	68.7569	-249.673	249.673
-288.896	48.117	-232.349	232.349
-288.408	25.7668	-252.307	252.307
-287.92	2.03587	-260.511	260.511
-287.432	-23.1131	-283.68	283.68
-286.944	-49.7645	-251.591	251.591
-286.456	-77.3516	-234.703	234.703
-285.968	-105.906	-257.507	257.507
-285.48	-134.896	-287.39	287.39
-284.992	-164.03	-278.713	278.713
-284.504	-193.191	-294.188	294.188
-284.016	-221.887	-242.363	242.363
-283.528	-249.617	-241.246	241.246
-283.04	-276.604	-290.913	290.913
-282.552	-302.786	-292.647	292.647
-282.064	-327.542	-263.134	263.134
-281.576	-350.549	-287.021	287.021
-281.088	-372.265	-273.716	273.716
-280.6	-391.844	-308.405	308.405
-280.112	-409.154	-325.17	325.17
-279.624	-424.147	-266.807	266.807
-279.136	-436.727	-292.958	292.958
-278.648	-446.687	-295.236	295.236
-278.16	-454.291	-291.964	291.964
-277.672	-459.217	-320.593	320.593
-277.184	-461.342	-299.634	299.634
-276.696	-460.864	-278.898	278.898
-276.208	-457.55	-295.105	295.105
-275.72	-451.694	-306.352	306.352
-275.232	-443.266	-291.837	291.837
-274.744	-432.319	-303.373	303.373
-274.256	-418.816	-298.042	298.042
-273.768	-403.529	-303.316	303.316
-273.28	-386.22	-300.917	300.917
-272.792	-367.375	-317.431	317.431
-272.304	-348.047	-317.566	317.566
-271.816	-327.992	-353.214	353.214
-271.328	-307.632	-305.853	305.853
-270.84	-287.145	-307.629	307.629
-270.352	-266.272	-341.621	341.621
-269.864	-245.535	-302.615	302.615
-269.376	-225.029	-344.048	344.048
-268.888	-204.491	-365.759	365.759
-268.4	-183.461	-321.01	321.01
-267.912	-162.678	-318.784	318.784
-267.424	-142.079	-324.803	324.803
-266.936	-121.088	-364.721	364.721
-266.448	-99.621	-294.907	294.907
-265.96	-77.5875	-314.232	314.232
-265.472	-55.204	-336.158	336.158
-264.984	-32.1022	-276.936	276.936
-264.496	-7.71957	-351.215	351.215
-264.008	17.3934	-314.701	314.701
-263.52	42.8499	-345.937	345.937
-263.032	69.1932	-328.967	328.967
-262.544	95.7932	-346.896	346.896
-262.056	122.546	-314.327	314.327
-261.568	149.582	-322.876	322.876
-261.08	177.46	-361.492	361.492
-260.592	205.788	-329.072	329.072
-260.104	234.244	-331.541	331.541
-259.616	262.408	-352.076	352.076
-259.128	290.118	-335.275	335.275
-258.64	318.729	-302.358	302.358
-258.152	347.616	-371.893	371.893
-257.664	376.422	-360.905	360.905
-257.176	405.242	-314.044	314.044
-256.688	434.531	-334.701	334.701
-256.2	463.989	-327.28	327.28
-255.712	493.204	-358.683	358.683
-255.224	521.76	-370.142	370.142
-254.736	549.742	-326.621	326.621
-254.248	576.481	-329.448	329.448
-253.76	601.659	-360.683	360.683
-253.272	625.382	-364.743	364.743
-252.784	646.931	-356.707	356.707
-252.296	666.418	-451.238	451.238
-251.808	684.084	-395.861	395.861
-251.32	697.807	-423.851	423.851
-250.832	708.764	-395.735	395.735
-250.344	716.347	-369.656	369.656
-249.856	720.919	-376.461	376.461
-249.368	723.053	-392.33	392.33
-248.88	722.361	-378.781	378.781
-248.392	719.514	-382.247	382.247
-247.904	714.676	-325.694	325.694
-247.416	707.175	-414.016	414.016
-246.928	697.262	-413.271	413.271
-246.44	685.545	-358.911	358.911
-245.952	672.745	-437.048	437.048
-245.464	657.982	-368.441	368.441
-244.976	641.316	-377.41	377.41
-244.488	622.336	-347.559	347.559
-244	601.742	-363.735	363.735
-243.512	577.973	-354.872	354.872
-243.024	550.664	-386.222	386.222
-242.536	520.156	-393.846	393.846
-242.048	487.219	-434.768	434.768
-241.56	450.586	-419.299	419.299
-241.072	411.043	-402.109	402.109
-240.584	368.414	-394.712	394.712
-240.096	322.771	-407.76	407.76
-239.608	274.383	-398.531	398.531
-239.12	222.883	-389.517	389.517
-238.632	168.648	-396.964	396.964
-238.144	112.532	-409.197	409.197
-237.656	55.3286	-402.037	402.037
-237.168	-4.29311	-463.036	463.036
-236.68	-65.7756	-433.801	433.801
-236.192	-128.35	-382.843	382.843
-235.704	-192.335	-394.284	394.284
-235.216	-257.433	-396.69	396.69
-234.728	-323.646	-422.4	422.4
-234.24	-390.519	-421.621	421.621
-233.752	-457.01	-457.377	457.377
-233.264	-523.896	-446.504	446.504
-232.776	-590.35	-413.249	413.249
-232.288	-655.055	-435.318	435.318
-231.8	-718.368	-414.444	414.444
-231.312	-779.582	-399.351	399.351
-230.824	-838.091	-413.205	413.205
-230.336	-894.515	-410.209	410.209
-229.848	-946.38	-404.713	404.713
-229.36	-993.62	-437.269	437.269
-228.872	-1036.09	-411.719	411.719
-228.384	-1072.38	-460.867	460.867
-227.896	-1102.59	-413.007	413.007
-227.408	-1126.81	-406.751	406.751
-226.92	-1145.02	-428.017	428.017
-226.432	-1156.78	-464.092	464.092
-225.944	-1161.95	-467.596	467.596
-225.456	-1160.92	-408.05	408.05
-224.968	-1154.06	-418.379	418.379
-224.48	-1142.01	-456.943	456.943
-223.992	-1124.19	-436.292	436.292
-223.504	-1102.27	-454.727	454.727
-223.016	-1076.13	-409.083	409.083
-222.528	-1047.18	-400.664	400.664
-222.04	-1013.25	-452.931	452.931
-221.552	-975.822	-475.086	475.086
-221.064	-934.555	-427.442	427.442
-220.576	-889.893	-415.698	415.698
-220.088	-840.937	-488.919	488.919
-219.6	-788.86	-441.477	441.477
-219.112	-733.425	-428.483	428.483
-218.624	-674.864	-445.406	445.406
-218.136	-614.299	-411.846	411.846
-217.648	-551.108	-457.778	457.778
-217.16	-486.087	-456.251	456.251
-216.672	-420.144	-461.9	461.9
-216.184	-353	-402.2	402.2
-215.696	-285.574	-486.614	486.614
-215.208	-217.268	-484.048	484.048
-214.72	-148.72	-432.691	432.691
-214.232	-79.1037	-475.075	475.075
-213.744	-9.67081	-456.825	456.825
-213.256	59.6722	-478.108	478.108
-212.768	128.883	-432.93	432.93
-212.28	197.367	-414.213	414.213
-211.792	265.972	-470.038	470.038
-211.304	333.939	-521.066	521.066
-210.816	400.021	-433.295	433.295
-210.328	464.456	-500.391	500.391
-209.84	527.887	-492.376	492.376
-209.352	588.915	-461.2	461.2
-208.864	647.656	-451.636	451.636
-208.376	702.941	-436.064	436.064
-207.888	755.01	-474.034	474.034
-207.4	802.074	-441.124	441.124
-206.912	843.855	-481.665	481.665
-206.424	879.934	-441.86	441.86
-205.936	910.053	-543.083	543.083
-205.448	933.744	-496.855	496.855
-204.96	950.545	-486.449	486.449
-204.472	961.477	-482.214	482.214
-203.984	966.203	-491.017	491.017
-203.496	964.907	-510.291	510.291
-203.008	957.532	-472.773	472.773
-202.52	943.346	-516.802	516.802
-202.032	923.908	-391.078	391.078
-201.544	900.272	-510.764	510.764
-201.056	873.194	-437.271	437.271
-200.568	841.74	-437.435	437.435
-200.08	807.778	-502.911	502.911
-199.592	771.974	-430.668	430.668
-199.104	734.301	-522.794	522.794
-198.616	694.375	-484.877	484.877
-198.128	653.736	-512.379	512.379
-197.64	612.524	-456.801	456.801
-197.152	571.139	-518.349	518.349
-196.664	530.138	-501.589	501.589
-196.176	489.368	-602.177	602.177
-195.688	450.272	-522.879	522.879
-195.2	413.59	-446.084	446.084
-194.712	377.907	-544.397	544.397
-194.224	345.865	-504.372	504.372
-193.736	317.438	-511.91	511.91
-193.248	293.279	-489.701	489.701
-192.76	272.659	-570.917	570.917
-192.272	256.854	-447.878	447.878
-191.784	245.29	-488.27	488.27
-191.296	238.764	-451.812	451.812
-190.808	236.417	-601.097	601.097
-190.32	236.425	-535.962	535.962
-189.832	239.369	-527.757	527.757
-189.344	244.727	-522.768	522.768
-188.856	252.228	-541.162	541.162
-188.368	260.108	-532.906	532.906
-187.88	268.625	-490.793	490.793
-187.392	276.898	-474.689	474.689
-186.904	284.95	-538.941	538.941
-186.416	290.872	-507.76	507.76
-185.928	296.042	-511.813	511.813
-185.44	299.688	-462.796	462.796
-184.952	300.866	-505.221	505.221
-184.464	299.52	-482.331	482.331
-183.976	296.333	-568.362	568.362
-183.488	290.021	-479.523	479.523
-183	279.234	-559.108	559.108
-182.512	264.244	-484.07	484.07
-182.024	245.317	-529.914	529.914
-181.536	221.465	-470.713	470.713
-181.048	194.688	-467.789	467.789
-180.56	165.308	-571.104	571.104
-180.072	131.119	-500.093	500.093
-179.584	94.3831	-469.37	469.37
-179.096	55.7576	-534.492	534.492
-178.608	12.9768	-482	482
-178.12	-33.4622	-508.284	508.284
-177.632	-82.9705	-498.373	498.373
-177.144	-136.152	-539.785	539.785
-176.656	-191.227	-485.975	485.975
-176.168	-249.154	-571.102	571.102
-175.68	-309.225	-581.833	581.833
-175.192	-370.589	-487.233	487.233
-174.704	-432.981	-510.883	510.883
-174.216	-495.603	-508.827	508.827
-173.728	-558.521	-515.549	515.549
-173.24	-618.55	-539.701	539.701
-172.752	-677.031	-489.784	489.784
-172.264	-733.014	-587.115	587.115
-171.776	-786.829	-482.193	482.193
-171.288	-837.729	-570.749	570.749
-170.8	-886.121	-518.308	518.308
-170.312	-932.209	-576.953	576.953
-169.824	-976.984	-573.08	573.08
-169.336	-1021.85	-555.65	555.65
-168.848	-1063.63	-570.034	570.034
-168.36	-1103.39	-523.829	523.829
-167.872	-1142.59	-642.723	642.723
-167.384	-1180.56	-560.709	560.709
-166.896	-1216.37	-581.529	581.529
-166.408	-1249.19	-602.047	602.047
-165.92	-1279.88	-590.509	590.509
-165.432	-1308.04	-569.873	569.873
-164.944	-1333.6	-550.558	550.558
-164.456	-1356.68	-547.662	547.662
-163.968	-1377.64	-559.078	559.078
-163.48	-1396.41	-581.637	581.637
-162.992	-1411.99	-615.372	615.372
-162.504	-1425.25	-580.447	580.447
-162.016	-1436.11	-530.971	530.971
-161.528	-1441.84	-619.128	619.128
-161.04	-1441.73	-545.506	545.506
-160.552	-1435.9	-520.216	520.216
-160.064	-1421.14	-526.474	526.474
-159.576	-1398.8	-609.162	609.162
-159.088	-1367.61	-531.054	531.054
-158.6	-1326.52	-542.768	542.768
-158.112	-1277.45	-526.465	526.465
-157.624	-1220.47	-554.97	554.97
-157.136	-1152.96	-559.124	559.124
-156.648	-1076.06	-585.309	585.309
-156.16	-990.998	-612.844	612.844
-155.672	-895.057	-595.456	595.456
-155.184	-790.586	-576.326	576.326
-154.696	-675.816	-621.265	621.265
-154.208	-552.928	-622.354	622.354
-153.72	-420.997	-621.06	621.06
-153.232	-278.931	-585.972	585.972
-152.744	-129.368	-566.484	566.484
-152.256	27.3875	-631.248	631.248
-151.768	189.433	-638.266	638.266
-151.28	356.371	-627.249	627.249
-150.792	526.612	-628.485	628.485
-150.304	698.773	-603.028	603.028
-149.816	870.132	-591.829	591.829
-149.328	1038.81	-595.41	595.41
-148.84	1204.23	-582.564	582.564
-148.352	1364.59	-539.465	539.465
-147.864	1519.02	-558.703	558.703
-147.376	1663.9	-579.662	579.662
-146.888	1799.29	-610.595	610.595
-146.4	1924.28	-556.325	556.325
-145.912	2036.97	-664.699	664.699
-145.424	2137.6	-604.863	604.863
-144.936	2223.85	-649.239	649.239
-144.448	2294.4	-545.894	545.894
-143.96	2348.89	-611.882	611.882
-143.472	2387.66	-574.239	574.239
-142.984	2410.02	-560.197	560.197
-142.496	2416.42	-607.982	607.982
-142.008	2407.05	-694.671	694.671
-141.52	2381.43	-600.17	600.17
-141.032	2341.68	-640.09	640.09
-140.544	2289.31	-530.624	530.624
-140.056	2225.15	-566.678	566.678
-139.568	2149.12	-668.965	668.965
-139.08	2064.47	-609.763	609.763
-138.592	1970.42	-595.071	595.071
-138.104	1869.7	-512.931	512.931
-137.616	1762.28	-616.44	616.44
-137.128	1648.46	-554.44	554.44
-136.64	1530.51	-640.537	640.537
-136.152	1408.42	-582.694	582.694
-135.664	1283.31	-629.57	629.57
-135.176	1155.52	-621.992	621.992
-134.688	1028.53	-555.838	555.838
-134.2	900.531	-658.908	658.908
-133.712	773.197	-631.698	631.698
-133.224	646.739	-619.745	619.745
-132.736	523.389	-653.508	653.508
-132.248	402.199	-549.77	549.77
-131.76	281.723	-603.277	603.277
-131.272	163.805	-577.321	577.321
-130.784	48.8708	-584.073	584.073
-130.296	-63.0695	-619.851	619.851
-129.808	-172.416	-650.968	650.968
-129.32	-279.133	-610.507	610.507
-128.832	-382.974	-659.751	659.751
-128.344	-483.787	-652.852	652.852
-127.856	-581.809	-596.994	596.994
-127.368	-677.022	-686.25	686.25
-126.88	-768.686	-661.497	661.497
-126.392	-857.125	-589.789	589.789
-125.904	-941.489	-663.565	663.565
-125.416	-1023.07	-565.222	565.222
-124.928	-1099.09	-629.624	629.624
-124.44	-1168.18	-619.707	619.707
-123.952	-1233.34	-605.14	605.14
-123.464	-1294.34	-575.205	575.205
-122.976	-1348.62	-685.24	685.24
-122.488	-1396.09	-678.114	678.114
-122	-1439.09	-670.166	670.166
-121.512	-1475.15	-609.281	609.281
-121.024	-1503.53	-580.564	580.564
-120.536	-1524.54	-599.021	599.021
-120.048	-1536.14	-686.622	686.622
-119.56	-1539.21	-623.574	623.574
-119.072	-1530.89	-681.581	681.581
-118.584	-1511.92	-662.506	662.506
-118.096	-1481.02	-683.519	683.519
-117.608	-1439.37	-586.352	586.352
-117.12	-1387.22	-630.918	630.918
-116.632	-1326.01	-699.271	699.271
-116.144	-1255.51	-651.448	651.448
-115.656	-1176.22	-645.57	645.57
-115.168	-1089.24	-626.713	626.713
-114.68	-994.171	-657.665	657.665
-114.192	-893.126	-605.467	605.467
-113.704	-784.439	-586.129	586.129
-113.216	-670.951	-647.999	647.999
-112.728	-551.856	-610.571	610.571
-112.24	-430.197	-659.404	659.404
-111.752	-307.063	-628.864	628.864
-111.264	-184.441	-735.587	735.587
-110.776	-62.045	-585.92	585.92
-110.288	57.5805	-630.478	630.478
-109.8	172.32	-699.421	699.421
-109.312	281.019	-627.119	627.119
-108.824	382.71	-547.716	547.716
-108.336	476.251	-510.546	510.546
-107.848	560.357	-657.481	657.481
-107.36	633.82	-741.229	741.229
-106.872	697.876	-665.947	665.947
-106.384	750.305	-678.773	678.773
-105.896	792.345	-651.296	651.296
-105.408	821.294	-661.667	661.667
-104.92	837.486	-655.198	655.198
-104.432	840.524	-713.792	713.792
-103.944	829.515	-658.494	658.494
-103.456	803.656	-637.857	637.857
-102.968	761.68	-617.348	617.348
-102.48	705.849	-689.996	689.996
-101.992	636.477	-684.501	684.501
-101.504	555.041	-649.31	649.31
-101.016	460.501	-620.751	620.751
-100.528	357.191	-626.036	626.036
-100.04	245.94	-697.61	697.61
-99.552	126.206	-720.97	720.97
-99.064	2.19952	-651.093	651.093
-98.576	-124.623	-736.433	736.433
-98.088	-253.722	-623.416	623.416
-97.6	-385.164	-794.653	794.653
-97.112	-517.684	-631.131	631.131
-96.624	-651.591	-720.08	720.08
-96.136	-784.212	-634.104	634.104
-95.648	-914.478	-665.619	665.619
-95.16	-1040.54	-641.618	641.618
-94.672	-1161.03	-625.732	625.732
-94.184	-1276.2	-651.995	651.995
-93.696	-1383.84	-764.247	764.247
-93.208	-1484.09	-710.672	710.672
-92.72	-1573.69	-663.194	663.194
-92.232	-1654.93	-698.709	698.709
-91.744	-1725.75	-607.823	607.823
-91.256	-1787.71	-720.215	720.215
-90.768	-1838.42	-641.237	641.237
-90.28	-1877.42	-672.269	672.269
-89.792	-1906.68	-542.731	542.731
-89.304	-1925.21	-827.872	827.872
-88.816	-1932.55	-643.669	643.669
-88.328	-1928.88	-612.928	612.928
-87.84	-1913.61	-653.63	653.63
-87.352	-1886.84	-662.664	662.664
-86.864	-1848.07	-722.713	722.713
-86.376	-1798.23	-749.649	749.649
-85.888	-1735.56	-653.524	653.524
-85.4	-1664.32	-790.595	790.595
-84.912	-1579.23	-598.202	598.202
-84.424	-1485.19	-679.785	679.785
-83.936	-1380.96	-732.931	732.931
-83.448	-1266.83	-605.414	605.414
-82.96	-1143.67	-709.617	709.617
-82.472	-1010.35	-765.757	765.757
-81.984	-868.739	-688.421	688.421
-81.496	-719.149	-665.392	665.392
-81.008	-563.192	-674.87	674.87
-80.52	-399.861	-673.034	673.034
-80.032	-233.182	-736.106	736.106
-79.544	-61.4383	-627.186	627.186
-79.056	112.688	-737.776	737.776
-78.568	288.896	-716.252	716.252
-78.08	467.322	-646.644	646.644
-77.592	646.187	-657.637	657.637
-77.104	824.182	-669.354	669.354
-76.616	1000.75	-681.914	681.914
-76.128	1175.8	-661.78	661.78
-75.64	1348.57	-739.81	739.81
-75.152	1519.57	-625.974	625.974
-74.664	1687.63	-671.832	671.832
-74.176	1852.15	-708.916	708.916
-73.688	2011.65	-742.939	742.939
-73.2	2162.39	-729.517	729.517
-72.712	2307.98	-668.084	668.084
-72.224	2446.05	-729.038	729.038
-71.736	2575.26	-679.842	679.842
-71.248	2695	-646.198	646.198
-70.76	2807.15	-712.418	712.418
-70.272	2909.33	-738.908	738.908
-69.784	3002.74	-733.271	733.271
-69.296	3086.97	-794.67	794.67
-68.808	3159.33	-725.441	725.441
-68.32	3222.15	-647.757	647.757
-67.832	3272.79	-680.725	680.725
-67.344	3311.62	-721.717	721.717
-66.856	3338.23	-677.186	677.186
-66.368	3352.54	-842.434	842.434
-65.88	3354.1	-815.884	815.884
-65.392	3341.92	-724.691	724.691
-64.904	3318.43	-723.408	723.408
-64.416	3281.97	-766.013	766.013
-63.928	3236.4	-719.223	719.223
-63.44	3176.82	-693.927	693.927
-62.952	3106.48	-635.685	635.685
-62.464	3023.76	-763.653	763.653
-61.976	2929.62	-727.586	727.586
-61.488	2824.94	-636.471	636.471
-61	2707.37	-713.686	713.686
-60.512	2578.63	-684.6	684.6
-60.024	2438.75	-708.79	708.79
-59.536	2289.63	-745.698	745.698
-59.048	2129.29	-758.886	758.886
-58.56	1963.19	-780.445	780.445
-58.072	1791.11	-743.783	743.783
-57.584	1615.99	-715.521	715.521
-57.096	1438.06	-728.11	728.11
-56.608	1258.56	-751.64	751.64
-56.12	1081.13	-710.094	710.094
-55.632	904.3	-705.547	705.547
-55.144	731.17	-753.516	753.516
-54.656	561.439	-666.903	666.903
-54.168	395.31	-747.285	747.285
-53.68	236.131	-845.176	845.176
-53.192	81.3709	-710.246	710.246
-52.704	-65.9655	-660.359	660.359
-52.216	-206.385	-734.758	734.758
-51.728	-335.764	-761.529	761.529
-51.24	-457	-740.463	740.463
-50.752	-567.521	-690.259	690.259
-50.264	-665.975	-731.976	731.976
-49.776	-752.425	-693.97	693.97
-49.288	-827.078	-781.683	781.683
-48.8	-891.477	-686.192	686.192
-48.312	-945.106	-703.769	703.769
-47.824	-989.836	-757.113	757.113
-47.336	-1025.68	-739.806	739.806
-46.848	-1054.78	-660.757	660.757
-46.36	-1077.18	-760.531	760.531
-45.872	-1094.62	-819.359	819.359
-45.384	-1107.37	-704.051	704.051
-44.896	-1117.02	-721.687	721.687
-44.408	-1126.54	-671.499	671.499
-43.92	-1133.95	-790.469	790.469
-43.432	-1142.46	-815.826	815.826
-42.944	-1152.46	-666.605	666.605
-42.456	-1167.84	-637.344	637.344
-41.968	-1185.18	-798.099	798.099
-41.48	-1208.86	-792.656	792.656
-40.992	-1239.06	-738.563	738.563
-40.504	-1275.19	-741.218	741.218
-40.016	-1321.37	-816.842	816.842
-39.528	-1376.32	-713.687	713.687
-39.04	-1442.05	-790.005	790.005
-38.552	-1516.22	-790.13	790.13
-38.064	-1601.17	-793.282	793.282
-37.576	-1693.58	-749.219	749.219
-37.088	-1796.88	-723.219	723.219
-36.6	-1909.73	-707.769	707.769
-36.112	-2031.15	-749.142	749.142
-35.624	-2160.45	-760.334	760.334
-35.136	-2295.67	-713.111	713.111
-34.648	-2438.81	-787.073	787.073
-34.16	-2588.23	-885.336	885.336
-33.672	-2742.13	-795.96	795.96
-33.184	-2899.73	-810.006	810.006
-32.696	-3057.84	-764.505	764.505
-32.208	-3217.39	-756.209	756.209
-31.72	-3374.89	-803.609	803.609
-31.232	-3531.43	-719.463	719.463
-30.744	-3682.28	-779.312	779.312
-30.256	-3829.1	-764.434	764.434
-29.768	-3967.14	-862.986	862.986
-29.28	-4097.39	-765.609	765.609
-28.792	-4217.89	-803.897	803.897
-28.304	-4328.84	-807.185	807.185
-27.816	-4429.39	-736.937	736.937
-27.328	-4516.45	-709.912	709.912
-26.84	-4591.48	-847.174	847.174
-26.352	-4653.75	-817.233	817.233
-25.864	-4702.64	-704.651	704.651
-25.376	-4735.67	-793.35	793.35
-24.888	-4753.74	-747.776	747.776
-24.4	-4756.79	-762.111	762.111
-23.912	-4744.49	-786.872	786.872
-23.424	-4717.82	-809.208	809.208
-22.936	-4674.02	-725.058	725.058
-22.448	-4615.96	-708.217	708.217
-21.96	-4541.72	-794.559	794.559
-21.472	-4452.65	-727.266	727.266
-20.984	-4347.22	-831.785	831.785
-20.496	-4228.3	-833.696	833.696
-20.008	-4094.2	-728.047	728.047
-19.52	-3943.98	-789.939	789.939
-19.032	-3780.97	-858.93	858.93
-18.544	-3603.44	-708.091	708.091
-18.056	-3410.78	-752.847	752.847
-17.568	-3199.53	-714.64	714.64
-17.08	-2972.91	-773.554	773.554
-16.592	-2728.74	-917.039	917.039
-16.104	-2468.82	-777.257	777.257
-15.616	-2191.36	-880.599	880.599
-15.128	-1896.31	-813.63	813.63
-14.64	-1586.59	-770.91	770.91
-14.152	-1260.94	-802.837	802.837
-13.664	-921.858	-797.612	797.612
-13.176	-569.693	-696.914	696.914
-12.688	-203.101	-712.287	712.287
-12.2	176.102	-667.765	667.765
-11.712	568.987	-794.655	794.655
-11.224	975.105	-739.82	739.82
-10.736	1393.41	-756.038	756.038
-10.248	1815.24	-755.35	755.35
-9.76	2265.55	-755.184	755.184
-9.272	2729.58	-891.112	891.112
-8.784	3204.7	-783.872	783.872
-8.296	3686.01	-815.467	815.467
-7.808	4169.75	-799.498	799.498
-7.32	4652.14	-746.765	746.765
-6.832	5129.23	-779.774	779.774
-6.344	5596.39	-670.491	670.491
-5.856	6046.55	-710.751	710.751
-5.368	6478.76	-714.268	714.268
-4.88	6887.94	-763.464	763.464
-4.392	7270.82	-820.692	820.692
-3.904	7624.28	-764.79	764.79
-3.416	7944.38	-792.696	792.696
-2.928	8229.98	-821.252	821.252
-2.44	8476.33	-744.052	744.052
-1.952	8684.34	-830.229	830.229
-1.464	8850.91	-752.783	752.783
-0.976	8974.75	-811.171	811.171
-0.488	9051.95	-757.167	757.167
0	9083.33	NaN	NaN
0.488	9068.08	-757.167	757.167
0.976	9006.33	-811.171	811.171
1.464	8899.14	-752.783	752.783
1.952	8745.87	-830.229	830.229
2.44	8550.73	-744.052	744.052
2.928	8315.28	-821.252	821.252
3.416	8042.7	-792.696	792.696
3.904	7732.08	-764.79	764.79
4.392	7388.4	-820.692	820.692
4.88	7012.9	-763.464	763.464
5.368	6609.58	-714.268	714.268
5.856	6181.61	-710.751	710.751
6.344	5732.25	-670.491	670.491
6.832	5266.88	-779.774	779.774
7.32	4786.51	-746.765	746.765
7.808	4298.36	-799.498	799.498
8.296	3807.16	-815.467	815.467
8.784	3316.95	-783.872	783.872
9.272	2831.59	-891.112	891.112
9.76	2354.87	-755.184	755.184
10.248	1891.4	-755.35	755.35
10.736	1443.9	-756.038	756.038
11.224	1027.86	-739.82	739.82
11.712	615.723	-794.655	794.655
12.2	216.925	-667.765	667.765
12.688	-167.551	-712.287	712.287
13.176	-537.566	-696.914	696.914
13.664	-894.168	-797.612	797.612
14.152	-1235.82	-802.837	802.837
14.64	-1563.76	-770.91	770.91
15.128	-1877.71	-813.63	813.63
15.616	-2175.03	-880.599	880.599
16.104	-2457.21	-777.257	777.257
16.592	-2721.26	-917.039	917.039
17.08	-2967.37	-773.554	773.554
17.568	-3197.24	-714.64	714.64
18.056	-3409.31	-752.847	752.847
18.544	-3605.78	-708.091	708.091
19.032	-3783.53	-858.93	858.93
19.52	-3946.2	-789.939	789.939
20.008	-4094.52	-728.047	728.047
20.496	-4230.12	-833.696	833.696
20.984	-4349.69	-831.785	831.785
21.472	-4454.33	-727.266	727.266
21.96	-4545.53	-794.559	794.559
22.448	-4620.69	-708.217	708.217
22.936	-4681.22	-725.058	725.058
23.424	-4725.78	-809.208	809.208
23.912	-4756.3	-786.872	786.872
24.4	-4770.03	-762.111	762.111
24.888	-4769.69	-747.776	747.776
25.376	-4754.28	-793.35	793.35
25.864	-4724.27	-704.651	704.651
26.352	-4679.61	-817.233	817.233
26.84	-4619.71	-847.174	847.174
27.328	-4546.97	-709.912	709.912
27.816	-4462.17	-736.937	736.937
28.304	-4366.03	-807.185	807.185
28.792	-4257.12	-803.897	803.897
29.28	-4138.54	-765.609	765.609
29.768	-4011.22	-862.986	862.986
30.256	-3875	-764.434	764.434
30.744	-3731.69	-779.312	779.312
31.232	-3580.39	-719.463	719.463
31.72	-3425.87	-803.609	803.609
32.208	-3266.56	-756.209	756.209
32.696	-3107.06	-764.505	764.505
33.184	-2946.44	-810.006	810.006
33.672	-2787.91	-795.96	795.96
34.16	-2630.69	-885.336	885.336
34.648	-2477.95	-787.073	787.073
35.136	-2330.23	-713.111	713.111
35.624	-2189.55	-760.334	760.334
36.112	-2057.14	-749.142	749.142
36.6	-1931.18	-707.769	707.769
37.088	-1813.46	-723.219	723.219
37.576	-1704.57	-749.219	749.219
38.064	-1605.48	-793.282	793.282
38.552	-1517.4	-790.13	790.13
39.04	-1436.85	-790.005	790.005
39.528	-1367.03	-713.687	713.687
40.016	-1305.49	-816.842	816.842
40.504	-1254.58	-741.218	741.218
40.992	-1212.22	-738.563	738.563
41.48	-1179.47	-792.656	792.656
41.968	-1152.17	-798.099	798.099
42.456	-1130.99	-637.344	637.344
42.944	-1115.71	-666.605	666.605
43.432	-1101.83	-815.826	815.826
43.92	-1092.79	-790.469	790.469
44.408	-1084.67	-671.499	671.499
44.896	-1077.1	-721.687	721.687
45.384	-1066.82	-704.051	704.051
45.872	-1055.86	-819.359	819.359
46.36	-1041.13	-760.531	760.531
46.848	-1021.08	-660.757	660.757
47.336	-995.464	-739.806	739.806
47.824	-962.48	-757.113	757.113
48.312	-922.387	-703.769	703.769
48.8	-872.921	-686.192	686.192
49.288	-814.168	-781.683	781.683
49.776	-744.398	-693.97	693.97
50.264	-664.329	-731.976	731.976
50.752	-572.398	-690.259	690.259
51.24	-468.575	-740.463	740.463
51.728	-353.036	-761.529	761.529
52.216	-226.934	-734.758	734.758
52.704	-92.9617	-660.359	660.359
53.192	51.6512	-710.246	710.246
53.68	202.681	-845.176	845.176
54.168	360.826	-747.285	747.285
54.656	522.853	-666.903	666.903
55.144	691.334	-753.516	753.516
55.632	862.731	-705.547	705.547
56.12	1036.83	-710.094	710.094
56.608	1213.89	-751.64	751.64
57.096	1390.75	-728.11	728.11
57.584	1569	-715.521	715.521
58.072	1744.72	-743.783	743.783
58.56	1916.83	-780.445	780.445
59.048	2085	-758.886	758.886
59.536	2246.46	-745.698	745.698
60.024	2401.45	-708.79	708.79
60.512	2544.59	-684.6	684.6
61	2677.96	-713.686	713.686
61.488	2799.64	-636.471	636.471
61.976	2909.75	-727.586	727.586
62.464	3006.6	-763.653	763.653
62.952	3092.66	-635.685	635.685
63.44	3166.91	-693.927	693.927
63.928	3228.45	-719.223	719.223
64.416	3278.87	-766.013	766.013
64.904	3315	-723.408	723.408
65.392	3341.68	-724.691	724.691
65.88	3355.2	-815.884	815.884
66.368	3357.15	-842.434	842.434
66.856	3345.22	-677.186	677.186
67.344	3320.58	-721.717	721.717
67.832	3283.71	-680.725	680.725
68.32	3234.71	-647.757	647.757
68.808	3174.15	-725.441	725.441
69.296	3101.89	-794.67	794.67
69.784	3020.26	-733.271	733.271
70.272	2927.34	-738.908	738.908
70.76	2825.74	-712.418	712.418
71.248	2715.76	-646.198	646.198
71.736	2596.36	-679.842	679.842
72.224	2469.76	-729.038	729.038
72.712	2334.19	-668.084	668.084
73.2	2190.07	-729.517	729.517
73.688	2038.98	-742.939	742.939
74.176	1883.31	-708.916	708.916
74.664	1719.5	-671.832	671.832
75.152	1551.26	-625.974	625.974
75.64	1380.19	-739.81	739.81
76.128	1206.98	-661.78	661.78
76.616	1032.56	-681.914	681.914
77.104	856.625	-669.354	669.354
77.592	679.877	-657.637	657.637
78.08	502.337	-646.644	646.644
78.568	324.696	-716.252	716.252
79.056	148.092	-737.776	737.776
79.544	-25.8814	-627.186	627.186
80.032	-197.213	-736.106	736.106
80.52	-365.78	-673.034	673.034
81.008	-528.889	-674.87	674.87
81.496	-688.208	-665.392	665.392
81.984	-839.564	-688.421	688.421
82.472	-984.012	-765.757	765.757
82.96	-1119.97	-709.617	709.617
83.448	-1247.05	-605.414	605.414
83.936	-1363.36	-732.931	732.931
84.424	-1470.03	-679.785	679.785
84.912	-1566.36	-598.202	598.202
85.4	-1651.97	-790.595	790.595
85.888	-1728.22	-653.524	653.524
86.376	-1790.37	-749.649	749.649
86.864	-1843.83	-722.713	722.713
87.352	-1884.39	-662.664	662.664
87.84	-1914	-653.63	653.63
88.328	-1931.65	-612.928	612.928
88.816	-1937.84	-643.669	643.669
89.304	-1932.59	-827.872	827.872
89.792	-1916.55	-542.731	542.731
90.28	-1889.53	-672.269	672.269
90.768	-1851.8	-641.237	641.237
91.256	-1804.78	-720.215	720.215
91.744	-1746.22	-607.823	607.823
92.232	-1676.87	-698.709	698.709
92.72	-1599.1	-663.194	663.194
93.208	-1511.33	-710.672	710.672
93.696	-1415.86	-764.247	764.247
94.184	-1310.44	-651.995	651.995
94.672	-1198.41	-625.732	625.732
95.16	-1079.64	-641.618	641.618
95.648	-956.45	-665.619	665.619
96.136	-828.316	-634.104	634.104
96.624	-696.87	-720.08	720.08
97.112	-563.919	-631.131	631.131
97.6	-430.429	-794.653	794.653
98.088	-299.187	-623.416	623.416
98.576	-169.721	-736.433	736.433
99.064	-43.2772	-651.093	651.093
99.552	80.1329	-720.97	720.97
100.04	200.128	-697.61	697.61
100.528	315.153	-626.036	626.036
101.016	421.032	-620.751	620.751
101.504	518.41	-649.31	649.31
101.992	606.354	-684.501	684.501
102.48	680.679	-689.996	689.996
102.968	742.554	-617.348	617.348
103.456	790.482	-637.857	637.857
103.944	824.316	-658.494	658.494
104.432	841.937	-713.792	713.792
104.92	844.71	-655.198	655.198
105.408	833.375	-661.667	661.667
105.896	809.067	-651.296	651.296
106.384	772.127	-678.773	678.773
106.872	722.535	-665.947	665.947
107.36	663.024	-741.229	741.229
107.848	592.124	-657.481	657.481
108.336	512.387	-510.546	510.546
108.824	422.489	-547.716	547.716
109.312	323.678	-627.119	627.119
109.8	217.259	-699.421	699.421
110.288	104.535	-630.478	630.478
110.776	-13.5573	-585.92	585.92
111.264	-135.791	-735.587	735.587
111.752	-260.095	-628.864	628.864
112.24	-383.689	-659.404	659.404
112.728	-506.982	-610.571	610.571
113.216	-627.903	-647.999	647.999
113.704	-745.526	-586.129	586.129
114.192	-856.764	-605.467	605.467
114.68	-962.334	-657.665	657.665
115.168	-1059.63	-626.713	626.713
115.656	-1150.4	-645.57	645.57
116.144	-1232.56	-651.448	651.448
116.632	-1306.55	-699.271	699.271
117.12	-1371.36	-630.918	630.918
117.608	-1426.41	-586.352	586.352
118.096	-1472.13	-683.519	683.519
118.584	-1507.17	-662.506	662.506
119.072	-1531.28	-681.581	681.581
119.56	-1543.42	-623.574	623.574
120.048	-1544.83	-686.622	686.622
120.536	-1534.89	-599.021	599.021
121.024	-1516.49	-580.564	580.564
121.512	-1488.87	-609.281	609.281
122	-1454.1	-670.166	670.166
122.488	-1411.74	-678.114	678.114
122.976	-1362.61	-685.24	685.24
123.464	-1309.26	-575.205	575.205
123.952	-1249.25	-605.14	605.14
124.44	-1182.83	-619.707	619.707
124.928	-1112.44	-629.624	629.624
125.416	-1038.27	-565.222	565.222
125.904	-957.371	-663.565	663.565
126.392	-871.114	-589.789	589.789
126.88	-782.27	-661.497	661.497
127.368	-689.608	-686.25	686.25
127.856	-594.083	-596.994	596.994
128.344	-495.126	-652.852	652.852
128.832	-393.617	-659.751	659.751
129.32	-289.721	-610.507	610.507
129.808	-183.154	-650.968	650.968
130.296	-74.0234	-619.851	619.851
130.784	37.3805	-584.073	584.073
131.272	150.931	-577.321	577.321
131.76	267.058	-603.277	603.277
132.248	385.675	-549.77	549.77
132.736	506.402	-653.508	653.508
133.224	627.377	-619.745	619.745
133.712	749.978	-631.698	631.698
134.2	875.054	-658.908	658.908
134.688	1000.55	-555.838	555.838
135.176	1126.11	-621.992	621.992
135.664	1250.05	-629.57	629.57
136.152	1374.23	-582.694	582.694
136.64	1495.09	-640.537	640.537
137.128	1612.42	-554.44	554.44
137.616	1725.05	-616.44	616.44
138.104	1833.01	-512.931	512.931
138.592	1934.1	-595.071	595.071
139.08	2028.13	-609.763	609.763
139.568	2115.02	-668.965	668.965
140.056	2192.09	-566.678	566.678
140.544	2260.01	-530.624	530.624
141.032	2315.57	-640.09	640.09
141.52	2358.96	-600.17	600.17
142.008	2389.24	-694.671	694.671
142.496	2405.22	-607.982	607.982
142.984	2404.78	-560.197	560.197
143.472	2388.51	-574.239	574.239
143.96	2356.38	-611.882	611.882
144.448	2308.01	-545.894	545.894
144.936	2244.27	-649.239	649.239
145.424	2164.83	-604.863	604.863
145.912	2069.95	-664.699	664.699
146.4	1961.28	-556.325	556.325
146.888	1841.15	-610.595	610.595
147.376	1709.15	-579.662	579.662
147.864	1567.24	-558.703	558.703
148.352	1416.67	-539.465	539.465
148.84	1257.38	-582.564	582.564
149.328	1092.79	-595.41	595.41
149.816	924.072	-591.829	591.829
150.304	753.005	-603.028	603.028
150.792	580.134	-628.485	628.485
151.28	407.341	-627.249	627.249
151.768	237.304	-638.266	638.266
152.256	71.398	-631.248	631.248
152.744	-88.9054	-566.484	566.484
153.232	-243.178	-585.972	585.972
153.72	-389.708	-621.06	621.06
154.208	-528.116	-622.354	622.354
154.696	-655.822	-621.265	621.265
155.184	-774.017	-576.326	576.326
155.672	-883.789	-595.456	595.456
156.16	-982.863	-612.844	612.844
156.648	-1073.04	-585.309	585.309
157.136	-1152.15	-559.124	559.124
157.624	-1222.92	-554.97	554.97
158.112	-1284.16	-526.465	526.465
158.6	-1334.82	-542.768	542.768
159.088	-1377.39	-531.054	531.054
159.576	-1411.97	-609.162	609.162
160.064	-1436.72	-526.474	526.474
160.552	-1452.62	-520.216	520.216
161.04	-1461.15	-545.506	545.506
161.528	-1460.98	-619.128	619.128
162.016	-1455.44	-530.971	530.971
162.504	-1444.37	-580.447	580.447
162.992	-1428.56	-615.372	615.372
163.48	-1410.78	-581.637	581.637
163.968	-1390.92	-559.078	559.078
164.456	-1368.14	-547.662	547.662
164.944	-1343.45	-550.558	550.558
165.432	-1316.87	-569.873	569.873
165.92	-1288.04	-590.509	590.509
166.408	-1256.79	-602.047	602.047
166.896	-1223.17	-581.529	581.529
167.384	-1187.66	-560.709	560.709
167.872	-1149.3	-642.723	642.723
168.36	-1109.01	-523.829	523.829
168.848	-1067.72	-570.034	570.034
169.336	-1026.17	-555.65	555.65
169.824	-982.748	-573.08	573.08
170.312	-936.344	-576.953	576.953
170.8	-890.243	-518.308	518.308
171.288	-842.875	-570.749	570.749
171.776	-793.355	-482.193	482.193
172.264	-741.415	-587.115	587.115
172.752	-686.691	-489.784	489.784
173.24	-630.001	-539.701	539.701
173.728	-571.044	-515.549	515.549
174.216	-510.83	-508.827	508.827
174.704	-448.046	-510.883	510.883
175.192	-385.863	-487.233	487.233
175.68	-324.104	-581.833	581.833
176.168	-263.704	-571.102	571.102
176.656	-204.842	-485.975	485.975
177.144	-148.313	-539.785	539.785
177.632	-94.8114	-498.373	498.373
178.12	-43.2534	-508.284	508.284
178.608	4.40389	-482	482
179.096	48.9925	-534.492	534.492
179.584	89.9066	-469.37	469.37
180.072	126.523	-500.093	500.093
180.56	161.302	-571.104	571.104
181.048	193.573	-467.789	467.789
181.536	221.055	-470.713	470.713
182.024	245.93	-529.914	529.914
182.512	267.871	-484.07	484.07
183	284.862	-559.108	559.108
183.488	297.967	-479.523	479.523
183.976	306.938	-568.362	568.362
184.464	311.496	-482.331	482.331
184.952	313.02	-505.221	505.221
185.44	312.885	-462.796	462.796
185.928	310.372	-511.813	511.813
186.416	305.625	-507.76	507.76
186.904	299.584	-538.941	538.941
187.392	292.938	-474.689	474.689
187.88	284.509	-490.793	490.793
188.368	276.122	-532.906	532.906
188.856	267.722	-541.162	541.162
189.344	260.169	-522.768	522.768
189.832	253.258	-527.757	527.757
190.32	248.665	-535.962	535.962
190.808	246.648	-601.097	601.097
191.296	247.684	-451.812	451.812
191.784	251.208	-488.27	488.27
192.272	259.06	-447.878	447.878
192.76	272.077	-570.917	570.917
193.248	289.349	-489.701	489.701
193.736	311.423	-511.91	511.91
194.224	337.035	-504.372	504.372
194.712	366.801	-544.397	544.397
195.2	399.992	-446.084	446.084
195.688	436.55	-522.879	522.879
196.176	473.785	-602.177	602.177
196.664	513.136	-501.589	501.589
197.152	553.914	-518.349	518.349
197.64	594.631	-456.801	456.801
198.128	635.392	-512.379	512.379
198.616	675.707	-484.877	484.877
199.104	715.183	-522.794	522.794
199.592	753.643	-430.668	430.668
200.08	789.585	-502.911	502.911
200.568	823.443	-437.435	437.435
201.056	855.232	-437.271	437.271
201.544	884.208	-510.764	510.764
202.032	908.582	-391.078	391.078
202.52	929.201	-516.802	516.802
203.008	945.529	-472.773	472.773
203.496	956.359	-510.291	510.291
203.984	960.252	-491.017	491.017
204.472	958.019	-482.214	482.214
204.96	949.693	-486.449	486.449
205.448	935.162	-496.855	496.855
205.936	914.774	-543.083	543.083
206.424	887.541	-441.86	441.86
206.912	853.891	-481.665	481.665
207.4	814.323	-441.124	441.124
207.888	769.222	-474.034	474.034
208.376	718.975	-436.064	436.064
208.864	663.76	-451.636	451.636
209.352	605.616	-461.2	461.2
209.84	544.214	-492.376	492.376
210.328	480.707	-500.391	500.391
210.816	414.994	-433.295	433.295
211.304	348.544	-521.066	521.066
211.792	280.65	-470.038	470.038
212.28	211.16	-414.213	414.213
212.768	141.216	-432.93	432.93
213.256	71.6631	-478.108	478.108
213.744	1.68761	-456.825	456.825
214.232	-68.1739	-475.075	475.075
214.72	-137.841	-432.691	432.691
215.208	-207.415	-484.048	484.048
215.696	-275.565	-486.614	486.614
216.184	-343.149	-402.2	402.2
216.672	-409.576	-461.9	461.9
217.16	-475.469	-456.251	456.251
217.648	-539.815	-457.778	457.778
218.136	-602.981	-411.846	411.846
218.624	-664.047	-445.406	445.406
219.112	-722.219	-428.483	428.483
219.6	-778.148	-441.477	441.477
220.088	-830.746	-488.919	488.919
220.576	-879.791	-415.698	415.698
221.064	-925.575	-427.442	427.442
221.552	-966.911	-475.086	475.086
222.04	-1004.65	-452.931	452.931
222.528	-1038.44	-400.664	400.664
223.016	-1068.68	-409.083	409.083
223.504	-1093.87	-454.727	454.727
223.992	-1116.2	-436.292	436.292
224.48	-1134.22	-456.943	456.943
224.968	-1148.11	-418.379	418.379
225.456	-1156.19	-408.05	408.05
225.944	-1159.01	-467.596	467.596
226.432	-1156.02	-464.092	464.092
226.92	-1146.87	-428.017	428.017
227.408	-1131.27	-406.751	406.751
227.896	-1109.23	-413.007	413.007
228.384	-1081.3	-460.867	460.867
228.872	-1047.51	-411.719	411.719
229.36	-1007.74	-437.269	437.269
229.848	-961.969	-404.713	404.713
230.336	-911.649	-410.209	410.209
230.824	-856.878	-413.205	413.205
231.312	-797.793	-399.351	399.351
231.8	-736.807	-414.444	414.444
232.288	-673.361	-435.318	435.318
232.776	-608.108	-413.249	413.249
233.264	-541.731	-446.504	446.504
233.752	-473.829	-457.377	457.377
234.24	-405.841	-421.621	421.621
234.728	-338.551	-422.4	422.4
235.216	-271.169	-396.69	396.69
235.704	-204.767	-394.284	394.284
236.192	-139.749	-382.843	382.843
236.68	-76.1166	-433.801	433.801
237.168	-14.1711	-463.036	463.036
237.656	46.4378	-402.037	402.037
238.144	104.929	-409.197	409.197
238.632	160.843	-396.964	396.964
239.12	215.437	-389.517	389.517
239.608	267.973	-398.531	398.531
240.096	317.645	-407.76	407.76
240.584	364.09	-394.712	394.712
241.072	407.725	-402.109	402.109
241.56	448.231	-419.299	419.299
242.048	485.554	-434.768	434.768
242.536	519.868	-393.846	393.846
243.024	550.405	-386.222	386.222
243.512	578.503	-354.872	354.872
244	603.399	-363.735	363.735
244.488	624.811	-347.559	347.559
244.976	643.021	-377.41	377.41
245.464	659.643	-368.441	368.441
245.952	674.052	-437.048	437.048
246.44	686.617	-358.911	358.911
246.928	697.22	-413.271	413.271
247.416	706.793	-414.016	414.016
247.904	714.554	-325.694	325.694
248.392	719.949	-382.247	382.247
248.88	722.634	-378.781	378.781
249.368	723.324	-392.33	392.33
249.856	721.866	-376.461	376.461
250.344	717.598	-369.656	369.656
250.832	710.921	-395.735	395.735
251.32	701.212	-423.851	423.851
251.808	688.208	-395.861	395.861
252.296	672.514	-451.238	451.238
252.784	652.989	-356.707	356.707
253.272	631.85	-364.743	364.743
253.76	608.782	-360.683	360.683
254.248	583.684	-329.448	329.448
254.736	557.287	-326.621	326.621
255.224	529.504	-370.142	370.142
255.712	500.616	-358.683	358.683
256.2	471.324	-327.28	327.28
256.688	441.474	-334.701	334.701
257.176	411.474	-314.044	314.044
257.664	381.758	-360.905	360.905
258.152	352.566	-371.893	371.893
258.64	323.463	-302.358	302.358
259.128	294.326	-335.275	335.275
259.616	265.487	-352.076	352.076
260.104	237.626	-331.541	331.541
260.592	209.282	-329.072	329.072
261.08	180.666	-361.492	361.492
261.568	152.254	-322.876	322.876
262.056	124.369	-314.327	314.327
262.544	97.373	-346.896	346.896
263.032	70.7181	-328.967	328.967
263.52	44.2921	-345.937	345.937
264.008	18.1532	-314.701	314.701
264.496	-7.06203	-351.215	351.215
264.984	-31.9088	-276.936	276.936
265.472	-55.9662	-336.158	336.158
265.96	-78.6327	-314.232	314.232
266.448	-100.52	-294.907	294.907
266.936	-122.061	-364.721	364.721
267.424	-142.919	-324.803	324.803
267.912	-163.235	-318.784	318.784
268.4	-183.135	-321.01	321.01
268.888	-203.183	-365.759	365.759
269.376	-223.44	-344.048	344.048
269.864	-243.135	-302.615	302.615
270.352	-262.755	-341.621	341.621
270.84	-282.58	-307.629	307.629
271.328	-302.515	-305.853	305.853
271.816	-322.026	-353.214	353.214
272.304	-341.381	-317.566	317.566
272.792	-360.427	-317.431	317.431
273.28	-378.656	-300.917	300.917
273.768	-396.326	-303.316	303.316
274.256	-412.313	-298.042	298.042
274.744	-426.223	-303.373	303.373
275.232	-438.289	-291.837	291.837
275.72	-447.756	-306.352	306.352
276.208	-454.681	-295.105	295.105
276.696	-458.952	-278.898	278.898
277.184	-460.621	-299.634	299.634
277.672	-459.414	-320.593	320.593
278.16	-455.571	-291.964	291.964
278.648	-448.946	-295.236	295.236
279.136	-439.658	-292.958	292.958
279.624	-428.088	-266.807	266.807
280.112	-413.943	-325.17	325.17
280.6	-397.437	-308.405	308.405
281.088	-378.73	-273.716	273.716
281.576	-357.899	-287.021	287.021
282.064	-335.077	-263.134	263.134
282.552	-311.031	-292.647	292.647
283.04	-285.346	-290.913	290.913
283.528	-258.354	-241.246	241.246
284.016	-230.71	-242.363	242.363
284.504	-202.433	-294.188	294.188
284.992	-173.302	-278.713	278.713
285.48	-143.845	-287.39	287.39
285.968	-114.588	-257.507	257.507
286.456	-85.6314	-234.703	234.703
286.944	-57.2711	-251.591	251.591
287.432	-30.0087	-283.68	283.68
287.92	-3.82361	-260.511	260.511
288.408	20.7192	-252.307	252.307
288.896	43.7784	-232.349	232.349
289.384	65.3575	-249.673	249.673
289.872	85.1183	-262.823	262.823
290.36	102.927	-259.88	259.88
290.848	119.187	-230.705	230.705
291.336	133.773	-239.493	239.493
291.824	146.776	-220.98	220.98
292.312	158.235	-235.371	235.371
292.8	167.906	-237.248	237.248
293.288	175.696	-212.39	212.39
293.776	181.926	-234.341	234.341
294.264	186.595	-227.852	227.852
294.752	189.842	-204.78	204.78
295.24	192.304	-223.965	223.965
295.728	194.257	-244.308	244.308
296.216	194.831	-235.022	235.022
296.704	194.593	-203.166	203.166
297.192	193.006	-235.978	235.978
297.68	190.099	-224.566	224.566
298.168	186.349	-218.567	218.567
298.656	182.217	-234.747	234.747
299.144	177.307	-227.919	227.919
299.632	172.063	-172.434	172.434
300.12	166.12	-206.367	206.367
300.608	159.918	-183	183
301.096	153.278	-203.598	203.598
301.584	146.359	-171.642	171.642
302.072	139.569	-206.663	206.663
302.56	132.597	-216.297	216.297
303.048	124.987	-182.646	182.646
303.536	116.663	-149.729	149.729
304.024	108.261	-168.065	168.065
304.512	99.583	-171.556	171.556
305	90.4245	-163.653	163.653
305.488	80.9574	-187.711	187.711
305.976	71.3687	-154.471	154.471
306.464	61.6507	-144.66	144.66
306.952	51.7256	-176.15	176.15
307.44	41.5725	-169.256	169.256
307.928	31.3665	-158.966	158.966
308.416	21.1322	-157.906	157.906
308.904	11.5626	-153.997	153.997
309.392	1.7756	-132.251	132.251
309.88	-4.35514	-129.322	129.322
310.368	-10.1944	-115.949	115.949
310.856	-15.7421	-152.632	152.632
311.344	-20.9983	-149.468	149.468
311.832	-25.963	-143.159	143.159
312.32	-30.6362	-121.211	121.211
312.808	-35.0179	-121.419	121.419
313.296	-39.1081	-116.001	116.001
313.784	-42.9068	-117.078	117.078
314.272	-46.4139	-112.135	112.135
314.76	-49.6296	-117.032	117.032
315.248	-52.5537	-97.5082	97.5082
315.736	-55.1864	-100.577	100.577
316.224	-57.5275	-94.4127	94.4127
316.712	-59.5772	-86.0046	86.0046
317.2	-61.3353	-87.6388	87.6388
317.688	-62.8019	-70.2356	70.2356
318.176	-63.977	-54.9234	54.9234
318.664	-64.8606	-46.4915	46.4915
319.152	-65.4527	-40.9094	40.9094
319.64	-65.7532	-32.8237	32.8237

## Sheet: Fig 2f
Mean peak:peak distance Venus::HES5 autocorrelation (um)
E9.5	E10.5	E11.5
37.44	17.6679	52.128
29.1232	32.8214	18.6377
38.3986	21.6215	26.0928
70.5127	24.5188	54
66.1815	25.0967	50.9603
27.3408	60.2886	40.568
27.946	61.0434	38.503
21.7907	57.7412	32.686
38.3986	57.7412	34.944
35.99	47.7403	37.4994
49.3695	18.2281	30.5316
21.406	23.92	27.126
47.817	37.544	24.4035
	37.596	39.9
	50.4747
	30.992
	34.0288
	29.224
	71.148
	80.157
	69.069
	57.211
	54.439
	54.835
	52.69
	35.365
	24.728
	57.97
	49.819

## Sheet: Fig 2g
Lag (um)	Autocorrelation of Draq5 spatial profile intensity
-190.07	2160.3
-189.655	2691.13
-189.24	1474.49
-188.825	-382.838
-188.41	-2745.9
-187.995	-6858.98
-187.58	-11183
-187.165	-15426.8
-186.75	-19264.7
-186.335	-22548
-185.92	-25020
-185.505	-26493.8
-185.09	-25758
-184.675	-21594.3
-184.26	-16634.3
-183.845	-10035.8
-183.43	-2901.91
-183.015	3851.9
-182.6	9437.4
-182.185	13953.3
-181.77	17621.6
-181.355	21075
-180.94	23990.8
-180.525	26023.7
-180.11	28144.5
-179.695	29483.3
-179.28	29092.4
-178.865	26657.7
-178.45	23809.7
-178.035	20955.7
-177.62	18622.4
-177.205	16378.7
-176.79	14265
-176.375	13094.7
-175.96	12304.8
-175.545	10981.2
-175.13	10113.9
-174.715	9776.16
-174.3	8505.37
-173.885	6694.82
-173.47	5240.01
-173.055	3463.09
-172.64	424.405
-172.225	-2952.86
-171.81	-6357.02
-171.395	-9532.47
-170.98	-11304.8
-170.565	-12193.9
-170.15	-11591.5
-169.735	-10182.9
-169.32	-8553.66
-168.905	-7232.32
-168.49	-6217.01
-168.075	-4544.48
-167.66	-1920.85
-167.245	1411.42
-166.83	5291.41
-166.415	8222.92
-166	9223.99
-165.585	9154.09
-165.17	8343.47
-164.755	6661.03
-164.34	3790.84
-163.925	280.693
-163.51	-4073.72
-163.095	-9641.09
-162.68	-16169.9
-162.265	-22892.6
-161.85	-28863.2
-161.435	-33180.8
-161.02	-35880.9
-160.605	-37178.5
-160.19	-37121.4
-159.775	-36296.6
-159.36	-35711.8
-158.945	-33036.4
-158.53	-28599.4
-158.115	-22626.2
-157.7	-15382.3
-157.285	-7129.84
-156.87	2597.5
-156.455	12262.6
-156.04	21575
-155.625	30742.8
-155.21	38932.7
-154.795	45769.2
-154.38	50723.3
-153.965	53499.8
-153.55	54208.7
-153.135	51239.4
-152.72	46196.3
-152.305	39058.7
-151.89	30531.5
-151.475	20715.3
-151.06	10031.7
-150.645	-136.396
-150.23	-9741.31
-149.815	-18713.9
-149.4	-27209.2
-148.985	-34820.7
-148.57	-40082.8
-148.155	-43798.6
-147.74	-45494.9
-147.325	-44717.1
-146.91	-42358.3
-146.495	-39634.8
-146.08	-36995.8
-145.665	-34501.6
-145.25	-32009.4
-144.835	-29745.3
-144.42	-27750
-144.005	-25538.5
-143.59	-22908.5
-143.175	-20402.8
-142.76	-18807.3
-142.345	-15311.6
-141.93	-10027.1
-141.515	-3960.22
-141.1	1738.91
-140.685	7235.7
-140.27	11971.7
-139.855	16241.3
-139.44	19371.2
-139.025	22090.5
-138.61	24354.8
-138.195	25457.7
-137.78	25524
-137.365	25409.3
-136.95	26249.6
-136.535	26021.1
-136.12	25068.6
-135.705	24269.1
-135.29	22216
-134.875	16533.8
-134.46	8155.06
-134.045	-1045.31
-133.63	-9958.56
-133.215	-18069.8
-132.8	-24088.4
-132.385	-27419.2
-131.97	-28776.4
-131.555	-27583.3
-131.14	-23162.3
-130.725	-16763.6
-130.31	-10622.3
-129.895	-4684.95
-129.48	636.681
-129.065	6499.73
-128.65	11933.1
-128.235	18087.8
-127.82	23381.8
-127.405	26909.3
-126.99	28139
-126.575	26530.6
-126.16	21369.3
-125.745	13404
-125.33	3703.15
-124.915	-5580.17
-124.5	-13543.9
-124.085	-20498.4
-123.67	-24710.7
-123.255	-26269.9
-122.84	-24148.2
-122.425	-18393
-122.01	-10344.1
-121.595	-1678.42
-121.18	6967.03
-120.765	15327.4
-120.35	23105.6
-119.935	30435.4
-119.52	38192
-119.105	46040.3
-118.69	52601.2
-118.275	57882.6
-117.86	61403.2
-117.445	63968.3
-117.03	64989.7
-116.615	64496.9
-116.2	62619.6
-115.785	59414.3
-115.37	55061
-114.955	49917
-114.54	45658.5
-114.125	41727.1
-113.71	37491.7
-113.295	30258.5
-112.88	19585.8
-112.465	7222.62
-112.05	-6481.26
-111.635	-21070.4
-111.22	-34295
-110.805	-46751.4
-110.39	-58039.8
-109.975	-66767.7
-109.56	-73181.5
-109.145	-76418.4
-108.73	-76255.9
-108.315	-73463.1
-107.9	-69445
-107.485	-64520.6
-107.07	-60671.1
-106.655	-57650.6
-106.24	-54247.2
-105.825	-50312.2
-105.41	-46208.9
-104.995	-41990.4
-104.58	-36019.3
-104.165	-28258.5
-103.75	-20003.3
-103.335	-10948.9
-102.92	-832.555
-102.505	10043.4
-102.09	20056.7
-101.675	30104.5
-101.26	39218.7
-100.845	47016.9
-100.43	52168
-100.015	53366.4
-99.6	50105.3
-99.185	43403.1
-98.77	33961.5
-98.355	22055.8
-97.94	10126.2
-97.525	185.021
-97.11	-7124.35
-96.695	-13272.4
-96.28	-18259.4
-95.865	-21868.8
-95.45	-22561.5
-95.035	-21167.3
-94.62	-16557.2
-94.205	-11357.8
-93.79	-5867.12
-93.375	-2177.57
-92.96	551.346
-92.545	2807.6
-92.13	5149.34
-91.715	7785.1
-91.3	10969.8
-90.885	15680.9
-90.47	21604.3
-90.055	27937.1
-89.64	31412.6
-89.225	31920.9
-88.81	29617.8
-88.395	24826
-87.98	16233.6
-87.565	5855.5
-87.15	-5668.45
-86.735	-17896.8
-86.32	-30275.8
-85.905	-42046.2
-85.49	-53717.9
-85.075	-63438.3
-84.66	-69317.9
-84.245	-70470.6
-83.83	-66941
-83.415	-59144.1
-83	-47605.4
-82.585	-34286.3
-82.17	-22550.5
-81.755	-12181.4
-81.34	-566.044
-80.925	11683.2
-80.51	23490
-80.095	33424
-79.68	41716.5
-79.265	48747.3
-78.85	53553
-78.435	56844.9
-78.02	60277.5
-77.605	63644.9
-77.19	64375.7
-76.775	62376.2
-76.36	60401.3
-75.945	56575.5
-75.53	50993.9
-75.115	44144.1
-74.7	35472.7
-74.285	24187.7
-73.87	12256.8
-73.455	-244.024
-73.04	-13364.4
-72.625	-26786.2
-72.21	-40379.7
-71.795	-53804.7
-71.38	-65003.2
-70.965	-72274.6
-70.55	-75023.4
-70.135	-74565.1
-69.72	-72880
-69.305	-69680.1
-68.89	-65328.4
-68.475	-60079.6
-68.06	-53547.1
-67.645	-44828.8
-67.23	-34648.5
-66.815	-23202.1
-66.4	-12023.1
-65.985	-3258.94
-65.57	3606.41
-65.155	8762.83
-64.74	13314.6
-64.325	18102.3
-63.91	22733.2
-63.495	27506.4
-63.08	32100.4
-62.665	36839.7
-62.25	42390.3
-61.835	48331.3
-61.42	53301
-61.005	56500.8
-60.59	55377.9
-60.175	52803.6
-59.76	49123.5
-59.345	44722.1
-58.93	38886.8
-58.515	31714
-58.1	24555.9
-57.685	18371.6
-57.27	13125.8
-56.855	10256
-56.44	11815.9
-56.025	15880.8
-55.61	20647.1
-55.195	24887.7
-54.78	29892.8
-54.365	33867
-53.95	36646.8
-53.535	38708.7
-53.12	37724.8
-52.705	30400.6
-52.29	17297.1
-51.875	2569.25
-51.46	-12391.2
-51.045	-27762
-50.63	-40189.3
-50.215	-47679.2
-49.8	-50917
-49.385	-49658.3
-48.97	-46056.1
-48.555	-40745.3
-48.14	-34124.8
-47.725	-27115.7
-47.31	-22327.1
-46.895	-20915.5
-46.48	-24087
-46.065	-28665.4
-45.65	-31932.8
-45.235	-33286.5
-44.82	-35539.1
-44.405	-38219.1
-43.99	-41453.2
-43.575	-43399
-43.16	-40786.3
-42.745	-33531
-42.33	-21841.3
-41.915	-7947.78
-41.5	6630.21
-41.085	20244.8
-40.67	32417.7
-40.255	42619.3
-39.84	53059.9
-39.425	62451
-39.01	69072.7
-38.595	72850.1
-38.18	72686.2
-37.765	69086.5
-37.35	63895.4
-36.935	58568
-36.52	54607.6
-36.105	48819.9
-35.69	40411.7
-35.275	31627.3
-34.86	21549.1
-34.445	11715.5
-34.03	297.585
-33.615	-14427.2
-33.2	-31709.8
-32.785	-51357.2
-32.37	-70563.9
-31.955	-86604.9
-31.54	-96664.3
-31.125	-100344
-30.71	-100771
-30.295	-96868.1
-29.88	-88704.6
-29.465	-77168.4
-29.05	-61629.1
-28.635	-42725.3
-28.22	-22155.5
-27.805	-3389.61
-27.39	10656.9
-26.975	21200.2
-26.56	28582.1
-26.145	34515.1
-25.73	38146.6
-25.315	37367.1
-24.9	33119.7
-24.485	25026.8
-24.07	15228
-23.655	7771.01
-23.24	1689.57
-22.825	-4247.84
-22.41	-8811.18
-21.995	-11164.1
-21.58	-11115.7
-21.165	-9872.73
-20.75	-6830.49
-20.335	-1214.29
-19.92	4902.27
-19.505	8154.6
-19.09	6773.44
-18.675	1616.13
-18.26	-3690.69
-17.845	-8467.2
-17.43	-11243.6
-17.015	-12554.4
-16.6	-14279.5
-16.185	-16807.5
-15.77	-17535.4
-15.355	-13275.3
-14.94	-3976.87
-14.525	7156.68
-14.11	16660.1
-13.695	21626.8
-13.28	20870.2
-12.865	15421.3
-12.45	6614.52
-12.035	-3754.53
-11.62	-13912.8
-11.205	-23193.5
-10.79	-32213.3
-10.375	-42212.6
-9.96	-51718.9
-9.545	-59748.7
-9.13	-65760.1
-8.715	-70705.2
-8.3	-76374.7
-7.885	-82618.2
-7.47	-88231.3
-7.055	-92444.7
-6.64	-95453.6
-6.225	-96184.7
-5.81	-95465.5
-5.395	-91096.2
-4.98	-84868
-4.565	-73658.8
-4.15	-54995.8
-3.735	-28218.4
-3.32	5507.82
-2.905	45192.8
-2.49	89781.9
-2.075	138262
-1.66	189701
-1.245	240649
-0.83	287765
-0.415	327887
0	349396
0.415	327887
0.83	287765
1.245	240649
1.66	189701
2.075	138262
2.49	89781.9
2.905	45192.8
3.32	5507.82
3.735	-28218.4
4.15	-54995.8
4.565	-73658.8
4.98	-84868
5.395	-91096.2
5.81	-95465.5
6.225	-96184.7
6.64	-95453.6
7.055	-92444.7
7.47	-88231.3
7.885	-82618.2
8.3	-76374.7
8.715	-70705.2
9.13	-65760.1
9.545	-59748.7
9.96	-51718.9
10.375	-42212.6
10.79	-32213.3
11.205	-23193.5
11.62	-13912.8
12.035	-3754.53
12.45	6614.52
12.865	15421.3
13.28	20870.2
13.695	21626.8
14.11	16660.1
14.525	7156.68
14.94	-3976.87
15.355	-13275.3
15.77	-17535.4
16.185	-16807.5
16.6	-14279.5
17.015	-12554.4
17.43	-11243.6
17.845	-8467.2
18.26	-3690.69
18.675	1616.13
19.09	6773.44
19.505	8154.6
19.92	4902.27
20.335	-1214.29
20.75	-6830.49
21.165	-9872.73
21.58	-11115.7
21.995	-11164.1
22.41	-8811.18
22.825	-4247.84
23.24	1689.57
23.655	7771.01
24.07	15228
24.485	25026.8
24.9	33119.7
25.315	37367.1
25.73	38146.6
26.145	34515.1
26.56	28582.1
26.975	21200.2
27.39	10656.9
27.805	-3389.61
28.22	-22155.5
28.635	-42725.3
29.05	-61629.1
29.465	-77168.4
29.88	-88704.6
30.295	-96868.1
30.71	-100771
31.125	-100344
31.54	-96664.3
31.955	-86604.9
32.37	-70563.9
32.785	-51357.2
33.2	-31709.8
33.615	-14427.2
34.03	297.585
34.445	11715.5
34.86	21549.1
35.275	31627.3
35.69	40411.7
36.105	48819.9
36.52	54607.6
36.935	58568
37.35	63895.4
37.765	69086.5
38.18	72686.2
38.595	72850.1
39.01	69072.7
39.425	62451
39.84	53059.9
40.255	42619.3
40.67	32417.7
41.085	20244.8
41.5	6630.21
41.915	-7947.78
42.33	-21841.3
42.745	-33531
43.16	-40786.3
43.575	-43399
43.99	-41453.2
44.405	-38219.1
44.82	-35539.1
45.235	-33286.5
45.65	-31932.8
46.065	-28665.4
46.48	-24087
46.895	-20915.5
47.31	-22327.1
47.725	-27115.7
48.14	-34124.8
48.555	-40745.3
48.97	-46056.1
49.385	-49658.3
49.8	-50917
50.215	-47679.2
50.63	-40189.3
51.045	-27762
51.46	-12391.2
51.875	2569.25
52.29	17297.1
52.705	30400.6
53.12	37724.8
53.535	38708.7
53.95	36646.8
54.365	33867
54.78	29892.8
55.195	24887.7
55.61	20647.1
56.025	15880.8
56.44	11815.9
56.855	10256
57.27	13125.8
57.685	18371.6
58.1	24555.9
58.515	31714
58.93	38886.8
59.345	44722.1
59.76	49123.5
60.175	52803.6
60.59	55377.9
61.005	56500.8
61.42	53301
61.835	48331.3
62.25	42390.3
62.665	36839.7
63.08	32100.4
63.495	27506.4
63.91	22733.2
64.325	18102.3
64.74	13314.6
65.155	8762.83
65.57	3606.41
65.985	-3258.94
66.4	-12023.1
66.815	-23202.1
67.23	-34648.5
67.645	-44828.8
68.06	-53547.1
68.475	-60079.6
68.89	-65328.4
69.305	-69680.1
69.72	-72880
70.135	-74565.1
70.55	-75023.4
70.965	-72274.6
71.38	-65003.2
71.795	-53804.7
72.21	-40379.7
72.625	-26786.2
73.04	-13364.4
73.455	-244.024
73.87	12256.8
74.285	24187.7
74.7	35472.7
75.115	44144.1
75.53	50993.9
75.945	56575.5
76.36	60401.3
76.775	62376.2
77.19	64375.7
77.605	63644.9
78.02	60277.5
78.435	56844.9
78.85	53553
79.265	48747.3
79.68	41716.5
80.095	33424
80.51	23490
80.925	11683.2
81.34	-566.044
81.755	-12181.4
82.17	-22550.5
82.585	-34286.3
83	-47605.4
83.415	-59144.1
83.83	-66941
84.245	-70470.6
84.66	-69317.9
85.075	-63438.3
85.49	-53717.9
85.905	-42046.2
86.32	-30275.8
86.735	-17896.8
87.15	-5668.45
87.565	5855.5
87.98	16233.6
88.395	24826
88.81	29617.8
89.225	31920.9
89.64	31412.6
90.055	27937.1
90.47	21604.3
90.885	15680.9
91.3	10969.8
91.715	7785.1
92.13	5149.34
92.545	2807.6
92.96	551.346
93.375	-2177.57
93.79	-5867.12
94.205	-11357.8
94.62	-16557.2
95.035	-21167.3
95.45	-22561.5
95.865	-21868.8
96.28	-18259.4
96.695	-13272.4
97.11	-7124.35
97.525	185.021
97.94	10126.2
98.355	22055.8
98.77	33961.5
99.185	43403.1
99.6	50105.3
100.015	53366.4
100.43	52168
100.845	47016.9
101.26	39218.7
101.675	30104.5
102.09	20056.7
102.505	10043.4
102.92	-832.555
103.335	-10948.9
103.75	-20003.3
104.165	-28258.5
104.58	-36019.3
104.995	-41990.4
105.41	-46208.9
105.825	-50312.2
106.24	-54247.2
106.655	-57650.6
107.07	-60671.1
107.485	-64520.6
107.9	-69445
108.315	-73463.1
108.73	-76255.9
109.145	-76418.4
109.56	-73181.5
109.975	-66767.7
110.39	-58039.8
110.805	-46751.4
111.22	-34295
111.635	-21070.4
112.05	-6481.26
112.465	7222.62
112.88	19585.8
113.295	30258.5
113.71	37491.7
114.125	41727.1
114.54	45658.5
114.955	49917
115.37	55061
115.785	59414.3
116.2	62619.6
116.615	64496.9
117.03	64989.7
117.445	63968.3
117.86	61403.2
118.275	57882.6
118.69	52601.2
119.105	46040.3
119.52	38192
119.935	30435.4
120.35	23105.6
120.765	15327.4
121.18	6967.03
121.595	-1678.42
122.01	-10344.1
122.425	-18393
122.84	-24148.2
123.255	-26269.9
123.67	-24710.7
124.085	-20498.4
124.5	-13543.9
124.915	-5580.17
125.33	3703.15
125.745	13404
126.16	21369.3
126.575	26530.6
126.99	28139
127.405	26909.3
127.82	23381.8
128.235	18087.8
128.65	11933.1
129.065	6499.73
129.48	636.681
129.895	-4684.95
130.31	-10622.3
130.725	-16763.6
131.14	-23162.3
131.555	-27583.3
131.97	-28776.4
132.385	-27419.2
132.8	-24088.4
133.215	-18069.8
133.63	-9958.56
134.045	-1045.31
134.46	8155.06
134.875	16533.8
135.29	22216
135.705	24269.1
136.12	25068.6
136.535	26021.1
136.95	26249.6
137.365	25409.3
137.78	25524
138.195	25457.7
138.61	24354.8
139.025	22090.5
139.44	19371.2
139.855	16241.3
140.27	11971.7
140.685	7235.7
141.1	1738.91
141.515	-3960.22
141.93	-10027.1
142.345	-15311.6
142.76	-18807.3
143.175	-20402.8
143.59	-22908.5
144.005	-25538.5
144.42	-27750
144.835	-29745.3
145.25	-32009.4
145.665	-34501.6
146.08	-36995.8
146.495	-39634.8
146.91	-42358.3
147.325	-44717.1
147.74	-45494.9
148.155	-43798.6
148.57	-40082.8
148.985	-34820.7
149.4	-27209.2
149.815	-18713.9
150.23	-9741.31
150.645	-136.396
151.06	10031.7
151.475	20715.3
151.89	30531.5
152.305	39058.7
152.72	46196.3
153.135	51239.4
153.55	54208.7
153.965	53499.8
154.38	50723.3
154.795	45769.2
155.21	38932.7
155.625	30742.8
156.04	21575
156.455	12262.6
156.87	2597.5
157.285	-7129.84
157.7	-15382.3
158.115	-22626.2
158.53	-28599.4
158.945	-33036.4
159.36	-35711.8
159.775	-36296.6
160.19	-37121.4
160.605	-37178.5
161.02	-35880.9
161.435	-33180.8
161.85	-28863.2
162.265	-22892.6
162.68	-16169.9
163.095	-9641.09
163.51	-4073.72
163.925	280.693
164.34	3790.84
164.755	6661.03
165.17	8343.47
165.585	9154.09
166	9223.99
166.415	8222.92
166.83	5291.41
167.245	1411.42
167.66	-1920.85
168.075	-4544.48
168.49	-6217.01
168.905	-7232.32
169.32	-8553.66
169.735	-10182.9
170.15	-11591.5
170.565	-12193.9
170.98	-11304.8
171.395	-9532.47
171.81	-6357.02
172.225	-2952.86
172.64	424.405
173.055	3463.09
173.47	5240.01
173.885	6694.82
174.3	8505.37
174.715	9776.16
175.13	10113.9
175.545	10981.2
175.96	12304.8
176.375	13094.7
176.79	14265
177.205	16378.7
177.62	18622.4
178.035	20955.7
178.45	23809.7
178.865	26657.7
179.28	29092.4
179.695	29483.3
180.11	28144.5
180.525	26023.7
180.94	23990.8
181.355	21075
181.77	17621.6
182.185	13953.3
182.6	9437.4
183.015	3851.9
183.43	-2901.91
183.845	-10035.8
184.26	-16634.3
184.675	-21594.3
185.09	-25758
185.505	-26493.8
185.92	-25020
186.335	-22548
186.75	-19264.7
187.165	-15426.8
187.58	-11183
187.995	-6858.98
188.41	-2745.9
188.825	-382.838
189.24	1474.49
189.655	2691.13
190.07	2160.3

## Sheet: Fig 2h
Mean peak:peak distance in Draq5 autocorrelation (um)
E9.5	E10.5	E11.5
11.0355	9.78174	10.2465
14.883	11.2726	12.3552
7.76515	13.7728	8.09648
10.329	7.72569	14.7
7.931	7.2376
	11.2309

## Sheet: Figure 2j
	Mean peak to peak distance per experiment
	Apical	Intermediate	Basal
Untreated1	45.5121	54.7038	38.2893
Untreated2	45.6739	44.9707	34.6799
Untreated3	45.4398	45.414	43.3083
Untreated4	34.1654	36.5496	34.2563
Untreated5	39.7392	49.344	45.9266
Untreated6	40.6945	36.3731	33.2221
