# Supplementary material for: A dynamic, spatially periodic, micro‐pattern of HES5 underlies neurogenesis in the mouse spinal cord
Source: Mol Syst Biol. 2021 May 25;17(5):e9902. doi: 10.15252/msb.20209902 (PMC8144840; doi:10.15252/msb.20209902)
Supplement: Supplementary file 9 — Source Data for Figure 3 [file MSB-17-e9902-s004.xlsx]

## Sheet: Figure 3b
Time (h)	0	0.25	0.5	0.75	1	1.25	1.5	1.75	2	2.25	2.5	2.75	3	3.25	3.5	3.75	4	4.25	4.5	4.75	5	5.25	5.5	5.75	6	6.25	6.5	6.75	7	7.25	7.5	7.75	8	8.25	8.5	8.75	9	9.25	9.5	9.75	10	10.25	10.5	10.75	11	11.25	11.5	11.75	12
	53	58	59	54	55	55	60	46	48	54	50	49	46	48	43	47	45	44	47	41	38	36	34	31	33	31	28	29	29	25	28	24	33	30	27	23	29	21	26	28	26	24	25	21	25	33	32	32	37
Magnification=0.488um	54	58	56	58	50	58	53	50	49	46	55	47	50	46	38	39	40	51	42	40	41	34	32	32	29	25	27	32	27	25	31	23	34	29	29	22	24	20	25	27	26	26	24	25	26	33	34	38	35
	64	57	54	55	56	54	52	53	46	42	47	53	50	48	41	48	40	44	44	45	44	35	34	32	27	26	30	32	29	28	26	26	30	29	23	22	21	25	27	24	26	24	26	29	31	33	32	38	34
	59	58	56	59	62	56	55	45	48	48	48	58	54	48	33	47	42	45	46	42	40	40	32	34	33	25	29	30	30	27	26	22	31	27	22	24	25	24	27	27	23	21	30	28	29	32	29	33	32
	57	57	60	56	61	57	54	48	53	48	51	51	48	42	42	40	50	46	41	46	37	39	32	32	34	32	29	26	28	24	28	24	31	27	26	25	24	26	26	28	27	24	30	31	28	30	29	32	30
	49	57	63	52	57	54	49	50	50	49	48	51	52	39	42	34	45	41	41	45	37	39	36	30	32	28	31	27	29	24	28	25	29	29	25	26	23	25	23	23	24	26	27	28	30	35	32	33	32
	54	56	60	55	55	55	51	54	52	53	45	49	58	40	47	36	43	41	39	48	43	35	35	32	36	34	31	30	31	25	24	27	27	25	24	25	29	24	23	24	26	24	30	25	31	34	28	31	32
	51	57	61	51	54	58	52	53	56	48	49	41	43	40	40	44	41	42	45	47	34	36	35	34	37	29	30	30	29	29	23	27	26	28	25	24	31	21	23	26	26	27	30	27	33	31	27	29	29
	48	57	63	55	57	59	50	54	53	50	48	46	56	39	43	43	41	34	38	45	37	37	37	36	33	28	27	30	31	28	27	24	29	30	26	24	26	24	23	27	23	32	28	27	33	32	31	30	31
	53	59	55	59	60	59	54	53	53	55	45	50	52	41	42	44	40	40	42	44	38	37	37	39	35	32	28	31	30	30	24	26	31	24	29	26	24	27	23	28	27	31	31	29	35	32	28	29	30
	51	58	56	51	59	59	52	50	56	53	47	48	47	42	48	38	42	32	45	46	34	39	41	36	35	28	28	30	29	31	25	27	29	25	28	31	22	26	28	33	29	31	29	26	38	38	25	25	23
	52	55	58	54	59	60	49	49	52	52	44	49	45	41	44	37	40	34	41	36	40	35	36	32	34	25	31	32	31	30	28	23	25	25	26	25	26	28	30	32	31	31	32	27	33	33	23	23	22
	63	58	57	52	54	56	52	49	52	52	47	47	37	45	38	42	42	39	42	46	38	35	37	34	34	30	32	29	33	31	27	23	26	25	25	25	27	25	29	28	28	31	33	30	34	25	21	17	22
	54	58	54	52	59	56	51	53	55	56	45	46	43	46	42	43	46	40	42	41	41	37	36	35	35	26	33	31	35	35	27	28	24	24	20	26	28	24	28	28	26	31	26	30	33	27	24	20	23
	60	55	57	57	58	56	49	52	51	51	44	45	38	37	41	45	46	47	39	37	39	41	32	36	38	35	35	34	41	36	28	26	22	23	25	22	30	25	27	29	27	31	29	32	30	31	25	23	23
	56	56	54	56	51	53	54	51	48	54	46	45	44	38	41	40	46	43	44	37	35	40	34	34	34	31	32	34	37	31	27	25	25	24	30	23	29	26	30	29	28	32	34	37	29	29	23	21	25
	57	58	52	55	54	50	59	52	49	56	51	49	43	48	46	36	47	48	47	37	35	38	41	34	31	29	27	31	33	26	29	25	27	29	26	25	30	29	31	27	30	31	32	34	31	25	22	21	26
	56	58	55	51	60	48	53	58	47	50	55	46	45	45	44	40	43	43	39	39	36	37	44	35	32	35	30	35	32	27	30	25	26	30	26	23	31	29	28	28	34	31	30	34	30	24	24	22	22
	56	57	54	50	58	49	49	48	45	48	50	41	44	42	44	42	43	45	39	36	35	42	36	37	37	30	35	34	32	29	32	28	28	28	23	24	26	30	32	29	35	34	32	34	28	25	25	23	21
	60	51	55	48	52	49	48	45	42	46	46	37	43	42	45	35	44	46	42	38	39	48	30	37	35	33	34	30	37	27	33	27	22	25	23	27	27	27	36	29	38	35	33	28	31	23	23	21	23
	48	46	54	49	53	47	50	52	37	45	50	38	39	44	41	39	37	44	43	41	42	46	36	38	31	32	34	31	33	29	28	29	23	24	26	27	30	29	30	30	34	33	31	29	28	23	26	22	24
	55	45	45	45	55	48	47	41	42	42	46	38	42	41	40	35	41	38	38	46	42	41	36	36	32	35	38	35	30	28	23	29	27	29	25	27	28	35	31	30	31	30	29	26	27	22	27	29	25
	55	48	41	48	54	46	44	45	44	41	43	37	37	39	46	44	40	39	39	38	41	37	38	33	34	33	38	39	36	28	25	24	26	30	25	27	30	36	36	33	30	26	24	26	32	24	28	32	27
	51	51	42	50	53	50	45	44	42	39	42	35	39	40	44	41	46	45	37	39	36	38	36	35	35	33	36	34	37	28	28	25	25	29	25	27	30	35	35	34	26	26	23	27	32	24	26	27	26
	53	52	47	50	53	52	49	46	41	39	42	33	37	37	35	38	44	43	40	37	37	39	35	36	32	39	36	33	31	30	29	28	26	30	28	27	31	34	32	31	28	28	25	23	27	21	22	24	28
	50	52	46	50	56	48	49	39	47	38	43	36	34	37	39	41	43	36	42	37	41	40	39	34	36	34	35	32	31	33	29	26	25	29	29	25	36	34	34	32	29	26	24	27	22	24	25	25	30
	53	50	44	49	52	47	48	44	44	40	40	36	40	40	40	40	37	38	32	42	40	41	39	36	38	34	35	37	34	29	26	28	26	29	31	27	44	39	33	29	24	26	22	24	25	20	25	28	23
	56	49	46	45	50	52	51	46	40	43	43	38	43	41	37	38	43	35	40	42	41	39	35	41	40	35	34	39	34	27	27	29	28	26	29	31	38	38	31	26	27	26	22	22	22	22	23	28	21
	45	51	50	48	57	55	49	47	45	43	47	46	43	37	39	36	40	34	36	37	38	39	33	43	39	34	35	35	31	31	31	29	27	29	33	34	35	35	30	27	27	22	24	20	25	25	22	27	25
	40	52	50	56	60	47	48	46	49	48	39	45	46	34	40	44	41	37	43	39	35	37	38	38	34	29	31	33	30	30	29	34	27	32	34	32	34	33	30	25	24	24	22	22	34	27	20	23	24
	54	54	52	55	58	47	50	43	46	51	42	45	41	41	44	41	42	30	38	40	41	38	38	38	39	28	32	33	30	29	27	34	33	36	34	33	37	32	26	23	27	23	19	25	32	30	22	25	26
	55	55	47	52	52	53	50	48	46	52	45	45	36	40	38	38	38	43	36	43	38	40	37	37	38	34	38	33	32	30	32	29	35	34	36	33	37	29	22	30	28	25	22	22	30	29	21	30	23
	54	54	46	52	53	50	45	48	51	48	45	42	45	42	48	44	37	39	40	42	35	39	36	32	35	32	37	31	36	34	35	28	27	32	35	33	31	26	20	29	31	23	21	21	24	28	20	28	22
	52	54	52	54	52	43	47	46	52	45	46	41	42	33	43	41	34	43	35	42	37	38	35	32	35	38	33	33	32	33	37	35	23	29	30	30	31	25	26	24	35	22	23	21	24	25	23	23	24
	47	53	54	52	50	44	48	48	47	46	45	44	49	39	45	38	36	37	36	36	33	40	37	31	33	25	29	35	32	33	35	36	26	30	26	32	29	26	27	26	33	27	22	24	26	25	23	23	24
	60	50	50	47	52	49	49	41	46	49	47	43	43	44	42	42	33	35	32	36	38	37	37	30	33	34	29	34	28	32	32	33	31	32	26	31	30	23	28	28	28	30	17	28	27	28	26	24	25
	53	48	46	45	52	47	50	47	51	45	47	44	45	44	44	37	41	39	40	33	35	35	37	32	34	31	34	32	31	32	32	33	37	29	26	27	34	28	30	28	29	27	18	28	24	26	27	25	23
	56	47	47	44	51	46	46	44	50	41	48	46	43	49	43	39	37	36	37	33	31	33	37	33	31	32	39	36	36	34	34	34	37	29	27	28	35	30	29	27	30	25	25	24	23	27	24	25	24
	59	48	51	46	51	44	47	40	46	42	50	48	50	42	43	44	38	42	40	34	37	34	34	36	33	31	38	36	30	33	34	35	28	32	28	31	32	26	31	28	30	24	26	25	24	27	21	24	28
	57	45	50	42	47	44	47	39	45	40	51	42	51	51	46	45	36	42	34	35	34	36	36	35	36	32	37	33	29	28	30	34	25	33	26	30	26	28	34	32	31	26	27	26	24	22	23	26	25
	51	43	49	42	43	42	40	40	47	41	47	39	40	38	44	40	37	34	43	43	36	36	34	29	33	40	33	35	29	25	31	32	28	28	27	27	25	31	32	30	31	31	26	28	23	23	23	26	28
	61	41	46	46	44	41	38	40	44	38	46	37	47	44	45	39	37	38	42	42	39	40	30	28	34	33	35	36	27	31	31	30	27	29	26	27	29	29	34	25	29	30	24	28	26	24	20	25	22
	48	43	41	40	43	45	37	38	41	38	44	38	43	40	43	39	41	40	37	48	39	34	29	36	34	32	33	33	30	36	28	30	25	31	25	31	30	30	32	25	27	25	25	29	29	22	22	26	19
	49	42	41	38	43	44	41	39	42	42	45	42	42	38	42	39	43	34	40	38	35	36	30	39	36	28	34	32	37	32	29	32	28	31	28	31	27	33	28	29	28	22	26	30	25	22	24	25	24
	49	41	42	42	39	43	42	41	38	44	44	40	43	46	44	34	36	34	35	43	42	40	35	36	37	34	36	37	38	26	29	31	27	26	27	30	27	30	29	30	26	23	24	24	25	23	26	24	23
	49	41	41	41	39	42	43	38	39	44	39	39	41	40	39	39	34	39	39	45	35	37	37	37	37	29	36	38	32	28	29	31	27	24	24	25	30	33	30	26	26	22	23	24	24	24	26	25	21
	52	44	38	37	37	44	42	44	39	43	42	42	38	40	35	40	37	38	39	37	35	39	34	39	35	29	35	36	29	34	29	34	27	26	24	24	30	35	30	26	27	23	21	25	23	23	25	26	24
	42	47	38	39	36	44	41	34	35	42	45	41	44	43	33	38	39	44	38	36	34	41	36	35	33	39	36	31	30	33	29	29	23	28	26	27	28	32	31	27	26	26	25	23	24	22	26	21	25
	43	49	41	40	39	42	46	39	33	37	41	39	37	34	35	34	30	38	35	36	37	38	37	31	34	31	34	28	35	29	28	25	24	26	25	26	24	28	30	24	24	24	25	22	21	23	23	21	24
	42	48	41	43	41	45	47	40	37	37	36	41	33	37	34	34	41	42	34	34	30	34	37	30	36	30	33	29	36	30	27	30	30	28	25	27	27	26	25	23	25	26	23	20	22	21	24	22	22
	43	46	40	43	41	47	43	45	41	40	37	36	38	38	34	38	33	30	35	37	38	41	34	30	37	37	34	33	31	32	26	33	29	31	28	29	28	26	26	22	24	25	21	23	23	22	24	23	25
	40	47	37	40	41	44	42	43	42	41	36	40	42	39	40	32	35	37	34	30	33	37	33	28	34	36	31	33	29	30	28	31	25	33	25	31	26	24	28	24	26	23	20	24	21	23	22	22	27
	46	47	43	41	41	41	43	36	40	42	37	39	36	35	35	29	33	32	39	33	40	32	33	31	31	27	27	31	27	25	32	30	24	33	24	25	23	26	28	26	28	22	21	23	24	26	24	23	28
	47	46	46	42	45	40	40	42	36	40	40	34	36	33	37	30	32	34	34	26	29	35	29	31	30	27	28	31	30	29	28	29	26	32	25	26	25	25	25	26	25	22	25	24	23	27	26	23	25
	42	44	45	43	44	43	38	41	35	39	43	38	31	34	38	34	35	36	36	38	35	34	30	29	29	31	29	30	31	26	21	28	26	31	25	26	24	27	23	23	28	22	25	23	19	23	26	20	22
	45	42	40	41	38	40	42	37	38	38	39	38	35	31	31	32	34	36	36	31	31	36	34	31	30	28	34	30	32	25	25	29	26	26	25	23	26	28	20	23	28	24	22	25	19	24	27	22	25
	45	40	36	39	41	40	40	45	39	36	36	39	38	30	34	32	33	35	34	35	29	36	32	30	31	26	34	28	31	30	29	25	25	25	24	23	28	26	21	24	23	25	21	26	18	26	29	26	28
	44	41	36	40	42	41	37	42	39	40	38	37	36	34	36	34	35	35	31	28	36	33	31	26	34	28	36	27	29	28	25	23	25	26	24	22	27	24	22	23	23	24	25	25	20	26	30	28	24
	42	41	36	38	41	35	36	36	42	38	39	34	38	36	31	36	33	31	30	29	32	31	33	29	31	29	36	28	30	25	22	28	27	24	23	21	23	25	22	23	25	25	22	24	21	27	30	29	27
	42	42	37	40	39	33	42	39	43	39	36	34	38	38	32	35	36	34	35	31	30	32	30	35	30	31	29	29	29	27	21	27	22	24	22	21	22	25	27	22	25	26	22	24	19	27	29	29	28
	45	40	39	42	36	35	43	37	37	36	37	36	39	34	38	35	34	32	37	34	33	31	29	36	32	25	31	29	29	28	23	24	20	28	23	20	25	26	27	22	24	25	23	23	18	21	28	27	25
	53	41	39	42	39	37	39	35	34	32	41	39	35	35	37	34	33	30	39	33	29	30	35	34	31	34	29	30	29	27	28	24	22	26	22	24	24	26	25	24	25	24	24	24	21	20	29	24	31
	46	42	42	40	40	37	40	32	36	38	37	40	36	40	34	33	31	32	37	37	34	39	39	32	28	39	29	29	28	26	27	25	23	23	20	24	22	24	24	23	27	27	25	27	22	28	31	28	36
	53	45	40	39	40	39	39	33	36	41	37	40	33	34	36	35	30	38	31	37	32	41	33	33	31	35	31	31	28	29	29	26	26	27	24	26	26	22	25	25	26	27	24	24	23	32	30	30	34
	51	47	40	43	43	40	40	38	40	43	39	38	37	29	36	36	37	32	36	37	34	37	32	29	34	31	34	32	29	30	34	25	29	25	22	26	27	22	27	27	26	26	22	26	23	29	26	28	34
	51	45	38	45	43	40	41	40	43	42	39	40	34	37	36	39	41	41	39	33	39	35	31	32	31	33	34	31	31	29	29	27	28	22	23	25	26	29	27	27	26	28	26	29	24	27	30	28	35
	47	47	41	44	44	41	39	41	45	42	42	39	37	39	37	41	41	36	35	34	40	37	37	34	32	31	30	32	31	31	29	27	29	28	29	26	25	31	28	27	29	22	26	22	24	29	32	28	34
	48	50	41	37	40	42	40	45	42	42	42	41	43	42	38	42	41	39	39	36	40	42	44	33	31	37	35	29	30	30	28	26	28	26	28	26	25	26	30	27	31	20	24	23	28	28	28	27	35
	53	52	44	38	41	46	42	41	44	39	45	41	35	37	42	36	37	50	40	39	38	38	41	31	29	28	40	27	29	29	25	26	26	26	26	25	26	25	29	29	30	27	24	24	29	27	26	25	33
	55	50	47	46	46	46	43	45	48	43	43	45	39	41	46	39	38	46	42	40	36	40	35	35	33	38	37	31	28	33	29	28	25	25	27	26	29	28	30	30	27	31	21	28	29	30	33	26	32
	50	53	46	48	47	44	44	39	47	48	45	54	44	40	40	43	43	43	43	42	36	45	41	39	39	36	37	35	27	38	29	26	27	23	26	29	27	30	32	28	25	28	24	32	28	30	35	29	37
	47	57	41	49	46	47	46	44	48	46	46	54	41	42	47	47	51	51	38	45	45	46	44	35	41	34	31	36	27	37	26	28	29	25	28	30	28	27	29	26	29	29	29	30	26	26	32	32	40
	53	54	44	48	47	45	43	45	47	46	47	49	45	51	46	52	43	44	41	43	45	47	39	35	37	33	28	35	31	33	26	31	31	25	28	27	28	25	29	27	31	30	27	25	25	26	33	32	38
	53	50	47	46	49	44	40	45	49	46	47	51	46	45	50	54	48	41	47	46	39	43	38	37	37	42	33	38	35	28	27	30	34	26	26	27	27	27	31	28	29	30	27	26	22	31	36	34	36
	53	48	48	49	49	49	45	42	50	45	48	50	49	40	52	47	44	47	44	47	48	44	40	40	42	38	38	40	37	35	28	30	30	26	30	30	31	30	32	30	30	30	27	25	24	34	36	36	37
	58	52	51	52	53	50	50	48	50	46	49	48	47	45	54	50	42	43	47	43	48	45	43	44	42	38	39	42	37	41	32	31	31	27	32	33	34	31	35	29	31	28	29	25	32	28	40	38	42
	59	60	51	54	53	52	49	46	51	48	49	53	42	49	53	51	47	49	50	48	51	45	43	48	38	38	42	40	32	35	33	29	34	29	34	33	30	28	34	33	31	31	32	28	32	30	47	41	42
	53	57	51	58	53	51	48	54	52	47	56	55	51	52	49	49	55	48	48	49	47	45	49	44	43	35	45	37	32	38	33	33	30	31	30	32	28	26	33	35	30	33	31	29	26	34	48	44	44
	57	53	50	58	55	52	50	51	54	50	55	52	53	49	50	58	50	47	57	45	44	48	49	46	44	40	40	42	37	40	37	32	34	32	27	31	30	28	35	34	31	35	32	28	25	32	49	41	49
	61	57	52	57	55	56	54	48	49	56	48	52	44	55	51	55	54	48	53	48	51	44	44	47	41	44	40	42	38	37	37	35	35	31	31	32	31	34	35	30	33	39	34	25	32	36	48	45	47
	49	57	55	55	51	53	52	59	50	55	51	56	44	48	47	54	44	48	42	44	50	42	44	42	42	38	38	40	35	35	34	37	36	30	34	33	32	35	37	30	33	39	30	26	38	38	44	57	46
	56	52	53	58	51	58	54	54	56	51	55	55	45	55	51	50	42	44	49	47	46	47	42	44	42	37	38	41	39	32	32	31	37	30	32	31	35	33	36	36	34	35	25	31	36	37	48	56	48
	56	54	50	56	55	58	50	49	61	53	53	54	51	55	53	53	53	50	46	48	43	49	42	39	43	38	39	38	40	35	39	30	34	28	35	34	32	34	36	36	34	37	27	35	33	37	53	49	53
	51	57	51	59	56	57	51	56	59	54	51	56	50	55	54	50	45	40	45	44	50	46	45	38	41	42	39	39	37	39	37	37	37	28	37	36	30	35	37	36	33	44	31	36	32	40	57	51	57
	55	53	52	62	60	56	50	51	56	55	55	54	60	53	52	56	44	47	44	50	48	41	43	41	39	33	39	41	43	43	32	40	38	33	34	38	32	34	37	39	31	43	32	38	31	44	60	53	53
	52	58	55	59	59	56	52	53	54	59	60	51	52	55	52	52	42	44	44	49	46	43	42	41	37	36	40	41	43	42	35	45	39	37	31	41	36	34	36	39	38	42	38	35	34	46	57	56	55
	64	60	57	56	58	55	58	62	51	60	55	52	53	54	48	51	56	44	47	45	44	46	42	45	34	39	42	43	38	39	36	43	38	36	34	38	38	36	37	39	41	43	41	39	42	50	61	54	54
	63	55	58	54	59	53	56	54	52	57	54	56	51	50	47	45	45	43	43	43	43	44	42	48	37	38	41	42	38	40	36	39	36	37	40	36	37	39	42	41	39	49	43	44	46	51	60	52	55
	61	56	56	56	61	56	53	52	54	50	54	49	48	46	47	48	50	44	45	45	45	42	46	41	44	43	42	41	42	43	37	39	39	42	38	35	39	43	45	45	48	55	42	40	49	51	61	55	61
	61	61	49	57	57	56	49	54	50	48	49	48	52	45	54	46	39	51	41	43	43	47	47	44	41	35	42	39	41	46	43	42	37	44	37	37	41	49	45	51	54	55	39	45	49	53	61	58	61
	60	62	51	56	54	55	49	56	53	52	53	50	50	52	45	46	48	38	46	46	41	52	47	47	37	45	40	40	40	43	43	43	37	41	42	44	43	50	49	57	58	58	43	47	48	55	62	58	59
	63	62	57	59	52	60	48	50	54	49	55	45	43	48	52	44	46	41	46	43	42	47	48	43	42	44	44	45	44	44	43	43	42	39	41	48	48	51	52	61	55	59	52	51	50	61	69	56	60
	60	62	56	60	53	57	50	57	49	48	53	42	47	49	47	42	50	38	46	47	46	45	46	44	43	47	46	47	44	49	46	46	42	40	42	49	50	58	58	66	51	60	54	52	59	64	67	63	60
	65	62	57	59	56	52	56	46	49	55	50	46	46	47	49	50	46	50	44	46	50	45	50	49	42	42	50	46	44	51	45	46	46	39	44	52	51	57	58	64	55	62	51	47	62	64	65	66	59
	58	64	62	63	60	54	56	53	47	55	51	47	44	46	44	49	46	43	43	48	50	49	51	46	44	49	53	48	49	50	48	45	53	40	48	50	56	57	57	58	57	60	52	48	55	57	68	64	55
	64	69	66	61	65	58	56	48	45	53	52	47	46	41	46	41	47	42	50	45	44	51	50	45	49	49	55	51	52	53	52	44	56	47	52	50	60	58	62	59	60	59	53	51	56	62	69	58	59
	67	71	69	64	59	61	51	55	49	58	48	52	51	46	50	48	46	44	55	56	53	51	50	55	52	53	57	54	52	59	55	45	56	53	58	57	60	61	66	63	65	59	51	56	64	65	67	57	64
	76	67	68	65	61	58	53	60	52	56	53	51	49	52	48	49	48	44	51	59	51	53	51	58	46	49	58	55	59	61	58	54	57	58	59	56	63	64	63	59	59	62	52	52	66	56	63	65	66
	72	67	62	67	67	58	62	63	51	53	57	49	44	47	48	50	52	45	51	56	49	57	54	57	50	54	64	63	62	63	58	61	55	64	56	58	62	58	59	55	53	61	57	49	70	58	62	64	59
	71	66	65	70	65	61	65	55	55	56	49	50	43	46	54	52	56	48	61	71	56	61	56	55	59	54	67	65	62	62	64	59	59	64	61	58	58	57	58	56	54	57	55	51	64	67	68	60	51
	66	64	69	62	64	65	69	59	58	62	48	51	50	49	49	59	62	60	59	61	56	60	60	59	61	63	69	63	64	62	67	60	67	63	66	53	65	61	64	60	59	59	55	55	60	68	65	57	55
	74	70	66	67	70	68	69	66	64	63	55	54	53	60	58	57	60	57	61	69	61	62	66	67	62	71	71	77	68	66	69	64	68	65	66	56	66	65	66	59	59	63	61	58	61	67	63	59	57
	69	75	66	76	70	69	67	59	66	63	62	55	47	47	51	52	53	50	57	63	67	71	69	68	71	72	75	80	71	62	69	64	66	64	65	59	59	66	61	59	64	66	60	55	57	60	66	65	54
	71	73	71	70	71	72	72	65	67	62	67	60	57	56	53	51	60	65	59	64	70	69	72	62	73	70	73	76	74	62	71	64	68	69	67	61	60	62	58	58	65	61	62	57	57	61	65	64	52
	73	71	69	71	76	71	76	68	66	61	61	62	64	58	61	62	68	60	61	66	66	69	69	66	71	69	74	76	76	74	74	67	78	72	68	61	60	55	54	58	58	50	62	59	59	66	66	56	54
	76	71	70	73	73	67	72	67	66	61	57	58	60	58	65	63	58	51	65	70	69	69	72	74	72	77	80	72	76	72	69	70	78	69	63	54	58	59	54	60	62	54	64	55	61	64	63	55	55
	66	71	75	76	73	68	70	63	65	63	60	58	61	58	58	58	60	55	70	69	74	67	77	71	73	78	74	70	76	63	66	68	78	67	61	57	56	60	56	65	61	62	61	61	66	60	56	58	61
	66	70	74	72	73	69	70	64	65	63	65	57	61	64	57	57	63	58	67	70	77	65	69	70	69	65	68	74	72	70	73	67	76	68	55	63	55	55	59	64	60	57	55	60	62	61	56	63	66
	68	71	71	67	76	68	67	66	67	60	66	59	61	64	60	69	66	63	72	74	68	66	65	68	68	62	72	70	71	73	72	65	67	69	58	58	57	53	57	56	61	51	59	54	64	60	55	66	64
	74	73	66	69	75	77	70	65	66	59	64	64	71	68	63	64	65	56	69	75	76	66	61	65	68	60	72	71	71	76	65	60	67	66	68	52	55	59	58	59	58	52	57	54	64	55	51	63	66
	75	73	67	67	73	76	72	69	65	63	68	63	61	68	60	63	66	61	73	72	71	62	60	60	64	73	67	77	68	71	66	55	64	71	66	58	53	61	55	62	61	57	54	58	58	61	60	60	64
	71	75	71	69	74	74	68	70	64	64	75	63	64	70	63	70	70	61	70	79	70	63	64	58	61	65	63	75	66	65	63	58	59	70	61	61	58	55	55	57	55	51	57	54	58	66	58	62	59
	76	75	68	75	66	74	70	63	68	63	68	65	67	64	65	64	68	63	71	65	65	70	59	60	59	74	64	72	61	66	63	64	61	67	61	58	57	55	56	58	55	50	56	54	55	55	57	64	56
	74	79	74	80	70	71	73	64	66	65	66	63	65	73	78	64	65	67	73	64	66	71	56	57	60	66	69	69	70	66	60	55	61	66	60	57	58	58	53	56	56	55	53	56	59	58	66	60	56
	69	78	76	78	78	73	75	61	66	67	71	66	66	71	70	67	63	70	77	69	67	68	58	59	65	62	70	68	70	65	63	56	57	63	61	54	60	61	57	57	55	59	53	54	58	66	68	57	57
	76	75	74	77	75	79	73	65	67	65	71	72	66	71	72	73	68	67	71	72	68	66	59	66	63	61	68	66	70	60	63	60	56	61	60	49	55	56	55	57	55	63	55	50	56	64	65	58	61
	76	75	70	77	69	79	73	68	71	64	71	67	60	66	71	75	61	67	68	66	66	65	56	64	60	61	68	66	72	62	60	58	60	57	59	52	51	56	52	57	53	57	50	56	57	64	64	62	67
	75	72	71	79	70	77	76	64	72	69	74	67	63	62	70	66	65	68	68	67	67	63	55	56	58	59	65	68	71	70	62	58	65	52	57	53	53	57	51	57	53	47	58	56	61	63	64	63	62
	70	70	72	78	76	78	79	60	75	69	74	72	63	58	73	64	71	67	67	68	67	68	59	55	58	63	66	68	70	67	63	60	62	53	56	53	55	50	52	56	56	48	64	52	62	60	67	61	61
	85	72	76	75	77	75	81	76	73	66	69	74	67	68	72	67	64	72	67	70	64	71	62	60	59	62	70	67	66	64	64	59	59	58	57	54	60	49	56	57	57	48	55	58	65	58	63	65	63
	75	75	77	77	77	80	80	68	70	70	71	74	67	68	69	75	72	71	67	68	67	67	65	65	61	62	64	67	67	62	61	56	60	58	59	52	61	62	61	56	57	55	60	59	66	62	59	67	64
	77	77	72	77	74	84	79	74	71	71	75	70	69	68	72	73	71	66	70	68	65	66	63	66	66	65	62	64	68	62	63	54	57	56	58	51	56	64	61	55	54	59	70	64	61	69	61	68	64
	82	75	73	79	74	82	80	76	71	71	73	74	76	66	77	68	78	79	72	66	59	67	65	61	72	56	66	61	68	63	64	60	63	57	63	52	58	60	61	53	54	57	66	63	64	70	64	64	62
	82	76	74	75	75	75	82	72	73	73	71	78	81	65	69	68	74	69	71	72	69	64	67	57	73	63	69	67	63	63	60	60	61	61	65	57	59	56	58	53	53	60	58	64	64	67	62	57	65
	75	74	73	72	74	75	81	73	76	75	70	76	78	67	79	74	70	72	67	68	71	63	65	59	67	66	68	62	64	65	60	58	59	65	58	61	62	60	59	60	56	55	63	66	62	67	61	64	60
	79	71	77	74	74	77	78	70	73	73	76	76	76	70	72	72	75	76	72	66	70	63	68	64	72	71	66	61	67	66	58	64	56	58	56	60	63	60	64	66	62	60	72	66	62	70	60	68	65
	74	75	83	68	76	77	80	69	70	74	76	78	73	79	78	74	73	74	77	67	72	67	70	68	72	69	69	69	64	61	58	62	58	58	60	58	61	53	59	62	66	67	71	66	67	72	63	68	65
	76	75	75	70	71	77	74	66	71	70	73	76	73	76	79	75	86	78	71	69	68	65	71	72	74	67	65	66	65	60	60	60	60	63	62	56	59	55	61	63	62	67	78	65	71	70	63	66	64
	76	75	70	69	69	74	70	69	73	75	71	78	75	73	69	77	87	75	71	70	71	73	68	69	74	71	62	63	64	61	64	61	59	62	67	55	59	58	63	61	65	70	72	66	68	71	68	68	65
	79	73	71	73	72	73	74	67	66	75	70	81	82	75	77	81	85	76	73	72	72	66	68	65	74	68	59	61	57	60	62	62	54	64	60	56	64	56	64	66	65	67	66	67	66	67	68	65	66
	82	76	72	76	72	72	77	73	68	73	77	77	83	75	67	75	82	74	79	78	67	66	75	66	73	71	63	62	57	57	58	68	51	61	56	56	65	52	63	67	65	68	71	69	72	72	63	62	71
	86	75	69	78	77	71	73	81	71	69	80	76	79	73	73	75	93	78	76	79	68	69	73	71	67	63	70	59	56	56	59	66	59	58	56	59	65	57	60	65	70	77	73	71	73	78	66	62	73
	91	70	73	77	82	72	77	76	71	70	75	79	73	75	71	81	83	71	74	73	79	68	70	74	65	61	68	61	55	56	59	64	62	60	53	63	64	65	64	70	76	88	80	74	72	79	73	65	71
	86	77	79	77	79	73	76	69	74	71	80	78	75	74	76	85	85	78	79	73	78	73	70	75	71	62	60	57	54	52	57	60	62	61	62	61	64	69	70	72	77	87	87	78	78	80	69	65	75
	78	81	79	80	76	77	76	73	75	71	81	79	87	77	80	82	82	84	77	70	79	73	71	74	70	66	60	57	58	55	54	60	63	60	61	64	66	74	70	72	81	85	88	80	81	84	65	64	70
	87	83	76	78	81	81	78	76	77	82	79	81	79	77	75	84	85	83	63	75	81	77	74	71	67	65	60	61	59	57	59	62	61	56	59	65	68	76	76	74	88	88	81	77	83	89	66	68	62
	80	85	80	81	77	80	75	68	78	85	75	82	74	77	77	82	79	83	86	80	78	84	76	70	71	63	65	59	60	55	65	62	63	57	59	65	64	78	80	79	93	88	85	80	81	87	66	64	63
	83	84	84	82	75	77	76	77	81	89	75	81	78	80	77	81	87	90	87	81	83	88	77	72	74	70	71	59	60	59	65	60	61	61	63	70	65	81	84	85	87	86	93	82	79	83	68	64	71
	83	84	84	82	75	77	76	77	81	89	75	81	78	80	77	81	87	90	87	81	83	88	77	72	74	70	71	59	60	59	65	60	61	61	63	70	65	81	84	85	87	86	93	82	79	83	68	64	71
	85	85	84	84	79	81	81	83	84	91	78	83	80	80	86	85	87	83	88	76	80	82	85	78	72	73	68	65	61	56	61	59	61	59	69	74	74	85	86	88	86	86	86	80	84	78	73	66	73
	85	82	84	83	78	88	82	77	83	84	86	81	75	87	83	80	87	94	78	76	82	78	86	77	72	68	68	63	64	51	61	61	65	56	70	78	81	85	89	88	88	82	80	80	84	75	74	70	81
	93	82	85	76	79	82	81	79	81	83	93	82	84	76	71	84	85	83	79	92	79	83	84	76	75	63	73	65	68	52	62	66	61	55	70	82	84	89	96	93	96	80	76	87	80	70	75	77	79
	96	80	81	80	86	82	84	86	86	83	91	87	85	79	85	89	87	75	84	81	88	84	80	77	77	71	72	64	65	60	62	62	60	56	71	84	87	93	101	96	97	79	75	82	73	70	78	77	74
	87	85	81	81	85	85	90	85	87	84	90	84	91	85	91	83	85	77	85	88	77	80	76	77	75	76	74	67	56	62	63	66	65	65	73	83	91	90	97	97	91	74	74	78	68	73	77	77	75
	90	93	82	80	81	84	89	85	89	88	90	86	90	74	87	79	86	78	83	91	82	85	78	83	77	80	71	68	55	65	64	75	75	70	81	83	92	89	98	99	87	77	71	79	71	75	74	74	80
	93	90	80	80	80	82	85	87	84	89	91	92	82	80	85	81	75	76	84	88	86	84	80	79	86	75	68	70	63	67	66	79	76	71	88	90	90	86	97	94	79	76	71	78	73	71	77	73	80
	84	90	82	76	81	85	83	85	81	89	90	91	87	84	86	81	76	75	84	87	75	74	78	81	81	76	67	74	68	65	70	78	88	73	91	89	91	86	96	91	73	76	69	68	73	67	76	75	76
	88	92	80	75	81	85	83	86	87	90	91	86	96	77	85	77	83	69	85	79	83	75	81	79	76	75	75	78	72	71	77	80	87	78	94	87	93	86	93	95	72	73	68	61	69	65	73	77	79
	83	87	75	73	83	82	91	82	89	91	92	80	95	86	95	83	91	77	87	85	89	79	79	74	75	68	81	80	74	76	80	87	86	81	94	91	90	86	90	88	76	73	73	63	69	67	83	87	85
	87	86	78	72	84	82	90	89	88	88	88	79	86	87	86	70	79	69	85	76	87	77	78	78	79	74	84	83	77	80	83	88	95	85	88	95	84	83	84	79	75	76	70	65	76	71	83	83	92
	86	91	83	78	83	85	90	84	84	90	86	80	81	76	78	76	88	79	88	84	88	81	79	81	84	79	89	88	83	82	86	90	91	91	87	96	90	80	83	72	74	77	66	66	77	70	85	79	86
	101	89	82	72	83	88	92	83	82	85	89	72	87	78	88	77	78	68	87	84	85	77	75	82	75	72	87	85	80	82	92	93	85	90	84	94	89	81	90	76	74	77	74	64	77	74	89	89	80
	94	88	78	72	76	80	86	87	80	84	83	74	95	71	83	86	80	76	83	91	90	80	76	75	69	71	87	84	77	85	93	90	85	92	87	95	86	77	85	75	73	75	76	69	79	76	86	92	91
	89	89	78	80	76	79	80	91	78	82	84	74	87	63	82	84	82	79	91	85	89	85	78	72	73	80	84	92	79	88	86	89	83	90	90	91	83	79	76	76	73	76	71	72	79	75	89	92	99
	84	82	80	83	81	80	78	84	76	81	81	78	86	75	71	80	80	78	91	90	85	89	76	77	77	75	76	97	86	91	86	88	82	82	84	81	78	74	66	81	75	71	68	69	72	75	94	90	103
	84	80	80	76	84	76	79	79	74	76	77	84	79	74	85	86	87	89	97	90	85	88	74	73	74	64	76	92	88	88	84	88	86	83	80	79	78	69	64	80	77	69	74	71	76	77	98	94	98
	84	82	79	76	85	79	82	76	73	73	74	85	76	79	84	88	85	95	91	95	76	84	79	73	73	80	81	86	85	83	85	89	86	80	79	78	82	72	73	76	75	70	77	72	78	83	97	95	100
	84	85	78	79	88	85	83	77	72	79	76	91	76	81	92	86	96	91	91	95	85	86	82	71	74	72	84	88	87	83	88	85	83	78	80	70	83	76	76	67	76	71	79	80	76	89	99	94	110
	93	87	77	76	88	85	82	74	70	71	81	96	84	79	87	93	93	94	89	94	84	93	82	75	75	70	81	85	89	86	82	82	84	80	83	71	73	80	77	66	73	75	81	78	80	87	101	95	111
	95	88	78	82	85	88	79	74	80	66	84	99	90	80	80	96	93	98	90	84	88	92	89	82	74	73	78	84	86	87	75	84	80	84	87	73	75	72	74	68	77	78	81	76	84	89	105	101	111
	97	90	78	86	85	89	81	71	97	75	84	95	92	82	88	90	99	98	92	108	84	85	97	85	76	69	79	85	89	83	80	83	81	82	84	81	82	69	73	70	84	84	83	76	88	89	107	104	113
	87	88	83	84	92	84	83	87	95	83	87	94	98	88	91	92	96	96	87	93	82	87	94	84	76	75	80	83	86	82	85	79	80	81	78	76	79	73	71	75	88	87	96	83	88	87	101	105	117
	102	86	85	84	95	88	88	81	84	84	96	96	94	95	91	98	100	92	101	91	88	91	88	84	79	74	74	86	84	81	87	77	83	82	76	72	76	80	71	81	90	92	97	89	85	92	101	108	112
	103	91	86	95	92	90	94	89	85	85	95	96	98	94	94	93	90	88	105	90	95	91	85	88	81	79	75	81	89	80	85	81	80	80	77	78	75	83	77	83	91	93	93	87	84	95	108	103	108
	89	92	84	99	94	88	89	95	89	87	94	94	110	94	84	96	101	89	96	88	99	92	81	90	77	84	80	79	89	80	87	82	73	79	81	91	83	88	81	86	92	97	98	84	88	92	105	99	114
	89	88	88	95	95	88	82	80	89	91	98	96	102	97	89	98	91	95	90	95	96	94	76	89	75	78	80	86	86	81	86	77	77	74	85	89	86	88	82	95	91	100	97	87	92	90	103	108	119
	94	92	87	96	96	89	91	99	91	87	100	96	105	90	92	94	91	87	85	88	91	92	84	83	78	85	82	87	86	83	82	79	84	76	83	78	83	88	87	102	94	106	97	86	88	99	108	114	115
	90	97	86	93	105	87	98	92	94	86	101	99	97	100	90	106	86	87	87	91	88	92	88	84	82	86	84	76	84	83	88	83	92	80	82	78	90	96	91	103	102	109	101	97	90	95	108	111	118
	102	99	97	92	101	86	94	90	89	92	96	99	97	93	99	103	98	80	85	98	95	85	89	82	83	83	80	77	81	82	92	88	94	87	92	83	95	96	92	99	102	108	105	103	97	93	99	104	115
	110	101	101	99	98	90	95	87	88	98	91	98	99	89	90	97	98	87	82	100	88	86	90	82	79	77	87	82	78	81	93	91	95	94	99	87	95	96	95	97	98	108	103	100	95	99	99	100	112
	100	105	102	98	104	102	94	94	89	96	93	95	99	93	88	96	90	87	95	86	92	95	90	85	80	78	88	86	77	83	95	94	99	94	93	93	97	106	93	106	101	112	98	104	90	98	103	104	119
	106	98	98	99	108	102	93	97	87	92	99	99	90	89	92	103	102	86	86	93	86	91	88	86	81	89	84	84	86	89	90	100	103	91	91	91	97	113	93	109	105	108	95	96	92	103	107	107	118
	105	94	91	105	107	98	100	98	90	91	96	100	88	98	90	105	91	82	87	93	84	89	93	83	82	85	85	87	88	90	94	105	107	101	94	102	97	109	97	109	99	105	102	93	95	113	111	111	116
	112	100	100	103	99	103	106	103	100	90	102	102	91	99	87	105	88	87	82	101	91	93	95	83	84	87	88	87	87	94	99	106	111	109	102	101	101	104	100	107	96	104	110	107	93	111	108	113	110
	105	102	104	105	97	103	107	101	98	92	100	98	93	99	89	99	97	98	89	89	93	97	88	83	92	86	87	91	94	93	99	103	110	103	116	96	105	98	102	96	98	100	109	108	94	108	114	111	116
	101	101	102	103	97	101	110	91	93	99	94	93	91	90	84	97	95	93	94	96	93	103	96	87	99	93	90	92	94	97	92	105	111	103	114	98	99	96	103	92	100	96	106	99	93	113	117	116	112
	105	101	101	105	104	103	113	105	96	100	99	95	90	86	86	93	95	90	93	90	103	106	105	90	97	91	90	93	88	97	93	105	108	108	108	108	89	97	106	100	101	98	95	102	87	116	110	113	116
	95	101	98	107	107	100	106	99	102	103	100	98	99	94	96	100	87	95	99	94	94	116	104	90	94	90	94	99	92	91	95	103	98	103	107	109	89	98	106	103	101	97	95	104	94	120	114	110	123
	106	99	95	104	103	99	102	103	101	104	98	96	82	84	93	95	107	99	100	102	97	118	103	91	93	89	103	97	90	94	90	102	90	100	98	95	91	92	101	105	101	94	104	107	103	121	123	110	108
	107	95	99	101	104	106	105	92	106	106	95	100	87	88	86	107	93	89	102	96	100	118	105	95	101	92	109	92	99	96	89	102	92	100	95	95	100	92	98	102	97	96	103	106	108	118	116	112	97
	103	94	98	102	100	108	106	94	109	109	98	102	92	86	92	107	99	101	100	105	100	120	117	96	103	97	96	98	103	94	87	90	95	98	105	101	92	94	97	98	97	98	103	107	107	120	112	111	106
	104	99	98	104	100	105	105	94	105	99	100	104	87	87	90	102	102	94	99	102	108	120	115	92	100	93	93	107	102	98	91	96	96	91	105	96	91	97	102	102	99	105	104	109	105	120	115	108	105
	98	107	104	108	103	104	103	93	109	96	103	105	86	92	93	99	103	96	96	99	114	120	110	93	101	91	101	104	105	104	95	105	94	80	101	96	101	100	103	103	104	111	109	104	105	118	115	110	115
	102	106	102	103	105	107	104	92	108	106	104	101	103	94	90	98	103	91	106	117	111	117	115	99	102	107	108	101	106	109	93	100	93	85	103	102	104	99	102	104	109	111	112	108	110	117	110	110	119
	116	101	104	105	109	112	104	107	104	108	98	99	101	100	98	100	97	99	109	121	121	117	120	102	108	111	113	107	110	108	95	101	97	97	104	99	98	102	103	109	110	116	117	117	115	108	108	109	112
	104	103	104	111	112	110	102	104	111	105	100	101	105	102	99	103	103	109	103	115	118	112	116	104	109	115	113	109	111	102	102	109	101	92	95	106	97	106	108	104	109	116	115	107	115	105	115	104	111
	106	107	103	107	109	115	108	108	112	110	98	108	107	100	107	115	112	105	108	118	120	113	113	97	109	108	109	106	106	101	105	107	102	92	101	109	102	105	113	103	115	112	118	106	108	112	107	104	111
	113	113	104	105	105	117	111	111	113	105	99	110	91	101	109	111	110	109	114	113	124	112	107	103	115	121	107	114	104	105	106	106	107	100	107	101	104	105	113	107	110	112	115	111	106	104	106	103	110
	105	112	103	112	104	111	111	112	109	105	104	109	110	95	105	104	106	109	110	115	125	107	106	103	116	111	112	118	109	106	108	114	109	101	103	105	107	113	116	112	109	108	115	115	108	108	115	108	108
	114	107	106	111	108	109	115	116	108	107	107	109	113	106	112	109	100	108	114	122	123	108	112	108	116	111	116	117	117	108	107	107	104	104	104	107	108	118	118	123	117	111	115	114	109	112	117	116	106
	108	102	108	107	111	107	117	112	116	109	111	111	108	111	112	122	110	102	135	113	123	106	114	112	123	106	111	119	117	112	110	107	109	110	106	101	105	116	117	120	116	114	107	108	111	115	108	111	102
	109	100	108	107	108	105	112	105	117	107	106	110	110	103	109	112	113	119	115	118	117	105	110	114	125	121	115	125	121	110	120	114	109	115	112	105	109	110	112	110	109	107	109	105	112	118	111	106	103
	111	102	105	115	107	100	107	112	114	113	108	109	106	105	113	107	108	98	117	117	112	110	103	112	124	129	118	129	127	112	122	106	112	117	113	118	109	102	111	111	112	105	107	110	111	118	110	106	96
	106	105	104	109	105	107	105	113	110	114	107	112	106	107	110	105	104	100	108	120	108	106	104	106	122	134	122	124	123	112	119	113	117	117	114	120	110	108	122	114	115	114	114	113	114	113	105	104	95
	112	106	104	101	105	111	103	118	106	114	109	118	106	109	116	99	108	110	104	120	113	100	112	113	120	137	129	119	121	116	114	115	114	121	114	114	114	116	112	118	116	112	121	114	114	117	95	99	100
	104	104	104	99	105	101	102	105	107	108	106	117	113	103	104	95	103	109	95	105	103	107	111	118	118	133	129	123	125	124	113	114	113	126	116	110	111	119	109	118	113	115	115	117	117	119	92	98	92
	116	102	105	102	106	95	105	100	110	108	104	111	106	99	94	94	106	117	104	115	112	116	109	116	114	128	122	126	119	121	114	116	115	118	122	111	115	115	121	129	113	115	114	120	115	119	92	96	88
	106	101	105	108	100	94	105	104	105	115	102	105	106	97	102	87	110	109	113	100	107	118	108	117	116	127	125	129	117	118	120	113	113	114	120	120	121	120	128	135	119	119	112	121	115	115	91	99	90
	113	109	103	101	100	100	101	99	106	109	104	101	112	93	96	102	106	103	106	104	109	113	108	117	117	123	122	128	128	126	120	114	117	119	115	122	121	119	123	124	124	127	114	122	120	107	91	94	84
	108	112	102	98	98	98	104	104	109	108	103	104	104	99	102	98	102	106	100	104	116	112	114	115	123	110	116	132	130	128	115	119	118	116	117	124	117	114	120	121	121	126	122	124	124	108	96	92	87
	116	112	106	101	97	95	100	104	106	106	101	107	109	100	94	105	106	101	98	102	114	114	111	120	123	106	115	128	130	133	121	124	121	118	125	124	120	116	120	117	118	126	122	124	120	102	94	93	88
	115	115	113	103	101	98	100	98	113	106	105	102	99	96	100	98	102	109	103	105	104	110	112	118	113	113	114	117	122	134	125	128	129	120	121	118	123	123	115	114	122	126	113	119	112	96	89	94	89
	113	119	116	108	98	102	95	107	113	112	107	96	97	94	92	96	105	105	104	100	106	110	121	115	120	127	113	117	120	126	126	130	130	121	119	117	122	127	121	110	116	121	109	118	114	99	92	96	88
	117	119	115	109	102	102	92	93	111	111	112	103	99	103	102	97	103	107	106	98	98	113	115	116	125	121	110	123	123	130	126	127	126	133	119	122	129	121	122	109	107	118	113	114	115	99	95	93	88
	128	127	113	105	108	105	101	105	112	107	102	101	95	93	100	96	102	115	106	99	110	109	110	119	117	113	114	127	121	136	133	120	129	127	123	121	128	117	124	110	113	109	108	110	103	95	91	94	95
	131	135	117	106	109	108	102	107	110	106	98	98	103	105	106	101	97	105	103	90	90	104	110	123	122	124	118	124	123	142	133	122	128	122	119	121	119	123	118	106	104	105	99	104	98	93	89	97	97
	130	127	125	110	110	108	104	102	105	104	100	99	101	100	98	94	109	94	100	105	105	104	110	124	121	116	112	124	125	133	128	128	129	121	112	122	123	125	112	100	94	99	99	103	102	96	91	91	105
	128	124	126	110	113	113	108	109	108	106	105	99	108	100	99	92	104	105	98	94	96	100	109	124	121	129	111	125	126	128	126	122	121	116	115	124	119	114	113	103	90	95	96	101	101	95	89	92	107
	137	123	121	114	109	119	106	104	110	117	104	100	102	105	100	99	103	101	102	96	92	95	98	114	125	126	111	122	120	139	128	117	116	116	115	123	114	107	117	97	96	93	93	97	97	92	94	104	104
	140	125	120	128	113	114	105	104	108	115	98	97	108	98	107	99	109	105	91	106	92	94	100	111	121	110	110	118	122	136	128	114	116	123	118	117	118	104	111	96	94	89	91	95	96	90	112	108	112
	129	131	121	126	122	121	114	102	103	101	96	93	99	103	97	101	113	105	95	105	100	92	103	110	116	109	108	117	122	124	122	110	109	121	115	109	117	102	103	93	85	96	91	93	96	98	116	107	106
	138	130	126	124	119	127	120	114	105	99	101	94	92	106	102	95	96	97	98	95	94	88	98	108	115	104	99	119	116	122	116	110	107	115	114	109	107	104	98	88	88	99	94	99	94	95	110	107	107
	135	126	129	124	116	117	117	110	99	104	97	97	103	106	98	89	102	100	104	91	88	89	92	106	103	109	99	114	110	119	110	109	101	116	107	111	105	101	93	93	84	91	101	99	91	98	115	115	109
	129	128	128	124	118	116	109	102	96	100	94	96	87	103	95	99	96	93	102	102	94	93	89	101	95	102	101	107	108	115	111	104	103	117	103	109	106	93	93	99	87	86	103	92	91	102	116	117	111
	121	128	124	132	121	121	102	103	99	102	99	95	99	91	94	94	94	99	96	84	88	96	96	99	99	94	103	101	108	110	103	103	103	113	105	107	97	88	96	98	95	86	100	89	97	111	118	113	117
	119	124	120	129	118	127	104	106	100	104	88	92	95	103	91	90	98	104	94	95	85	95	105	94	101	97	104	97	107	99	97	95	102	113	107	112	93	92	93	94	93	90	101	87	96	114	120	114	114
	120	121	122	124	117	121	110	92	100	97	84	94	95	101	103	108	98	100	89	99	98	99	106	92	97	92	103	107	105	101	92	93	96	108	104	109	95	89	91	94	92	100	101	92	98	114	121	116	114
	119	123	120	118	118	118	107	93	102	91	93	96	93	106	105	87	102	89	93	96	103	101	112	99	92	97	98	110	98	101	96	98	97	105	100	99	99	84	91	94	92	98	96	92	105	113	123	121	120
	130	123	116	119	123	122	98	97	102	92	100	94	98	93	101	98	93	87	94	94	102	103	104	106	89	97	94	105	100	92	97	101	100	100	97	97	96	86	96	99	89	88	97	98	109	115	122	130	122
	111	117	116	118	120	113	99	93	106	94	97	98	84	92	101	100	94	89	89	94	102	106	107	100	91	102	92	103	107	94	91	97	99	94	93	95	90	92	102	100	89	95	101	99	110	123	124	127	124
	119	118	118	117	110	109	102	95	106	95	90	95	95	92	97	95	91	97	88	109	94	104	109	98	94	107	97	109	108	100	88	98	100	96	97	91	89	91	100	97	94	101	107	103	109	121	136	123	128
	124	119	115	107	114	110	101	96	104	92	98	93	94	101	109	99	89	100	106	104	106	100	109	98	96	105	103	109	103	93	87	99	99	101	93	88	85	90	98	102	100	101	111	105	113	122	137	119	136
	124	119	115	107	114	110	101	96	104	92	98	93	94	101	109	99	89	100	106	104	106	100	109	98	96	105	103	109	103	93	87	99	99	101	93	88	85	90	98	102	100	101	111	105	113	122	137	119	136
	125	116	114	104	120	108	103	89	99	97	103	91	92	102	99	100	92	105	97	102	114	102	110	103	99	99	101	107	100	86	90	95	99	104	90	92	93	94	95	103	101	104	105	105	119	121	129	123	133
	115	120	113	109	115	106	102	105	99	102	95	94	95	94	102	102	95	102	96	111	104	102	101	104	95	98	108	110	108	91	88	95	103	102	94	93	92	87	91	108	101	111	117	106	120	126	127	129	134
	119	122	116	114	106	112	98	100	102	103	100	102	97	96	97	103	100	102	99	98	105	98	100	101	102	97	114	110	112	98	89	93	102	98	95	90	85	88	95	114	101	113	124	113	119	128	129	135	133
	111	117	109	114	103	113	98	102	103	108	100	102	96	102	94	101	98	104	100	106	102	99	100	92	107	103	114	111	105	99	92	97	99	110	96	85	88	99	99	107	99	111	119	123	125	132	129	138	125
	116	112	107	106	105	108	101	91	104	117	102	98	104	96	106	105	110	111	104	107	90	104	99	99	101	99	112	117	110	95	96	91	99	103	95	83	96	102	106	110	99	113	122	126	127	134	131	134	137
	116	111	114	106	108	112	107	101	109	109	108	96	99	95	107	105	100	109	96	102	102	107	100	105	104	100	111	120	113	100	96	96	94	95	94	91	98	108	114	121	110	118	125	123	129	131	137	131	132
	105	110	118	110	112	122	108	106	110	100	102	103	113	98	108	99	112	109	104	100	101	108	99	106	105	104	116	113	107	104	92	102	96	100	90	95	93	111	119	125	110	120	120	121	132	137	130	139	125
	108	115	118	108	114	125	101	104	107	100	102	103	105	103	94	117	103	114	96	106	95	108	105	107	102	106	118	108	104	106	98	101	102	100	93	89	98	113	120	119	108	120	120	127	125	142	125	144	125
	114	120	114	112	110	116	99	112	108	108	107	112	109	118	122	120	109	94	110	109	89	108	105	106	106	114	107	112	105	99	104	97	109	97	91	94	101	114	110	121	114	117	131	129	128	136	127	129	121
	110	106	111	114	111	116	102	106	107	106	106	113	111	110	112	119	105	102	110	98	104	105	101	104	110	107	104	109	100	94	94	97	105	92	95	100	111	113	117	120	119	127	129	126	129	135	130	134	120
	106	106	112	109	115	118	104	100	96	103	107	108	107	103	106	106	106	110	111	100	105	105	100	100	108	125	104	107	98	98	88	101	102	88	106	104	116	120	129	121	116	122	128	130	137	137	123	141	124
	103	112	105	109	110	117	109	105	94	110	102	105	107	109	122	114	108	105	116	103	107	100	99	102	100	114	104	111	104	100	98	94	105	95	113	110	125	126	126	120	120	115	126	135	140	131	130	121	125
	103	108	102	112	113	118	113	110	98	110	100	106	116	112	109	109	116	114	116	93	92	98	102	103	104	108	111	109	105	92	100	96	102	106	109	112	125	124	127	118	126	119	122	131	138	123	130	115	126
	107	109	109	109	119	114	101	109	102	110	108	106	117	110	105	112	110	110	114	99	110	107	112	103	109	108	118	98	101	96	100	95	112	105	116	114	123	121	127	115	124	133	122	131	135	118	127	123	127
	101	113	110	110	116	111	104	108	103	110	113	109	116	113	105	117	116	112	95	112	111	112	117	104	99	112	120	103	102	99	105	97	116	102	125	115	130	126	129	120	119	130	130	121	132	120	127	126	128
	104	113	110	108	117	114	116	111	102	108	112	114	112	115	115	112	114	110	107	103	98	117	114	106	104	115	109	110	103	95	107	105	115	106	120	118	123	128	123	119	120	123	133	121	129	125	129	124	130
	112	112	115	106	118	119	120	124	104	110	112	119	110	115	112	111	105	120	119	118	114	112	113	106	109	99	111	115	102	97	113	105	112	112	118	128	123	121	124	115	122	118	131	125	125	131	125	118	127
	113	117	120	115	117	127	114	111	107	110	120	120	115	109	118	107	112	99	111	113	121	111	113	107	112	100	116	115	103	98	114	106	111	120	119	130	131	127	128	117	122	124	123	122	121	124	117	112	126
	119	124	119	121	120	128	129	127	112	115	115	118	111	111	108	101	116	110	103	98	104	115	108	103	116	115	114	115	113	103	102	111	115	114	125	129	135	136	131	114	117	124	125	122	119	124	123	115	129
	128	125	117	127	122	126	137	131	116	120	115	115	117	110	110	121	121	108	120	97	111	113	109	108	121	111	118	119	114	103	108	116	114	111	132	134	132	130	127	113	126	125	126	119	115	126	132	121	120
	106	132	125	130	132	128	138	134	119	123	122	114	114	113	115	120	115	107	104	105	109	112	121	116	118	119	120	113	112	107	112	112	116	120	130	129	122	129	125	115	128	127	126	112	121	123	144	122	123
	126	136	138	129	138	128	135	130	131	117	130	123	109	110	121	121	103	116	103	101	116	125	122	117	115	129	125	112	108	109	112	107	113	123	129	130	126	132	118	124	127	125	128	114	124	127	149	118	128
	134	134	137	131	133	129	135	138	135	122	134	126	120	116	120	118	115	121	109	108	113	131	114	119	115	119	129	116	113	109	116	111	117	120	124	134	126	132	125	132	127	129	136	117	124	138	144	118	125
	143	137	136	133	133	134	143	141	136	133	134	129	120	122	119	124	112	110	106	110	118	123	117	121	120	125	125	121	121	105	118	120	119	119	115	121	125	123	130	131	128	134	131	121	126	139	131	125	123
	142	133	139	143	135	141	143	144	145	136	136	131	123	120	127	111	123	113	108	110	125	129	125	120	122	113	123	119	122	115	116	113	115	122	116	117	127	129	127	129	135	136	131	125	134	129	138	137	131
	137	135	138	146	140	140	139	144	141	137	137	129	121	125	129	124	126	113	118	118	120	130	130	125	126	130	127	116	119	123	117	119	116	124	122	120	127	131	123	126	143	139	130	132	132	130	134	129	129
	123	139	143	138	142	139	134	151	142	144	138	130	137	134	117	124	123	113	126	118	124	140	128	127	134	139	128	122	117	120	125	124	119	120	128	127	129	135	125	124	145	137	128	129	125	133	130	132	127
	121	135	133	138	132	144	135	139	141	143	138	130	125	123	123	119	117	119	122	126	126	137	131	137	141	132	123	128	120	121	124	126	119	114	123	125	130	136	131	125	143	141	130	124	127	141	125	134	125
	127	136	129	140	131	143	132	136	137	142	137	134	136	129	129	116	118	131	130	127	120	138	138	143	143	138	124	130	124	129	123	120	121	120	122	123	130	134	136	132	142	151	134	125	131	144	120	132	117
	133	130	142	137	130	136	127	135	141	142	135	134	130	122	129	114	109	125	125	128	131	144	138	138	149	136	133	125	129	124	122	111	120	122	124	126	130	138	138	139	142	145	137	129	129	140	120	127	115
	125	128	135	135	133	130	124	133	137	138	133	129	117	114	126	115	110	119	136	116	133	143	142	140	151	135	134	115	123	127	120	117	116	113	123	135	134	136	140	143	139	142	136	125	138	137	120	120	117
	117	126	131	134	133	127	130	131	138	136	131	122	127	121	121	115	109	122	140	132	130	141	144	149	146	143	137	118	127	127	121	119	118	109	118	131	142	133	134	142	137	141	130	138	137	131	108	120	110
	110	123	125	126	129	126	134	122	127	127	130	124	132	115	122	122	100	117	130	127	136	140	143	150	144	135	137	124	120	121	123	121	117	115	124	132	140	132	147	145	135	135	119	140	131	126	107	114	112
	117	117	122	127	133	132	121	126	126	129	129	124	123	118	128	114	114	124	120	139	137	145	144	146	146	130	143	128	115	129	121	123	115	127	123	130	144	126	140	135	129	128	123	138	127	123	111	117	119
	113	115	117	128	131	130	124	129	126	124	122	126	120	101	125	133	115	130	130	133	140	148	148	136	136	130	139	130	124	127	119	123	117	125	123	127	143	135	135	127	126	121	121	124	127	125	112	123	121
	118	117	119	127	130	141	131	131	123	121	123	119	126	119	125	133	113	128	131	136	148	147	147	137	132	129	130	125	125	128	123	127	120	125	122	121	134	132	137	126	129	112	116	121	132	123	110	124	124
	120	121	123	124	134	133	131	119	126	124	118	117	120	120	128	128	121	141	143	138	153	141	144	141	135	130	124	131	121	127	127	122	119	125	126	127	132	125	136	129	132	114	121	117	125	122	108	121	118
	125	128	125	123	132	125	129	133	128	123	117	122	116	120	133	125	134	138	139	138	146	140	139	136	135	128	127	132	123	127	125	117	119	120	129	136	133	127	130	127	132	114	126	116	117	124	111	120	114
	115	133	119	125	128	126	130	129	130	114	120	124	127	124	138	123	133	126	141	133	135	140	133	131	131	131	127	123	125	120	119	119	124	121	128	132	129	130	130	119	123	107	121	114	116	122	121	121	115
	126	131	121	124	126	131	132	133	134	118	129	119	121	126	129	137	152	133	151	144	137	136	132	141	127	132	135	125	115	118	124	124	123	125	121	122	125	127	135	122	119	109	119	110	113	113	122	116	112
	134	128	122	128	131	130	134	128	134	121	127	122	120	122	139	141	142	138	138	140	145	135	139	136	133	121	124	130	121	120	123	129	127	127	123	116	122	122	131	118	121	108	118	111	115	116	115	114	117
	124	125	123	129	135	125	135	132	133	130	130	126	135	135	134	138	150	136	143	144	140	130	141	130	133	133	123	131	123	121	125	126	128	117	119	118	120	114	127	119	116	105	113	114	114	118	116	118	120
	129	126	127	127	135	129	137	127	141	132	131	126	133	132	131	145	148	140	140	137	141	130	136	131	127	129	128	130	124	122	127	127	124	116	108	121	112	110	123	115	116	108	109	119	115	120	126	115	122
	138	127	124	130	136	133	140	125	142	132	131	125	137	129	137	137	136	137	130	138	141	131	130	132	126	125	132	127	129	121	126	123	127	118	111	113	112	105	122	111	118	113	111	120	115	122	129	116	122
	130	128	129	132	142	134	133	130	138	131	135	123	130	135	139	145	146	138	135	132	133	128	128	125	124	128	131	127	130	125	131	115	121	114	119	116	110	105	120	124	116	132	118	121	113	119	124	125	118
	137	127	131	133	137	133	136	135	136	136	137	126	139	132	143	139	153	135	141	136	121	127	124	126	120	130	127	125	134	129	126	121	125	120	109	116	110	114	122	119	113	133	121	124	114	124	124	120	112
	130	126	127	133	127	135	140	128	135	139	132	132	142	141	143	145	144	131	146	145	130	122	126	124	122	118	113	124	138	126	126	122	127	121	108	114	112	117	124	118	116	127	120	123	112	131	127	114	110
	130	131	125	133	132	134	135	128	135	138	136	140	140	144	160	153	141	130	134	131	117	115	126	123	124	128	120	121	131	123	125	116	119	116	108	120	111	109	123	122	122	132	119	130	110	131	127	116	111
	133	135	126	131	130	133	127	138	139	140	141	145	144	142	150	159	149	126	130	134	144	123	124	125	109	111	124	126	133	121	127	113	122	112	106	113	114	111	127	124	124	131	126	137	123	129	126	128	110
	125	131	127	130	130	130	130	133	137	148	140	145	140	142	142	141	131	133	139	139	113	126	119	120	115	120	127	122	135	122	119	114	113	110	107	118	122	114	131	122	122	130	130	134	129	130	120	122	109
	125	131	127	130	130	130	130	133	137	148	140	145	140	142	142	141	131	133	139	139	113	126	119	120	115	120	127	122	135	122	119	114	113	110	107	118	122	114	131	122	122	130	130	134	129	130	120	122	109
	134	134	125	123	134	137	142	129	137	145	146	151	146	157	142	145	133	115	122	130	128	123	121	125	121	128	132	119	135	120	116	111	109	116	111	120	124	115	124	127	125	127	130	131	131	125	118	118	109
	141	139	127	124	134	135	141	139	143	144	152	147	148	149	152	154	138	121	121	117	118	120	125	128	121	131	121	120	128	125	119	117	109	116	113	119	131	126	126	137	137	131	125	136	130	120	118	116	109
	142	143	131	129	130	137	134	133	143	150	147	142	153	146	144	145	140	118	120	118	122	127	121	124	123	139	122	128	120	129	124	125	116	125	120	120	135	140	135	132	126	128	125	130	122	123	115	118	109
	133	141	123	133	135	145	129	138	142	148	141	139	136	143	135	145	143	124	129	127	129	126	123	125	123	126	137	126	118	124	129	124	127	128	137	126	138	133	127	128	136	131	127	129	129	126	115	119	116
	140	143	126	140	133	142	131	129	138	142	147	143	144	153	127	145	137	124	133	125	125	132	119	123	122	135	140	117	124	129	136	129	124	124	138	135	135	127	127	121	145	137	130	124	133	126	116	118	115
	146	145	136	140	133	140	136	155	142	141	152	142	138	137	142	142	134	128	123	119	120	128	129	127	128	134	128	119	131	132	131	132	127	125	129	134	127	127	135	124	143	128	127	126	127	123	120	117	112
	139	143	132	138	133	140	143	143	145	140	144	139	136	143	139	140	121	129	122	122	126	129	136	139	129	128	116	122	132	126	135	134	137	127	140	127	126	133	128	136	143	126	131	128	121	127	116	112	109
	143	142	136	141	137	137	146	146	144	141	141	138	150	133	128	133	136	121	131	120	126	133	125	136	126	126	119	118	128	127	136	138	142	131	146	130	132	128	137	135	143	140	133	126	123	124	112	113	115
	139	143	144	143	137	144	139	143	143	145	148	134	144	132	143	129	136	126	128	131	135	132	123	130	128	129	122	122	125	133	133	140	139	139	142	138	134	133	133	135	135	139	135	127	121	120	113	117	120
	140	146	140	141	139	143	140	146	136	141	148	131	148	140	132	134	139	135	122	119	137	135	129	138	134	131	128	126	126	138	129	141	140	145	137	136	134	137	133	139	133	128	139	122	118	120	111	114	118
	124	148	137	138	144	142	138	149	132	138	144	132	141	128	135	134	142	125	132	132	128	138	134	138	137	123	131	123	126	128	132	138	143	140	135	129	137	134	130	139	135	123	139	128	119	112	114	110	116
	138	138	143	137	142	145	136	144	138	140	137	131	134	141	130	141	132	134	125	137	143	137	138	130	125	118	124	126	122	129	136	134	148	139	135	127	128	137	130	140	139	124	134	130	116	116	112	116	115
	124	136	148	140	140	140	135	144	138	143	137	124	138	138	139	137	139	127	119	120	125	135	137	138	136	130	136	126	128	126	143	143	156	141	125	136	130	133	130	132	140	121	131	129	115	113	109	115	114
	129	139	143	141	136	140	131	133	137	145	138	124	138	135	124	133	133	133	122	126	128	138	136	139	142	121	144	128	126	122	142	138	150	142	124	135	138	131	134	131	132	121	126	123	118	109	109	108	113
	127	133	134	137	135	137	127	134	138	139	139	125	134	129	126	130	138	135	136	125	130	135	134	133	136	140	139	129	122	121	139	134	135	148	126	133	137	131	139	131	118	119	128	120	111	111	112	103	111
	129	127	131	133	136	134	130	129	136	138	135	124	134	131	128	131	138	134	132	133	136	130	137	137	133	139	138	132	128	131	138	136	135	145	133	139	132	136	132	136	120	118	131	126	113	109	109	103	108
	123	128	129	134	136	132	135	140	128	136	134	129	128	129	134	135	139	135	126	127	130	128	142	135	147	140	144	142	137	136	144	137	137	140	130	134	139	135	133	133	121	113	116	122	116	108	104	109	110
	133	130	134	137	135	134	130	138	131	141	139	136	127	142	128	129	130	126	138	121	129	133	140	139	153	141	140	145	139	140	140	140	145	140	126	141	138	135	140	126	117	119	109	119	116	106	107	115	108
	132	137	137	141	131	138	134	124	134	147	133	130	136	141	129	128	140	126	129	137	135	132	138	142	150	146	140	145	135	138	137	140	151	138	129	139	133	129	129	129	118	121	110	122	115	109	110	112	108
	133	140	141	136	132	135	132	126	124	144	134	126	132	131	127	137	138	132	125	125	136	139	134	146	153	144	142	143	139	135	139	140	144	140	129	125	129	127	120	132	124	121	116	118	111	110	109	104	114
	134	138	134	132	134	132	132	140	124	140	141	131	138	128	129	125	135	131	128	133	136	145	133	145	151	147	145	134	147	139	139	139	137	131	134	130	129	130	128	125	119	115	118	112	105	113	109	105	114
	130	132	125	130	135	130	131	135	142	135	140	130	136	124	121	134	133	126	134	121	133	140	131	140	151	135	143	131	144	136	135	132	137	133	135	133	129	134	132	128	113	108	110	120	108	109	111	110	111
	124	126	122	135	132	125	122	133	145	135	139	131	132	131	121	128	129	135	125	122	142	137	133	139	150	149	141	137	137	136	139	129	136	135	144	132	129	131	126	130	112	110	103	117	114	106	117	110	115
	125	129	121	134	127	129	124	129	135	135	138	134	147	133	131	130	125	133	133	130	126	129	135	139	147	131	133	144	131	136	142	129	130	140	136	139	127	128	126	123	112	112	106	115	111	107	124	110	118
	124	127	129	126	130	135	134	130	130	131	138	132	143	129	128	134	133	131	130	129	140	131	134	136	142	136	131	144	139	141	133	135	140	140	135	138	123	134	131	118	110	109	103	111	109	106	122	114	123
	126	121	124	127	133	134	132	129	134	132	141	129	131	134	131	133	128	133	132	119	139	135	139	140	137	136	130	139	140	143	128	135	142	142	126	135	130	130	132	124	114	108	103	97	102	112	122	117	131
	122	124	124	129	138	134	133	127	135	131	141	129	138	128	132	139	127	139	133	123	135	137	138	139	139	137	130	138	137	140	135	143	139	142	124	132	126	131	124	116	116	104	108	94	113	113	116	120	126
	118	128	131	128	136	135	129	136	137	136	140	132	138	141	129	131	136	133	129	135	134	142	135	142	139	132	133	138	134	143	139	142	141	135	130	129	120	125	121	116	112	111	109	109	118	116	113	125	127
	122	126	131	131	131	137	131	132	139	137	135	132	141	145	141	132	133	137	144	141	140	146	141	149	136	133	138	136	132	135	134	136	141	134	134	124	122	119	123	115	111	114	110	121	116	118	120	116	127
	111	127	125	127	127	131	136	131	139	131	135	130	137	140	139	126	133	133	136	147	149	148	135	143	142	128	135	133	131	133	135	132	143	133	125	130	119	125	123	116	117	111	115	122	113	116	119	120	125
	130	123	125	136	133	130	132	131	143	136	133	130	136	130	130	126	134	137	148	142	143	154	130	146	146	135	128	130	132	129	139	135	135	135	117	131	117	128	121	120	114	116	115	126	113	113	118	123	119
	123	122	130	135	134	131	126	134	140	143	129	134	136	119	140	130	136	138	144	146	139	148	133	149	135	143	131	133	139	132	139	135	137	135	117	129	117	123	125	119	113	119	102	122	111	113	125	119	113
	130	125	130	126	125	131	128	125	131	138	133	136	135	121	141	144	144	138	141	140	140	141	139	147	137	127	126	135	136	135	137	137	143	135	121	125	119	120	120	118	120	119	103	121	112	118	117	119	109
	118	128	129	133	131	129	127	133	131	134	135	137	134	132	130	133	141	139	143	138	145	141	138	143	133	142	125	133	135	131	136	137	142	136	126	121	127	122	118	115	116	116	114	122	120	122	111	111	109
	125	123	125	131	125	122	116	124	134	133	135	140	138	127	133	142	137	140	140	138	152	146	138	133	138	123	129	133	136	135	134	137	139	134	125	121	123	121	117	118	111	115	104	110	119	123	113	106	101
	121	125	129	124	118	121	117	122	133	130	138	140	122	133	135	136	134	135	133	142	138	144	142	133	139	127	127	131	140	133	134	136	135	136	120	126	116	117	128	116	107	119	108	115	115	118	114	106	117
	122	126	122	127	119	119	119	133	132	130	131	141	129	134	132	148	147	140	126	132	141	135	131	128	132	124	123	142	136	135	129	140	131	136	120	127	117	118	124	117	109	123	117	122	116	119	116	105	120
	119	117	117	129	119	117	116	125	124	131	130	137	127	130	141	142	143	148	124	130	132	131	127	126	129	122	128	143	130	133	126	142	136	135	123	123	120	123	124	121	115	123	120	127	114	126	119	106	124
	115	118	121	125	121	118	118	125	129	129	128	133	120	124	141	144	135	129	138	129	128	128	127	131	138	123	131	140	132	137	137	138	137	136	125	128	121	127	130	123	112	122	123	128	121	118	118	110	129
	115	118	121	125	121	118	118	125	129	129	128	133	120	124	141	144	135	129	138	129	128	128	127	131	138	123	131	140	132	137	137	138	137	136	125	128	121	127	130	123	112	122	123	128	121	118	118	110	129
	119	116	119	119	116	119	121	115	128	132	130	129	135	136	140	135	131	131	124	127	129	132	122	132	132	126	129	136	138	137	134	141	138	144	128	124	116	126	120	121	112	122	126	126	113	108	118	113	126
	108	114	112	119	115	118	117	123	124	133	129	125	126	126	142	142	139	118	117	125	130	133	120	131	130	134	121	135	138	137	134	142	140	135	127	123	119	121	110	121	109	124	127	128	112	111	121	116	123
	112	115	116	119	113	121	116	121	131	132	136	132	132	127	139	141	129	118	121	119	112	121	126	128	135	118	127	137	125	135	130	138	131	133	127	127	131	114	126	124	112	131	119	126	124	111	125	123	131
	111	111	112	110	120	122	115	122	133	128	126	130	123	137	130	140	130	119	115	121	117	122	135	130	130	127	129	135	123	130	128	136	135	136	123	126	126	110	121	118	115	127	121	122	113	110	130	131	133
	113	109	116	112	123	118	119	114	126	127	116	121	115	124	118	129	126	121	117	132	118	127	131	126	128	129	120	131	130	126	129	134	142	132	123	126	118	115	119	117	123	131	118	123	106	109	134	141	136
	114	110	116	113	120	125	120	114	124	126	119	119	117	124	128	133	127	118	118	129	121	131	125	123	133	129	118	129	129	127	130	130	140	133	122	120	119	116	118	115	128	134	115	116	107	115	133	143	142
	116	114	115	117	124	129	117	122	123	122	119	121	110	123	125	130	109	129	126	124	121	131	127	130	132	117	117	128	128	126	128	125	128	125	121	125	120	112	117	108	119	122	116	117	107	116	131	140	135
	119	119	123	121	122	117	118	115	125	122	118	119	115	124	120	117	118	120	119	126	117	125	125	130	125	111	125	129	126	129	123	117	128	122	118	120	120	124	118	115	114	117	115	117	103	115	133	143	130
	121	122	116	119	120	120	115	115	123	124	126	117	107	119	121	123	108	126	120	121	116	125	126	124	123	120	121	125	124	124	126	117	129	125	120	119	118	119	113	114	113	106	114	112	104	125	135	145	132
	111	120	114	122	124	126	117	115	117	123	130	119	114	109	115	130	119	121	120	128	122	119	127	120	121	109	115	118	130	126	134	126	129	126	119	117	116	112	102	106	108	105	105	114	108	130	137	140	138
	118	116	121	123	126	132	120	117	119	120	131	115	125	108	124	129	115	123	115	109	121	116	119	124	117	117	110	115	127	121	133	124	126	126	118	112	114	113	101	102	107	105	105	115	106	131	139	138	145
	126	119	123	131	127	126	119	122	128	120	126	117	120	113	111	110	123	116	114	123	116	117	123	113	111	114	111	112	128	118	126	128	120	131	109	108	115	109	105	106	104	109	103	116	106	133	141	139	134
	122	119	125	129	130	125	122	119	131	120	128	116	116	110	111	108	120	122	117	113	113	114	122	110	112	107	112	113	124	124	123	128	121	130	111	108	109	111	106	106	95	108	105	109	113	133	144	136	140
	124	123	128	131	126	130	120	120	126	119	126	113	121	111	113	104	110	117	119	106	114	107	115	111	111	105	102	117	118	119	127	124	119	124	113	107	99	112	105	102	98	112	121	108	121	132	137	124	140
	123	127	124	131	127	128	120	125	118	119	127	121	119	117	121	102	111	119	108	111	115	107	114	112	108	105	101	118	117	113	122	121	122	118	115	105	94	105	105	106	109	119	128	115	130	133	132	128	129
	134	122	123	130	130	126	123	114	121	118	129	121	117	107	109	101	103	106	111	105	112	115	125	115	103	104	107	116	116	114	113	117	110	112	104	108	97	103	101	103	114	131	128	125	137	143	121	132	125
	126	125	124	129	128	127	122	117	117	123	122	115	126	116	107	108	116	114	113	104	109	119	124	118	96	98	108	114	106	114	110	118	113	119	104	105	99	111	103	106	121	134	131	127	133	144	123	131	119
	119	133	128	125	123	133	121	123	124	123	124	114	120	104	108	102	99	107	109	115	120	123	119	122	107	103	111	107	105	106	108	118	111	120	105	102	107	117	110	110	134	124	133	131	130	138	120	128	117
	129	126	131	127	126	133	116	114	123	126	119	120	115	106	117	109	116	120	124	116	122	121	121	127	117	105	109	103	108	100	109	114	108	110	103	106	107	120	118	122	139	137	136	133	131	134	110	125	118
	126	124	131	133	127	136	116	120	124	115	115	113	121	116	104	111	106	108	118	119	108	125	125	126	113	113	113	111	112	100	116	110	115	112	106	99	113	125	134	134	145	140	138	134	141	132	114	121	111
	123	130	131	128	126	133	119	116	121	111	123	114	113	110	121	117	110	102	132	125	121	131	127	123	120	112	122	115	108	106	113	110	119	108	103	101	117	133	141	132	143	138	145	131	139	137	114	118	107
	123	128	131	126	128	134	126	123	116	114	124	123	117	114	118	112	103	116	140	120	136	135	125	128	128	116	124	117	107	108	112	108	118	106	109	110	121	141	143	133	139	145	149	138	135	136	105	114	108
	127	125	129	126	127	126	125	114	117	123	117	125	120	122	125	109	114	119	138	126	125	131	126	134	128	131	129	123	113	112	118	104	114	108	109	113	134	138	149	138	137	142	143	144	143	133	101	115	105
	119	124	132	133	125	126	121	110	122	121	122	123	119	119	125	128	121	119	131	123	127	130	131	127	125	133	136	132	117	113	112	108	108	110	116	120	145	146	146	141	141	140	132	142	135	131	109	113	104
	116	124	131	129	122	127	117	102	126	116	126	121	118	124	127	116	124	124	138	141	127	126	134	125	136	116	133	133	125	112	117	109	117	111	126	124	144	150	152	132	148	137	138	136	132	121	105	108	96
	127	126	127	131	124	122	125	118	121	122	123	124	114	124	133	114	126	131	141	143	126	127	130	129	139	129	133	132	127	119	124	119	126	113	125	132	145	148	152	132	142	132	137	136	130	112	103	104	97
	129	120	129	128	124	121	131	123	116	123	123	121	119	122	122	117	127	125	128	134	142	132	123	136	140	134	131	129	129	123	132	120	128	120	131	134	149	144	144	141	132	129	126	139	134	109	101	103	100
	124	119	119	117	119	119	119	112	124	124	125	124	120	120	130	122	120	126	121	132	129	123	124	140	137	124	132	131	118	127	135	120	138	133	130	142	148	138	133	135	122	128	125	134	120	111	102	99	105
	113	116	117	115	121	115	107	118	122	128	122	122	114	118	124	124	115	127	116	127	129	122	128	135	127	135	131	135	127	134	136	131	139	136	133	143	147	140	137	125	120	130	121	130	108	109	99	96	110
	112	120	117	120	117	114	111	112	125	124	118	119	131	121	126	121	120	112	103	126	120	120	128	130	122	128	126	132	143	130	133	128	141	136	144	147	144	136	138	118	118	124	113	122	114	106	99	100	107
	117	119	122	127	112	118	121	117	131	125	125	122	121	126	126	121	114	118	104	125	111	114	117	128	117	120	121	133	141	133	129	128	143	140	155	147	142	131	132	118	122	124	107	120	119	101	100	99	108
	114	111	119	124	115	121	115	121	121	131	129	125	125	124	123	119	108	103	104	121	114	109	113	117	125	115	124	128	131	134	133	138	146	146	146	148	143	131	128	124	130	116	114	125	112	93	103	101	99
	114	111	119	124	115	121	115	121	121	131	129	125	125	124	123	119	108	103	104	121	114	109	113	117	125	115	124	128	131	134	133	138	146	146	146	148	143	131	128	124	130	116	114	125	112	93	103	101	99
	112	117	114	120	114	125	116	115	118	116	131	122	114	126	116	110	114	96	111	121	109	108	113	111	121	112	115	125	125	128	137	143	137	146	136	142	138	126	123	117	115	113	115	113	105	94	111	102	99
	117	115	111	120	112	130	122	121	119	124	134	118	125	127	119	118	112	104	92	115	103	111	113	110	106	108	110	125	127	130	138	141	132	149	141	130	132	121	113	110	104	110	110	104	103	97	111	98	99
	107	123	120	117	116	126	124	120	121	131	134	120	124	122	120	119	113	109	103	95	105	106	106	112	109	98	110	119	130	131	130	135	127	147	130	119	121	104	109	106	102	107	109	101	91	105	100	91	107
	123	126	126	120	122	132	127	112	128	128	131	121	125	119	119	123	110	104	100	100	98	108	113	106	109	117	113	117	126	128	129	133	120	143	125	120	125	108	108	110	103	101	102	103	97	100	109	99	110
	126	128	131	118	119	138	123	127	131	123	127	120	123	121	120	128	114	105	104	91	104	112	117	101	108	120	114	106	126	130	132	132	123	140	117	122	121	105	94	116	106	102	93	99	100	93	109	106	106
	127	131	124	120	124	138	125	123	130	117	126	124	116	118	108	125	114	113	107	98	102	110	107	103	113	97	110	113	123	125	125	124	126	138	118	119	121	105	90	111	103	101	99	96	97	98	100	102	106
	127	133	128	131	127	132	133	128	127	125	134	123	110	120	110	126	118	105	101	97	103	108	107	97	105	99	100	110	117	121	124	117	120	128	115	110	114	104	99	97	101	93	92	99	99	109	101	104	108
	131	130	133	135	131	133	129	128	127	126	133	124	124	111	102	126	121	111	96	100	93	104	103	107	103	97	96	106	119	126	120	116	112	119	109	107	104	90	100	101	97	93	92	98	97	108	107	104	113
	134	130	136	134	133	134	121	119	126	126	138	125	114	118	121	115	114	104	92	103	99	104	103	109	108	97	108	109	119	121	122	117	111	121	111	106	105	93	94	98	98	93	101	97	97	94	113	103	119
	115	135	140	139	131	131	123	133	122	128	140	124	112	119	118	116	108	100	106	106	103	106	103	107	107	105	108	103	112	113	119	119	115	116	110	109	101	100	105	98	99	99	102	100	95	100	110	109	116
	124	133	138	140	132	128	132	127	125	133	135	124	125	115	115	121	119	93	104	96	104	107	109	103	109	105	106	101	107	120	117	117	118	106	112	99	109	103	103	102	97	110	98	107	99	107	112	109	112
	124	128	142	133	138	134	136	116	127	132	134	127	124	120	114	125	115	102	107	109	108	104	109	108	104	100	102	105	111	115	114	122	115	111	106	99	106	105	91	104	97	110	103	103	103	103	111	103	115
	119	123	130	132	133	135	127	134	130	122	138	126	130	112	105	123	111	108	111	106	110	105	103	103	107	94	102	107	108	112	111	121	109	116	107	99	102	107	91	104	99	104	110	97	109	104	113	109	110
	124	131	125	130	135	137	114	129	131	130	138	123	122	124	107	110	118	105	98	104	112	105	104	107	105	106	101	111	109	112	107	112	111	114	109	109	102	105	100	109	99	107	113	95	115	107	111	119	113
	131	134	130	126	136	135	122	115	128	138	138	122	120	116	108	109	115	97	119	114	107	103	104	112	108	115	103	113	116	110	103	107	106	111	108	108	97	98	100	103	97	109	107	100	110	117	109	114	116
	125	131	129	129	136	129	131	122	131	135	139	119	116	109	109	113	113	100	110	117	109	110	99	110	109	100	116	112	116	109	106	105	108	110	109	101	103	99	102	102	94	109	104	107	106	115	109	110	109
	128	131	131	138	135	129	125	119	134	129	136	120	129	106	98	110	114	97	96	119	112	114	106	108	110	109	119	110	113	107	111	105	114	118	108	106	104	105	104	100	97	111	101	111	110	116	112	109	111
	129	126	133	130	126	130	120	124	135	127	132	110	113	100	98	103	121	104	105	117	110	106	108	110	118	114	117	116	112	112	108	120	119	121	108	113	99	101	104	101	101	111	99	110	108	110	123	112	112
	116	134	130	126	125	126	120	133	130	129	132	114	121	93	111	117	113	113	105	118	112	102	105	117	115	110	115	119	114	114	109	123	115	111	106	103	98	96	110	107	109	104	101	104	100	110	126	114	103
	125	132	124	127	129	132	124	118	125	127	126	117	125	101	100	112	107	96	101	104	108	105	104	118	113	113	118	118	118	110	112	113	115	111	109	103	103	98	108	103	106	97	111	109	101	112	120	111	107
	128	131	127	123	128	133	130	128	124	121	119	114	118	114	103	110	109	99	104	107	109	103	109	124	110	113	115	119	115	114	111	106	109	114	108	107	104	102	106	100	101	105	111	104	111	108	121	114	109
	123	132	124	120	122	122	127	123	122	120	121	112	119	105	100	103	105	99	105	101	110	107	113	122	110	113	113	124	122	123	112	107	105	112	111	105	106	101	102	106	110	104	96	102	108	116	116	112	99
	129	127	121	125	128	122	131	115	120	119	118	109	113	100	98	101	106	100	111	107	111	108	112	118	113	104	112	119	121	120	110	118	104	106	103	104	105	103	111	108	110	104	98	111	116	117	116	107	104
	120	122	123	125	125	122	121	121	118	121	120	113	125	102	99	97	103	112	108	108	115	107	111	119	112	115	106	113	115	117	111	112	99	105	99	107	105	107	117	103	111	102	96	107	116	119	110	106	100
	122	119	124	120	122	125	119	122	112	119	116	115	111	106	100	99	108	113	111	102	109	106	108	115	105	106	112	111	113	117	117	107	107	99	110	113	109	116	112	105	112	100	97	99	115	121	99	108	100
	116	116	119	119	119	122	124	111	108	112	110	107	108	108	97	113	104	101	106	106	110	118	117	119	113	123	109	119	110	117	112	111	111	94	115	104	112	109	109	110	101	99	96	107	114	117	98	106	105
	113	115	121	121	122	114	117	106	109	116	108	111	115	109	102	104	101	107	111	103	110	116	125	124	121	105	106	122	113	115	111	118	108	100	110	100	110	106	103	110	104	97	102	107	111	117	101	106	102
	113	115	121	121	122	114	117	106	109	116	108	111	115	109	102	104	101	107	111	103	110	116	125	124	121	105	106	122	113	115	111	118	108	100	110	100	110	106	103	110	104	97	102	107	111	117	101	106	102
	106	114	112	114	118	115	112	127	107	112	113	113	107	102	85	113	101	121	117	103	115	122	129	120	119	123	120	120	120	114	116	120	112	106	109	108	111	113	101	114	121	105	106	111	110	118	110	106	107
	111	114	113	118	116	119	115	113	113	111	114	108	112	103	91	109	110	106	118	115	127	131	128	116	117	116	119	120	118	112	123	121	114	105	118	112	121	110	109	115	123	107	104	115	114	114	110	106	110
	117	110	115	124	121	123	115	117	120	113	107	104	104	103	101	110	113	124	126	100	125	133	123	117	123	122	121	124	115	115	121	125	120	113	121	114	116	117	110	109	124	110	99	118	118	104	110	107	111
	111	109	117	121	115	115	116	108	116	112	108	106	103	103	102	109	121	114	131	117	121	126	129	116	130	119	118	123	116	121	126	127	125	115	111	114	110	117	112	108	115	110	108	112	121	102	111	110	113
	120	109	117	112	113	109	116	114	109	106	116	111	106	106	109	113	112	116	116	122	124	124	129	129	131	126	116	122	126	117	120	119	123	120	118	114	110	105	122	109	117	114	108	115	105	100	115	112	118
	115	113	119	114	114	116	117	114	112	107	116	112	119	103	118	126	125	119	119	116	124	125	126	131	125	116	122	125	129	126	119	120	118	121	117	111	117	109	125	118	125	124	110	117	107	102	115	114	116
	109	116	116	119	110	124	117	113	124	115	110	116	106	109	112	113	104	123	127	125	127	123	124	124	120	123	122	123	127	126	121	121	118	120	117	112	118	108	128	122	126	137	113	111	115	102	113	111	122
	106	117	113	118	108	123	114	113	128	117	109	120	123	118	121	131	113	117	109	125	125	121	122	119	127	123	123	122	124	123	124	120	118	120	118	111	122	118	125	119	123	126	114	110	109	99	117	112	124
	107	113	109	114	112	115	107	110	120	112	110	114	114	115	115	129	117	115	114	125	118	123	124	122	130	129	119	118	128	125	129	124	120	115	108	112	127	125	124	117	128	129	117	111	103	100	129	117	129
	106	110	111	109	118	116	111	118	117	116	110	117	118	125	119	118	119	124	117	129	103	121	125	128	121	127	111	123	122	123	125	123	119	119	109	119	129	122	127	118	127	132	116	109	100	105	129	122	131
	100	106	114	107	114	118	120	115	121	114	104	114	114	118	128	108	108	116	118	108	110	116	125	117	117	118	114	120	116	118	123	117	123	115	113	126	135	121	121	125	120	120	119	111	100	113	126	130	132
	105	103	108	106	112	121	123	107	116	116	102	112	116	122	117	113	113	130	121	115	120	114	120	114	122	101	115	120	118	121	125	116	121	120	114	125	134	124	120	129	115	114	115	111	105	111	132	124	124
	111	106	107	102	116	120	119	118	110	112	105	115	113	127	123	116	118	109	115	104	111	111	114	120	121	114	119	121	121	119	122	114	115	128	116	124	133	129	120	126	119	118	118	103	102	109	128	124	125
	102	103	106	100	112	122	111	117	112	107	110	121	118	124	127	108	121	105	103	102	118	108	113	115	121	119	123	119	127	113	125	119	121	127	119	130	130	124	125	120	123	117	121	101	105	113	125	124	128
	104	95	107	103	107	118	110	107	113	105	114	115	113	125	109	103	118	103	97	96	97	110	110	114	114	122	121	116	132	112	122	125	122	114	133	126	132	122	124	111	121	117	117	107	112	126	131	122	114
	97	90	105	101	107	118	103	108	113	109	113	113	117	111	122	106	116	101	94	101	97	110	106	110	112	115	121	114	122	113	119	132	121	110	128	127	129	123	124	107	118	123	110	112	107	128	127	124	106
	98	89	97	99	104	115	103	105	108	109	105	112	104	119	110	110	107	90	96	99	99	112	102	105	111	123	121	114	117	115	123	128	118	115	125	134	122	118	118	115	113	122	111	116	112	129	116	116	105
	99	94	88	102	104	109	104	102	107	107	106	109	101	100	111	102	109	97	99	105	99	103	98	109	109	102	118	113	114	111	119	117	116	117	131	127	115	118	117	121	117	117	121	121	119	131	116	114	105
	98	96	87	99	105	101	100	103	107	106	109	105	114	106	108	107	104	91	97	102	101	106	103	102	102	107	126	120	114	112	115	116	114	117	120	128	114	118	107	125	123	119	119	121	115	122	121	114	105
	97	93	92	96	106	96	97	101	103	101	102	99	105	108	98	99	108	92	95	99	97	103	104	102	100	117	122	120	117	118	117	124	117	124	116	128	114	115	117	122	121	131	124	120	116	128	118	110	107
	93	94	95	91	103	92	95	97	101	103	102	100	104	94	90	92	103	87	99	94	97	94	99	101	107	102	117	121	123	120	122	124	121	124	118	121	108	109	119	125	126	128	126	122	121	127	118	110	111
	92	87	88	83	94	97	97	87	97	98	99	104	98	92	85	100	98	87	93	94	89	90	97	103	110	106	116	110	126	118	117	116	117	121	117	116	113	112	115	118	123	122	119	112	123	121	115	105	114
	92	87	88	83	94	97	97	87	97	98	99	104	98	92	85	100	98	87	93	94	89	90	97	103	110	106	116	110	126	118	117	116	117	121	117	116	113	112	115	118	123	122	119	112	123	121	115	105	114
	76	86	85	83	94	96	96	95	98	94	96	95	97	93	81	98	93	89	90	87	94	94	98	101	104	112	120	112	127	115	114	115	113	116	115	110	114	121	118	116	117	118	123	123	128	120	104	105	109
	79	86	87	83	92	89	93	102	90	91	97	91	89	79	84	83	85	81	85	104	95	90	94	102	99	101	108	111	119	116	117	117	114	111	114	111	118	120	121	120	109	111	119	127	120	113	106	104	105
	90	82	87	86	91	87	93	84	86	93	94	86	90	77	89	91	88	84	94	103	91	92	94	92	92	107	109	113	123	119	115	111	113	111	109	114	113	119	124	120	114	110	113	123	124	105	107	99	101
	84	83	88	86	88	94	95	97	89	92	95	86	90	75	91	89	89	88	79	88	88	93	92	87	94	111	117	113	123	122	114	107	117	111	118	115	116	125	125	119	117	108	112	121	125	105	101	102	104
	79	91	81	78	83	92	92	80	90	95	93	91	88	83	85	85	78	86	87	99	90	83	91	86	101	96	108	115	122	117	120	115	113	124	115	118	111	115	113	118	108	98	100	120	120	107	109	109	119
	82	89	80	78	77	88	82	95	82	92	95	91	90	83	92	83	78	86	79	97	84	87	88	85	100	90	108	115	122	117	121	118	111	122	117	115	107	112	115	116	104	102	108	124	120	105	110	109	121
	78	85	82	78	81	83	87	80	81	88	93	94	89	77	87	77	82	89	82	96	82	91	90	87	94	96	112	112	120	116	113	125	113	121	119	114	107	108	112	112	106	107	108	123	121	107	106	101	119
	88	85	84	84	85	85	87	84	87	88	94	93	92	91	88	89	87	85	90	96	91	96	89	93	88	108	111	113	119	124	110	126	115	120	119	115	114	106	108	108	102	110	105	111	119	113	103	104	120
	85	88	83	87	81	80	78	84	87	93	87	90	86	85	90	88	87	87	83	92	93	91	83	87	89	99	104	109	115	122	127	127	115	111	117	111	105	104	103	110	104	104	105	114	115	107	110	109	111
	83	87	85	85	83	77	80	77	86	94	91	91	95	95	90	104	82	99	86	89	87	90	84	92	96	98	109	111	106	117	118	120	120	114	115	110	100	105	107	114	100	104	104	109	109	107	113	112	113
	81	89	87	89	80	83	82	84	84	91	95	91	95	91	86	100	92	91	88	79	86	90	85	85	95	96	114	106	112	111	109	115	117	112	116	107	102	109	111	107	103	108	104	107	109	110	107	117	124
	85	93	98	91	80	92	92	83	87	86	94	87	97	83	88	90	82	80	86	89	89	80	88	86	86	98	109	111	122	112	113	112	112	108	114	109	115	106	105	104	102	106	104	105	103	108	104	109	119
	85	90	93	92	89	89	92	86	83	87	95	81	98	94	86	91	87	84	85	77	98	77	89	84	89	101	101	118	117	112	112	107	116	107	106	107	112	101	106	106	95	98	102	103	97	108	117	108	114
	81	90	87	92	91	92	87	87	79	82	101	87	93	90	90	87	74	84	75	86	83	79	84	83	95	92	95	113	117	114	114	115	115	109	107	106	105	102	102	108	101	108	102	107	106	108	120	115	116
	84	93	86	90	83	93	85	80	86	87	92	86	88	85	84	97	93	83	91	91	87	86	86	87	90	98	99	96	116	112	111	118	124	116	106	113	107	98	109	100	109	114	103	106	109	109	114	120	114
	89	92	86	89	86	96	88	93	87	97	89	88	94	87	93	85	89	89	89	90	91	89	86	86	88	102	98	97	110	116	108	122	117	121	104	111	102	94	108	99	106	109	105	107	102	106	119	121	106
	96	92	94	89	97	97	91	87	87	99	90	91	88	82	85	87	87	85	84	81	82	92	83	89	90	97	100	101	106	121	114	123	106	119	105	101	95	97	111	110	103	111	107	106	103	108	120	120	110
	104	92	87	98	101	92	94	99	94	96	90	83	99	84	94	85	92	96	84	83	85	90	78	81	88	88	93	103	101	103	103	117	108	108	104	105	93	98	115	109	99	109	110	110	105	108	118	115	128
	95	90	87	95	100	93	92	95	98	97	93	85	92	84	89	78	96	88	89	81	77	94	83	89	87	89	90	103	99	98	99	107	112	105	100	101	97	105	116	106	100	103	115	104	103	105	121	113	121
	96	93	88	94	95	91	91	89	98	94	91	85	92	79	79	85	90	94	96	94	93	94	90	90	91	90	90	95	100	103	101	102	111	101	102	97	99	104	110	103	99	99	115	105	103	105	119	110	112
	96	93	88	94	95	91	91	89	98	94	91	85	92	79	79	85	90	94	96	94	93	94	90	90	91	90	90	95	100	103	101	102	111	101	102	97	99	104	110	103	99	99	115	105	103	105	119	110	112
	92	93	84	89	89	93	87	83	94	93	89	83	84	93	78	82	97	85	80	90	90	88	81	86	87	85	91	95	97	97	103	103	100	109	99	96	102	93	110	107	98	101	113	106	109	117	115	103	108
	95	95	86	88	90	94	89	89	93	93	91	79	86	79	79	84	81	100	85	85	83	82	82	87	86	86	96	99	96	87	98	97	103	111	100	96	100	91	115	114	103	98	112	112	109	121	116	103	110
	91	97	89	93	84	96	96	86	91	99	97	81	78	85	94	78	91	88	87	86	90	84	83	86	82	81	91	102	93	89	94	94	109	107	101	99	103	89	106	113	105	107	114	117	106	125	120	109	114
	93	97	90	100	91	88	102	93	92	97	94	88	88	76	80	95	92	95	92	90	93	90	81	90	80	86	86	95	90	93	96	99	106	105	94	95	109	96	98	118	107	101	113	108	112	128	112	117	117
	86	98	91	95	89	91	98	97	93	91	98	88	94	74	84	88	87	91	86	90	91	86	83	96	88	86	87	88	88	92	96	96	107	100	98	102	108	106	102	115	107	100	109	107	107	118	112	116	114
	97	95	89	88	86	99	88	99	92	95	96	92	86	77	87	91	89	90	98	89	107	81	78	89	89	84	92	86	90	88	94	87	102	94	100	102	101	106	103	114	104	112	108	109	107	118	118	114	109
	101	89	90	88	90	101	89	92	88	94	92	93	79	92	88	82	87	92	79	88	90	81	77	88	88	91	87	96	90	94	92	90	104	102	102	108	100	100	109	118	104	114	106	113	123	124	120	116	107
	94	89	92	87	90	99	91	86	82	88	92	94	91	96	83	89	86	84	80	84	92	86	84	88	87	93	92	97	95	93	94	95	104	102	104	109	102	103	114	117	113	107	114	112	122	126	121	111	111
	83	91	88	87	88	91	96	87	83	88	92	90	90	89	96	95	82	88	85	82	90	93	83	84	89	95	96	100	98	94	88	95	105	103	105	106	109	108	109	112	115	106	114	109	112	126	118	114	113
	84	85	88	90	85	89	91	86	87	85	84	87	92	83	95	88	90	88	84	86	91	85	82	89	93	87	87	98	93	97	102	103	106	104	100	112	104	99	108	117	114	108	112	114	129	118	117	121	112
	93	83	90	94	86	90	86	78	82	82	88	89	85	91	94	90	83	98	99	89	83	82	81	91	92	87	92	95	97	99	108	107	100	103	99	111	109	102	113	117	114	103	120	118	129	117	111	114	102
	89	84	90	93	88	91	85	86	77	80	87	90	92	77	90	90	90	86	91	86	102	83	81	94	88	98	98	91	102	105	104	111	100	98	106	107	115	110	108	107	109	107	118	120	130	119	113	111	107
	82	79	85	87	93	83	85	80	81	85	89	88	91	88	91	85	94	88	94	93	99	85	86	87	89	84	92	90	97	100	98	106	105	107	113	102	107	96	105	103	106	117	103	127	131	118	117	110	106
	78	81	84	85	90	83	90	85	81	84	88	89	90	84	92	83	98	82	99	91	100	84	83	85	86	81	94	93	100	98	98	103	107	112	105	102	105	100	113	101	108	115	103	129	122	121	114	110	97
	79	83	85	92	89	84	93	81	85	85	82	87	95	83	78	94	89	88	102	97	97	90	80	87	85	82	92	100	107	100	97	103	103	109	99	104	108	106	112	102	104	106	107	124	119	119	114	110	99
	79	82	92	85	87	90	85	83	79	86	82	80	83	95	85	90	90	90	91	96	86	90	82	86	87	92	94	101	103	101	105	106	107	110	101	101	113	106	101	100	101	103	108	120	122	115	113	111	104
	80	81	89	79	86	87	79	82	77	83	84	77	85	94	87	92	94	88	96	101	96	83	83	87	88	89	91	99	97	103	108	104	104	112	105	107	106	106	103	102	105	106	103	119	122	117	107	107	97
	80	81	89	79	86	87	79	82	77	83	84	77	85	94	87	92	94	88	96	101	96	83	83	87	88	89	91	99	97	103	108	104	104	112	105	107	106	106	103	102	105	106	103	119	122	117	107	107	97
	78	76	82	77	81	80	81	85	79	82	81	91	93	99	81	93	95	83	87	89	100	77	81	88	86	84	83	97	93	98	107	108	101	115	107	108	103	105	100	102	98	106	101	110	121	109	99	99	90
	79	78	81	76	85	79	81	68	77	86	77	89	85	83	89	87	102	84	91	94	93	79	88	90	85	82	87	88	99	93	107	111	102	112	105	106	98	100	104	105	94	102	101	105	123	106	97	91	92
	74	81	84	74	84	81	80	86	76	84	80	83	94	84	87	85	104	88	95	83	89	84	92	94	88	87	89	84	90	97	100	106	104	105	110	97	96	93	104	104	95	102	103	100	123	106	101	93	91
	71	79	81	81	75	75	78	74	78	79	78	88	101	91	97	87	91	79	97	85	90	86	89	87	83	83	91	84	81	93	96	101	103	103	106	100	95	101	100	97	98	103	107	99	114	112	99	94	82
	63	75	83	84	78	76	74	76	74	78	79	87	88	87	90	92	88	81	93	94	89	93	89	83	82	76	92	86	82	88	100	101	94	107	101	106	93	102	94	95	98	97	105	99	112	103	90	93	84
	80	74	75	81	77	85	77	74	73	77	83	85	84	93	93	95	89	82	90	91	84	94	96	83	87	88	84	85	81	86	98	95	90	113	98	103	91	90	102	91	91	100	98	97	109	92	90	87	86
	63	73	72	81	77	80	77	81	78	81	83	87	86	84	81	91	91	75	87	80	89	93	91	90	85	89	79	77	76	78	94	95	92	109	95	95	87	91	97	86	88	99	87	96	100	94	84	86	85
	77	71	74	76	77	75	76	77	77	85	82	88	75	93	84	94	86	87	102	84	84	88	89	92	83	73	78	75	73	78	89	101	94	105	98	92	87	93	90	86	93	96	92	86	107	96	87	85	81
	75	66	78	71	75	77	76	68	81	87	81	83	87	89	90	91	83	81	77	89	90	83	91	96	88	78	77	74	72	72	82	102	93	105	95	95	86	97	83	88	89	90	91	82	102	92	88	85	81
	66	68	77	76	74	73	79	62	72	82	83	78	95	84	79	84	87	76	84	85	82	84	86	90	91	86	74	71	72	66	87	89	95	103	97	92	88	87	83	84	82	87	84	84	94	93	75	89	84
	73	70	73	75	73	66	77	75	69	81	82	82	80	83	82	86	88	83	74	79	84	84	84	83	88	73	74	72	72	73	86	87	94	105	97	82	89	89	93	84	83	79	79	78	98	85	74	81	80
	63	72	72	76	72	67	74	71	73	84	83	82	87	78	73	92	83	74	86	86	89	80	88	82	82	86	74	76	67	73	79	83	87	103	91	82	93	87	92	91	85	82	78	77	92	83	78	80	80
	71	67	71	82	77	76	74	75	75	84	83	80	76	85	77	76	86	76	86	76	84	81	84	86	78	74	71	70	66	68	82	83	87	93	88	89	85	84	94	93	82	78	87	80	85	77	78	83	83
	69	65	68	78	75	72	71	66	76	80	84	77	90	78	83	83	75	71	82	80	77	73	78	82	78	81	74	64	66	69	81	84	85	82	96	83	81	87	93	85	81	80	88	82	86	71	72	84	88
	60	67	68	72	68	72	67	76	71	79	86	76	90	78	76	76	86	76	75	83	78	77	79	76	73	73	73	68	59	69	76	88	85	85	95	84	83	85	91	83	80	81	78	78	83	73	72	84	91
	63	65	66	69	65	72	75	69	80	86	85	81	75	82	78	79	72	80	67	76	72	77	74	74	71	81	75	75	58	61	79	78	87	90	85	75	81	83	92	81	84	79	72	82	79	75	72	77	78
	64	66	69	66	72	75	71	61	76	86	80	85	86	71	80	69	75	73	75	75	76	73	73	73	77	79	77	72	58	62	77	78	85	85	78	79	80	80	82	82	79	83	70	77	72	72	72	75	79
	64	66	69	66	72	75	71	61	76	86	80	85	86	71	80	69	75	73	75	75	76	73	73	73	77	79	77	72	58	62	77	78	85	85	78	79	80	80	82	82	79	83	70	77	72	72	72	75	79
	67	66	66	68	72	72	63	69	68	76	78	80	75	75	75	77	74	73	77	81	77	79	77	74	82	78	78	77	63	67	69	84	85	79	79	81	85	84	85	80	81	77	74	72	66	73	69	75	76
	62	70	63	62	64	74	72	70	70	78	75	78	77	80	78	78	69	64	77	69	83	83	73	75	76	74	76	85	67	66	72	84	81	78	81	82	79	79	76	81	77	71	80	67	73	75	76	76	75
	62	67	62	63	66	71	68	69	72	82	75	75	74	75	66	80	72	71	74	75	77	82	77	82	76	69	75	83	65	67	74	86	83	80	83	81	83	74	75	81	73	68	76	72	73	72	77	73	78
	60	56	62	67	70	72	66	71	67	73	77	81	76	77	76	85	81	78	78	78	76	78	80	80	74	71	73	77	68	72	78	75	80	82	81	74	78	73	73	77	78	69	76	86	68	72	77	70	77
	61	56	62	66	69	73	69	69	73	69	77	78	73	84	79	76	81	75	72	75	77	74	83	83	76	78	79	73	69	71	80	72	77	77	84	76	73	76	73	70	77	69	76	84	69	73	75	76	75
[truncated: 9 more columns]

## Sheet: Figure 3c
Time	Average intensities corresponding to 20um areas of kymogaphs
0	109.5	123.333	116.476	115.452	115.238	122.833	104.405	98.1667	71.2143	47.2381	37.0476	138.452	158.976	140.857	148.31	136.69	136.905	119.31	111.5	82.8571	57.5238	41.9524	128.429	147.619	136.643	131.714	123.357	127.857	112.31	96.7381	74.9048	49.1667	39.4762	102.619	114.19	113.571	105.429	102.452	107.524	95.7619	89.0476	64.4762	42.3571	36.9524	101.452	111	110.262	118.81	118.69
0.25	109.071	123.643	116.31	114.857	114.786	122.619	104.071	97.4762	71.0714	47.7619	37.0714	137.31	158.81	140	147.071	136.548	136.357	119.262	110.381	82.4762	58.0952	41.5476	127.119	147.333	135.262	131.214	123	127.429	112.048	96.1429	74.4524	49.4524	39.3333	101.19	113.571	112.143	104.857	102.452	106.929	95.619	88.4048	64.5476	42.5714	36.5952	100.714	111.381	110.405	119.357	118.357
0.5	108.333	123.667	115.833	114.31	114.429	122.381	103.881	96.4524	70.8571	48.3095	36.881	136	158.429	139.119	145.69	136.238	135.595	119.167	109.048	82.0238	58.5952	41.2619	125.619	146.905	133.762	130.476	122.476	126.905	111.762	95.2381	73.881	49.5476	39.2143	99.5476	112.714	110.571	104.048	102.452	106.143	95.3333	87.4048	64.5238	42.6905	36.4286	100	111.476	110.524	119.905	118.143
0.75	107.595	123.619	115.405	113.643	113.952	122.286	103.524	95.4286	70.6667	48.9524	36.6667	134.381	157.786	138.071	144.5	135.81	134.952	119	107.714	81.4286	59.1429	40.9286	123.619	146.238	132.167	129.619	121.786	126.214	111.405	94.2619	73.2857	49.7143	38.9286	97.4286	111.786	108.833	103.452	102.286	105.405	94.9048	86.3333	64.4524	42.881	36.2381	99.2143	111.738	110.524	120.452	117.881
1	106.905	123.262	115.119	113.071	113.452	122	103.286	94.1429	70.4524	49.5476	36.3333	132.548	156.857	137.262	143.119	135.238	134.095	119.095	106.167	80.619	59.5238	40.4524	121.381	145.357	130.452	128.524	120.976	125.262	110.881	93.0714	72.5476	49.7143	38.619	95.2619	110.667	106.929	102.69	102.262	104.452	94.3095	85.1667	64.119	42.9286	35.9286	98.5476	112.048	110.333	120.952	117.619
1.25	106.095	122.738	114.762	112.643	113.024	121.429	102.905	92.7143	69.7619	50.1905	35.7857	130.786	155.476	136.452	141.714	134.5	133.31	118.905	104.429	79.8095	59.6905	39.9524	118.905	144.167	128.667	127.381	120.071	124.238	110.429	91.7857	71.7143	49.4286	38.3571	92.8571	109.31	105.071	101.833	102.024	103.381	93.7143	83.8333	63.7857	42.7619	35.5	98.0238	112.262	110.095	121.429	117.381
1.5	105.333	121.976	114.548	112.071	112.595	121.167	102.619	91.2381	69.2381	50.7381	35.2857	128.976	153.929	135.667	140.5	133.476	132.31	118.905	102.81	78.7619	59.7857	39.3333	116.357	142.738	127	126.143	119.048	123.167	109.976	90.3571	71	48.9286	37.881	90.4048	107.952	103.333	100.905	101.762	102.214	92.8571	82.4286	63.381	42.5238	35.0952	97.6429	112.452	109.881	121.762	117.333
1.75	104.643	120.905	114.595	111.643	112.19	120.476	102.452	89.5952	68.381	51.0476	34.5476	127.167	152.333	135.071	139.31	132.5	131.452	118.786	101.048	77.8095	59.4286	38.8095	113.762	141.19	125.429	124.881	118.024	121.81	109.405	88.9762	70.1905	48.3333	37.5476	87.8095	106.548	101.667	100.119	101.452	101.024	92.0952	81.119	62.8571	42.1429	34.8333	97.2857	112.5	109.619	121.952	117.262
2	104.024	119.833	114.667	111.214	111.857	119.929	102.095	88	67.4762	51.4048	33.7857	125.405	150.595	134.714	138.095	131.452	130.643	118.619	99.4048	76.881	59.0238	38.1905	111.071	139.643	124.071	123.643	117.024	120.69	108.714	87.5238	69.5	47.6429	37.2857	85.4048	105.143	100.071	99.3333	101.143	99.7619	91.2381	79.7857	62.2143	41.5952	34.4286	97.1429	112.69	109.357	121.976	117.429
2.25	103.452	118.452	115.143	110.738	111.929	119.262	101.667	86.4048	66.5476	51.4286	32.9048	123.714	148.81	134.262	137.024	130.333	129.762	118.333	97.6905	75.8571	58.4762	37.5476	108.429	137.643	122.738	122.429	116.19	119.452	108.048	86.0476	68.7857	46.7143	36.9286	83.0476	103.833	98.6905	98.5476	100.738	98.5	90.5714	78.5238	61.6429	41.0476	34.0714	97.0238	112.738	109.286	121.929	117.714
2.5	102.952	117.452	115.69	110.238	111.69	118.405	101.143	84.7619	65.5	51.5476	32.0714	122.214	146.976	134.048	135.905	129.262	128.833	117.857	96.0952	74.7381	57.5476	37.119	105.881	135.881	121.667	121.286	115.405	118.214	107.452	84.8095	68	45.7857	36.7143	80.8095	102.452	97.4286	97.7381	100.476	97.2857	89.7857	77.4048	61.0238	40.2143	33.6905	97.1429	112.857	109.143	121.69	118.286
2.75	102.619	116.357	116.405	109.738	111.714	117.595	100.5	83.3571	64.4048	51.4762	31.2143	120.833	145.357	134.048	134.833	128.357	127.976	117.214	94.6429	73.8571	56.6905	36.5952	103.381	134.048	120.738	120.167	114.833	117	106.619	83.5714	67.1905	44.7143	36.5714	78.5952	101.095	96.3333	97.0476	100.286	96.0952	89.1429	76.2381	60.4286	39.4286	33.4524	97.2857	113.048	109.214	121.167	119.095
3	102.429	115.571	117.143	109.214	111.976	116.905	99.8333	82	63.4286	51.4048	30.3095	119.524	143.69	133.905	133.952	127.595	127.119	116.333	93.2619	72.8571	55.5476	36.2143	100.857	132.31	119.786	119.167	114.5	115.857	105.714	82.5	66.5714	43.619	36.4048	76.5952	99.8095	95.2381	96.1905	100.143	95.0476	88.5952	75.2381	59.7143	38.5714	33.2381	97.3095	113	109.429	120.762	119.905
3.25	102.214	114.833	117.952	108.714	112.31	116.143	98.9286	80.9048	62.5952	51.2619	29.5476	118.286	142.31	133.952	132.929	126.976	126.357	115.381	92.1667	71.9524	54.3571	35.8571	98.4762	130.5	119.048	118.167	114.238	114.762	104.833	81.5952	65.8571	42.5714	36.381	74.6429	98.5238	94.1667	95.5952	100.095	94.0238	88.0476	74.3095	59.0714	37.8095	33.0238	97.4762	113.071	109.857	120.381	121
3.5	101.929	114.333	118.667	108.024	112.762	115.524	98.0952	80.0238	61.6905	51.1429	28.9286	116.929	140.976	134	131.976	126.619	125.619	114.095	91.1667	71.2381	53.4762	35.7143	96.1667	128.857	118.048	117.405	114.214	113.667	103.833	80.8571	65.0476	41.619	36.3571	72.6667	97.2857	93.0714	94.9048	100.048	93.0476	87.4524	73.4286	58.3095	37.0476	32.7619	97.381	113.095	110.286	120	121.976
3.75	101.667	114.095	119.238	107.524	113.238	115.024	96.9524	79.4524	61.0476	51.0238	28.5238	115.548	139.786	133.857	130.952	126.381	124.881	112.762	90.3095	70.4286	52.4524	35.6667	93.7143	127.286	117.333	116.619	114.262	112.595	102.738	80.1429	64.4286	40.7381	36.381	70.7857	96.0476	91.9048	94.3333	100.19	92.1667	86.9286	72.619	57.7619	36.3333	32.619	97.2143	113.048	110.881	119.667	123
4	101.643	114.095	119.619	107.048	114.048	114.714	96.0952	79.1905	60.5714	50.9762	28.2381	114.119	138.714	133.762	130.048	126.452	124.167	111.31	89.6667	69.7143	51.4524	35.7143	91.3571	125.738	116.333	116	114.429	111.5	101.643	79.5	63.7381	39.9286	36.5714	68.8571	94.7619	90.7381	93.7381	100.286	91.3095	86.3333	71.6905	56.9048	35.7857	32.4524	97.0714	113.333	111.571	119.619	123.929
4.25	101.452	114.048	119.69	106.667	115.024	114.595	95.1667	79.119	60.2619	50.9524	27.9286	112.857	137.452	133.452	129.214	126.5	123.571	109.69	89.0238	69.1667	50.7143	35.7381	89.0952	124.167	115.19	115.286	114.643	110.452	100.5	78.7619	63.1429	39.1905	36.6429	67.119	93.3571	89.4524	93.2381	100.333	90.5238	85.5952	70.8095	56.1667	35.3095	32.3333	96.9286	113.381	112.262	119.833	124.81
4.5	101.381	114.167	119.619	106.357	115.905	114.69	94.2143	79.2619	60.1667	51.0476	27.7619	111.357	136.357	133	128.381	126.667	122.929	108.143	88.619	68.5952	50.2619	35.9048	86.9286	122.5	113.905	114.857	114.762	109.476	99.381	78.1905	62.4762	38.6905	36.9524	65.4524	92.0238	88.1905	92.7381	100.31	89.9048	84.9524	69.881	55.4524	34.881	32.3095	96.8095	113.571	113.095	120.143	125.619
4.75	101.357	114.333	119.31	106.238	117.071	114.905	93.5476	79.4762	60.2143	51.2381	27.7619	109.952	135.19	132.405	127.714	127	122.429	106.714	88.3095	68.1429	49.5476	36.0714	84.8571	120.833	112.429	114.357	114.905	108.452	98	77.5476	61.881	38.2857	37.0952	63.7857	90.5714	87.0238	92.2381	100.143	89.1667	83.9762	69.0238	54.7143	34.5238	32.2143	96.4524	113.81	114	120.643	126.167
5	101.214	114.595	118.905	106.095	118.381	115.31	93.0714	79.8571	60.2381	51.4048	27.7857	108.619	133.786	131.619	127.262	127.262	121.857	105.405	87.881	67.9286	49.2381	36.381	83.1905	119.119	111.024	113.833	114.881	107.476	96.7857	77	61.3095	38.0952	37.4048	62.3333	89.119	85.6905	91.8333	99.7857	88.5952	83.0952	68.0714	54.0714	34.2381	32.1429	96.2143	114	114.786	121.405	126.619
5.25	101.119	114.833	118.429	106.238	119.738	115.738	92.7857	80.2381	60.5714	51.6905	27.9286	107.286	132.595	130.548	126.667	127.714	121.524	104.048	87.4524	67.6905	48.6905	36.5714	81.4762	117.238	109.476	113.548	114.833	106.5	95.4762	76.381	60.8571	37.7857	37.6429	60.9762	87.619	84.6905	91.4048	99.3333	87.9524	82.2619	67.1905	53.5	34.0476	32.119	95.8571	114.357	115.595	122.262	126.857
5.5	100.952	114.929	117.881	106.429	121.095	116.429	92.9286	80.7381	60.9524	51.7619	28.1429	105.976	131.238	129.643	126.524	128.143	121.167	103.095	86.881	67.4762	48.5238	36.9286	79.9524	115.31	107.976	113.119	114.595	105.595	94.2381	75.7857	60.2381	37.7381	37.9286	59.7619	86.119	83.7619	90.9762	98.6905	87.5476	81.4286	66.5476	52.9048	33.9524	32.1429	95.2619	114.595	116.429	123.143	127.119
5.75	100.714	115.119	117.5	106.714	122.381	117.19	93.3095	81.1429	61.4762	52.0714	28.4286	104.738	129.857	128.524	126.19	128.595	120.881	102.31	86.5238	67.4762	48.4286	37.2143	78.5714	113.333	106.476	112.762	114.524	104.81	93.0952	75.2381	60.0476	37.8333	38.2143	58.619	84.5	82.8571	90.5476	98	87.2143	80.6429	65.9048	52.5	33.9048	32.1429	94.7143	114.81	117.024	124.071	127.238
6	100.595	115.19	117.357	107.262	123.595	117.905	93.881	81.6667	62.0476	52.2143	28.7381	103.619	128.405	127.619	126.214	129.095	120.548	102.071	86.0238	67.4286	48.4048	37.5476	77.4762	111.167	105.333	112.333	114.357	104.048	92.2619	74.9286	59.6667	37.9762	38.5238	57.6429	83.0238	82.0238	90.2143	97.0952	87.0952	80	65.5476	52.119	33.9762	32.1429	93.9048	114.833	117.571	124.929	127.452
6.25	100.333	115.238	117.381	107.952	124.738	118.762	94.9762	82.2619	62.7381	52.381	29	102.619	126.929	126.762	126.19	129.643	120.548	102.071	85.5952	67.6429	48.3333	37.881	76.3571	109.071	104.31	112.071	114.167	103.595	91.5476	74.7619	59.4286	38.3333	38.9048	56.7381	81.4286	81.4286	89.8571	96.3333	87.119	79.7143	65.3571	52	34.0952	32.1667	93.0238	114.81	117.905	125.762	127.595
6.5	100.095	115.31	117.524	108.714	125.976	119.548	96.3095	82.9762	63.4286	52.6667	29.3571	101.762	125.476	126.262	126.333	130.333	120.619	102.476	85.5	67.8571	48.6429	38.2857	75.381	106.857	103.595	111.738	114.048	103.143	91.2619	74.7857	59.3571	38.7857	39.119	55.8333	79.9048	80.9524	89.5476	95.5714	87.5	79.6667	65.4048	51.9286	34.4524	32.1905	91.8333	114.452	118.048	126.429	127.905
6.75	99.7381	115.31	118.048	109.571	127.024	120.238	97.9762	83.881	64.2857	52.9524	29.7857	100.929	124	125.786	126.548	130.952	120.833	103.452	85.4524	68.3333	48.7857	38.7143	74.5952	104.571	103.095	111.5	113.952	103.024	91.2381	75.0238	59.4286	39.4048	39.5	55.0476	78.3571	80.6429	89.1667	94.8333	87.9524	79.6905	65.7143	51.9286	34.9524	32.1905	90.6905	114	118.071	126.929	128.214
7	99.3095	115.333	118.643	110.643	127.857	121.095	99.9762	84.8333	65.2381	53.381	30.2619	100.19	122.738	125.476	126.857	131.548	121.31	104.595	85.5714	68.7619	49.381	39.1905	73.6905	102.405	102.905	111.167	113.952	103.095	91.6429	75.4286	59.6667	40.119	39.7857	54.2619	76.8333	80.5714	88.8571	94.3095	88.6905	79.9286	66.119	52.0238	35.6667	32.2381	89.4524	113.238	117.833	127.19	128.524
7.25	99.1905	115.571	119.452	111.738	128.738	121.881	102.024	85.881	66.3333	53.7619	30.8333	99.7857	121.429	125.405	127.238	132.119	121.976	106.048	85.9524	69.619	50.0238	39.6429	73.1429	100.31	102.976	110.905	114.071	103.643	92.4286	76	59.9762	41.0238	40.0238	53.5238	75.4286	80.5476	88.5476	93.9762	89.381	80.6429	66.6905	52.1429	36.381	32.2857	88.3333	112.214	117.548	127.357	128.976
7.5	98.881	115.857	120.381	112.976	129.524	122.738	104.262	87.0714	67.2857	54.1905	31.381	99.2619	120.31	125.357	127.548	132.548	122.833	107.857	86.6667	70.2619	50.6905	40.0476	72.7143	98.4524	103.095	110.643	114.167	104.095	93.4048	76.881	60.4048	41.881	40.3095	52.9524	74.0952	80.6429	88.1905	93.7381	90.2857	81.2381	67.3095	52.4048	37.2143	32.4762	87.2381	110.952	117.048	127.595	129.381
7.75	98.7857	116.31	121.643	114.381	130.095	123.429	106.595	88.3095	68.5238	54.7381	32.0714	99	119.214	125.452	127.929	133.024	123.857	109.643	87.381	71.2143	51.5476	40.619	72.3095	96.6429	103.262	110.429	114.238	104.952	94.5476	77.7143	60.8095	43.119	40.5476	52.5714	73	80.881	88.0238	93.5238	91.1905	81.9762	67.9524	52.6905	38.2143	32.5238	86.4286	109.405	116.429	127.643	129.857
8	98.6667	116.786	122.643	115.714	130.786	124.238	108.762	89.5476	69.5952	55.3095	32.8333	98.7619	118.095	125.524	128.5	133.238	125.095	111.381	88.1429	72.119	52.4524	40.9762	72.119	95.0476	103.595	110.262	114.167	105.81	95.9286	78.5714	61.4286	44	40.8095	52.1429	71.9286	80.9048	87.8571	93.5238	92.0238	82.7381	68.4524	52.8095	39.0952	32.6905	85.6905	107.762	115.881	127.762	130.333
8.25	98.5238	117.405	123.595	117.357	131.452	124.857	110.881	90.7619	70.6905	55.9524	33.381	98.6429	117.357	125.595	128.929	133.667	126.452	113.119	89.119	73.0714	53.2619	41.4762	71.9762	93.9048	103.738	110.214	114.286	106.905	97.2857	79.4286	61.9524	44.9762	41.0952	51.9286	71.2381	80.9762	87.5714	93.619	92.8333	83.4762	68.9762	53.0476	39.7857	32.881	85.3333	106.048	115.214	127.667	130.786
8.5	98.5714	118.238	124.524	118.905	132	125.595	112.738	91.6667	71.6667	56.4524	34.2143	98.5	116.643	125.619	129.452	133.976	127.738	114.548	89.8095	73.7857	54.0238	41.9286	72	92.9762	103.81	110.238	114.381	107.905	98.2857	80.2143	62.4762	45.6667	41.4524	51.8333	70.6667	81.2143	87.4524	93.5714	93.3571	84	69.3571	53.0952	40.5714	33.1667	84.9524	104.5	114.5	127.619	131.19
8.75	98.5952	119.262	125.262	120.476	132.738	126.262	114.333	92.5952	72.6905	56.9762	34.9524	98.4048	116.048	125.643	130.071	134.381	129.095	115.571	90.4762	74.4762	54.619	42.5	72.0476	92.2619	103.857	110.119	114.452	108.786	99.1429	80.8095	62.9048	46.3571	41.7857	51.8571	70.2381	81.2381	87.2143	93.5476	93.6429	84.4524	69.5	53.1905	40.9524	33.4286	84.9286	103.024	114.095	127.643	131.5
9	98.6429	120.19	126.048	122.095	133.452	126.881	115.643	93.1667	73.3571	57.3095	35.6905	98.381	115.69	125.595	130.714	134.714	130.143	116.381	91.0476	75.0238	54.9762	43.1429	72.1429	91.8333	103.69	110.19	114.619	109.643	99.8333	81.3333	63.2857	46.8095	42.2381	51.9762	70.0952	81.2381	87.1667	93.7381	93.881	84.7381	69.5714	53.1429	41.5476	33.619	84.8571	101.833	113.524	127.476	131.81
9.25	98.5952	121.19	126.5	123.738	134.238	127.548	116.452	93.5714	73.9762	57.619	36.5	98.3095	115.5	125.405	131.452	135.143	131.024	116.619	91.5	75.3095	55.1905	43.7381	72.381	91.619	103.5	110.333	114.643	110.238	100.095	81.5714	63.4762	47.119	42.7143	52.1429	69.9762	81.2381	86.9762	93.6905	93.9762	84.9524	69.5476	53.0238	41.5952	34.1905	84.8095	100.69	113.143	127.31	132.071
9.5	98.6667	121.952	126.952	125.429	135.024	128.095	117.048	93.6905	74.4286	57.8571	37.1667	98.2381	115.429	125.19	132.119	135.571	131.81	116.548	91.6429	75.3571	55.1667	44.5238	72.5952	91.5952	103.143	110.429	114.81	110.857	100.143	81.7619	63.5952	47.1905	43.2381	52.4286	70.0238	81.0476	86.9524	93.7143	93.9048	85.0714	69.381	52.9524	41.5	34.4524	85.119	99.9286	112.976	127.119	132.357
9.75	98.6905	122.548	127.095	126.976	135.952	128.69	117.31	93.6667	74.8095	57.8095	37.881	98.0952	115.333	124.905	132.762	136.119	132.048	116.071	91.6429	75.2381	54.9048	45.2619	72.7619	91.6667	102.81	110.405	114.833	111.119	99.9762	81.7143	63.5238	47	43.7857	52.5952	70.0714	80.8095	86.7143	93.5476	93.7381	85	69.1667	52.7381	41.2619	34.9524	85.1667	99.4286	113.048	126.952	132.619
10	98.5952	122.952	127.119	128.548	136.881	129.143	117.286	93.5	74.881	57.6905	38.7381	97.9524	115.31	124.405	133.333	136.548	132.238	115.286	91.5	74.9286	54.5	46.0714	72.8333	91.6429	102.31	110.381	114.929	111.19	99.5714	81.4762	63.2619	46.6667	44.3571	52.8095	70.119	80.5	86.4524	93.3095	93.4048	84.9524	68.7619	52.5238	40.9762	35.2619	85.1429	99.0714	113.429	126.857	132.952
10.25	98.6429	123.19	126.881	129.905	137.833	129.548	117.119	93.1667	74.9762	57.5	39.3333	97.7619	115.381	123.881	133.667	136.952	132.143	114.381	91.1429	74.4286	54	47.0952	72.9286	91.6667	101.833	110.238	115.048	111	98.9762	81.0476	62.9762	46.2857	44.881	53.0238	70.0238	80.2619	86.3333	93.0714	93.2381	84.8333	68.3571	52.2857	40.5714	35.5714	85.0952	98.9286	113.833	126.762	133.119
10.5	98.5	123.024	126.619	131.071	138.667	129.833	116.619	92.7857	75.0238	57.2381	40.0476	97.3333	115.167	123.429	134	137.286	131.81	113.333	90.6905	73.8571	53.4286	47.9524	72.8571	91.5476	101.262	110	115.024	110.976	98.5	80.4286	62.6429	45.881	45.4286	53.119	69.8571	80	86	92.9048	93.0714	84.7381	67.9762	51.9762	40.119	35.8571	84.9524	98.8333	114.571	126.476	133.357
10.75	98.3333	122.595	126.19	132.262	139.476	130.095	116.119	92.381	74.8571	56.9524	40.7857	97.0238	115.119	122.619	134.119	137.5	131.095	112.357	90.0238	73.1667	52.8095	49	72.7143	91.3333	100.714	109.667	115.024	110.5	98	79.7619	62.2857	45.5238	46	53.1667	69.619	79.7381	85.7857	92.7143	92.881	84.4762	67.4762	51.6667	39.6429	36.0476	84.5	98.8095	115.357	126.405	133.643
11	98.2143	121.881	125.786	133.262	140.214	130.31	115.643	92.0238	74.7143	56.5714	41.4762	96.6429	114.738	121.738	134	137.595	130.238	111.238	89.3095	72.5952	52.2619	49.9762	72.5	90.9048	100.024	109.286	114.69	109.929	97.4048	78.9762	61.6905	45.119	46.4524	53.119	69.0952	79.4524	85.5238	92.5952	92.8095	84.119	67.0714	51.4048	39.1905	36.0476	84.2857	99.0476	116.429	126.357	133.952
11.25	98	120.952	125.333	134.095	140.833	130.5	115	91.881	74.5476	56.3095	42.2381	96.2381	114.262	120.881	133.81	137.476	129.31	110.405	88.4762	71.7381	51.7857	50.9048	72.2143	90.3571	99.4524	108.833	114.524	109.381	97	78.1429	61.4524	44.8571	47.0476	52.9524	68.7381	79.1905	85.2619	92.5952	92.7143	83.9048	66.5714	51.3571	38.7857	36.381	84.0952	99.119	117.524	126.286	134.19
11.5	97.7619	119.619	124.952	134.714	141.214	130.476	114.262	91.619	74.4524	56.119	42.9048	95.6905	113.452	120.024	133.286	137.214	128.31	109.524	87.6429	71.1905	51.3571	51.9524	71.7143	89.6429	98.8095	108.333	114.167	108.786	96.6429	77.3095	60.9762	44.7381	47.5	52.8095	68.1905	78.9048	84.9762	92.5	92.619	83.619	66.1905	51.2381	38.5714	36.4524	83.5714	99.1667	118.69	126.214	134.31
11.75	97.381	118.238	124.619	135.405	141.571	130.429	113.714	91.619	74.1905	55.9524	43.619	95.2381	112.571	119.143	132.881	136.738	127.167	108.786	86.8333	70.6429	51.1667	52.7143	71.2619	88.9048	98.1667	107.881	113.738	108.19	96.381	76.3333	60.7619	44.619	47.9524	52.5952	67.6905	78.7857	84.8333	92.5952	92.5238	83.2619	65.8095	51.0952	38.2857	36.7619	83.119	99.2143	119.857	126.167	134.381
12	97.0238	116.5	124.119	135.69	141.69	130.262	112.976	91.5714	74.0714	56.0238	44.3571	94.6905	111.643	118.333	132.31	136.143	126.048	108.095	86.0238	70.2381	51.0714	53.5	70.5952	88.1429	97.5952	107.571	113.429	107.357	96.0476	75.5952	60.7143	44.6905	48.3333	52.2143	67.0238	78.4762	84.5952	92.7381	92.3095	83.0714	65.4524	51.2143	38.1667	36.8333	82.619	99.1667	120.786	125.976	134.405
12.25	96.5714	114.786	123.714	135.976	141.69	130.071	112.333	91.7143	73.8095	56.1429	45.0476	94.0476	110.405	117.548	131.619	135.5	124.786	107.476	85.381	69.9762	51.1429	54.119	69.9048	87.0952	97.0476	107.262	112.881	106.714	96	74.9048	60.7619	45	48.6667	51.7619	66.4762	78.2857	84.5	92.8095	92.0714	82.7619	65.2857	51.4524	38	37.0714	82.1429	99.119	121.595	125.857	134.286
12.5	96.0238	112.786	123.357	136.143	141.714	129.667	111.714	91.8571	73.5238	56.381	46.0238	93.5238	109.095	116.81	130.905	134.667	123.619	107.071	84.7857	69.8571	51.3571	54.8095	69.119	86.2143	96.4048	106.929	112.262	106.238	95.9762	74.3571	60.9762	45.2381	49	51.5476	66.0714	78	84.3095	92.8095	91.5238	82.5	65.0714	51.6905	38.0238	37.2143	81.5952	98.881	122.286	125.595	134.095
12.75	95.4524	110.881	122.952	135.905	141.619	129.333	111.119	91.9286	73.3571	56.7619	46.6667	92.9048	107.667	116.143	130.19	133.738	122.381	106.571	84.3333	69.881	51.9286	55.4048	68.3571	85.1429	95.7619	106.69	111.69	105.571	95.9286	74	61.2857	45.7857	49.2143	51.0952	65.4286	77.6667	84.1667	92.881	91.119	82.4286	64.9762	51.9762	38.1667	37.5	80.9762	98.4286	122.714	125.333	133.738
13	94.881	108.952	122.595	135.905	141.429	129	110.762	92.0952	73.2381	57.3333	47.5	92.1905	106.214	115.405	129.381	132.762	121.357	106.119	84.0476	70.0238	52.3095	55.7857	67.4762	84.2381	95.2143	106.452	111	105.071	96.0476	73.8095	61.6905	46.1905	49.4524	50.7143	64.9524	77.3571	83.9762	92.7857	90.619	82.2619	65.0476	52.5714	38.3333	37.7143	80.5714	98.1429	123.024	124.952	133.333
13.25	94.3095	107.048	122.214	135.524	141.095	128.714	110.238	92.2619	73	57.8333	48.2381	91.5952	104.786	114.81	128.667	131.881	120.333	105.69	83.9286	70.119	52.7857	56.1667	66.6429	83.2619	94.5952	106.095	110.214	104.5	96.1667	73.6905	62.0476	46.6429	49.5238	50.3571	64.4524	76.9524	83.7381	92.5476	90.0714	82.1429	65.1429	53.0714	38.6667	37.9048	80.0714	97.7619	123.167	124.452	132.929
13.5	93.5952	105.19	121.881	135.31	140.667	128.381	109.786	92.2143	73.0476	58.4286	48.8571	90.8095	103.357	114.071	127.881	131.095	119.548	105.262	83.7619	70.3333	53.3095	56.381	65.7143	82.381	93.9286	105.762	109.214	103.976	96.3571	73.7857	62.7143	47.2143	49.6429	50	63.9524	76.4762	83.5	92.2857	89.5238	82.2619	65.3571	53.5714	39	38.1429	79.5238	97.1905	123.071	124.071	132.5
13.75	92.9524	103.619	121.405	134.833	140.262	128.214	109.571	92.2143	73.0476	58.9048	49.5714	90.0952	101.952	113.429	127.024	130.19	118.762	104.881	83.6905	70.4524	53.8333	56.5714	64.9524	81.5476	93.381	105.31	108.429	103.476	96.4762	73.9524	63.0952	47.5952	49.6905	49.6429	63.4286	76.0238	83.2619	91.8333	88.9524	82.2619	65.5714	54.119	39.3333	38.2381	79.1429	96.7143	123	123.548	132.048
14	92.4524	102.143	121	134.405	139.857	127.976	109.333	92.0238	73.0714	59.5476	50.119	89.4524	100.548	112.857	126.405	129.357	118.214	104.524	83.6905	70.6429	54.2857	56.7381	64.2143	80.8333	92.8095	104.929	107.595	102.929	96.6905	74.1667	63.4762	47.9762	49.5952	49.3095	63	75.4762	82.9048	91.4286	88.5	82.3333	65.8333	54.5952	39.7381	38.4762	78.619	96.3571	122.738	123.119	131.667
14.25	91.8571	100.881	120.548	133.905	139.333	127.905	109.119	91.8095	73.0714	59.881	50.6667	88.881	99.4286	112.381	125.69	128.762	117.714	104.262	83.7143	70.9286	54.6667	56.9524	63.5	80.2143	92.2381	104.476	106.929	102.643	96.9048	74.4762	63.8095	48.3571	49.5238	49.0952	62.6905	74.9762	82.5476	91	88.0238	82.381	66.0952	55.0952	40.119	38.5952	78.2857	95.9286	122.333	122.619	131.19
[truncated: 28 more columns]

## Sheet: Figure 3d
	Persistence Time in 20um regions
All datapoints	High (h)	Low 9h0		Medians per experiment	High (h)	Low (h)
	4.5	5		Untreated1	4.375	9
	5.875	6.625		Untreated2	9.75	6.625
	8.75	5.125		Untreated3	8.67	5.25
	4	9		Untreated4	4	9.25
	5.125	6.75		Untreated5	6.25	6.5
	6.375	5
	6	6.5
	8.75	5.125
	4	9
	5.125	6.75
	6.375	5
	6	6.625
	8.75	5.125
	4	9
	5.125	6.75
	4.125	9.5
	6	6.625
	8.75	5.125
	4	9
	5	6.75
	4.25	9.25
	6.125	6.625
	8.75	5.125
	4	9
	5	6.75
	4.25	9.25
	6.25	6.625
	8.75	5.125
	4	9
	5	6.75
	4.375	9
	6.25	6.625
	8.75	5.125
	4	9
	5.125	6.5
	4.375	9
	6.375	6.5
	8.75	5.125
	4	9
	5	6.75
	4.375	9
	6.25	6.625
	8.75	5.125
	4	9
	5	6.75
	4.375	9
	6.25	6.625
	8.75	5.125
	4	9
	5	6.75
	4.375	9
	6.375	6.5
	8.75	5.125
	4	9
	6.25	6.5
	4.375	9
	6.5	6.375
	8.75	5.125
	4	9
	6.125	6.75
	4.375	9
	6.375	6.5
	8.75	5.125
	3.75	9.25
	6.125	6.75
	4.375	9
	6.5	6.375
	8.75	5.125
	3.75	9.25
	6	7
	4.375	9
	6.5	6.375
	8.66667	5.25
	3.75	9.25
	6.125	6.75
	4.375	9
	6.5	6.375
	8.66667	5.25
	3.75	9.25
	6	7
	4.375	9
	6.5	6.375
	8.66667	5.25
	3.75	9.25
	6	7
	4.25	9.25
	6.625	6.25
	8.66667	5.25
	3.75	9.25
	6	7
	4.25	9.25
	6.625	6.25
	8.66667	5.25
	3.75	9.25
	6	7
	4.25	9.25
	6.75	6.125
	8.66667	5.25
	3.75	9.25
	6	7
	6.375	5
	6.75	6.125
	8.66667	5.25
	3.75	9.25
	6.125	6.75
	6.375	5
	6.875	6
	8.66667	5.25
	3.75	9.25
	6.125	6.75
	6.375	5
	6.875	6
	8.66667	5.25
	3.75	9.25
	6.25	6.5
	6.375	5
	7	5.875
	8.66667	5.25
	3.75	9.25
	6.375	6.25
	6.375	5
	7	5.875
	8.66667	5.25
	3.75	9.25
	6.375	6.25
	6.375	5
	7	5.875
	8.66667	5.25
	3.75	9.25
	6.5	6
	6.375	5
	7	5.875
	8.66667	5.25
	3.75	9.25
	6.5	6
	6.375	5
	7	5.875
	8.66667	5.25
	3.75	9.25
	6.5	6
	4.25	9.25
	7	5.875
	8.66667	5.25
	3.75	9.25
	6.625	5.75
	4.375	9
	7	5.875
	8.66667	5.25
	9.5	5.75
	6.625	9
	4.375	5.875
	7	5.25
	8.66667	5.75
	9.5	9
	6.625	5.875
	4.375	5.25
	7	5.75
	8.66667	9
	9.5	5.875
	6.625	5.25
	4.375	5.5
	7	9
	8.66667	7.75
	9.5	5.25
	6.75	5.5
	4.375	9
	7.125	7.75
	8.66667	5.25
	9.5	5.5
	6.75	9
	4.375	7.75
	7.125	5.25
	8.66667	5.25
	9.5	9.25
	6.75	7.75
	4.375	5.25
	7.125	5.5
	8.66667	9.25
	9.5	7.75
	6.875	5.125
	4.25	5.5
	7.125	9.25
	8.66667	8.75
	9.75	5.125
	6.75	5.5
	4.25	9.25
	6.875	8.75
	8.75	5
	9.75	5.25
	6.75	9.25
	4.25	8.75
	12.5	5
	8.75	5.5
	9.75	9.25
	6.75	8.75
	4.25	5
	12.5	5.75
	8.83333	9.25
	9.75	8.75
	6.875	5
	4.25	5.5
	12.25	9.25
	8.83333	8.75
	9.75	5.125
	6.75	5.75
	4.25	9.25
	12.25	8.75
	8.83333	5.125
	9.75	6
	6.625	9.25
	4.25	9
	12	5.25
	8.83333	6
	9.75	9.25
	6.75	9
	4.25	5.375
	12	6.25
	8.75	9.25
	9.75	9
	6.625	5.375
	4.25	6.5
	12	9.25
	8.75	9
	9.75	5.375
	6.5	5.25
	4.25	6.25
	11.75	9.25
	8.66667	9
	10	5.375
	6.5	5.25
	4.25	6.25
	11.75	9
	8.58333	9
	10	5.25
	6.375	6.5
	4.25	9
	11.75	9
	8.58333	5.25
	10	6.5
	6.25	8.75
	4.25	8.75
	11.5	5.25
	8.58333	6.5
	5	8.75
	6.375	8.75
	4.25	5.125
	11.5	6.25
	8.58333	8.5
	5	8.75
	6.375	5.125
	4.375	6.25
	9.75	8.5
	8.66667	6.25
	6.25	5.125
	4.375	6.5
	9.75	8.5
	8.66667	6.25
	6.25	5.125
	4.5	6.5
	10	8.5
	8.66667	6.25
	6.25	5.125
	4.5	6.5
	10	8.5
	8.75	6.25
	6.375	5.125
	4.625	8.5
	10	6.25
	8.75	5.5
	6.375	8.5
	4.625	6.25
	9.75	5.625
	8.75	8.25
	6.25	6.25
	4.625	5.625
	9.75	8.25
	8.75	6.125
	6.25	5.625
	4.625	8.25
	9.75	6.125
	8.75	5.75
	6.25	8.25
	4.625	6.125
	9.75	5.75
	8.75	8.25
	4.625	6.125
	9.75	5.75
	8.5	8.25
	4.625	6.125
	9.75	5.75
	8.41667	8.25
	4.75	6.125
	9.75	5.75
	8.41667	8.25
	4.75	6
	10	5.75
	8.41667	8.5
	4.75	6.125
	10	5.75
	8.33333	6.125
	4.75	5.75
	10	6.125
	8.33333	5.75
	4.75	6.25
	10	5.75
	8.33333	6.25
	4.75	5.75
	10	6.25
	8.33333	6.25
	4.75	6.25
	10	6.375
	8.33333	6.375
	4.75	6.625
	10.25	6.75
	8.33333	6.75
	4.625	6.875
	10.25	7
	8.33333	7.125
	10.25	13.75
	8.33333	13.75
	10.25	13.75
	8.33333	13.75
	10	13.75
	8.33333	13.75
	10	13.75
	8.33333	13.75
	10	13.75
	10	13.75
	10	13.75
	9.75	14
	9.75	14
	9.5	15
	9.25	15.25
	9.25
	9
	8.75
	8.75
	9.25
	12.25
	12.25
	12.25
	12.25
	12.25
	12.25
	12.25
	12.25
	12.25
	12.25
	12
	12
	11
	10.75

## Sheet: Figure 3e
	Persistence Time in single cell trends
All tracks	High	Low			Median per experiment
	7.25	6.5		E1	9	6.5
	10	4		E2	8	6
	10.5	4.5		E3	7.25	6.25
	8.5	9
	9.5	6.5
	9.75	7.75
	9	6.75
	7.75	4.75
	12.5	8.25
	9.25	7.75
	8.5	8.75
	8.75	4.25
	7	8.75
	4.5	7.25
	7.25	5.75
	8.75	7.75
	6.25	8.25
	6.25	4.25
	8.5	4.5
	8.5	5.5
	8.5	4.5
	9	9.25
	6.75	4.75
	4.25	7.5
	9.75	5.75
	7	4
	8.75	4.25
	7.25	4
	8	6.75
	8.25	6.75
	7.75	6.5
	8	7.25
	9.25	4
	10	5.25
	8.75
	7.75	8
	6	4.75
	8	7
	7.25	4.75
	8.25	5.75
	9	6.25
	8.25	6.5
	6.5	9.75
	9.25	6.75
	7.25	4.75
	6.75	4
	8.75	6.75
	8	5
	7.25	5
	2.5
	7.5
	5.25
	7.25
	6.75
	7.25
	7.25
	7.25

## Sheet: Figure 3f
Pair no.	3D Euclidean Distance in cell pairs (um)
1	11.32
2	16.76
3	16.05
4	18.94
5	9.932
6	12.38
7	9.13
8	9.427
9	9.334
10	9.927
11	13.53
12	6.641
13	13.44
14	9.392
Mean	11.87
SD	3.487

## Sheet: Figure 3g
	Pearson Correlaiton Coefficient in cell pairs
Pair no	Venus::HES5 relative to tissue mean	Raw H2B:mCherry
1	0.92	-0.74
2	0.88	-0.08
3	0.45	0.21
4	0.71	-0.28
5	0.84	-0.27
6	0.33	-0.38
7	0.87	-0.27
8	0.71	-0.41
9	-0.02	0.27
10	0.77	-0.14
11	0.3	-0.48
12	0.93	0.2
13	0.86	0.39
14	0.23	-0.17
Sample Median	0.74	-0.22
	Medians per experiment		number of pairs
	Venus::HES5 relative to tissue mean	Raw H2B:mCherry	n
E1	0.8	-0.18	4
E2	0.84	-0.27	3
E3	0.71	-0.14	7

## Sheet: Figure 3h
	Left panel						Right panel
	Cell1	Cell2					Cell3	Cell4
Time	Venus::HES5 rellative to tissue mean	Venus::HES5 rellative to tissue mean				Time	Venus::HES5 rellative to tissue mean	Venus::HES5 rellative to tissue mean
0	1.03707					0	1.11442	0.499354
0.25	0.948946					0.25	1.09888	0.541623
0.5	0.877998					0.5	1.16717	0.623684
0.75	1.02241	1.01541				0.75	1.17846	0.93225
1	1.12109	0.949448				1	1.27735	1.00039
1.25	1.27214	1.0842				1.25	1.21241	1.09489
1.5	1.32119	1.19678				1.5	1.16179	0.994558
1.75	1.16226	1.15286				1.75	1.29742	1.11829
2	1.04252	1.19693				2	1.27876	1.18479
2.25	1.10045	1.21335				2.25	1.47069	1.31193
2.5	1.13906	1.12534				2.5	1.40742	1.36805
2.75	0.994657	0.985981				2.75	1.49187	1.22959
3	0.940747	1.05399				3	1.68932	1.45525
3.25	0.92537	0.988445				3.25	1.67237	1.53022
3.5	0.859285	0.974885				3.5	1.73788	1.58297
3.75	0.819064	0.995481				3.75	1.59138	1.44712
4	0.829712	0.978576				4	1.47941	1.49472
4.25	0.866931	1.02796				4.25	1.44018	1.49352
4.5	0.948387	1.09987				4.5	1.4817	1.42716
4.75	0.927507	1.16907				4.75	1.61544	1.42816
5	0.861345	1.16707				5	1.34784	1.32315
5.25	1.10739	1.114				5.25	1.57488	1.40732
5.5	1.20902	1.13957				5.5	1.42066	1.30459
5.75	1.07757	1.09011				5.75	1.6057	1.30533
6	1.02	1.09646				6	1.48335	1.2876
6.25	1.03946	1.01358				6.25	1.26416	1.3048
6.5	0.885634	1.01056				6.5	1.20792	1.44541
6.75	0.878265	0.866761				6.75	1.0202	1.37098
7	0.853184	0.967739				7	0.975668	1.37741
7.25	0.90895	1.07689				7.25	1.17142	1.26053
7.5	0.907287	0.947453				7.5	1.12438	1.26775
7.75	0.845063	0.925273				7.75	1.02199	1.23872
8	0.787713	0.917885				8	0.974155	1.14732
8.25	0.713427	0.928779				8.25	0.948701	1.0646
8.5	0.72172	0.798521				8.5	0.852222	1.08255
8.75	0.620775	0.874437				8.75	0.879712	1.05764
9	0.655438	0.916888				9	0.869444	1.00372
9.25	0.650045	0.834934				9.25	0.809485	0.871604
9.5	0.758349	0.862117				9.5	0.753782	0.844611
9.75	0.661661	0.731507				9.75	0.716653	0.926459
10	0.67998	0.752387				10	0.737793	1.07807
10.25	0.665447	0.677337				10.25	0.700205	1.0054
10.5	0.575788	0.751871				10.5	0.731043	1.01484
10.75	0.561582	0.670525				10.75	0.63108	0.940963
11	0.551648	0.65221				11	0.595288	0.914381
11.25	0.518958	0.689085				11.25	0.594801	0.917216
11.5	0.492341	0.760062				11.5	0.564394	0.860462
11.75	0.614571	0.830704				11.75	0.564318	0.810562
12	0.552877	0.774617				12	0.592997	0.77105
12.25	0.544791	0.835321				12.25	0.531429	0.719418
12.5	0.516025	0.687747				12.5	0.496338	0.6812
12.75	0.526699	0.625858				12.75	0.512794	0.722211
13		0.567501				13	0.500923	0.724463
13.25		0.674695				13.25	0.558747	0.754723
13.5		0.660729				13.5	0.489899	0.691103
13.75		0.601536				13.75	0.49897	0.670742
14		0.664569				14	0.495323	0.640076
14.25		0.617685				14.25	0.608368	0.612857
14.5		0.614924				14.5	0.552567	0.575176
14.75		0.613049				14.75	0.555193	0.619153
15		0.523743				15	0.601047	0.590146
15.25		0.612493				15.25	0.512051	0.517422
15.5		0.609999				15.5	0.526889	0.627678
15.75		0.621453				15.75	0.523129	0.480324
16		0.679596				16	0.505574	0.532557
16.25		0.576273				16.25	0.643462	0.476928
16.5		0.566336				16.5	0.491729	0.459323
16.75		0.622619				16.75	0.456036	0.426189
17		0.583227				17	0.471316	0.514604
17.25		0.510486				17.25	0.514405	0.466442

## Sheet: Figure 3i
	Left panel						Right panel
	Cell1	Cell2					Cell3	Cell4
Time	Detrended Venus::HES5	Detrended Venus::HES5				Time	Detrended Venus::HES5	Detrended Venus::HES5
0	-0.274973					0	1.74448	0.798307
0.25	-1.49932					0.25	0.179179	-0.891022
0.5	-2.11978					0.5	0.189329	-1.52406
0.75	-0.588855	-1.4771				0.75	-0.402847	1.26961
1	0.496012	-2.38693				1	0.0953107	0.801498
1.25	1.97116	-0.482549				1.25	-1.40784	0.695913
1.5	2.63436	1.37202				1.5	-2.43466	-1.80313
1.75	1.29384	1.06498				1.75	-1.06454	-0.751851
2	-0.00245789	1.57563				2	-1.86747	-0.856114
2.25	0.777317	2.06916				2.25	0.229752	0.449775
2.5	1.18279	0.690369				2.5	-0.880755	0.542867
2.75	-0.262409	-1.41276				2.75	-0.151276	-2.05224
3	-0.617963	-0.12674				3	2.26797	1.10114
3.25	-0.718484	-1.09195				3.25	1.93896	1.85595
3.5	-1.16186	-0.967798				3.5	3.04349	2.82467
3.75	-1.66238	-0.873455				3.75	0.941614	0.254256
4	-1.466	-1.05336				4	-0.294579	0.891942
4.25	-1.08724	-0.390585				4.25	-0.796182	0.662801
4.5	-0.21624	0.689161				4.5	-0.210756	-0.299315
4.75	-0.548011	1.38561				4.75	1.10326	-0.63278
5	-0.938703	1.74703				5	-1.34354	-1.57287
5.25	1.51038	0.963163				5.25	1.40123	-0.302199
5.5	2.66546	1.52711				5.5	0.100523	-1.36616
5.75	1.47344	0.907261				5.75	2.51093	-1.08808
6	0.760264	0.696295				6	1.09067	-1.49744
6.25	1.07514	-0.301933				6.25	-0.838268	-0.906938
6.5	-0.185288	-0.104724				6.5	-0.911553	1.45334
6.75	-0.214667	-2.08283				6.75	-2.60216	0.602816
7	-0.157347	-0.283946				7	-2.40068	1.40105
7.25	0.378236	1.16901				7.25	0.00178764	-0.0613707
7.5	0.757264	-0.0402223				7.5	0.336991	0.901237
7.75	0.225889	-0.312504				7.75	-0.422991	0.689354
8	-0.134665	-0.185084				8	-0.42667	-0.118798
8.25	-0.673407	0.162179				8.25	-0.229329	-0.863496
8.5	-0.309755	-1.23205				8.5	-0.636933	-0.0026593
8.75	-1.27692	-0.308007				8.75	-0.163562	-0.405278
9	-0.63454	0.804639				9	0.396066	-0.436937
9.25	-0.64242	-0.359075				9.25	-0.020051	-2.12712
9.5	0.680125	0.48387				9.5	-0.0503257	-1.92396
9.75	-0.233917	-1.38941				9.75	-0.29007	-0.83431
10	0.077183	-0.923185				10	0.247635	1.40906
10.25	0.369691	-1.32748				10.25	0.484512	1.31602
10.5	-0.397091	-0.188395				10.5	1.01309	1.55912
10.75	-0.378887	-1.11963				10.75	0.181152	0.828524
11	-0.319454	-1.16662				11	0.0244152	0.741054
11.25	-0.457129	-0.405499				11.25	0.252006	1.10092
11.5	-0.583911	0.743021				11.5	0.0724847	0.548632
11.75	0.702843	1.90375				11.75	0.214065	0.123325
12	0.126789	1.04337				12	0.491597	-0.402412
12.25	0.189477	2.06271				12.25	-0.046375	-0.801622
12.5	0.0965787	0.328292				12.5	-0.282124	-0.947724
12.75	0.319829	-0.340484				12.75	-0.0373723	-0.125964
13		-0.966795				13	-0.110372	0.187964
13.25		0.521751				13.25	0.451105	0.718298
13.5		0.341283				13.5	-0.331146	0.0275984
13.75		-0.401442				13.75	-0.289548	-0.0566841
14		0.522825				14	-0.340154	-0.189177
14.25		-0.230886				14.25	0.599748	-0.502
14.5		-0.134145				14.5	0.0647835	-0.659605
14.75		-0.198779				14.75	-0.012305	0.0121131
15		-1.20979				15	0.421957	-0.0685505

## Sheet: Figure 3j
	Hilbert phase reconstruction in cell pairs
All pairs at corresponding timepoints	Phase Cell1	Phase Cell2
	-0.0835485	1.2585
	1.03602	2.72474
	1.39269	-2.10902
	1.63492	-0.861607
	1.99939	0.372074
	2.4777	1.55661
	3.01853	2.43746
	-2.77545	-3.13864
	-2.30651	-2.41549
	-2.07105	-2.0971
	-1.75703	-1.9948
	-1.36945	-1.69163
	-0.877274	-1.17808
	-0.274002	-0.510721
	0.324232	0.077097
	0.941583	0.553875
	1.66629	0.954123
	2.48024	1.28553
	3.01778	1.68796
	-2.38677	2.12973
	-1.2546	2.49191
	-0.984802	2.80083
	-0.252921	3.10207
	0.472305	-2.84707
	1.04883	-2.33696
	1.6814	-1.78519
	2.27159	-1.21783
	2.8491	-0.615346
	-2.74947	-0.155106
	-2.07325	0.222838
	-1.46766	0.589142
	-1.91584	1.00262
	-2.6981	1.52737
	-2.64154	1.92251
	-2.24926	2.1665
	-1.78866	2.32852
	-1.31935	2.71251
	-1.16166	-3.04752
	-1.99881	-2.46607
	-1.73605	-1.84242
	-1.29318	-1.26694
	-0.672039	-0.729197
	-0.0301695	-0.257907
	0.511978	0.0916936
	0.966853	0.421379
	0.433618	0.727697
	0.172562	1.14228
	0.170382	1.6084
	0.817931	2.11066
	1.46204	2.71144
	2.14776	-2.91795
	-2.97616	-2.11272
	0.252503	-1.12972
	1.22138	-0.120049
	2.05837	0.778961
	-2.98297	1.49842
	-1.8048	2.07284
	-0.816661	2.66082
	0.129905	-3.02304
	0.656251	-2.56516
	1.35482	-2.19395
	2.08897	-1.60434
	2.74326	-1.11904
	-2.33792	-0.372656
	-1.15568	2.44123
	-0.185722	-2.37175
	1.37224	-2.46185
	3.12342	-1.40826
	-2.38376	-0.300713
	-1.42121	0.185451
	1.86381	2.66811
	2.43812	-2.8464
	2.85126	-2.63037
	-3.08783	-2.1555
	-2.77089	-1.90048
	-2.4976	-1.69192
	-2.22891	-2.00424
	-1.90813	-1.86662
	-1.50386	-1.55881
	-1.1217	-1.35297
	-0.776171	-1.16811
	-0.494841	-1.10777
	-0.149376	-0.68247
	0.202422	-0.303083
	0.39283	0.126223
	0.523733	0.523812
	0.713086	0.749268
	1.09329	1.11013
	1.44658	1.44389
	1.6083	1.89048
	1.71017	2.36894
	1.74236	2.01915
	1.27349	1.17565
	0.797841	1.3623
	1.01483	1.80734
	1.47425	2.30261
	1.8891	2.79146
	2.31939	-3.09751
	2.6028	-2.81272
	2.60192	-2.60274
	2.83185	-2.29753
	-3.09478	-1.98094
	-2.58878	-1.64124
	-2.16857	-1.24384
	-1.89914	-0.887611
	-1.6946	-0.477837
	-2.21152	-0.391473
	-3.13991	-0.553941
	2.96323	-0.560535
	-3.03173	-0.415012
	-2.69238	-0.123138
	-2.26724	0.228235
	-1.88517	0.702028
	-1.44035	0.950981
	-1.12213	1.1711
	-0.987106	1.47449
	-0.724506	1.79955
	-0.295243	2.25272
	0.260608	2.82903
	0.570287	-2.55201
	0.51243	-1.48133
	0.735588	-0.483383
	1.15604	0.440529
	1.69246	1.29712
	1.6904	1.98003
	-1.9457	2.92959
	-1.30445	-2.47166
	-0.680958	-1.83205
	-0.0616216	-1.21885
	0.51747	-0.621888
	0.835169	-0.0938243
	0.833819	0.519527
	1.07509	1.10801
	1.52333	1.67768
	1.96028	2.20591
	2.28271	2.64738
	2.62578	3.12129
	3.03788	-2.71444
	-2.80427	-2.23608
	-2.3807	-1.75245
	-2.1291	-1.25387
	-1.96212	-0.752623
	-1.57012	-0.311139
	-0.996389	0.122448
	-0.361562	0.512141
	0.200802	0.933794
	0.630467	1.38342
	1.0398	1.83967
	1.48065	2.39473
	2.04191	3.03228
	2.61198	-2.48523
	0.204856	-1.44929
	0.637591	0.153382
	1.20688	1.31403
	1.72717	1.81195
	2.08443	2.35823
	2.53229	-3.07562
	2.95623	-1.63073
	-2.74015	0.13314
	-1.99399	1.02444
	-1.39586	1.67224
	-0.681522	2.17858
	0.362066	2.6895
	1.13002	3.09563
	1.991	-2.87447
	2.73984	-2.52957
	3.12718	-2.13096
	-2.6127	-1.63936
	-1.91011	-1.10844
	-1.20368	-0.587307
	-0.392872	-0.0466134
	0.440421	0.516532
	0.541013	1.09918
	1.15174	1.75647
	2.99046	2.12331
	-2.48594	-3.09639
	-2.05594	-2.41298
	-1.56629	-1.64233
	-1.12781	-0.885831
	-0.708786	-0.175604
	-0.286637	0.614549
	0.00471708	1.38782
	0.366743	2.2016
	0.609999	3.05801
	0.874782	-2.41238
	1.09301	-1.60268
	1.40681	-0.819325
	1.81913	-0.0847296
	2.20416	0.646084
	2.59646	1.35781
	2.89382	2.0648
	-3.12279	2.77757
	-2.86744	-2.80278
	-2.64019	-2.09891
	-2.31239	-1.40061
	-1.88442	-0.705946
	-1.39734	-0.0138507
	-0.874967	0.66446
	-0.357071	1.33118
	0.192787	1.99235
	0.702553	2.65803
	1.01493	-2.94981
	1.32613	-2.25748
	1.76344	-1.55466
	2.29241	-0.854801
	2.78094	-0.153604
	-3.08903	0.545855
	-2.68546	1.25505
	-2.24228	1.98674
	-1.76888	2.73274
	-1.28838	-2.79833
	-0.842398	-2.06116
	-0.421072	-1.34344
	0.0327166	-0.6556
	0.475862	-0.00456212
	0.978916	0.632697
	1.37024	1.24097
	0.862663	1.86146
	-0.617322	2.50264
	-0.0482511	-3.13888
	0.349637	-2.43162
	0.861553	-1.71826
	1.19491	-0.965041
	1.34857	-0.158122
	1.4228	0.587222
	1.64203	1.36103
	1.98918	2.09578
	2.16938	2.76784
	2.51758	-2.69008
	2.4486	-1.94875
	2.9124	-0.963523
	2.13339	0.626177
	2.76095	-0.486915
	-2.62037	1.82618
	-2.11242	2.48689
	-1.6506	2.78298
	-1.23099	-3.02951
	-0.894228	-2.6366
	-0.482419	-2.1575
	-0.137269	-1.69418
	0.216968	-1.22132
	0.513668	-0.732293
	0.683607	-0.276453
	0.691228	0.180195
	0.743957	0.619036
	0.997166	1.08112
	1.36784	1.5393
	1.77374	1.98182
	2.15086	2.41069
	2.50222	2.8379
	2.82162	-2.98399
	-3.14105	-2.51013
	-2.83118	-2.00598
	-2.54902	-1.49828
	-2.28397	-1.00154
	-2.02344	-0.523975
	-1.73568	-0.0759788
	-1.43569	0.369833
	-1.0997	0.821003
	-0.771351	1.29538
	-0.524044	1.78512
	-0.409896	2.29178
	-0.414626	2.80278
	-0.300222	-2.98182
	-0.11548	-2.50453
	0.0725058	-2.00515
	0.267175	-1.47629
	0.52851	-0.919931
	0.88415	-0.315429
	1.24487	0.315596
	1.59489	1.0566
	1.96806	1.80846
	2.33807	2.50755
	2.7408	-3.13145
	-3.11526	-2.63252
	-2.67893	-2.1319
	-2.32738	-1.69381
	-2.27647	-1.25899
	-2.11806	-0.817335
	-1.87745	-0.429593
	-1.35804	0.000628366
	-0.919344	0.378028
	-1.44874	0.806862
	-2.2155	1.19042
	-1.46992	1.57684
	-0.636545	1.96043
	-0.0527342	2.31388
	0.881865	2.78787
	1.39897	3.04487
	1.73235	-2.44008
	-0.740139	0.234134
	0.474747	1.1964
	1.2843	1.80644
	2.01828	2.31114
	2.81255	2.60034
	3.06852	2.77586
	-2.53198	3.12637
	-1.67325	-2.84235
	-0.86115	-2.53473
	0.216322	-2.26027
	1.26868	-1.85988
	1.94554	-1.50992
	2.44084	-1.12211
	3.07576	-0.824876
	-2.61959	-0.52467
	-1.83784	-0.159731
	-0.917957	0.0843681
	-0.036494	0.309785
	1.26591	0.430319
	2.71732	0.748659
	-2.85563	1.16589
	-2.44541	1.57462
	-1.76309	1.79036
	-1.29314	1.73322
	-0.92713	1.90206
	-1.04359	2.31264
	-0.697843	2.78299
	-0.00991927	-3.0635
	0.511331	-2.63521
	0.802082	-2.30556
	0.570803	-2.05614
	0.408552	-1.77701
	0.819448	-1.23166
	1.30839	2.47525
	2.01092	-3.03208
	2.89199	-2.35946
	-2.6025	-1.7458
	0.794379	-1.23556
	1.65314	-0.815243
	2.61473	-0.407843
	-3.01354	-0.0416253
	-3.11001	0.362645
	-3.05757	0.766733
	-2.33741	1.11875
	-1.27957	1.47866
	-0.0104239	1.83638
	1.79272	2.31522
	-2.9512	2.81535
	-1.88401	-2.97953
	-0.99834	-2.42675
	0.0255704	-1.95549
	0.798849	-1.46021
	1.54675	-1.1708
	2.67337	-1.00982
	-2.65968	-0.555881
	-1.67212	-0.338115
	-0.365487	0.340333
	1.1025	-0.664285
	-1.4661	2.77578
	-0.303951	-2.2436
	2.85589	-1.7991
	-2.62966	-1.33491
	-2.02039	-0.927324
	-2.01387	-0.587541
	-2.11508	-0.0325349
	-1.7978	0.363325
	-1.16998	0.802201
	-0.798125	1.03198
	-0.942521	1.22657
	-0.783351	1.49984
	-0.247614	1.70781
	0.407952	1.88784
	0.905901	1.98348
	0.988603	2.16918
	0.920907	2.38347
	1.28768	2.73518
	1.83541	3.10533
	2.36462	-2.79612
	2.85539	-2.44916
	-2.94164	-2.01632
	-2.48302	-1.49087
	-2.01703	-0.952686
	-1.57884	-0.397499
	-1.2073	-0.0167503
	-1.28119	0.0542031
	-2.78062	-0.803607
	-2.28302	-0.762469
	-1.76916	-0.372718
	-1.17597	0.020238
	-0.706018	0.342875
	-0.433461	0.404158
	-0.491612	0.666966
	-0.533706	1.00868
	-0.127522	1.443
	0.321242	1.6554
	0.793434	1.75683
	1.18676	2.00603
	1.53434	2.39679
	1.95808	2.81835
	2.42941	2.54209
	2.95701	2.81707
	-2.77628	2.74969
	-2.17752	2.47678
	-1.61713	2.42627
	-1.21043	2.73255
	-0.786331	2.76565
	-0.335734	3.10169
	0.193798	3.04355
	0.791277	-2.88627
	1.27568	-2.91516
	1.71527	-2.23396
	2.14614	-1.87508
	2.54073	-1.40129
	3.06021	-0.627839
	-2.70639	-0.551506
	-2.15599	1.06743
	1.62285	3.0716
	1.67929	-1.27251
	1.86255	-0.0135052
	2.08762	0.251419
	2.32797	1.16062
	2.55437	1.94905
	2.82795	2.62732
	3.13436	-2.7848
	-2.80603	-2.07336
	-2.44434	-1.52134
	-2.16074	-1.07923
	-2.16065	-0.584745
	-2.27426	0.24014
	-2.12178	1.29361
	-1.78125	2.55113
	-1.47534	-2.71681
	-1.1422	-2.08039
	-0.817289	-1.51125
	-0.465972	-0.991521
	-0.12259	-0.691108
	0.0667068	-0.524183
	0.123217	-0.280997
	0.0140142	-0.0370487
	0.155451	0.193197
	0.420646	0.535486
	0.697576	0.936721
	0.97732	1.31173
	1.15225	1.55071
	1.3761	1.82039
	1.83491	2.29183
	2.465	2.86539
	-3.01784	-2.81846
	-2.07717	-2.23784
	-0.178389	-1.82166
	1.89303	-1.51963
	2.83678	-1.15067
	-2.87962	-0.790076
	-1.83171	-0.493208
	-0.623827	-0.599919
	0.176453	-0.179867
	0.892933	-1.00763
	1.41735	-1.17583
	1.92382	-0.700083
	2.52426	0.106489
	3.04639	0.766099
	-2.60364	1.49439
	-2.40716	2.17201
	-2.24717	2.59326
	-2.08927	-2.86603
	-1.81695	-2.26505
	-1.56051	-1.28676
	-1.42202	0.539729
	-0.796162	2.69338
	0.0608119	-2.81582
	0.252238	-2.26789
	0.709826	-1.78417
	0.769466	-1.43141
	0.989203	-1.11823
	1.22352	-0.780636
	1.5768	-0.392108
	1.95881	0.0551503
	2.36417	0.53452
	2.83446	1.04451
	-3.00284	1.53899
	-2.52105	2.02876
	-2.08483	2.4309
	-1.64327	2.75851
	-1.18243	2.99913
	-0.722929	2.98697
	-0.235417	3.0426
	0.281364	2.98585
	0.940726	3.08902
	1.91612	-3.07718
	3.13717	-2.70554
	-2.53356	-2.2463
	-2.15947	-1.83358
	-1.65016	-1.53046
	-1.19216	-1.49237
	-0.739324	-1.54604
	-0.271415	-1.3917
	0.189731	-1.15972
	0.591008	-0.77045
	0.861146	-0.299153
	1.01954	-0.103006
	1.27654	-0.290075
	1.62069	-0.0872918
	1.99921	0.737706
	2.46566	1.86657
	2.92713	3.14149
	-2.89872	-1.98356
	-2.57193	-1.04445
	-2.36842	-0.432041
	-2.17042	-0.0356563
	-1.95945	0.50959
	-1.67893	0.888183
	-1.38963	0.938804
	-1.08138	0.479227
	-0.859559	0.813045
	-0.600693	1.26012
	-0.395584	1.80316
	-0.068632	2.42901
	0.287198	3.04772
	0.767147	-2.36903
	1.22572	-1.30168
	1.6876	-0.0557684
	2.14145	1.11639
	2.41602	1.84788
	3.0809	2.25065
	-2.94271	2.5453
	-1.99693	1.83533
	-1.07744	1.13694
	0.869094	2.12662
	2.85205	-3.09227
	-2.75289	2.9271
	-1.9568	2.417
	-1.05172	2.80163
	-0.311366	-2.55705
	0.330306	-1.50595
	0.97285	-0.486145
	1.37247	0.54206
	1.68905	1.76362
	2.06859	-3.09394
	2.31775	-1.76656
	2.68823	-0.633361
	2.87822	0.482101
	3.05175	1.59832
	-2.85271	2.68698
	-2.32634	-2.52363
	-1.7415	-1.63615
	-1.24473	-1.24197
	-0.964734	-0.763431
	-0.938531	-0.0871608
	-0.930533	0.848421
	-0.868406	1.83269
	-0.346318	2.63866
	0.239291	3.13836
	0.923887	2.17294
	1.59636	-3.10952
	1.9608	-1.87328
	3.07879	-0.597662
	-1.28971	0.76816
	-0.281159	2.2972
	0.533981	-2.26384
	1.27109	-0.480114
	1.50724	0.918984
	1.99012	2.05735
	2.52144	3.06153
	3.07084	-2.2899
	-2.53424	-1.27674
	-2.34201	-0.207988
	-2.4988	0.649191
	-2.77631	1.19368
	-2.3367	2.0832
	-1.72947	3.13527
	-1.12184	-2.05669
	-0.574064	-0.928749
	-0.0216429	0.254425
	0.62726	1.5921
	-1.75337	-2.95502
	-1.19079	-1.12758
	-0.413736	0.273061
	0.331364	1.31528
	0.921888	1.9475
	1.42744	2.23588
	1.59826	2.93159
	2.1922	-2.10844
	2.98758	-0.707559
	-2.38673	0.467917
	-0.675709	-1.28109
	1.74521	2.17417
	-2.38518	-2.51392
	-1.44836	-2.05706
	-0.959077	-1.23416
	2.75358	0.105109
	-1.4189	1.18989
	-0.0944707	2.31431
	0.700184	-1.73268
	1.41993	0.314515
	2.24801	2.04668
	2.69724	-2.81988
	-2.89211	-1.79055
	-1.9555	-0.691852
	-1.19273	-0.206567
	-0.464224	-1.11969
	-1.32751	-0.142541
	-0.918749	0.0568447
	0.283122	0.854138
	1.36163	2.14847
	1.76069	-1.4722
	1.07845	0.514067
	1.69414	1.50487
	2.56915	2.59964
	-2.82496	-2.62199
	-2.16327	-1.92473
	-2.39616	-1.59208
	-2.10531	-1.22654
	-2.65975	-0.863763
	-2.06035	-0.116144
	-1.24972	0.609562
	-0.560715	0.230709
	0.0825651	0.466748
	0.211008	0.698902
	0.800229	1.30881
	1.68031	2.08566
	2.39565	2.82363
	2.96391	-2.52239
	2.99751	-1.38759
	-3.09471	-0.203664
	-2.36854	1.11518
	-1.59426	2.84507
	-0.816046	-1.51779
	-0.117209	0.260858
	-0.335777	1.53518
	-0.631849	2.52685
	0.050837	-2.87017
	0.5761	-2.09357
	1.02121	-1.6797
	1.46714	-1.21921
	2.16552	-0.501989
	-2.81762	-0.112345
	-1.16569	0.0873348
	-0.0129939	-0.105191
	1.07384	0.501148
	1.90679	1.05099
	2.34944	1.64176
	-2.569	2.97204
	2.43672	2.74436
	-2.91357	-2.2739
	-2.34498	-1.41223
	-1.71612	-0.654367
	-1.14066	0.431829
	-0.670405	1.73944
	-0.223565	-3.13416
	0.204135	-1.93569
	0.686676	-0.927549
	1.15555	-0.0826373
	1.64317	0.800479
	2.13958	1.70274
	2.66761	2.53968
	-3.06827	-2.74764
	-2.54306	-1.76402
	-1.99891	-1.16062
	-1.44299	-0.561859
	-0.888626	0.0762271
	-0.359351	0.663587
	0.124537	1.27717
	0.569818	1.81657
	0.992582	2.31628
	1.4064	2.91167
	1.78497	-2.86631
	2.17935	-2.63227
	2.54439	-2.21789
	2.85939	-1.72305
	-3.11081	-1.10825
	-2.78179	0.0793844
	-2.3684	2.47714
	-1.90389	-2.72656
	-1.40039	-1.93543
	-0.880595	-1.07473
	-0.361263	-0.262848
	0.172304	0.752251
	0.667827	2.02303
	1.04588	-3.09279
	1.34558	-2.1457
	1.70331	-1.30211
	2.2067	-0.707061
	2.75896	-0.0985772
	-3.0093	0.796785
	-2.47984	1.73524
	-1.99271	-3.09028
	-1.50995	-1.56981
	-0.991438	-0.551624
	-0.49489	0.306666
	0.0864157	1.17142
	0.575918	1.98505
	1.04087	2.63744
	1.26027	-3.13169
	1.34324	-2.94533
	1.54808	-2.96294
	2.03048	-2.93934
	2.78323	-2.21759
	-3.06451	-1.35616
	-1.84537	-0.347437
	0.945476	1.21663
	0.634809	-0.576874
	1.43214	0.971696
	2.43719	2.14109
	-2.59128	-3.01683
	-1.51879	-1.25772
	-0.601955	0.12228
	0.225183	0.713292
	1.07624	1.44164
	2.00551	2.22916
	2.89391	2.91957
	-2.41307	-1.66682
	-1.11805	0.744983
	0.22231	1.71225
	1.02787	2.26624
	2.07173	3.01065
	2.77078	-2.53791
	-2.91708	-1.97842
	-2.1378	-1.39199
	-2.34475	-1.53979
	-1.79924	-1.50423
	-1.5799	-1.25152
	-1.00383	-1.23706
	-0.14471	-0.592401
	0.599659	0.0549446
	1.50741	0.8596
	1.73816	1.21149
	1.46465	1.38142
	2.28097	2.51746
	3.1072	-2.64042
	-2.29093	-1.6156
	-1.41203	-0.605258
	-0.824574	0.260657
	-0.585886	0.696067
	-1.18994	1.24469
	-1.33199	2.15731
	-1.11734	-3.13845
	-0.775019	-2.14728
	-0.234574	0.184689
	0.217687	2.32884
	0.861609	-2.66035
	1.45738	-2.09127
	1.79562	-1.51778
	1.64407	-0.712481
	1.75798	-0.646946
	2.37585	0.137002
	2.86854	-0.295376
	0.75059	0.939312
	1.95636	-0.738515
	-3.13091	1.45745
	-3.13667	-2.47102
	-1.69699	2.61164
	-0.856757	-1.45738
	0.12635	-0.470364
	0.756232	0.0814711
	1.62417	1.15563
	2.80784	2.12605
	1.38177	2.86511
	2.57264	-2.03827
	2.79945	-0.280848
	-2.37958	0.939175
	-0.96095	2.00203
	0.0327599	3.05083
	0.74188	-2.08875
	1.56595	-0.83769
	2.20233	0.224261
	-2.78531	1.13217
	-1.4947	2.18451
	-0.531726	3.0152
	0.119998	-2.71557
	0.327303	-2.00228
	1.0732	-2.21442
	1.90345	-1.91421
	2.85901	-2.23163
	-1.7696	-2.42901
	1.34573	-1.86544
	2.12927	-1.0329
	2.8169	-0.108222
	-2.35074	-0.0200523
	-1.74197	-1.36588
	-0.978154	-0.399532
	0.95477	0.745834
	2.68157	1.96188
	-2.54427	-3.0742
	-1.74532	-1.77043
	-0.585549	-0.446744
	0.518335	0.748338
	0.918698	1.53314
	1.8852	2.28734
	3.03675	-2.67444
	-2.57819	-1.19168
	-1.63327	-0.0593065
	-0.81453	1.14286
	-0.6199	2.14344
	-0.0296008	2.90326
	0.872315	-2.39124
	1.9328	-1.46349
	-3.04669	-0.547517
	0.390443	0.835792
	1.40286	2.25481
	2.3173	2.75389
	2.5001	-2.31798
	2.5923	2.10063
	-2.62522	-2.4681
	-0.983174	-0.638688
