# Supplementary material for: A dynamic, spatially periodic, micro‐pattern of HES5 underlies neurogenesis in the mouse spinal cord
Source: Mol Syst Biol. 2021 May 25;17(5):e9902. doi: 10.15252/msb.20209902 (PMC8144840; doi:10.15252/msb.20209902)
Supplement: Supplementary file 10 — Source Data for Figure 4 [file MSB-17-e9902-s001.xlsx]

## Sheet: Figure 4a
	Start-finish HES5 ratio
Experiments	DMSO	DBZ
1	0.872558	0.497366
2	0.948041	0.470903
3	0.85153	0.360406
4		0.442251
Mean	0.89071	0.442731
SD	0.0507514	0.0593192

## Sheet: Figure 4b
	Left panel - DMSO							Right panel - DBZ
Distance (um)	2h	4h	6h	8h	10h	12h		Distance (um)	2h	4h	6h	8h	10h	12h
0.593	1.69076	3.78556	6.02422	16.9949	18.0085	11.9746		0.59	-21.1689	-18.8098	-12.5166	-9.47574	-10.0242	-8.2305
1.186	1.09248	2.51632	2.24866	13.3388	15.0167	8.75905		1.18	-17.4458	-16.4788	-10.6587	-8.01529	-9.62413	-7.59508
1.779	1.2637	4.90384	3.80205	13.6852	14.0353	10.4405		1.77	-16.9651	-14.9448	-9.81606	-8.01213	-9.78919	-7.96579
2.372	3.5379	8.94826	2.46224	13.8117	10.2867	12.5745		2.36	-16.5043	-14.43	-9.43291	-7.68835	-9.51927	-7.78702
2.965	0.915233	1.42752	3.78489	14.9407	13.104	7.93875		2.95	-15.3965	-14.0453	-9.17578	-7.26603	-8.03651	-6.7254
3.558	0.618081	5.89732	1.10343	12.6277	7.93165	8.97769		3.54	-13.3082	-12.5681	-7.04451	-5.74504	-7.00748	-6.55864
4.151	2.64659	7.58005	2.52907	9.76158	5.76962	4.35796		4.13	-12.0169	-11.554	-6.92783	-4.45858	-5.87653	-5.73115
4.744	2.22314	7.92028	1.83968	7.34244	6.50672	4.52399		4.72	-9.30028	-7.89143	-4.71448	-3.40652	-4.97692	-4.57621
5.337	4.79232	10.2515	1.59091	10.0369	6.03179	6.69798		5.31	-8.04687	-7.0248	-4.95985	-3.92205	-5.19744	-4.64932
5.93	3.5765	3.90722	2.22729	7.06734	2.01142	3.21324		5.9	-6.14539	-5.06497	-4.7749	-4.11616	-4.87134	-4.28377
6.523	6.02027	7.99867	5.08225	3.43363	-0.554421	-0.819152		6.49	-1.4845	-1.90064	-2.71503	-2.43316	-4.6652	-3.81285
7.116	3.34601	6.08156	4.60034	3.46918	-2.22136	-0.621431		7.08	-1.17509	-0.30937	-2.22452	-1.53959	-4.02337	-3.2365
7.709	4.33164	2.8227	1.00386	4.28512	-4.10055	-6.19362		7.67	0.894156	1.37569	-1.9699	-1.21309	-2.83467	-2.55468
8.302	4.08842	5.66669	7.29291	1.10369	-3.19206	-2.0913		8.26	2.27902	2.26587	-0.0621201	-1.78687	-1.32121	-1.54511
8.895	5.06094	0.0581079	6.24536	1.03602	-3.0515	-6.98117		8.85	2.31306	2.36134	-0.167691	-2.2608	-0.927367	-1.42997
9.488	2.69378	4.21933	5.30573	-1.69563	-4.79002	-8.41878		9.44	3.77426	3.99565	0.269093	-1.19031	-1.2086	-1.98699
10.081	2.98709	0.0393812	5.47413	-2.98015	-2.07436	-7.5153		10.03	6.21839	3.2801	-0.0849508	0.0914045	-0.942615	-1.77168
10.674	4.27435	2.62952	1.97286	-2.70639	-1.12679	-8.0485		10.62	6.20122	2.88156	0.436996	0.806686	0.315132	-1.33954
11.267	5.33347	5.21211	2.57978	-4.4299	-2.39181	-9.35175		11.21	6.9452	3.35577	0.723972	0.511218	0.120275	-1.02386
11.86	1.49794	-0.434926	0.295002	-5.81732	-2.42502	-10.314		11.8	6.33941	5.03626	0.665017	0.649573	0.250679	-0.935699
12.453	4.32344	-0.86701	2.56304	-5.97974	0.55129	-8.3796		12.39	7.7174	5.03433	-0.295276	0.444098	0.261983	-1.07501
13.046	0.81012	2.916	6.82843	-6.58381	1.42596	-0.659797		12.98	7.74605	3.90574	0.843241	0.561585	1.70983	0.113801
13.639	1.62478	-1.41908	3.20238	-6.40729	4.7545	0.956532		13.57	6.64779	3.76178	0.0807169	0.89105	1.48318	0.0752364
14.232	1.65645	1.90564	5.57385	-4.11683	4.2035	1.69159		14.16	7.97839	5.26931	0.306188	0.988171	0.471027	0.364896
14.825	5.46082	-2.88745	7.6096	-3.26796	7.88405	6.98979		14.75	8.84917	4.42853	2.18647	1.96418	0.451216	0.649494
15.418	-1.2953	-4.4649	7.64305	-3.97177	2.35162	6.96223		15.34	7.81588	4.79517	2.49948	2.48588	1.42384	1.37352
16.011	-0.278456	-1.71545	7.11872	-3.89491	4.05062	10.4978		15.93	7.21207	4.92498	2.91203	1.99782	2.50008	2.20369
16.604	3.28928	-1.41675	5.14782	-5.03737	2.64767	12.152		16.52	8.03793	5.04037	3.42428	2.0557	1.56892	1.5845
17.197	1.40803	-3.23533	5.84154	-1.28801	6.47603	14.2581		17.11	7.07146	4.58597	2.25858	3.32628	2.18599	2.07154
17.79	-4.03317	-3.94884	9.86663	1.57541	6.09122	15.4828		17.7	4.86842	4.89529	3.19286	3.58749	3.35137	1.77598
18.383	-3.58975	1.7762	10.5565	0.997344	8.38207	15.0483		18.29	3.5401	3.6352	3.5606	2.06165	2.39849	1.69786
18.976	-2.48381	-1.61565	7.68903	3.75559	8.79296	11.7324		18.88	4.42005	2.58365	3.80637	1.52667	3.21631	2.05946
19.569	-2.7152	-2.6798	10.0421	4.62795	6.6572	14.8683		19.47	5.06403	3.51861	2.70811	0.871559	3.91602	1.97192
20.162	-0.728254	-2.86057	7.61567	2.17	6.64138	11.3449		20.06	4.47224	3.77358	1.59928	0.540876	3.4977	1.43529
20.755	2.92161	-0.491169	3.74329	5.49285	6.52323	7.94		20.65	4.42264	3.7932	1.59114	0.534741	3.51699	1.44963
21.348	3.56786	4.65077	6.86943	7.92987	5.96937	11.9869		21.24	3.5821	3.79987	2.23939	1.63105	1.86286	0.459415
21.941	1.0995	-0.545755	2.99418	8.70329	1.53531	13.3744		21.83	2.83972	3.1271	1.09972	1.05215	1.75762	0.4647
22.534	-0.483336	3.03051	6.78428	6.47979	-0.890124	8.88038		22.42	3.41791	1.55285	0.394481	0.687038	1.42355	0.132195
23.127	2.15281	3.82413	1.90648	1.14829	-4.97365	2.50471		23.01	3.65019	1.52174	0.679382	0.0913905	1.52742	0.461946
23.72	2.67473	-0.27588	-1.1947	1.37546	-3.82642	11.4696		23.6	3.9812	2.25617	1.17678	-0.512453	1.73595	1.00955
24.313	2.52699	1.73061	-0.963627	2.38354	-7.67071	4.99733		24.19	4.18892	2.86743	1.55347	-0.457711	1.38258	1.21951
24.906	2.15416	2.73261	-3.178	-2.71634	-3.95102	1.42112		24.78	3.27354	1.13348	0.698489	0.922398	1.24515	1.42519
25.499	3.77859	2.3969	-5.39329	-4.70194	-7.88962	7.18543		25.37	3.45746	1.61004	0.723079	0.850213	0.768187	1.18219
26.092	2.51151	1.5014	-3.49832	-3.23991	-7.26434	1.84579		25.96	3.51867	2.4084	1.96071	0.325848	0.285101	0.712795
26.685	0.575252	-0.620439	-8.15968	-2.66357	-12.6308	-3.15339		26.55	4.0129	3.30651	1.74485	0.79386	2.01819	0.905923
27.278	-0.030051	2.25372	-9.93285	-6.8618	-7.21122	-4.81212		27.14	3.71811	2.08232	1.18674	0.80992	0.856427	0.983846
27.871	-0.304284	2.01289	-11.4844	-6.72346	-10.7835	-10.3526		27.73	1.30118	1.6249	1.17541	1.26303	0.799883	1.61328
28.464	-2.35844	1.32385	-10.481	-7.69299	-12.7921	-14.3306		28.32	1.42893	2.93441	0.377658	0.486631	0.515303	1.90537
29.057	-0.636843	2.07563	-12.3669	-10.6593	-17.6815	-15.5236		28.91	0.546019	1.89991	0.46028	-0.0747154	1.22499	0.637945
29.65	-2.02827	-1.28723	-11.4754	-10.2889	-13.8962	-18.1542		29.5	1.5415	3.07713	0.645632	0.801323	1.48457	0.58883
30.243	-3.5326	-4.09794	-12.8065	-7.69308	-14.3251	-15.2221		30.09	-0.139982	2.46625	1.15607	0.44819	0.960782	0.869176
30.836	-1.26083	-2.68971	-10.4712	-7.8717	-16.3017	-19.9498		30.68	0.390633	1.40075	1.54727	1.08822	0.5426	1.92347
31.429	-1.43506	-3.50687	-9.46942	-5.15812	-14.0481	-13.3371		31.27	1.02242	2.8808	3.26382	0.943741	0.341208	2.97399
32.022	-3.0552	-2.21597	-7.80106	-9.99676	-11.2312	-11.6064		31.86	-0.133331	2.90658	2.30585	-0.429578	1.13446	3.68743
32.615	-3.78778	-5.81691	-10.4661	-8.2765	-10.2954	-10.7578		32.45	-1.40977	2.14492	1.56236	-2.47607	0.922424	3.39718
33.208	-3.07714	-7.64288	-8.35329	-3.88622	-9.12963	-11.68		33.04	0.0821672	3.59597	1.70017	-4.08453	0.594071	3.99217
33.801	-3.58984	-8.02713	-8.79596	-4.38145	-9.73395	-12.3731		33.63	-2.65734	2.1488	0.719384	-3.47705	0.0383608	3.91689
34.394	-2.77021	-11.1917	-11.5718	-11.3177	-11.5528	-15.5038		34.22	-3.40589	1.69246	0.953477	-3.2091	0.0331461	4.06026
34.987	-8.39592	-11.9144	-12.3474	-9.80618	-9.25305	-11.8499		34.81	-0.829967	2.33821	-1.26409	-3.05833	2.13406	5.64456
35.58	-2.57797	-12.8617	-8.34491	-7.51343	-11.5013	-14.3004		35.4	-3.70718	0.308444	-2.04432	-2.4691	2.34116	5.4476
36.173	-4.8718	-11.0334	-10.5643	-14.1061	-12.8531	-11.633		35.99	-3.92625	0.26999	-0.831507	-1.66351	2.43232	4.80277
36.766	-7.83288	-13.7629	-11.6721	-9.5843	-9.30858	-11.8477		36.58	-3.37588	-1.88811	-1.84776	-1.64146	3.62982	4.37677
37.359	-7.57219	-11.4944	-15.4461	-10.6146	-11.3122	-15.6113		37.17	-4.38924	-2.3879	-1.75963	-1.06951	3.04485	4.83631
37.952	-8.6452	-17.2279	-16.4417	-15.0858	-9.97518	-11.9237		37.76	-4.74393	-1.34036	-0.233648	1.27466	3.34414	4.62588
38.545	-7.71846	-13.0742	-17.4367	-15.4425	-8.40861	-11.8961		38.35	-2.10645	-2.6342	1.50808	2.7245	4.63889	4.07886
39.138	-13.903	-13.0335	-16.7643	-14.0179	-13.2792	-19.1952		38.94	-2.47662	-2.93594	1.24346	2.50232	4.48471	3.97306
39.731	-10.532	-15.3277	-13.8689	-10.9231	-10.2537	-16.4877		39.53	-1.63206	-1.13431	1.63928	2.60824	3.32612	3.86409
40.324	-9.82762	-14.8456	-15.1949	-8.71369	-9.77662	-18.218		40.12	-1.12816	0.659735	2.69566	2.48679	3.82987	3.52976
40.917	-11.3453	-14.2538	-14.8534	-11.9452	-8.40351	-11.7195		40.71	-1.18696	-0.109207	3.30161	3.47141	5.66268	4.41456
41.51	-10.1961	-12.4411	-13.0664	-8.50653	-7.46776	-16.5478		41.3	-0.474966	1.33679	4.79058	4.11776	5.60241	4.74076
42.103	-11.8243	-10.1852	-10.6118	-11.0643	-8.19166	-16.3695		41.89	-0.436461	2.10901	7.82935	5.64817	5.42691	4.17506
42.696	-12.7853	-10.3748	-7.15604	-4.06296	-10.353	-12.7403		42.48	0.484276	1.98535	8.64028	7.50717	5.24735	3.82862
43.289	-12.5236	-10.7877	-7.25472	-7.61361	-9.39631	-10.2158		43.07	1.84297	1.41044	8.66791	7.80598	4.84159	4.25703
43.882	-19.1501	-11.5347	-3.90775	-11.1607	-5.2105	-8.5736		43.66	1.63977	3.16218	8.69016	7.21137	5.09857	4.79368
44.475	-11.7759	-11.3937	-8.3373	-11.4819	-3.90673	-9.03611		44.25	0.985966	3.12963	8.37379	6.27898	4.79616	4.88304
45.068	-10.0675	-9.47566	-7.20996	-8.13291	-7.81838	-6.04775		44.84	1.43726	1.86848	7.3856	5.7867	4.04552	4.9696
45.661	-21.0248	-7.33597	-2.63678	-10.2247	-9.38993	-4.71967		45.43	2.66049	0.712217	7.83682	6.06795	3.40229	5.05341
46.254	-12.6478	-10.0857	-8.61772	-7.75738	-3.177	1.61478		46.02	2.65581	2.32766	7.61643	4.67839	3.53319	5.02339
46.847	-14.9363	-6.83578	-10.1527	-10.0642	-3.9574	-1.48886		46.61	1.42338	3.49272	5.83568	4.95145	4.32719	5.87959
47.44	-13.8902	-5.4751	-8.68614	-8.25621	-2.39784	-3.47507		47.2	2.96336	4.20755	3.93912	6.665	4.56213	5.39982
48.033	-10.2873	-9.22575	-11.1068	-10.2224	-3.05392	0.767249		47.79	3.83145	5.69452	3.81575	6.48581	4.23808	4.25079
48.626	-10.4607	-2.42097	-10.5259	-5.96266	-0.0368009	0.238067		48.38	2.69449	4.84267	3.91013	6.41397	3.91066	4.21032
49.219	-6.74379	-2.72734	-13.2765	-10.3659	5.09792	0.270695		48.97	3.99706	5.54101	4.22237	7.22735	4.46882	3.83401
49.812	-11.1364	2.07747	-7.69197	-10.9878	3.68354	-4.80156		49.56	5.62821	6.56748	2.30814	6.92605	5.69042	3.56634
50.405	-2.41621	-6.00647	-10.5501	-6.71702	1.27556	-0.534266		50.15	8.5881	5.92221	3.27867	6.17683	4.90884	2.96291
50.998	-4.47205	-7.31238	-8.85071	-11.2204	2.76283	-0.0385688		50.74	9.43243	5.82757	4.5785	6.202	4.01305	2.35709
51.591	-4.52604	-0.729071	-6.81606	-10.2755	4.0342	-0.758932		51.33	12.2725	6.95037	5.20774	5.66832	4.22534	2.30448
52.184	-5.80032	1.63244	-2.00163	-2.66034	6.42295	2.74906		51.92	13.6639	7.62407	6.16652	7.79811	6.21243	1.694
52.777	2.03852	1.4389	-3.18513	-2.7081	4.92905	4.15206		52.51	12.6069	7.95993	7.34381	9.81368	5.64105	0.747925
53.37	-1.45387	3.46819	-5.47763	-7.08545	4.21911	5.56116		53.1	11.7683	7.95808	7.96196	11.4929	5.40017	0.355176
53.963	0.278149	6.05372	2.00981	-2.23685	3.2931	4.75409		53.69	10.8149	8.50756	8.57663	10.0581	5.15651	1.07135
54.556	2.12354	0.64003	1.05503	0.948829	8.37319	5.84196		54.28	10.7467	10.4974	10.299	9.50932	5.35458	0.896487
55.149	3.86017	-0.995026	1.10251	4.36048	5.12601	5.15807		54.87	11.5641	9.70545	13.0182	9.40225	4.55	1.38618
55.742	1.15479	1.7042	5.04121	6.66478	16.7737	2.5913		55.46	10.0449	9.02081	12.623	8.84809	4.4095	2.31825
56.335	5.00747	-0.928885	2.42673	9.30618	6.8719	2.47494		56.05	11.5226	11.6658	13.447	8.51357	3.59982	2.13718
56.928	5.30719	-0.449742	2.14799	7.61803	6.0871	7.58675		56.64	11.5528	11.085	13.9348	9.17658	3.23212	2.50968
57.521	13.7207	-3.08051	1.5384	6.04476	9.41931	0.148931		57.23	10.8024	10.3897	13.1974	7.72609	3.52869	3.658
58.114	6.80359	-0.710007	5.15355	9.14194	6.42403	0.0503508		57.82	10.2715	9.91328	12.7907	7.3844	3.26737	3.47108
58.707	7.11155	5.88408	4.88237	11.6874	3.54569	1.29098		58.41	11.2937	11.3226	11.6035	3.37382	3.55933	2.94895
59.3	16.0891	2.14628	2.05826	8.01437	6.22866	2.7597		59	9.3134	11.1733	9.30269	2.58334	2.62686	2.42498
59.893	10.0696	2.18777	4.79236	7.34517	-0.193739	-7.32132		59.59	7.77529	10.1322	7.33276	1.56859	-0.0855271	2.45478
60.486	14.8309	1.78642	6.19585	8.7909	-2.61045	-3.95207		60.18	7.12392	6.86614	4.36049	2.44076	-0.688893	2.26059
61.079	12.0398	5.38674	5.26875	0.907118	0.089595	2.97851		60.77	4.0261	3.5974	2.71931	2.31106	0.15016	2.73136
61.672	9.14076	3.87771	1.01112	4.69382	1.79525	2.02597		61.36	3.92641	2.77057	1.52044	1.84623	0.653917	2.42266
62.265	10.0228	-1.18504	-2.46588	3.03991	-3.60464	7.63472		61.95	5.26943	4.05245	0.652869	3.15747	1.71133	2.22344
62.858	12.1304	2.86523	-2.82888	3.50094	5.11212	10.8047		62.54	2.61085	2.88761	0.672243	2.46709	0.433559	1.9115
63.451	14.3525	2.91748	-0.300056	-0.923071	4.16769	12.3138		63.13	2.39524	1.05395	0.467551	2.88627	-0.623769	1.48688
64.044	9.57806	6.08289	-2.10159	-4.8988	10.8954	8.27294		63.72	3.62273	0.107141	1.59445	6.19289	1.09496	1.39408
64.637	8.8072	3.806	-0.011202	-1.20401	10.8507	10.46		64.31	4.07124	2.82509	4.27525	7.72034	1.70091	0.966442
65.23	10.1511	6.53131	1.08225	-0.616478	10.4781	10.9859		64.9	2.07423	4.76348	5.95451	7.69094	1.08304	-0.0181987
65.823	7.83195	1.70334	5.28991	-5.80287	10.5552	12.1842		65.49	1.74294	7.36687	7.18786	8.21589	1.01917	-0.782032
66.416	7.6277	3.43328	1.61184	-1.87428	11.8598	8.83244		66.08	2.52193	7.52427	8.64207	8.40635	2.28716	-1.65835
67.009	5.31615	-3.83437	2.2703	3.83595	8.50306	5.59736		66.67	3.07801	6.12469	8.98391	6.70688	3.33149	-0.758236
67.602	5.45293	-4.21064	2.48753	4.77227	5.81817	2.14558		67.26	2.63353	5.39047	6.21346	4.45087	1.04112	-0.303866
68.195	0.149211	1.63788	5.70804	5.82358	-0.639321	7.58819		67.85	2.07749	4.87728	5.77527	4.08285	0.749433	-0.517428
68.788	-5.81716	-0.399872	10.3763	0.545434	3.13055	1.48073		68.44	2.52113	3.14079	3.55831	3.04734	0.678716	-0.398885
69.381	-5.1128	0.342852	7.82571	0.937835	1.23884	6.26761		69.03	-0.479872	-0.152207	1.00712	1.45553	1.82902	-1.39264
69.974	-2.51541	0.977226	9.05627	1.77857	-2.87002	6.28214		69.62	-0.592054	-3.0016	-0.767089	0.863048	2.31152	-1.16534
70.567	-8.24717	2.16998	5.62359	2.40096	3.35947	-1.4757		70.21	-1.37085	-4.62951	-2.4309	-0.84113	2.23738	-1.4947
71.16	-8.08578	5.25452	13.0833	-1.19497	-5.73939	-3.00593		70.8	-2.70504	-5.0358	-2.98422	-2.54582	1.93999	-0.602925
71.753	-10.809	5.1198	12.3242	-1.34257	-9.72219	-5.41969		71.39	-5.81671	-6.55371	-4.31585	-2.58429	2.08607	-0.378861
72.346	-8.86111	3.65476	9.34649	-1.59738	-11.2556	-8.82812		71.98	-6.70575	-9.73867	-4.75904	-2.06756	1.12013	0.39975
72.939	-8.01993	5.74837	12.4834	-1.62607	-14.2287	-5.00901		72.57	-10.5943	-9.36835	-4.20258	-0.328901	1.59777	1.62183
73.532	-2.50761	10.5118	11.9573	2.34914	-13.4191	-6.40684		73.16	-11.4821	-8.44265	-4.97972	0.187322	2.29682	0.954092
74.125	-3.54629	10.0562	13.9904	-3.00508	-15.8269	-8.13273		73.75	-11.147	-9.07256	-6.20148	-0.0743749	2.66179	0.0632285
74.718	4.19739	9.9372	11.805	1.42238	-15.4522	-8.18672		74.34	-12.5888	-6.81352	-5.97889	-0.447251	1.47051	1.06039
75.311	3.39018	12.7104	9.06771	3.4093	-12.9616	-8.01327		74.93	-12.2518	-5.33211	-5.08964	-2.15346	0.500813	0.723388
75.904	7.69878	11.7093	3.88973	4.73347	-7.57751	-7.16796		75.52	-10.6915	-4.07265	-4.86698	-2.63736	1.19719	1.83004
76.497	4.67881	9.15599	9.38219	11.7282	-5.18874	-7.87303		76.11	-10.3522	-4.81282	-6.0886	-3.01001	1.55971	2.82482
77.09	6.2192	12.6062	9.2118	6.94909	-4.57313	-13.2396		76.7	-7.67827	-3.99696	-8.42107	-1.27133	1.81063	2.59666
77.683	8.76445	19.1711	5.60081	7.61832	0.491509	-8.82332		77.29	-7.3362	-1.84717	-8.75322	-1.08791	2.50556	1.36781
78.276	5.42573	10.8508	7.77148	11.7359	0.894022	-7.51303		77.88	-5.1037	0.303298	-8.6405	-2.12636	2.64457	1.36053
78.869	10.9809	7.53409	3.83494	11.0796	2.74549	-5.41989		78.47	-6.64733	0.565671	-6.97173	-3.27549	2.22771	2.13042
79.462	14.0965	13.7767	10.569	13.2051	0.601427	-1.54392		79.06	-7.18918	0.0511595	-7.4135	-3.64634	1.92168	1.89972
80.055	5.88396	8.68975	2.19592	7.22327	2.01736	0.781517		79.65	-5.0625	-2.79569	-7.63237	-3.34996	1.39321	0.8907
80.648	6.8987	6.49552	2.4935	4.91207	-2.56231	-4.77693		80.24	-5.37829	-5.97478	-10.1838	-4.38628	0.197917	-0.00772088
81.241	11.2519	7.74963	8.01733	4.93812	2.41795	2.22516		80.83	-6.58088	-4.81933	-10.8456	-6.19968	0.780284	0.426714
81.834	5.1659	4.34101	8.43411	6.63476	2.51365	2.00998		81.42	-5.55907	-5.88482	-10.3953	-4.56786	-0.304079	0.19404
82.427	7.8629	9.38084	8.52163	9.22419	7.94699	-1.53361		82.01	-1.31274	-8.39335	-8.83298	-2.8241	-0.610675	0.0720694
83.02	6.12074	6.75803	8.61326	8.59532	6.49569	3.81661		82.6	-0.0640163	-11.4559	-9.82512	-4.07943	-0.472788	-0.161386
83.613	3.49501	4.80599	11.0424	17.5259	5.93752	-0.828301		83.19	1.29831	-11.6281	-11.2606	-4.66713	-0.890367	0.938152
84.206	2.98577	2.85808	6.2534	24.2382	10.828	4.42054		83.78	-0.447879	-9.68739	-8.13925	-4.58713	-0.530029	1.1485
84.799	5.48193	2.80325	11.4686	21.3988	12.1671	6.89644		84.37	-1.96915	-7.18938	-5.12775	-4.06159	-0.725057	0.691902
85.392	9.87244	7.97489	16.4659	20.5634	12.0658	12.266		84.96	-0.932076	-5.02283	-4.00377	-3.75712	-0.36429	0.568404
85.985	7.82399	2.81747	13.6895	25.2874	13.8575	15.7515		85.55	-1.33655	-4.07653	-5.32278	-5.45141	-0.44768	-1.11085
86.578	1.78107	5.55326	12.0286	18.4598	12.6533	13.6862		86.14	-0.960266	-3.23928	-4.64028	-9.14443	-1.75296	-2.23473
87.171	9.07706	2.84899	7.14971	20.8583	10.7865	7.73679		86.73	-4.91423	-0.622102	-4.62286	-9.16942	-2.6134	-3.46985
87.764	2.26754	10.5936	9.16403	15.8162	9.81254	13.0143		87.32	-6.86501	-1.11379	-4.15932	-9.85967	-2.80675	-5.0384
88.357	4.68588	10.8982	12.4049	15.4448	7.95365	8.51868		87.91	-12.1459	-1.71425	-5.02737	-10.6596	-3.77739	-4.49592
88.95	0.776567	12.4295	10.7612	17.6327	15.432	4.36108		88.5	-11.6455	-2.86785	-7.78251	-11.7913	-2.85861	-3.95347
89.543	6.42852	20.0765	8.23308	12.9357	6.13652	7.76368		89.09	-12.9196	-5.6856	-9.9802	-12.9213	-3.3837	-3.52214
90.136	-0.802665	13.0614	10.1537	14.1315	12.2893	2.28201		89.68	-14.8567	-7.61186	-11.7315	-12.4942	-5.13038	-4.75744
90.729	-0.583629	13.162	4.7455	12.3312	7.55706	2.91604		90.27	-18.2346	-12.2021	-12.8141	-13.5099	-6.76529	-6.1038
91.322	0.307887	12.4896	9.78614	10.6459	11.1619	0.554649		90.86	-17.0533	-15.0118	-16.6724	-14.6348	-7.39947	-6.56117
91.915	3.53858	13.3773	14.4979	7.8533	7.54834	-1.69109		91.45	-15.9792	-16.9297	-19.1952	-15.2024	-7.81067	-6.24063
92.508	4.3307	16.9365	10.103	4.28685	11.6052	-4.93231		92.04	-17.0124	-17.7336	-19.4935	-15.6569	-6.99884	-6.25327
93.101	0.0176162	9.2783	6.82378	3.27984	0.999015	-0.946802		92.63	-16.7082	-18.09	-18.3451	-15.2207	-6.85282	-6.37683
93.694	5.71046	5.51377	6.66015	-3.05663	3.84098	-6.29016		93.22	-16.1777	-17.6655	-19.0832	-15.7824	-7.817	-6.83349
94.287	3.6315	15.9763	8.27883	-2.83367	4.46437	-1.29573		93.81	-16.8653	-19.6823	-17.9299	-16.4532	-9.22468	-6.73435
94.88	1.89185	4.88817	4.67983	-2.27351	3.53581	0.814234		94.4	-15.6597	-19.918	-17.3297	-15.6774	-10.5203	-6.41269
95.473	-1.28622	3.91608	-6.13682	-7.59837	0.833053	11.5953		94.99	-14.672	-18.1503	-16.8381	-13.6773	-9.7037	-6.42405
96.066	-3.56936	4.50449	-3.17111	-11.2527	-3.42171	6.82512		95.58	-16.0133	-16.4903	-16.4549	-12.786	-8.88605	-5.87949
96.659	-4.95755	0.986784	-8.31191	-10.1254	-4.33963	14.8371		96.17	-16.9056	-14.2713	-14.8469	-12.1146	-9.62283	-5.33456
97.252	-2.11742	-3.08146	-10.337	-11.772	-5.14295	17.7423		96.76	-15.0155	-13.2708	-14.5693	-13.1076	-10.2473	-5.01143
97.845	-1.16007	-3.03354	-9.80188	-8.19259	-0.831708	14.9851		97.35	-13.1208	-10.6001	-14.0668	-13.2093	-10.6484	-4.57674
98.438	-4.4188	-6.09165	-9.03992	-4.6093	1.03852	15.7878		97.94	-13.4436	-8.92556	-11.4502	-12.3086	-11.1593	-4.80824
99.031	-0.67137	-10.7002	-10.8288	-2.13329	3.91214	12.0392		98.53	-13.7616	-9.24721	-9.71955	-12.2943	-12.0023	-5.37257
99.624	-3.02887	-7.63694	-8.27977	6.45767	5.01135	2.62814		99.12	-14.9635	-8.34274	-10.097	-12.0552	-14.0661	-5.71413
100.217	-1.15795	-14.1241	-4.28158	8.38579	6.33612	9.77684		99.71	-15.0494	-8.76763	-8.13806	-11.1468	-13.573	-6.38845
100.81	-0.725258	-13.9393	0.27687	10.0955	7.21975	5.5964		100.3	-16.2414	-10.744	-7.62041	-10.3469	-13.1896	-6.95106
101.403	-0.84188	-14.0827	0.173355	10.0313	7.21777	5.53122		100.89	-14.4282	-10.9385	-7.87735	-9.98879	-13.2491	-7.1797
101.996	-7.06336	-9.10974	1.85233	20.5264	20.7746	13.6924		101.48	-12.4988	-11.9066	-7.68658	-8.6279	-12.9739	-7.29656
102.589	-8.61189	-12.0204	8.98048	14.0253	9.11241	12.6355		102.07	-11.0085	-12.2037	-5.15916	-8.70865	-11.8081	-6.63496
103.182	-4.59859	-9.9257	5.4467	12.0836	8.89786	7.36041		102.66	-7.95735	-13.6076	-4.40615	-9.1199	-11.1964	-4.97262
103.775	-8.69008	-10.8257	3.69545	11.0345	14.6865	12.0894		103.25	-9.56747	-14.4516	-5.87193	-6.97269	-10.0274	-5.30954
104.368	-9.1086	-8.38704	1.83783	1.21149	-0.521779	13.6002		103.84	-8.1721	-12.18	-6.112	-5.71144	-9.19015	-5.31233
104.961	-10.1874	-15.8319	3.65165	5.28112	9.71752	15.8928		104.43	-4.32676	-10.6816	-6.12629	-4.5583	-9.46227	-5.42542
105.554	-1.92661	-13.3825	0.0257982	-0.978809	8.51544	13.0783		105.02	-3.25359	-7.84522	-4.02588	-3.40213	-8.06596	-6.64877
106.147	-9.99275	-5.37207	-0.0397217	-4.67942	6.98309	12.9344		105.61	-1.73029	-6.11531	-3.8107	-4.90955	-7.89008	-6.87125
106.74	-4.49697	-7.80069	-0.100456	-8.70961	0.56486	8.90558		106.2	-2.64571	-5.71399	-2.25848	-4.30273	-6.04571	-5.20393
107.333	-0.883695	-6.33498	1.06583	1.70839	3.81629	5.43622		106.79	-3.66643	-5.30787	-0.591376	-2.69273	-5.75502	-5.20234
107.926	3.0693	-1.30824	0.459127	-5.53653	4.51514	4.63741		107.38	-2.79239	-4.67465	-1.03157	-0.74619	-5.68465	-4.64424
108.519	4.69536	1.83509	-1.69832	-2.11105	8.43914	-0.60197		107.97	-3.13464	-5.03649	-1.35678	-1.01861	-5.94566	-4.86292
109.112	6.55005	6.87282	1.37126	-0.68185	11.4772	-3.39307		108.56	-3.69312	-3.50445	-3.12251	-1.28772	-6.42691	-4.4139
109.705	4.63338	7.80495	7.55676	0.306627	7.74029	-1.7359		109.15	-5.24554	-3.18957	-2.77315	-1.7757	-4.12836	-4.40828
110.298	8.16757	2.85372	6.41375	0.187703	10.5618	1.81395		109.74	-4.01407	-3.42512	-2.86421	-1.03807	-4.3833	-3.95713
110.891	8.59707	-0.425289	10.0533	10.2947	6.38621	2.7009		110.33	-1.33198	-3.09994	-3.61786	-1.51923	-3.08059	-3.61599
111.484	6.47745	7.52348	12.8089	8.40539	6.88005	2.25827		110.92	-2.42143	-2.99174	-4.36738	-1.99691	-0.997964	-3.38481
112.077	4.47537	5.25561	18.7914	15.0753	12.1544	9.37491		111.51	-4.06015	-3.21158	-3.7794	-1.02663	-1.46872	-2.93024
112.67	4.59084	6.65999	21.5566	14.5267	12.2094	14.3841		112.1	-0.914746	-5.64829	-3.96496	0.280537	-3.71506	-3.58559
113.263	2.49053	3.62552	17.2155	12.9818	12.7115	13.2859		112.69	-3.4296	-5.19069	-4.36848	0.0357485	-4.07025	-4.79527
113.856	4.28555	4.93	20.3237	16.3293	10.6607	11.858		113.28	-0.826887	-6.28318	-3.87878	-1.64985	-4.08984	-4.55925
114.449	3.64257	10.2401	16.9922	13.4584	2.16817	10.1004		113.87	1.11567	-6.37014	-3.38472	-1.77621	-4.32933	-4.21083
115.042	5.33936	11.4447	21.11	14.3688	10.2338	9.2353		114.46	-0.046311	-4.67375	-0.330686	-1.89886	-3.56647	-3.52777
115.635	2.59815	13.3216	14.3438	13.1718	6.74658	5.26264		115.05	-0.4239	-4.08284	0.0611393	-3.57331	-3.35678	-3.17671
116.228	6.64115	17.4264	14.5824	14.0894	5.48414	6.29353		115.64	2.4274	-2.93069	-1.54253	-3.24397	-3.14467	-3.82428
116.821	4.02393	13.6479	7.04806	2.78849	6.89093	-2.22761		116.23	1.28542	-2.10613	-2.25276	-3.02191	-3.59677	-4.58156
117.414	6.0798	13.6529	13.7407	3.38004	8.96694	8.92141		116.82	2.48355	-2.83134	-0.402843	-3.0182	-2.15749	-4.89298
118.007	4.69766	11.5525	6.66048	1.30851	6.82325	2.40725		117.41	2.91071	-3.21738	-0.77051	-1.56616	-1.16014	-4.98073
118.6	1.43306	11.0132	0.251703	6.12944	11.2376	3.67431		118	2.23363	-1.15308	-1.80016	-2.33239	-1.938	-5.84478
119.193	10.286	6.92408	-0.485597	1.17616	7.76556	1.50036		118.59	6.78568	-0.971738	-0.825096	-2.76132	-3.26884	-5.81843
119.786	5.70087	1.95174	-6.55142	-4.88467	5.07373	4.99648		119.18	4.78913	-1.11774	1.37696	-3.18625	-2.59705	-6.56833
120.379	7.56661	5.87396	-7.94577	0.391366	2.60655	12.0515		119.77	6.02181	0.297842	-0.0828508	-3.82935	-0.478159	-6.76112
120.972	4.21652	0.912978	-10.7798	-2.21795	5.03067	3.8877		120.36	8.26153	-1.16938	-3.20448	-2.46838	-0.578804	-5.39676
121.565	-1.68273	4.84656	-8.27563	-3.49042	1.67938	5.6161		120.95	10.9528	-1.74159	-3.65456	-1.65886	-0.787841	-5.47523
122.158	4.20217	4.78583	-12.8778	-1.31493	-2.66956	8.01447		121.54	9.98451	-0.64097	-3.21083	-0.956302	-2.54968	-4.8854
122.751	-0.0176752	2.61966	-12.3641	-3.13594	2.31717	6.86056		122.13	7.69007	0.0214253	-2.4288	-1.24958	-3.8643	-4.07168
123.344	7.10217	3.23695	-11.2901	-3.06458	-2.36046	7.93213		122.72	5.18062	-1.0877	0.80268	-1.0942	-2.17609	-3.36738
123.937	3.6728	5.52658	-5.98907	-5.32309	1.74197	6.67359		123.31	8.01175	0.587251	1.37253	1.28763	-1.59616	-2.43913
124.53	3.47198	0.377436	-11.1277	-5.57813	1.51333	3.30715		123.9	12.628	2.71299	1.94745	1.11818	-2.5689	-3.17581
125.123	5.83304	2.34508	-7.37277	2.61472	0.286931	7.61055		124.49	15.4737	5.62289	4.30526	1.84191	-3.31652	-4.46627
125.716	3.42261	1.65171	-9.9464	0.922117	0.951635	9.91711		125.08	14.9935	7.87254	5.00155	4.12552	-4.28342	-4.4216
126.309	7.68514	0.0751238	-9.51529	-6.87818	1.39631	1.67125		125.67	16.6318	9.01754	7.92524	5.08016	-2.6918	-4.04177
126.902	2.84283	-4.49581	-5.74614	-6.67506	2.50982	5.42849		126.26	14.0553	10.3913	6.74304	6.15029	-0.986072	-2.66009
127.495	10.6734	0.938898	-6.30561	-10.0241	0.0699295	5.29993		126.85	13.5974	10.1049	6.56609	7.22483	-1.72176	-2.16542
128.088	0.288054	0.157027	-4.63815	-7.36977	-4.25673	-1.15892		127.44	12.4803	10.4917	7.28332	7.1927	-0.34329	-1.55774
128.681	4.24222	5.38079	-1.7438	-9.60095	-2.58127	2.94083		128.03	15.2596	11.774	6.56141	6.94281	-0.0728441	-3.05924
129.274	2.98036	0.276837	-5.73366	-15.7177	-9.79263	1.04359		128.62	17.6021	12.6186	10.956	7.4752	-1.13262	-4.00323
129.867	3.39134	2.1785	-9.49663	-16.0533	-9.00192	0.371544		129.21	14.6188	14.3587	16.0226	9.78989	1.69963	-1.94525
130.46	9.0307	2.75243	-0.699408	-13.1633	-13.7647	-3.63087		129.8	10.8654	14.1055	12.2057	9.55356	2.64616	-0.663036
131.053	-1.99048	-4.44582	-3.67533	-13.3812	-7.52551	5.70298		130.39	10.7863	13.9702	12.0609	8.32181	2.37367	0.176759
131.646	-4.22777	-4.6385	-2.75775	-13.8179	-9.61763	-0.738041		130.98	11.3815	14.7306	12.5883	6.87242	3.99328	0.907497
132.239	-1.01453	-7.38116	-6.61334	-19.4736	-12.1522	-6.50951		131.57	9.87336	14.6088	11.1212	7.31655	3.28281	0.973646
132.832	-3.01745	-10.3405	-9.24212	-16.3483	-10.4626	-9.50034		132.16	10.7063	12.7162	11.7707	9.87643	3.35339	2.0419
133.425	-5.90323	-7.51652	-9.42188	-7.88637	-5.88219	-7.15501		132.75	12.3247	13.2748	14.5368	10.7743	4.6495	3.77895
134.018	-7.33855	-11.5759	-8.48598	-11.7545	-8.63319	-6.25131		133.34	13.2842	13.8404	11.5308	12.3435	6.39338	4.29592
134.611	-4.65678	-14.6298	-3.1011	-3.50837	-9.71562	-7.01149		133.93	13.2516	13.7462	11.4193	12.2508	6.25173	4.14841
135.204	-6.08016	-8.23371	-8.93392	-8.81455	-11.7962	-4.43558		134.52	12.8934	14.4367	7.75785	12.6073	6.00235	4.22533
135.797	-6.49762	-11.9433	-7.65113	-9.22865	-9.54153	-6.96804		135.11	9.09866	14.8009	12.6576	11.3018	2.0897	4.74891
136.39	-7.35363	-11.9807	-8.58608	-8.41734	-7.50728	-8.60891		135.7	6.86732	14.7277	13.1186	12.6678	-0.263961	4.16363
136.983	-7.09265	-11.7905	-8.40545	-8.26955	-7.36009	-8.46932		136.29	3.86609	12.7726	13.5854	13.483	-0.614167	3.24729
137.576	-10.2703	-8.26158	-10.2204	-5.00749	-6.65555	-7.54928		136.88	2.65055	12.269	15.3912	12.5253	0.816884	3.11103
138.169	-7.2199	-9.39389	-10.4753	-4.18675	-2.83812	-9.95995		137.47	3.99848	13.5502	18.2027	12.239	2.02922	2.42153
138.762	-8.38596	-7.63194	-5.39253	0.859318	-0.0189303	-7.81245		138.06	5.68768	16.7275	20.4645	12.7354	2.4673	1.40104
139.355	-6.65739	-13.7535	-4.86092	3.24182	-3.86466	-7.77347		138.65	5.94039	17.6896	20.3988	12.0144	3.79782	2.1607
139.948	-4.81201	-7.31422	-4.65827	8.40518	0.624662	-9.3986		139.24	5.5344	16.8811	23.2277	11.8539	3.57636	4.03387
140.541	-2.62763	-7.09183	-2.45129	8.68271	7.44903	-3.13231		139.83	6.2475	16.9687	23.2848	10.9205	3.02516	3.02056
141.134	-7.10428	-9.53083	-6.90665	8.0744	-1.94715	-9.64128		140.42	6.85749	18.5079	20.3477	9.21425	3.03314	1.89857
141.727	-7.46422	-4.63123	-6.80217	4.2469	5.1028	-4.70332		141.01	9.03104	17.0543	18.1942	8.2907	3.60032	1.2235
142.32	-11.9297	-0.837504	-0.915642	2.75574	0.598833	-6.31846		141.6	7.54594	16.8301	16.9356	7.3721	3.28227	2.77313
142.913	-11.1675	-3.2608	1.41958	0.489793	2.76317	-1.15339		142.19	8.73553	15.5021	15.5717	5.6807	2.96791	3.76971
143.506	-8.62197	0.765533	1.09235	-0.439844	3.37357	-3.20812		142.78	9.93316	12.1813	11.5472	4.43872	4.1017	2.87993
144.099	-7.29324	2.24146	-0.23068	2.96681	4.98556	1.29508		143.37	8.02773	12.9789	11.3063	4.53506	4.35034	1.43715
144.692	0.374217	6.72251	0.339347	-2.95693	6.26581	2.46731		143.96	5.24145	11.006	9.84927	5.30309	4.71383	1.21917
145.285	-4.50852	6.43088	-0.308704	-1.54442	-1.89683	0.419659		144.55	7.01879	10.3738	8.39818	5.07613	3.85887	1.00379
145.878	0.725171	1.69986	-4.39708	-6.68456	-0.724586	3.59654		145.14	8.35975	7.97102	6.50865	5.40976	5.67437	1.45769
146.471	5.07525	-2.69279	-4.25915	-4.04404	-0.773035	1.44237		145.73	7.15323	4.13117	5.29181	7.19289	7.93813	0.914232
147.064	1.54166	-4.63599	-5.89493	-5.62287	-8.1533	0.957127		146.32	8.39922	2.8542	5.08101	5.98107	8.65016	1.81789
147.657	0.457707	-9.46312	-12.1934	-5.19886	-2.42096	-0.970323		146.91	4.98662	4.14013	4.3207	4.10765	8.92159	1.61311
148.25	3.37889	-14.1742	-10.9322	-10.8831	-6.02048	-8.11779		147.5	5.35987	2.98896	2.89978	3.35043	9.30801	1.29994
148.843	-3.47261	-15.3248	-13.2226	-11.1202	-9.3963	-1.70751		148.09	8.18565	3.06738	3.37383	4.7094	10.365	2.87838
149.436	0.903159	-16.915	-13.0647	-10.6877	-13.2151	-2.51729		148.68	11.2417	5.3754	3.63173	5.85125	11.7592	4.79291
150.029	-3.38274	-15.1671	-8.45838	-9.80808	-14.8103	-4.54716		149.27	9.5281	5.69079	3.89574	4.66487	12.4907	6.15466
150.622	-3.55258	-13.1921	-8.95929	-9.0368	-15.5152	-9.3527		149.86	8.93366	7.23578	4.72141	3.92806	11.7817	6.85253
151.215	-3.49531	-10.5457	-8.9008	-7.70723	-16.5519	-7.48948		150.45	3.56951	9.45484	2.55319	3.08525	9.85437	8.44211
151.808	-6.32207	-9.4501	-7.28292	-7.59718	-16.3651	-9.62421		151.04	6.21344	10.2368	1.83555	1.35869	9.48663	9.25674
152.401	-0.810697	-4.34985	-4.88348	-5.04	-14.9547	-9.31246		151.63	6.30987	9.35957	3.34627	2.41505	8.23399	8.85202
152.994	-7.85014	-3.91163	1.29749	-1.14681	-18.7652	-15.332		152.22	5.30325	7.60082	4.19646	2.14321	6.20758	8.89461
153.587	-2.21822	-1.80214	-4.62893	-6.25098	-16.241	-14.9052		152.81	4.08246	5.51614	3.83058	0.320972	6.29632	7.05122
154.18	2.30723	3.64525	0.448345	-1.68585	-13.7154	-17.0319		153.4	6.09193	5.43886	2.58198	0.392776	5.94466	7.43297
154.773	1.61503	-0.125068	-2.69295	-2.22923	-15.9663	-17.3789		153.99	4.77611	6.4801	2.22842	1.13641	4.9304	8.70654
155.366	2.37181	3.10909	-7.27507	-5.88114	-14.4382	-15.0574		154.58	3.57943	2.41763	0.214377	1.77409	3.03133	7.42753
155.959	5.79973	2.12546	-3.63138	-0.530488	-12.7976	-18.2895		155.17	2.16855	-1.19298	-0.237938	1.75028	2.46969	6.92927
156.552	7.89873	-0.631555	-7.65081	-0.0661819	-9.26692	-18.4087		155.76	1.87678	-1.57397	-0.350738	0.731644	3.24549	6.21179
157.145	7.55765	-1.05089	-8.00007	-1.48825	-6.95717	-14.9704		156.35	1.03745	0.274671	-2.45735	-0.615153	2.69209	6.60845
157.738	5.33197	-2.68816	-5.45696	-0.796701	-5.09063	-17.5304		156.94	-1.23834	0.908485	-4.33555	-1.179	-0.634958	5.89703
158.331	8.11054	-1.98783	-5.24374	-2.88046	5.66603	-14.1997		157.53	-3.28395	-2.78364	-4.5409	-0.293213	-2.06896	3.85535
158.924	2.78217	-5.72774	-6.6938	-9.40621	-4.13165	-14.645		158.12	-3.54382	-5.80171	-4.2956	-0.846694	-0.943233	2.92786
159.517	4.01348	-5.68572	-2.91827	-4.26286	-0.705907	-7.19965		158.71	-3.46242	-5.81239	-6.71078	-1.06166	0.408896	1.3368
160.11	-6.08449	-6.41736	-5.13941	-11.4504	1.16547	-9.4193		159.3	-5.92865	-6.26014	-8.89753	0.617445	0.542999	1.30442
160.703	-5.84514	-7.58939	-1.02395	-14.3023	-1.29531	-11.5261		159.89	-5.49809	-4.47829	-5.07809	0.0795094	-0.54091	1.94184
161.296	-7.26851	-10.8685	-2.79412	-13.5962	1.35619	-1.1869		160.48	-4.72631	-3.02242	-2.03023	1.88009	-1.17615	0.249097
161.889	-6.79914	-7.47702	-6.44999	-10.9989	-4.99116	-7.51268		161.07	-4.94667	-2.78141	0.801614	3.13029	0.303952	0.67064
162.482	-3.88152	-7.30383	-6.54714	-10.8438	-3.22626	-6.50353		161.66	-6.71473	-3.19972	0.195205	1.94123	0.788305	0.539826
163.075	-4.40461	-9.46012	-2.9745	-10.2419	-1.90468	-4.27057		162.25	-6.03053	-2.72181	-0.516121	-0.0204315	0.943583	0.967784
163.668	-0.701804	-10.2793	-1.39879	-8.74883	-7.02643	-0.702724		162.84	-4.11629	-1.23657	0.000968027	-2.64359	2.10313	2.39898
164.261	-4.55096	-9.42801	-5.26448	-7.36464	-12.4804	-6.35557		163.43	-2.30539	0.0337497	0.968691	-2.26157	1.6003	3.16676
164.854	2.3812	-11.9064	-10.2383	-8.08934	-6.82218	-2.67358		164.02	-4.48674	-1.57752	0.609265	-2.31884	1.21288	0.604482
165.447	-3.46096	-10.7144	-6.32028	-9.92295	-9.71843	-10.7679		164.61	-8.32701	-5.62594	-1.18842	-2.92649	0.607533	1.71216
166.04	-3.63305	-7.63004	-6.17713	-6.30995	-9.72472	0.583705		165.2	-8.82625	-6.00043	-0.757712	-3.86232	1.56206	3.04538
166.633	-2.46849	-9.65322	-7.03112	-8.36146	-9.84107	-4.17439		165.79	-7.54003	-5.92321	-1.54305	-5.34856	1.96536	2.27081
167.226	-3.85624	-7.00626	-7.21564	-9.07751	-10.9564	-6.59774		166.38	-5.46838	-5.2832	-2.32223	-2.94075	0.706334	1.27736
167.819	-3.46303	-9.91144	-3.39738	-10.2359	-16.1817	-4.01972		166.97	-3.61132	-5.74708	-2.42858	-3.19448	-0.548347	-0.490492
168.412	-2.9556	-9.47994	-3.02085	-9.94779	-15.9617	-3.77368		167.56	-4.9689	-5.31486	-2.86211	-3.99862	-0.687561	0.522812
169.005	-5.11181	-3.71181	-2.75275	-6.54651	-11.7405	2.25147		168.15	-6.09668	-5.76434	-3.84505	-2.57541	-2.04463	1.53952
169.598	-2.93173	-0.496007	-3.48202	-7.0321	-11.1851	-1.72208		168.74	-4.77249	-7.42887	-4.48852	-3.2582	-1.39733	1.33742
170.191	-5.74877	2.50075	-4.87538	-1.29346	-9.40644	-2.02769		169.33	-3.55191	-6.53071	-5.01476	-4.1581	-1.96786	1.91653
170.784	-5.34078	-2.72162	-4.15509	-4.33063	-11.1823	-3.88761		169.92	-0.990522	-8.29208	-8.31266	-6.27512	-2.75622	1.27688
171.377	-1.93006	0.0590693	-6.98788	-4.69918	-6.40172	-7.7463		170.51	-1.19948	-9.15745	-9.16	-6.49815	-1.65129	-0.692633
171.97	-8.29448	-0.157264	-1.37378	-5.73248	-10.8424	-5.49268		171.1	-2.28993	-9.01574	-7.89014	-5.82721	-1.9864	-1.65866
172.563	-3.65632	-2.81512	-2.64619	-10.6528	-11.1709	-6.46011		171.69	0.51588	-7.31141	-8.7253	-6.26231	-3.09488	-1.06562
173.156	-0.2379	-5.35902	-4.91627	-7.79341	-11.0541	-10.3153		172.28	0.77346	-5.37783	-8.44328	-5.69235	-3.64337	-1.58018
173.749	-4.48373	-5.90013	-1.29517	-10.4878	-11.3808	-8.05821		172.87	0.704997	-4.54834	-7.93298	-6.89512	-3.96521	-2.2023
174.342	-5.39391	-5.77185	2.10594	-8.18031	-9.26212	-15.0223		173.46	2.7549	-3.93409	-8.0833	-7.20395	-5.94928	-2.93198
174.935	-3.63516	-1.19648	4.50923	-8.64884	-10.0314	-14.0964		174.05	6.58979	-1.42399	-9.22758	-6.39665	-7.48446	-3.43586
175.528	-1.3187	-0.729628	4.47021	-11.56	-11.3553	-17.3916		174.64	7.54296	-0.240284	-7.47695	-6.36211	-7.45963	-4.15838
176.121	-1.44461	0.406402	1.65548	-10.0251	-10.2339	-13.1303		175.23	6.39216	0.172547	-4.94254	-6.10035	-8.09702	-5.32173
176.714	-3.01297	-3.67734	0.176108	-4.82174	-4.77829	-15.5347		175.82	5.13733	-0.0744128	-6.06881	-4.94471	-5.95217	-2.92591
177.307	-3.80163	2.13017	-5.07907	-9.61671	-10.8773	-9.71588		176.41	3.55622	-2.0923	-7.30022	-4.45077	-3.13618	-2.63755
177.9	-1.25515	3.49555	-2.88789	-8.18781	-7.1977	-11.6739		177	5.20433	-2.77004	-7.19234	-4.06297	-3.31573	-3.9011
178.493	-0.484701	2.30761	-1.58374	-10.0906	-7.18388	-8.18653		177.59	5.52606	-1.88544	-7.07852	-2.11468	-3.37968	-2.49431
179.086	-0.490385	4.34404	-1.16667	-5.6585	-9.50253	-9.25384		178.18	3.96582	-1.54964	-6.95877	-0.939239	-4.43916	-2.30605
179.679	0.949935	3.7159	-3.08119	-6.44703	-9.48699	-11.0981		178.77	1.74578	-1.76267	-5.72201	-0.758887	-4.82748	-2.00298
180.272	3.94728	2.97865	-5.32735	-6.34514	-6.91505	-4.27477		179.36	0.199219	-2.96902	-5.81271	-0.57364	-5.32242	-1.69619
180.865	4.27934	3.02112	-2.7941	-2.90839	-11.0089	-6.33956		179.95	-0.00723706	-4.50204	-5.23087	1.50537	-2.81288	-1.94122
181.458	0.390465	8.84323	-2.14815	-2.13683	-7.87977	-4.07022		180.54	-0.0958616	-3.584	-3.53207	4.1448	-0.298832	-1.96028
182.051	-1.3861	3.22268	-2.38958	-2.1416	-9.63866	-2.24455		181.13	-1.06671	-3.21494	-3.82746	5.56685	-0.446955	-1.64224
182.644	-2.38379	0.381618	-0.518428	-0.256044	-7.17452	-7.8626		181.72	-3.25315	-3.72821	-2.89481	3.66038	-1.14613	-1.0982
183.237	-0.269352	5.43107	1.57635	2.74201	-7.82068	-3.36882		182.31	-4.21081	-4.23498	-2.17862	3.20316	-2.06303	0.44964
183.83	-1.82067	2.59318	-3.77198	4.18589	-6.02158	-4.76324		182.9	-5.27307	-3.51306	-3.23444	3.19517	-0.975416	1.00129
184.423	-0.0378274	2.53455	2.43653	9.40887	-3.3328	-5.71255		183.49	-8.32887	-5.45137	-4.28453	1.08083	1.1167	-0.109903
185.016	-0.365374	1.03285	3.42405	6.9665	-1.53211	-7.43901		184.08	-7.15604	-5.60552	-3.3289	-2.02876	1.88	-0.106142
185.609	-1.69229	2.19914	2.96828	9.85874	1.71381	-8.27596		184.67	-5.4213	-4.53109	-3.92315	-3.91142	1.20336	1.1237
186.202	1.7591	1.36665	6.4025	8.75222	6.51606	-6.44566		185.26	-6.79139	-5.33924	-6.51174	-4.56715	1.97568	0.579625
186.795	2.21092	11.8686	6.2822	14.4247	5.76354	-5.72592		185.85	-8.04413	-6.9189	-7.65024	-6.21821	2.19696	0.594995
187.388	-0.448039	10.2606	8.16288	6.43171	9.01178	-5.67231		186.44	-8.17958	-7.49234	-9.44981	-7.08684	2.8672	1.16982
187.981	-0.77343	12.4313	15.0445	10.3288	4.59413	-4.39596		187.03	-8.97558	-7.61516	-10.3549	-7.39528	2.98639	0.0818886
188.574	-2.43202	11.0473	5.92692	6.78249	6.51057	-1.11914		187.62	-11.21	-6.95406	-9.58777	-8.03245	1.55454	-1.66878
189.167	-0.0905842	13.553	14.8102	8.68176	8.20554	-4.61963		188.21	-10.6606	-7.73132	-9.59289	-9.22059	0.349432	-0.971065
189.76	2.36189	11.5039	8.36077	7.80432	10.9013	-2.89748		188.8	-10.7719	-7.1692	-10.2592	-10.2931	-0.962278	-1.26939
190.353	-1.74136	13.6777	10.1343	6.8168	15.1533	0.269527		189.39	-11.9885	-6.60109	-10.3645	-10.4721	-2.15836	-0.785976
190.946	-1.17823	14.1853	10.575	7.16361	15.4061	0.548023		189.98	-10.3104	-6.24925	-10.9087	-9.64666	-4.12772	0.145868
191.539	2.38452	13.4712	6.57186	5.5114	7.65956	-0.173128		190.57	-11.6266	-6.66928	-10.7809	-8.03895	-2.87034	0.303931
192.132	4.39122	11.8685	9.79137	4.86012	9.24713	4.77271		191.16	-9.38153	-6.63903	-9.09218	-8.09346	-2.27512	-0.533997
192.725	5.50844	12.9328	5.2335	3.32087	11.7243	-1.28114		191.75	-13.7975	-7.26964	-9.5092	-8.36576	-3.45318	-2.81235
193.318	5.29162	15.4417	10.5648	0.00470443	12.8689	3.55417		192.34	-16.4302	-8.78339	-10.1431	-8.41144	-2.40451	-2.19777
193.911	1.51843	8.72849	4.34088	2.57827	17.5698	6.72306		192.93	-14.8352	-8.40256	-9.88289	-8.67498	-1.57356	-1.57915
194.504	2.07765	9.01528	2.89489	4.04154	10.7158	4.00329		193.52	-14.0125	-8.34942	-7.28407	-8.04529	-1.07145	-1.73424
195.097	-2.47527	10.1909	7.56013	5.6167	12.1959	7.95038		194.11	-15.0734	-10.2907	-6.45782	-6.63351	-2.23151	-2.3297
195.69	1.85956	9.36626	2.55874	2.52594	12.6766	9.11987		194.7	-17.5735	-10.782	-7.73749	-4.32856	-1.38708	-2.80996
196.283	-5.91798	7.65249	5.11289	4.32477	16.047	12.1784		195.29	-15.2906	-12.0456	-8.7898	-2.79713	-0.315937	-1.95279
196.876	2.30312	6.82724	2.88917	3.01318	14.6403	17.5704		195.88	-14.7804	-11.0815	-8.72588	-0.594827	-0.240314	-2.31372
197.469	-1.81059	1.22373	5.10973	6.14667	15.901	14.6291		196.47	-12.7096	-10.6676	-8.87912	-0.388332	-1.16021	-1.67053
198.062	-3.03701	4.06411	7.21895	-1.497	12.8291	21.3546		197.06	-13.3005	-11.804	-9.69398	1.15565	0.702139	-2.02321
198.655	-0.598469	3.01492	4.66118	4.8599	15.3134	21.6356		197.65	-12.5532	-12.4907	-8.61496	0.0370933	1.0134	-1.14951
199.248	-4.27286	6.40942	7.43638	2.55069	4.46504	20.3612		198.24	-11.0232	-12.1721	-7.97542	1.47818	1.88469	-0.604983
199.841	-1.61586	1.91416	8.54445	6.46421	11.9507	16.3089		198.83	-12.0441	-10.1818	-6.44207	1.58999	2.53821	0.277051
200.434	-1.18313	-0.470953	10.9853	6.04487	8.77047	19.1455		199.42	-9.83816	-8.29753	-4.23716	1.4836	1.64063	1.38549
201.027	0.580752	2.58731	7.31449	7.51486	13.702	14.871		200.01	-9.84982	-8.0749	-2.69409	2.04787	1.41416	-0.168533
201.62	-3.21321	4.08886	15.0874	13.6519	8.52311	10.0407		200.6	-9.30143	-7.18066	-2.92399	0.838309	1.85879	-0.496128
202.213	0.323746	4.47802	7.7485	10.0116	10.456	14.5437		201.19	-8.5264	-5.05931	-2.70468	1.29934	2.75231	0.624942
202.806	1.1915	4.75471	7.18652	9.26048	9.38962	10.9355		201.78	-7.3026	-2.48869	-1.25843	1.87535	3.31692	1.97247
203.399	5.38994	6.02991	7.06809	10.7319	6.32391	9.66042		202.37	-3.40788	-1.46887	0.859168	3.233	3.55261	0.657568
203.992	1.47449	-2.14091	5.72645	12.648	9.81444	7.71848		202.96	-1.84232	-0.333251	2.42584	5.81667	4.12605	0.235813
204.585	-2.22163	1.46436	5.16153	8.45327	4.97232	9.33189		203.55	-1.16157	0.695884	2.44155	6.18189	4.59278	1.37388
205.178	-0.365222	-1.93216	2.37325	10.4809	7.46422	11.8339		204.14	0.745393	2.50736	3.46181	5.1064	4.50835	2.07178
205.771	-2.62307	-4.44169	1.25043	9.95322	10.179	10.3357		204.73	0.322933	2.76776	4.59768	7.25683	4.65053	1.99619
206.364	1.33803	-2.73101	1.57076	12.2034	10.6723	6.8372		205.32	-2.9846	1.58814	6.18246	8.2998	5.57487	1.59156
206.957	-4.0376	-7.91133	2.66749	9.23145	6.38848	5.44948		205.91	-2.3995	4.30177	8.77164	7.01306	5.28135	1.19124
207.55	-1.19453	-5.53832	-2.23722	11.704	6.10534	5.28362		206.5	0.0781183	6.13078	9.58742	8.28544	3.9922	1.57302
208.143	-1.57734	-7.05653	-2.58792	11.2877	7.37845	2.67296		207.09	-1.21849	4.96401	8.2964	7.78359	4.92962	1.95913
208.736	0.147187	-2.79941	1.39311	15.6491	13.5411	2.72855		207.68	-2.73385	3.80137	8.4541	6.17412	6.31582	3.23847
209.329	-3.46553	-1.76707	-0.627556	13.2327	10.7045	2.33928		208.27	-3.24585	4.08725	9.17157	5.5681	4.70636	3.29993
209.922	-2.97118	-4.62628	-3.76111	11.1496	16.5352	4.61623		208.86	-3.53235	5.59934	8.89322	4.74327	4.43455	2.92131
210.515	-5.36989	-3.48828	-1.89652	9.28851	8.03331	5.55936		209.45	-2.149	6.33757	8.06344	5.36625	4.72261	3.21373
211.108	-2.66179	0.424605	-2.03387	7.31617	11.421	-1.38691		210.04	0.348537	5.52409	7.9044	5.99255	4.01497	4.84387
211.701	0.152986	-3.66552	-1.39547	5.34363	9.92043	6.33297		210.63	1.96018	5.49215	9.52716	5.95548	4.97828	5.36728
212.294	0.62986	-1.64766	-3.42585	2.25973	9.5317	5.60784		211.22	2.35249	5.57502	9.59835	5.92164	6.05698	4.22842
212.887	0.324253	-2.63304	-6.01397	1.73112	8.14366	3.32658		211.81	1.85871	5.88372	8.11789	6.22432	7.13994	5.20508
213.48	-0.652859	-2.844	-1.71549	-0.908929	8.08966	10.9336		212.4	2.70096	6.08484	8.5302	7.75238	8.00494	6.40839
214.073	-1.96828	-2.28066	-4.41936	2.33956	8.14746	8.7622		212.99	1.87913	6.95609	10.3908	7.72798	9.20751	6.83834
214.666	-2.51103	-3.83202	-1.90347	1.0321	11.7615	6.25681		213.58	2.28202	6.83071	11.9218	7.92886	8.19208	8.38384
215.259	-3.50347	-5.72043	-1.94566	1.72421	9.37628	11.1952		214.17	6.13176	6.59751	11.7898	7.13275	7.18087	9.82268
215.852	3.27648	-5.72378	2.34285	5.41586	12.5473	11.9106		214.76	6.42822	6.92308	11.5504	6.11739	7.5072	9.04374
216.445	-2.72688	-3.17553	2.51755	-0.448566	8.60793	13.6253		215.35	6.17132	8.47401	12.6479	5.66049	7.7266	9.15816
217.038	1.15299	-2.0758	2.46722	4.24202	7.78038	11.0059		215.94	8.36095	8.02799	12.1934	4.6509	7.28351	8.05483
217.631	-1.19517	-1.20249	6.41401	4.26535	6.17576	12.1635		216.53	8.66367	5.80715	10.6313	5.64414	6.9557	7.73376
218.224	1.67295	-2.22239	7.91337	8.73251	4.57186	14.098		217.12	9.4127	6.25585	10.8503	4.86236	7.96536	8.97273
218.817	1.7572	0.308828	10.1875	7.86566	4.41313	17.9206		217.71	11.0524	7.26291	11.1839	3.97219	8.4236	8.2162
219.41	3.05744	-2.16452	6.34726	8.22034	7.0329	11.8534		218.3	9.58263	6.38378	10.5208	4.19581	7.77484	6.6864
220.003	4.12908	-1.53146	2.05939	6.46316	0.653401	12.7853		218.89	13.0033	6.7295	10.1942	3.53315	7.01908	6.82778
220.596	-0.805799	-0.458761	2.54595	3.37186	0.496854	15.9385		219.48	13.3143	7.85553	8.20423	4.2064	6.48962	7.64035
221.189	2.03043	3.16454	0.91797	7.72418	5.11882	15.2019		220.07	12.8489	9.65067	8.88402	4.65994	6.18646	8.12411
221.782	2.41541	3.56055	1.28647	8.07564	5.4082	15.4643		220.66	15.0513	10.6704	11.5669	4.78261	5.66513	8.61241
222.375	3.34898	1.95136	-0.34864	2.20397	3.69832	12.1702		221.25	12.4771	10.359	11.5861	5.12991	5.8145	10.1053
222.968	1.27544	1.55906	5.5681	4.22024	6.21141	14.4305		221.84	14.7927	10.6054	12.1638	4.03513	4.85678	8.60265
223.561	0.19464	4.0502	-1.51897	3.56887	1.28081	17.2454		222.43	17.5537	11.6316	13.8555	3.72043	4.79196	7.88239
224.154	2.66199	1.31352	-0.832145	-1.52798	2.23986	15.837		223.02	13.7598	12.5487	14.1056	6.18576	4.73112	7.38892
224.747	1.67734	-0.428882	-2.14931	1.70744	1.4219	16.2052		223.61	13.0778	14.0233	15.0252	5.98661	4.78537	6.01113
225.34	3.7961	-1.51047	-1.91501	-3.5027	-3.3953	8.90564		224.2	14.2851	14.0552	16.3919	6.12294	5.95468	6.19348
225.933	0.684771	2.40196	-1.57378	-3.04731	-5.54505	10.3827		224.79	15.7151	14.3111	14.4278	8.03914	6.9057	7.49152
226.526	3.56543	-0.247285	-0.903483	-3.81535	-5.24958	7.63633		225.38	14.3676	15.013	14.9108	8.84625	8.30508	8.68306
227.119	1.66014	-2.12501	1.87355	-6.02906	-5.7311	2.3332		225.97	14.4647	15.7164	15.5074	7.98867	8.59724	9.10142
227.712	2.63543	0.435329	-3.68722	-4.24404	-7.87849	2.6955		226.56	14.5618	16.5323	15.9953	7.46633	7.89329	7.63549
228.305	4.49112	-1.23308	-2.69701	-1.46034	-6.80287	-1.72124		227.15	14.77	17.1273	14.4856	8.05697	8.52653	7.50752
228.898	3.89374	-0.908151	-2.93368	-3.01134	-10.0598	0.416274		227.74	16.8669	19.7236	13.9782	9.76051	9.38583	8.93973
229.491	2.39867	1.18776	-2.39734	-2.11929	-10.2048	0.330249		228.33	17.2968	18.3209	15.1397	9.91024	10.2489	9.93211
230.084	0.450221	-1.38993	2.8008	-0.673137	-10.9045	-8.09046		228.92	16.7263	19.0304	14.97	8.72832	10.1159	10.4847
230.677	0.603772	0.0252996	-2.67268	-2.5618	-9.82559	-6.1792		229.51	20.933	22.4075	14.6913	10.1036	9.76434	11.0419
231.27	1.52584	-3.23335	-3.04012	-2.89644	-15.1903	-11.1582		230.1	20.6945	21.341	14.748	11.4804	9.6388	11.3816
231.863	3.43847	-0.166015	-0.857168	-5.45487	-13.5542	-10.8054		230.69	22.8997	21.3862	15.9177	11.5254	8.73922	10.837
232.456	3.1193	-2.21729	0.0982968	-4.45937	-8.69506	-13.1206		231.28	23.8817	22.0988	16.5337	11.4607	9.06557	10.9637
233.049	3.12372	0.0571329	-0.507162	-1.68775	-6.39059	-15.9929		231.87	23.7515	21.1451	15.8182	11.6196	8.95118	10.6506
233.642	3.00711	-2.454	-6.11809	-4.47338	-8.97416	-12.4222		232.46	25.6201	20.8586	15.7712	10.8909	8.84046	9.56449
234.235	3.76932	1.47138	-2.62348	-1.5941	-1.66796	-13.9642		233.05	26.0429	19.9056	15.0591	11.7191	10.0667	10.1497
234.828	3.96573	1.72204	-2.35677	-1.27217	-1.3609	-13.73		233.64	22.9087	20.1751	15.0153	12.2151	10.2966	11.184
235.421	5.26286	1.63115	-3.09583	-3.61874	-6.05295	-15.0529		234.23	23.4396	19.1113	15.1952	12.49	10.3079	9.66742
236.014	3.88274	1.08745	-0.729675	-2.18941	-6.52188	-15.2663		234.82	25.4132	16.4919	13.4876	12.2104	11.4339	10.9333
236.607	1.26967	-0.464747	-0.591727	-7.65089	-5.54548	-16.0369		235.41	24.3849	16.8724	13.1148	12.154	11.8967	11.9817
237.2	3.97902	3.75218	1.65124	-6.33657	-2.12372	-15.698		236	23.0212	18.586	13.4099	12.3208	12.3632	12.1459
237.793	2.78842	0.404757	1.22134	-6.02425	-5.03438	-7.36085		236.59	23.9888	18.9658	14.5951	13.7107	12.8331	11.9815
238.386	3.58657	-0.396061	1.00735	-5.04733	-4.27744	-12.2476		237.18	22.9541	19.0119	16.0037	15.768	12.1954	12.9328
238.979	2.81776	2.12736	0.342506	-4.29474	-6.29735	-13.4695		237.77	22.5836	18.8351	16.7467	16.715	12.5611	14.3334
239.572	3.59292	1.64153	2.56003	-3.43319	-7.64965	-12.1376		238.36	21.7661	19.5465	18.3795	17.1071	12.2637	13.7386
240.165	4.80078	1.03519	-0.451297	-5.68494	-8.001	-12.6963		238.95	21.6126	19.3682	18.2355	15.8331	12.303	16.0375
240.758	2.44115	1.64153	1.86397	-6.05004	-7.01805	-12.0347
241.351	9.40275	1.23816	0.505728	-2.97299	-9.25636	-13.3749
241.944	4.90764	2.04716	-3.85947	-6.00937	-5.60479	-7.16144
242.537	5.40009	1.2906	0.101596	-4.6037	-8.61889	-8.72765
243.13	5.76879	1.96832	-3.50007	-3.20044	-3.85422	-7.07358
243.723	3.34692	4.96905	-1.77568	-2.79966	-8.7552	-6.86591
244.316	2.24541	2.84819	-1.83648	-3.51251	-3.65516	-5.21578
244.909	4.35296	1.16114	-3.23812	-6.45014	-5.33187	-4.12322
245.502	4.44718	2.68553	-3.20293	-0.612609	1.77025	-0.92158
246.095	4.41678	2.75453	-3.06437	-0.333291	2.09565	-0.722009
246.688	4.81713	1.81241	-4.04477	-2.05668	-0.24456	-2.63564
247.281	2.64804	1.52569	-2.92203	-0.00504424	2.08298	-1.10694
247.874	3.4649	3.00533	-2.91847	-0.622877	-0.921728	0.975162
248.467	3.37863	0.58448	-0.256442	-2.79911	2.18578	1.83287
249.06	0.389044	-1.73701	-2.26939	-1.31158	4.07217	-0.311614
249.653	0.495963	1.70736	-2.17965	-2.04922	4.29303	2.31945
250.246	0.588087	2.02855	0.457108	-1.90096	2.29279	3.2816
250.839	0.44301	0.337484	2.30743	0.0220338	3.40482	1.24147
251.432	-1.93946	0.522901	1.59341	-0.169174	1.62912	-0.134306
252.025	-1.22617	-0.415368	1.20384	-2.25241	4.52126	2.15426
252.618	0.916022	-2.14416	3.02747	-2.44995	1.63681	0.551569
253.211	1.37581	-1.3303	1.73086	-0.872947	-1.13534	1.83539
253.804	0.0419028	-1.19619	4.53611	-0.0770102	0.315957	0.894566
254.397	-2.0859	-2.51978	3.4431	-0.284411	-0.231524	0.0624167
254.99	-2.45223	-1.85678	2.22949	-0.828532	1.00001	0.450023
255.583	-3.39061	0.0148548	-1.21596	-0.820534	-1.10053	2.27958
256.176	-2.34569	-3.68283	1.99552	0.628421	-2.64425	3.88439
256.769	-2.31766	-2.28333	-0.469525	4.85162	-0.075585	0.153325
257.362	-2.64003	-2.45349	-0.500105	5.07122	0.272157	0.308571
257.955	-3.64636	-1.19349	0.3481	4.39831	-0.601014	3.01677
258.548	-4.1146	0.607612	2.63052	3.61059	-1.91731	4.72234
259.141	-4.15607	-1.60591	-0.430741	-0.403094	-2.45448	-0.352521
259.734	-4.65985	-2.50091	-3.83581	0.468323	2.1208	1.79216
260.327	-4.73726	-2.96644	3.19296	1.22479	2.69746	-0.843655
260.92	-8.16627	1.33065	-1.45567	0.755134	-0.280058	3.40669
261.513	-6.28042	-2.16538	-0.337369	-0.607353	-0.700622	-0.0124023
262.106	-6.07991	-3.67692	-1.89672	-2.30717	-1.23088	3.3435
262.699	-8.12049	-2.75971	-2.80051	-3.56659	1.90695	-2.85898
263.292	-7.95793	-1.85838	-3.60442	-2.16345	3.82401	-1.73097
263.885	-6.70354	-5.52866	-10.1975	-0.986677	1.74252	-0.939158

## Sheet: Figure 4d
	Phase Map reconstructions corresponding to b
	Left panel - DMSO							Right panel - DBZ
Distance (um)	2h	4h	6h	8h	10h	12h	Distance (um)
0.593	-1.39874	-1.18711	-1.05479	-0.70225	-0.56038	-0.68662	0.59	1.97157	1.96911	1.8889	1.86787	1.92516	1.84624
1.186	-1.30371	-0.84848	-0.02456	-0.11644	0.077697	-0.06918	1.18	2.33385	2.3225	2.16387	2.14117	2.22436	2.08765
1.779	-1.35907	-0.93959	-0.90597	-0.17935	0.103755	-0.10611	1.77	2.3096	2.29541	2.1303	2.10513	2.20107	2.06192
2.372	-1.27736	-0.68697	-0.37355	0.113419	0.42545	0.211058	2.36	2.60487	2.57635	2.33631	2.31554	2.42633	2.24429
2.965	-1.25004	-0.64232	-0.97853	0.130772	0.480492	0.256918	2.95	2.57269	2.53881	2.28659	2.26277	2.39506	2.20892
3.558	-1.1002	-0.38123	-0.60906	0.378637	0.719486	0.525983	3.54	2.87866	2.82333	2.4809	2.46413	2.60979	2.38118
4.151	-1.0152	-0.27474	-0.88519	0.462757	0.817209	0.652375	4.13	2.84257	2.77524	2.41063	2.39153	2.57028	2.33468
4.744	-0.81495	-0.01977	-0.61869	0.679593	1.03072	0.901568	4.72	-3.09335	3.09214	2.60937	2.60014	2.79245	2.50999
5.337	-0.70008	0.113193	-0.78918	0.782426	1.17581	1.07625	5.31	-3.12017	3.03607	2.51057	2.50198	2.7439	2.44955
5.93	-0.47992	0.348841	-0.56417	0.958081	1.37957	1.30659	5.9	-2.70887	-2.87027	2.72469	2.73025	2.98519	2.63595
6.523	-0.36135	0.485181	-0.61147	1.05761	1.5649	1.51353	6.49	-2.68335	-2.91621	2.58356	2.59678	2.92729	2.55782
7.116	-0.15415	0.686273	-0.36036	1.19897	1.75467	1.73027	7.08	-2.21847	-2.45111	2.82634	2.86113	-3.0836	2.76394
7.709	-0.05723	0.801117	-0.31487	1.30137	1.96909	1.96491	7.67	-2.04787	-2.40519	2.61731	2.67406	3.13488	2.6633
8.302	0.113117	0.947778	-0.04619	1.42927	2.13505	2.1787	8.26	-1.65287	-1.88955	2.9117	3.00456	-2.83098	2.90189
8.895	0.180946	1.01552	0.035983	1.55025	2.38018	2.44267	8.85	-1.32828	-1.57404	2.57924	2.72259	-2.89034	2.77215
9.488	0.320493	1.09745	0.285661	1.6803	2.52868	2.67015	9.44	-1.13303	-1.26715	2.97464	-3.08935	-2.51587	3.06523
10.081	0.384121	1.12063	0.33388	1.82639	2.85875	2.96504	10.03	-0.792628	-0.810172	2.35988	2.68633	-2.52993	2.89614
10.674	0.519336	1.17304	0.489733	1.96076	3.06631	-3.06391	10.62	-0.728332	-0.766483	2.96704	-2.6697	-2.11528	-2.99647
11.267	0.597498	1.20609	0.346835	2.12748	-2.59104	-2.7497	11.21	-0.436095	-0.377787	1.58832	1.94984	-1.99753	3.06356
11.86	0.727591	1.28422	0.270807	2.25848	-1.95608	-2.47314	11.8	-0.420252	-0.418172	0.120492	-0.83612	-1.64977	-2.63699
12.453	0.801404	1.36609	-0.04391	2.43528	-1.20425	-2.165	12.39	-0.17672	-0.113605	0.74956	0.463172	-1.36808	-2.89046
13.046	0.902321	1.4804	-0.04437	2.55214	-0.63098	-1.88548	12.98	-0.175525	-0.168953	0.101854	-0.166022	-1.20778	-1.97235
13.639	0.953885	1.60516	-0.09652	2.73292	-0.36662	-1.60625	13.57	0.0299897	0.0750018	0.494069	0.360117	-0.878337	-1.47852
14.232	1.03594	1.73813	0.032403	2.83812	-0.04227	-1.34275	14.16	0.0278589	0.0220209	0.158299	0.0705823	-0.853981	-1.13889
14.825	1.10755	1.88387	0.075672	3.0424	0.091612	-1.10035	14.75	0.2042	0.224172	0.439555	0.411592	-0.555647	-0.418501
15.418	1.23059	2.01012	0.203094	-3.10967	0.27697	-0.8604	15.34	0.201894	0.177337	0.236997	0.24405	-0.581679	-0.617
16.011	1.37364	2.15009	0.244274	-2.82284	0.313856	-0.64915	15.93	0.354911	0.349745	0.461528	0.504291	-0.325112	-0.13192
16.604	1.5561	2.24278	0.343654	-2.57804	0.394818	-0.43116	16.52	0.352512	0.309052	0.33087	0.399654	-0.362062	-0.318437
17.197	1.76253	2.35823	0.386935	-2.10868	0.396334	-0.24373	17.11	0.485864	0.459214	0.521631	0.614018	-0.139123	0.0378664
17.79	1.97707	2.41119	0.490641	-1.58692	0.478857	-0.0484	17.7	0.48237	0.423331	0.433684	0.546457	-0.173754	-0.121614
18.383	2.21585	2.51887	0.566044	-1.0371	0.545172	0.114043	18.29	0.59848	0.555827	0.600908	0.729658	0.0239401	0.161822
18.976	2.41786	2.55009	0.689028	-0.52676	0.680524	0.279604	18.88	0.592879	0.522776	0.538077	0.684324	-0.00582279	0.0129693
19.569	2.63874	2.65943	0.788824	-0.21612	0.808014	0.411398	19.47	0.693823	0.640303	0.686161	0.843015	0.172025	0.247791
20.162	2.55181	2.48051	0.913887	0.109561	0.971947	0.543516	20.06	0.685903	0.607703	0.636009	0.809588	0.14519	0.0917186
20.755	0.50757	1.23932	1.01631	0.3304	1.12681	0.647764	20.65	0.774135	0.71176	0.766606	0.946757	0.305976	0.288041
21.348	0.473947	0.620006	1.13019	0.582071	1.29438	0.755297	21.24	0.765062	0.677016	0.719358	0.9172	0.27802	0.107431
21.941	0.538459	0.574488	1.2288	0.78333	1.4522	0.844447	21.83	0.84374	0.768463	0.833055	1.03448	0.422799	0.268277
22.534	0.671251	0.720697	1.33504	1.00114	1.60484	0.938961	22.42	0.836104	0.729118	0.780634	1.0027	0.388461	0.0501991
23.127	0.740695	0.825669	1.43595	1.18896	1.74561	1.02192	23.01	0.908817	0.808781	0.87815	1.10235	0.517328	0.175656
23.72	0.829739	0.963938	1.54133	1.37398	1.86648	1.11177	23.6	0.905956	0.763208	0.814112	1.0656	0.470361	-0.0762513
24.313	0.897446	1.05608	1.64716	1.53617	1.97429	1.20024	24.19	0.975951	0.832588	0.897327	1.1527	0.583016	0.0165214
24.906	1.00132	1.14482	1.75229	1.68097	2.05604	1.30276	24.78	0.980893	0.780971	0.817599	1.11467	0.515916	-0.237147
25.499	1.11101	1.19294	1.86216	1.81119	2.13366	1.41659	25.37	1.05035	0.84282	0.890364	1.19842	0.611887	-0.166546
26.092	1.24607	1.23688	1.96811	1.92307	2.19594	1.54807	25.96	1.06508	0.787923	0.794571	1.17175	0.514995	-0.379483
26.685	1.38125	1.26721	2.08383	2.03747	2.27407	1.69446	26.55	1.13492	0.846236	0.862927	1.2636	0.593173	-0.316627
27.278	1.5176	1.31642	2.19254	2.14175	2.35225	1.85179	27.14	1.16038	0.793182	0.755331	1.26926	0.453181	-0.469604
27.871	1.642	1.37703	2.31266	2.26171	2.45767	2.01895	27.73	1.23062	0.852361	0.826535	1.37871	0.510368	-0.404339
28.464	1.74716	1.4586	2.41774	2.36939	2.56432	2.18506	28.32	1.26721	0.807164	0.714519	1.4463	0.311289	-0.50248
29.057	1.83195	1.54869	2.52936	2.49009	2.69474	2.35214	28.91	1.33755	0.870831	0.794646	1.57935	0.341703	-0.430539
29.65	1.88799	1.64266	2.61159	2.58218	2.81619	2.50347	29.5	1.38579	0.838557	0.683443	1.76034	0.0819055	-0.486821
30.243	1.92825	1.73536	2.69061	2.67376	2.95033	2.64333	30.09	1.456	0.908767	0.774542	1.92226	0.0863225	-0.407763
30.836	1.95038	1.82117	2.72459	2.71305	3.05932	2.74895	30.68	1.51705	0.892403	0.65946	2.31166	-0.184166	-0.43432
31.429	1.97586	1.90777	2.75157	2.73737	-3.11779	2.8287	31.27	1.5871	0.969498	0.757005	2.5026	-0.183203	-0.349751
32.022	1.99954	1.9924	2.7353	2.69862	-3.05679	2.86171	31.86	1.66302	0.969776	0.611175	3.08655	-0.38989	-0.35619
32.615	2.03563	2.08861	2.73109	2.66283	-3.01163	2.87629	32.45	1.73305	1.05256	0.697422	-3.01373	-0.368296	-0.26867
33.208	2.06975	2.18796	2.70602	2.60561	-3.01674	2.87018	33.04	1.82715	1.06829	0.434045	-2.55088	-0.49265	-0.262435
33.801	2.11142	2.3001	2.70961	2.59651	-3.01787	2.88453	33.63	1.89731	1.15416	0.44569	-2.39644	-0.44703	-0.174833
34.394	2.14627	2.40869	2.70029	2.59797	-3.03451	2.90448	34.22	2.01487	1.18255	-0.123225	-2.11865	-0.510418	-0.161764
34.987	2.18862	2.52207	2.7193	2.64762	-3.01247	2.94762	34.81	2.08555	1.26736	-0.264887	-1.97863	-0.447284	-0.0768722
35.58	2.2301	2.62229	2.73171	2.70191	-2.98928	2.98266	35.4	2.23559	1.30382	-0.740966	-1.79817	-0.472333	-0.0615621
36.173	2.28847	2.72206	2.77936	2.79054	-2.93313	3.02317	35.99	2.30845	1.38089	-0.772312	-1.66564	-0.398547	0.0181871
36.766	2.35429	2.80715	2.83234	2.8769	-2.88738	3.04637	36.58	2.50741	1.41692	-0.911521	-1.53288	-0.400425	0.0322833
37.359	2.43942	2.89628	2.92264	2.9895	-2.82293	3.07877	37.17	2.58845	1.47331	-0.855661	-1.40625	-0.321162	0.105124
37.952	2.52746	2.97802	3.01704	3.09494	-2.77478	3.11013	37.76	2.86496	1.48486	-0.876183	-1.29978	-0.309342	0.11584
38.545	2.62465	3.0711	3.13869	-3.06473	-2.71131	-3.11564	38.35	2.97226	1.48322	-0.787113	-1.17909	-0.228296	0.181052
39.138	2.71133	-3.1224	-3.02777	-2.95708	-2.66177	-3.04783	38.94	-2.92795	1.32744	-0.764095	-1.08938	-0.20887	0.187815
39.731	2.79407	-3.02283	-2.89491	-2.84397	-2.59729	-2.95501	39.53	-2.7605	1.06202	-0.661803	-0.975184	-0.12876	0.24608
40.324	2.85658	-2.93228	-2.77446	-2.76125	-2.546	-2.85745	40.12	-2.33258	-0.147151	-0.620054	-0.897842	-0.105944	0.250102
40.917	2.91302	-2.84079	-2.6461	-2.68954	-2.4832	-2.74509	40.71	-2.11447	-0.264188	-0.51352	-0.790879	-0.0289423	0.303544
41.51	2.95648	-2.767	-2.53658	-2.66419	-2.43436	-2.635	41.3	-1.80575	-0.626498	-0.464086	-0.723986	-0.00594101	0.307519
42.103	3.0079	-2.69856	-2.42859	-2.65609	-2.37656	-2.51679	41.89	-1.60548	-0.531907	-0.358704	-0.625159	0.0660803	0.359155
42.696	3.06178	-2.64802	-2.35127	-2.68476	-2.33135	-2.40303	42.48	-1.43422	-0.632452	-0.308312	-0.568083	0.0866936	0.366308
43.289	3.13283	-2.59642	-2.29299	-2.69803	-2.27746	-2.28378	43.07	-1.2725	-0.532418	-0.208414	-0.478339	0.152175	0.419027
43.882	-3.07334	-2.55049	-2.28972	-2.70957	-2.23235	-2.16909	43.66	-1.17611	-0.573303	-0.162546	-0.430987	0.168502	0.431917
44.475	-2.98157	-2.49138	-2.32885	-2.682	-2.17558	-2.05206	44.25	-1.04373	-0.481383	-0.0724494	-0.351023	0.226503	0.487533
45.068	-2.88643	-2.42848	-2.43551	-2.64949	-2.11921	-1.94243	44.84	-0.981361	-0.499712	-0.0365356	-0.313135	0.237717	0.507248
45.661	-2.78033	-2.35015	-2.54532	-2.59388	-2.04522	-1.83843	45.43	-0.866898	-0.41561	0.0390734	-0.242895	0.288415	0.566081
46.254	-2.67306	-2.26954	-2.64596	-2.5511	-1.96383	-1.75075	46.02	-0.817734	-0.421635	0.059495	-0.213324	0.295239	0.59209
46.847	-2.55889	-2.18123	-2.67529	-2.50412	-1.86551	-1.68339	46.61	-0.712528	-0.343073	0.116077	-0.151472	0.340277	0.65307
47.44	-2.44747	-2.09975	-2.66884	-2.47857	-1.76128	-1.64685	47.2	-0.665867	-0.340109	0.116727	-0.127679	0.345087	0.683484
48.033	-2.33555	-2.02359	-2.60878	-2.44897	-1.65054	-1.64314	47.79	-0.564396	-0.264931	0.152169	-0.0714156	0.387353	0.744456
48.626	-2.23191	-1.96437	-2.53433	-2.42791	-1.54203	-1.66635	48.38	-0.515181	-0.254316	0.133774	-0.0495933	0.393525	0.776364
49.219	-2.13372	-1.91536	-2.43251	-2.38702	-1.44095	-1.692	48.97	-0.414752	-0.180985	0.152533	0.00483267	0.436244	0.834379
49.812	-2.04633	-1.87374	-2.33021	-2.33903	-1.35064	-1.69566	49.56	-0.361373	-0.163476	0.12492	0.0288479	0.446967	0.864103
50.405	-1.96489	-1.8209	-2.21589	-2.26698	-1.27896	-1.65996	50.15	-0.261398	-0.0909295	0.139578	0.0850241	0.492641	0.915673
50.998	-1.89053	-1.74981	-2.10725	-2.1873	-1.22059	-1.58736	50.74	-0.204219	-0.066963	0.118859	0.114503	0.509935	0.939046
51.591	-1.81791	-1.65461	-1.99471	-2.09065	-1.1802	-1.48566	51.33	-0.105333	0.00565804	0.143367	0.174757	0.559756	0.980577
52.184	-1.74752	-1.54337	-1.88901	-1.9893	-1.13936	-1.36493	51.92	-0.045597	0.0359154	0.141629	0.211221	0.58419	0.993579
52.777	-1.67699	-1.42826	-1.78335	-1.87618	-1.09677	-1.23814	52.51	0.0511056	0.109361	0.182834	0.27611	0.638094	1.02236
53.37	-1.60746	-1.32581	-1.68392	-1.75784	-1.02928	-1.10926	53.1	0.112005	0.145838	0.202815	0.319179	0.669048	1.02258
53.963	-1.53793	-1.2641	-1.58894	-1.63089	-0.94391	-0.99314	53.69	0.205491	0.220612	0.259977	0.387588	0.72607	1.03858
54.556	-1.46688	-1.26963	-1.50246	-1.49873	-0.82566	-0.88499	54.28	0.266415	0.263036	0.298185	0.4353	0.762148	1.02741
55.149	-1.39215	-1.36978	-1.42825	-1.36366	-0.69421	-0.80115	54.87	0.355953	0.339159	0.36699	0.504805	0.820759	1.035
55.742	-1.30964	-1.51869	-1.36607	-1.22607	-0.53599	-0.72731	55.46	0.416118	0.386764	0.417917	0.554017	0.860069	1.01885
56.335	-1.21887	-1.6241	-1.31904	-1.09291	-0.37684	-0.69157	56.05	0.501265	0.463577	0.493282	0.621222	0.918344	1.02602
56.928	-1.11696	-1.64172	-1.27536	-0.95905	-0.19668	-0.69663	56.64	0.560117	0.514936	0.551343	0.667924	0.958604	1.01379
57.521	-1.00793	-1.58969	-1.23281	-0.83449	-0.02591	-0.85936	57.23	0.640525	0.591033	0.628321	0.728768	1.01426	1.02805
58.114	-0.89063	-1.49962	-1.17464	-0.70713	0.165136	-1.27965	57.82	0.697504	0.644034	0.688246	0.768426	1.05277	1.02645
58.707	-0.77263	-1.39656	-1.10964	-0.59136	0.335507	-1.72007	58.41	0.772709	0.717353	0.762108	0.818692	1.10313	1.05128
59.3	-0.65269	-1.29696	-1.03262	-0.46875	0.521082	-1.8484	59	0.827081	0.769374	0.818893	0.847055	1.13678	1.0625
59.893	-0.53998	-1.21997	-0.97682	-0.36155	0.577162	-1.78418	59.59	0.89644	0.837505	0.885169	0.88363	1.1789	1.09743
60.486	-0.43084	-1.17019	-0.95663	-0.24339	-1.60523	-1.63832	60.18	0.947352	0.885865	0.93427	0.898596	1.2043	1.12024
61.079	-0.33307	-1.15419	-1.05006	-0.14891	-1.74638	-1.45097	60.77	1.01025	0.946703	0.989288	0.921812	1.23529	1.16273
61.672	-0.23739	-1.14681	-1.27956	-0.04125	-1.56366	-1.24233	61.36	1.05707	0.989521	1.02754	0.926143	1.24935	1.19445
62.265	-0.14777	-1.12985	-1.56126	-0.01066	-1.3407	-1.02693	61.95	1.11336	1.04231	1.0698	0.941864	1.26729	1.2414
62.858	-0.05013	-1.0765	-1.71175	-0.26005	-1.09777	-0.80543	62.54	1.15621	1.0797	1.09719	0.943993	1.26834	1.27899
63.451	0.051904	-0.99644	-1.72812	-2.14707	-0.85276	-0.59076	63.13	1.20676	1.12611	1.12917	0.961898	1.27352	1.32732
64.044	0.171525	-0.893	-1.67623	-2.25267	-0.5932	-0.37575	63.72	1.247	1.16097	1.15028	0.971741	1.26265	1.36765
64.637	0.302435	-0.80355	-1.59346	-2.11904	-0.34031	-0.17521	64.31	1.29396	1.20521	1.17865	0.999598	1.25845	1.41425
65.23	0.455776	-0.75512	-1.50405	-1.95664	-0.07611	0.021664	64.9	1.33423	1.24246	1.20122	1.02271	1.23993	1.45404
65.823	0.624559	-0.85288	-1.41877	-1.77033	0.175101	0.1968	65.49	1.38069	1.28951	1.23361	1.06258	1.232	1.49553
66.416	0.818242	-1.18994	-1.33748	-1.5852	0.430879	0.362923	66.08	1.42422	1.33369	1.2643	1.09868	1.21162	1.53102
67.009	1.0306	-1.59065	-1.26196	-1.40739	0.666382	0.503	66.67	1.47325	1.38682	1.30512	1.14795	1.20531	1.56358
67.602	1.26806	-1.74465	-1.18241	-1.24597	0.895847	0.639824	67.26	1.52282	1.43992	1.34629	1.19322	1.1878	1.59025
68.195	1.52683	-1.73018	-1.10366	-1.1229	1.10059	0.771175	67.85	1.57649	1.4994	1.39555	1.24729	1.18615	1.60938
68.788	1.80827	-1.64919	-1.01748	-1.04773	1.29548	0.930428	68.44	1.63352	1.56046	1.44568	1.29689	1.17377	1.62181
69.381	2.11195	-1.54435	-0.93528	-1.06904	1.4802	1.11581	69.03	1.69238	1.62397	1.5006	1.35107	1.17739	1.62275
69.974	2.42975	-1.43609	-0.84764	-1.19836	1.67161	1.33915	69.62	1.75675	1.68983	1.55634	1.40052	1.17042	1.61529
70.567	2.76218	-1.3335	-0.76599	-1.42679	1.87982	1.58653	70.21	1.81985	1.75341	1.61335	1.45095	1.17859	1.59484
71.16	3.0917	-1.2354	-0.67504	-1.62697	2.10379	1.84838	70.8	1.89012	1.81963	1.67123	1.49685	1.17636	1.56451
71.753	-2.86242	-1.14267	-0.58581	-1.72972	2.34919	2.11433	71.39	1.95541	1.87839	1.72718	1.54104	1.188	1.52527
72.346	-2.54969	-1.04738	-0.48209	-1.74967	2.59903	2.36417	71.98	2.02921	1.93978	1.78449	1.58152	1.18975	1.47722
72.939	-2.24837	-0.9522	-0.38126	-1.71052	2.86088	2.59803	72.57	2.09389	1.98833	1.83732	1.61864	1.20403	1.43134
73.532	-1.96791	-0.85101	-0.27107	-1.63667	3.11503	2.79378	73.16	2.16823	2.03938	1.89246	1.65354	1.20929	1.38061
74.125	-1.70615	-0.75103	-0.17691	-1.53768	-2.91091	2.96727	73.75	2.22892	2.07253	1.94127	1.68442	1.22592	1.34476
74.718	-1.46779	-0.64636	-0.08773	-1.42183	-2.66791	3.1087	74.34	2.30033	2.10848	1.99382	1.71503	1.23482	1.30727
75.311	-1.25476	-0.54434	-0.03304	-1.29632	-2.42908	-3.03229	74.93	2.35315	2.12311	2.03873	1.74158	1.25412	1.29129
75.904	-1.06623	-0.43607	0.006159	-1.16207	-2.2088	-2.8924	75.52	2.4176	2.14256	2.08906	1.76983	1.26726	1.27395
76.497	-0.90364	-0.32839	0.005952	-1.02808	-2.00191	-2.73154	76.11	2.45792	2.14097	2.13073	1.79406	1.28985	1.27775
77.09	-0.75693	-0.21237	0.002384	-0.89159	-1.8211	-2.56421	76.7	2.51049	2.14905	2.17944	1.82158	1.30791	1.27908
77.683	-0.6238	-0.09867	-0.0288	-0.76665	-1.66896	-2.38329	77.29	2.53248	2.14061	2.21839	1.84482	1.33422	1.29772
78.276	-0.48952	0.018058	-0.0561	-0.65231	-1.55655	-2.20638	77.88	2.56676	2.14808	2.26563	1.87244	1.3574	1.31308
78.869	-0.35652	0.122158	-0.12411	-0.57562	-1.48854	-2.0336	78.47	2.56298	2.14434	2.30159	1.89522	1.38721	1.34128
79.462	-0.21593	0.217076	-0.20149	-0.54715	-1.45904	-1.8803	79.06	2.57094	2.16034	2.34648	1.92317	1.41497	1.3663
80.055	-0.07936	0.286001	-0.31348	-0.6091	-1.44846	-1.75091	79.65	2.534	2.16698	2.37798	1.94576	1.44745	1.4003
80.648	0.05642	0.337887	-0.39215	-0.73733	-1.42605	-1.65533	80.24	2.50961	2.19323	2.41837	1.97434	1.47874	1.43216
81.241	0.173463	0.363235	-0.44798	-0.86664	-1.37619	-1.59124	80.83	2.44072	2.20794	2.44272	1.99742	1.5128	1.47004
81.834	0.271229	0.383363	-0.44569	-0.90458	-1.29332	-1.54558	81.42	2.39198	2.23963	2.47545	2.02764	1.54657	1.50757
82.427	0.327036	0.391298	-0.42134	-0.85866	-1.18771	-1.49388	82.01	2.31412	2.25557	2.4895	2.05269	1.58145	1.5489
83.02	0.344974	0.402663	-0.35939	-0.74776	-1.06241	-1.41405	82.6	2.26976	2.28539	2.51166	2.08632	1.61714	1.59203
83.613	0.320998	0.387421	-0.28921	-0.60628	-0.93065	-1.29942	83.19	2.21663	2.29548	2.5138	2.11534	1.65275	1.63708
84.206	0.299298	0.333944	-0.19393	-0.44338	-0.79034	-1.15102	83.78	2.20245	2.31764	2.52534	2.15431	1.69055	1.68602
84.799	0.301001	0.174088	-0.09748	-0.27945	-0.65512	-0.98052	84.37	2.18813	2.31881	2.51863	2.18905	1.72742	1.73491
85.392	0.35419	-0.07961	0.014689	-0.11464	-0.51945	-0.79223	84.96	2.20812	2.33326	2.52514	2.23468	1.76799	1.78946
85.985	0.441175	-0.33535	0.118435	0.035726	-0.3997	-0.60013	85.55	2.22685	2.33001	2.51859	2.27593	1.80693	1.84171
86.578	0.561147	-0.44764	0.225554	0.175452	-0.28801	-0.40387	86.14	2.27309	2.34446	2.53031	2.32846	1.85095	1.901
87.171	0.691654	-0.44681	0.312208	0.292875	-0.20192	-0.21746	86.73	2.31421	2.34754	2.53471	2.37592	1.89253	1.95551
87.764	0.832408	-0.36479	0.39084	0.397313	-0.12637	-0.03441	87.32	2.37759	2.37285	2.56055	2.43461	1.94026	2.01813
88.357	0.966509	-0.24752	0.440798	0.484217	-0.07235	0.133343	87.91	2.43216	2.39165	2.58214	2.48719	1.98452	2.0734
88.95	1.09218	-0.10507	0.479871	0.570306	-0.01253	0.303818	88.5	2.5055	2.43412	2.62516	2.55069	2.03568	2.13772
89.543	1.18892	0.040376	0.495262	0.655664	0.046178	0.474116	89.09	2.56711	2.47113	2.66399	2.60695	2.08216	2.19216
90.136	1.24008	0.18849	0.515091	0.755306	0.129136	0.689284	89.68	2.64519	2.53034	2.72222	2.67374	2.13608	2.25653
90.729	1.20771	0.326081	0.53602	0.864479	0.21979	1.00541	90.27	2.70939	2.58247	2.77475	2.73219	2.18406	2.30861
91.322	1.08662	0.457457	0.58762	0.990225	0.334839	1.83132	90.86	2.78852	2.65414	2.84411	2.80078	2.23993	2.37149
91.915	0.940304	0.576217	0.662036	1.12488	0.453857	-2.97648	91.45	2.85228	2.71614	2.90589	2.86006	2.28875	2.41978
92.508	0.886759	0.690829	0.77437	1.27226	0.59419	-2.42453	92.04	2.92998	2.79499	2.98212	2.92912	2.34596	2.47971
93.101	0.935712	0.799732	0.909969	1.42875	0.740761	-2.09706	92.63	2.99144	2.86154	3.04906	2.9881	2.39529	2.52296
93.694	1.06569	0.911563	1.07415	1.59894	0.916168	-1.82944	93.22	3.06627	2.94258	3.12849	3.05655	2.45364	2.57873
94.287	1.23788	1.02472	1.25488	1.78673	1.11478	-1.57659	93.81	3.1246	3.00893	-3.08591	3.11436	2.50361	2.61604
94.88	1.43639	1.1441	1.45376	1.99666	1.36669	-1.33077	94.4	-3.0871	3.08782	-3.00624	-3.10175	2.56335	2.66697
95.473	1.64383	1.26711	1.66555	2.24044	1.69948	-1.09033	94.99	-3.03176	-3.13319	-2.93818	-3.04558	2.6145	2.69821
96.066	1.8486	1.39602	1.88912	2.51971	2.19881	-0.85288	95.58	-2.96322	-3.06002	-2.86055	-2.98024	2.6762	2.74458
96.659	2.04046	1.52965	2.12762	2.85565	3.01497	-0.62544	96.17	-2.91001	-3.00503	-2.79515	-2.92579	2.72924	2.77081
97.252	2.19857	1.66917	2.37673	-3.04018	-2.44815	-0.40671	96.76	-2.84344	-2.93994	-2.72126	-2.86216	2.79345	2.81406
97.845	2.30635	1.81526	2.64966	-2.5857	-1.89812	-0.21058	97.35	-2.79108	-2.89362	-2.65994	-2.80913	2.84889	2.83743
98.438	2.32064	1.96682	2.93827	-2.10698	-1.53335	-0.04057	97.94	-2.72538	-2.8371	-2.591	-2.74687	2.91584	2.87981
99.031	2.23863	2.12463	-3.01669	-1.63591	-1.24804	0.076584	98.53	-2.67274	-2.7987	-2.53468	-2.69478	2.97371	2.90283
99.624	2.11364	2.28322	-2.66236	-1.21065	-0.99973	0.125152	99.12	-2.60718	-2.7489	-2.47143	-2.63352	3.04304	2.94645
100.217	2.07068	2.44218	-2.25721	-0.83845	-0.77978	0.069565	99.71	-2.55376	-2.71531	-2.4206	-2.58195	3.10278	2.971
100.81	2.12797	2.5913	-1.82723	-0.50234	-0.56806	-0.05575	100.3	-2.4884	-2.66851	-2.36336	-2.52151	-3.10961	3.01698
101.403	2.26627	2.73061	-1.38074	-0.20147	-0.37354	-0.17853	100.89	-2.43462	-2.63554	-2.31811	-2.47036	-3.0491	3.04368
101.996	2.44673	2.84986	-0.94473	0.08584	-0.18086	-0.21849	101.48	-2.37043	-2.58798	-2.26686	-2.41093	-2.97818	3.09195
102.589	2.65937	2.95851	-0.55212	0.353884	-0.00569	-0.19149	102.07	-2.31761	-2.5524	-2.22708	-2.36053	-2.91829	3.12027
103.182	2.88339	3.05834	-0.18337	0.618585	0.164251	-0.10865	102.66	-2.25634	-2.50219	-2.18175	-2.30274	-2.84877	-3.11331
103.775	3.12181	-3.10964	0.128467	0.872308	0.308569	0.001691	103.25	-2.20643	-2.46319	-2.14747	-2.25388	-2.79099	-3.08453
104.368	-2.92143	-2.97447	0.42984	1.12567	0.435866	0.140152	103.84	-2.15015	-2.4109	-2.10823	-2.19877	-2.72437	-3.03495
104.961	-2.67307	-2.80471	0.683492	1.37396	0.517046	0.292999	104.43	-2.10517	-2.37004	-2.07984	-2.1526	-2.67007	-3.00716
105.554	-2.42509	-2.61033	0.950727	1.62442	0.550776	0.465891	105.02	-2.05568	-2.31815	-2.04729	-2.10153	-2.60769	-2.95907
106.147	-2.17175	-2.38959	1.23685	1.88314	0.490729	0.64869	105.61	-2.01709	-2.27841	-2.02557	-2.05951	-2.55808	-2.93383
106.74	-1.91923	-2.15658	-2.56166	2.16122	0.35406	0.846015	106.2	-1.97521	-2.2302	-2.00036	-2.01407	-2.50108	-2.88881
107.333	-1.66571	-1.91395	-1.80508	2.50356	0.171696	1.04891	106.79	-1.94313	-2.1949	-1.98579	-1.97788	-2.45722	-2.86778
107.926	-1.41484	-1.67361	-1.57583	2.9668	0.062534	1.25997	107.38	-1.90807	-2.15334	-1.96779	-1.93979	-2.40658	-2.82749
108.519	-1.16926	-1.44252	-1.376	-2.59707	0.020199	1.47149	107.97	-1.88095	-2.12506	-1.95954	-1.91125	-2.36937	-2.8124
109.112	-0.92979	-1.23046	-1.17924	-1.84084	0.046453	1.67851	108.56	-1.85037	-2.09183	-1.94685	-1.88219	-2.3259	-2.77838
109.705	-0.70368	-1.05149	-0.98778	-1.30908	0.089531	1.84531	109.15	-1.82534	-2.07135	-1.94211	-1.86301	-2.29598	-2.77063
110.298	-0.48993	-0.91427	-0.78973	-0.94566	0.153642	-0.63859	109.74	-1.79611	-2.04593	-1.93111	-1.84434	-2.26001	-2.74386
110.891	-0.30198	-0.83682	-0.59764	-0.66952	0.213765	-0.66932	110.33	-1.77009	-2.03158	-1.92584	-1.83569	-2.23736	-2.74387
111.484	-0.14016	-0.80994	-0.40118	-0.42631	0.289162	-0.46343	110.92	-1.73955	-2.01105	-1.91274	-1.82773	-2.20833	-2.72403
112.077	-0.0275	-0.81744	-0.21406	-0.21391	0.367408	-0.25067	111.51	-1.71029	-1.99907	-1.90368	-1.82935	-2.19181	-2.73049
112.67	0.034089	-0.80648	-0.02699	-0.01091	0.46408	-0.02966	112.1	-1.6769	-1.9793	-1.88648	-1.83048	-2.16792	-2.71545
113.263	0.024177	-0.75692	0.147559	0.173891	0.560905	0.181887	112.69	-1.64337	-1.96556	-1.87264	-1.83967	-2.15523	-2.725
113.856	-0.02221	-0.65498	0.318264	0.35468	0.661291	0.390352	113.28	-1.60673	-1.94312	-1.85173	-1.84564	-2.1339	-2.71093
114.449	-0.08011	-0.5179	0.475503	0.523015	0.741105	0.582067	113.87	-1.56881	-1.92495	-1.83433	-1.8571	-2.12239	-2.71876
115.042	-0.099	-0.3488	0.628235	0.689063	0.7989	0.75989	114.46	-1.52917	-1.89842	-1.81165	-1.86185	-2.10142	-2.7012
115.635	-0.09365	-0.16522	0.770935	0.844786	0.816288	0.909372	115.05	-1.48721	-1.87522	-1.79281	-1.86922	-2.0894	-2.70258
116.228	-0.05764	0.03239	0.912945	0.995681	0.810594	1.02761	115.64	-1.44503	-1.84495	-1.77037	-1.86711	-2.06802	-2.67796
116.821	-0.01473	0.230176	1.0519	1.13384	0.794246	1.09489	116.23	-1.39947	-1.81745	-1.75157	-1.8654	-2.05549	-2.66983
117.414	0.050859	0.428899	1.19488	1.26129	0.805163	1.1008	116.82	-1.35522	-1.78446	-1.73007	-1.85313	-2.03453	-2.63659
118.007	0.130131	0.616147	1.3398	1.37242	0.845958	1.02674	117.41	-1.30646	-1.75354	-1.7111	-1.83996	-2.02278	-2.6182
118.6	0.239225	0.791217	1.48885	1.46905	0.923906	0.897661	118	-1.26049	-1.71845	-1.6893	-1.81676	-2.00379	-2.57685
119.193	0.363092	0.941007	1.63929	1.55077	1.02108	0.759129	118.59	-1.2088	-1.68426	-1.66805	-1.792	-1.99419	-2.54947
119.786	0.504294	1.06146	1.78854	1.62105	1.13384	0.675313	119.18	-1.16131	-1.6468	-1.64325	-1.75873	-1.97799	-2.50202
120.379	0.639067	1.13914	1.93447	1.68329	1.24674	0.643059	119.77	-1.10683	-1.60867	-1.61674	-1.72348	-1.97053	-2.46805
120.972	0.759261	1.17379	2.07073	1.73843	1.35546	0.659894	120.36	-1.05785	-1.5679	-1.5862	-1.68171	-1.95604	-2.41706
121.565	0.831432	1.16959	2.19723	1.78732	1.4485	0.696024	120.95	-1.00057	-1.52475	-1.55212	-1.6376	-1.94846	-2.37908
122.158	0.836687	1.15545	2.30512	1.82322	1.51975	0.747918	121.54	-0.950033	-1.47972	-1.5144	-1.58915	-1.93249	-2.32688
122.751	0.749938	1.1557	2.39895	1.8429	1.56009	0.797531	122.13	-0.889925	-1.43085	-1.47208	-1.53796	-1.92081	-2.28691
123.344	0.62365	1.19011	2.47056	1.83815	1.56461	0.849572	122.72	-0.837829	-1.38126	-1.42744	-1.4847	-1.89938	-2.23494
123.937	0.525749	1.25336	2.53297	1.81678	1.53511	0.897308	123.31	-0.775026	-1.32679	-1.37777	-1.42833	-1.8797	-2.19391
124.53	0.506688	1.33857	2.57958	1.79152	1.48736	0.951417	123.9	-0.72166	-1.27325	-1.3277	-1.37212	-1.84991	-2.14246
125.123	0.539091	1.42883	2.62739	1.78793	1.44656	1.00988	124.49	-0.656665	-1.21417	-1.27251	-1.31243	-1.82005	-2.10009
125.716	0.609692	1.50941	2.66144	1.81665	1.43772	1.07997	125.08	-0.602729	-1.15799	-1.21907	-1.25506	-1.78113	-2.04839
126.309	0.690344	1.55975	2.69334	1.88155	1.46894	1.15527	125.67	-0.536454	-1.09587	-1.16049	-1.19377	-1.74113	-2.00355
126.902	0.778542	1.56087	2.69524	1.97181	1.53953	1.23493	126.26	-0.483001	-1.03877	-1.10579	-1.13676	-1.69423	-1.95033
127.495	0.862175	1.50737	2.67797	2.08212	1.64093	1.30918	126.85	-0.416613	-0.975397	-1.0459	-1.07525	-1.64575	-1.90171
128.088	0.947877	1.43141	2.61189	2.19987	1.7639	1.37476	127.44	-0.364818	-0.919093	-0.991876	-1.01966	-1.59321	-1.84595
128.681	1.03473	1.38721	2.52649	2.32541	1.90132	1.42754	128.03	-0.299448	-0.85615	-0.932566	-0.958722	-1.53888	-1.7928
129.274	1.13303	1.40624	2.41621	2.45011	2.04254	1.47334	128.62	-0.250302	-0.802147	-0.880893	-0.904874	-1.48369	-1.73425
129.867	1.2434	1.48134	2.33547	2.58119	2.18408	1.52132	129.21	-0.186781	-0.74102	-0.82372	-0.844528	-1.42663	-1.67674
130.46	1.36915	1.5957	2.28429	2.71183	2.31324	1.5829	129.8	-0.140911	-0.690423	-0.775631	-0.79197	-1.37221	-1.6162
131.053	1.5055	1.73271	2.2893	2.85132	2.42998	1.66331	130.39	-0.0797224	-0.632037	-0.72157	-0.731499	-1.31598	-1.55551
131.646	1.6478	1.87972	2.32558	2.98871	2.52076	1.76007	130.98	-0.0375232	-0.585397	-0.67746	-0.679156	-1.2661	-1.49472
132.239	1.78931	2.03	2.39723	3.12986	2.5941	1.86683	131.57	0.0209017	-0.530071	-0.626419	-0.617418	-1.21465	-1.43289
132.832	1.92237	2.17557	2.47347	-3.02686	2.64471	1.9716	132.16	0.0587899	-0.487239	-0.58534	-0.56403	-1.17333	-1.37428
133.425	2.04337	2.31613	2.55866	-2.91265	2.69822	2.06684	132.75	0.1135	-0.434541	-0.535733	-0.499949	-1.13064	-1.31396
134.018	2.14764	2.44544	2.62697	-2.83179	2.7566	2.14121	133.34	0.145586	-0.394544	-0.495199	-0.444574	-1.10149	-1.26046
134.611	2.2414	2.56697	2.69536	-2.76963	2.84509	2.19724	133.93	0.194632	-0.343231	-0.444104	-0.377579	-1.07067	-1.20461
135.204	2.32826	2.67408	2.7516	-2.72307	2.95172	2.23636	134.52	0.218297	-0.304317	-0.400705	-0.319926	-1.05543	-1.15925
135.797	2.42193	2.77226	2.82608	-2.64539	3.0911	2.27704	135.11	0.258825	-0.252505	-0.344868	-0.250156	-1.03691	-1.11079
136.39	2.52237	2.85437	2.90639	-2.52689	-3.04087	2.32456	135.7	0.270914	-0.212472	-0.295575	-0.190665	-1.03359	-1.07631
136.983	2.63386	2.92995	3.01323	-2.34364	-2.86134	2.39019	136.29	0.300313	-0.158104	-0.232742	-0.118957	-1.02361	-1.03766
137.576	2.74079	2.99553	3.11923	-2.11032	-2.67345	2.46406	136.88	0.298974	-0.114902	-0.176041	-0.0587125	-1.02599	-1.01596
138.169	2.83498	3.06809	-3.04645	-1.81961	-2.44736	2.54846	137.47	0.317125	-0.0563904	-0.105714	0.0135312	-1.0175	-0.98858
138.762	2.88879	-3.13594	-2.94911	-1.47926	-2.18419	2.6292	138.06	0.304431	-0.0087522	-0.0419139	0.0729445	-1.01779	-0.980224
139.355	2.89799	-3.03273	-2.85209	-1.08914	-1.78752	2.71353	138.65	0.315685	0.0544967	0.0347552	0.143908	-1.00394	-0.964255
139.948	2.86814	-2.91063	-2.77789	-0.65024	-1.0821	2.79137	139.24	0.29854	0.10667	0.103948	0.200579	-0.996492	-0.968259
140.541	2.861	-2.75607	-2.68722	-0.19974	-0.20079	2.87829	139.83	0.310521	0.174041	0.184726	0.26824	-0.973299	-0.962451
141.134	2.91113	-2.5756	-2.5975	0.24663	0.341114	2.96333	140.42	0.297334	0.229625	0.256831	0.320189	-0.955669	-0.976188
141.727	3.03491	-2.35116	-2.46745	0.634426	0.599396	3.06195	141.01	0.31643	0.299364	0.338981	0.382657	-0.921719	-0.977666
142.32	-3.07438	-2.07464	-2.33652	0.970947	0.781593	-3.13787	141.6	0.312335	0.35617	0.411242	0.428277	-0.893389	-0.996497
142.913	-2.85863	-1.69431	-2.17406	1.24027	0.915376	-3.08215	142.19	0.340657	0.425597	0.491927	0.484331	-0.848393	-1.00013
143.506	-2.62108	-1.11186	1.35027	1.45957	1.04982	2.95994	142.78	0.346306	0.480605	0.561627	0.523013	-0.809423	-1.01709
144.099	-2.36269	-0.26307	1.41177	1.63362	1.18024	1.41939	143.37	0.382619	0.546378	0.638161	0.572725	-0.753411	-1.0155
144.692	-2.09415	0.518794	1.6042	1.77563	1.31791	1.11756	143.96	0.396315	0.596058	0.702838	0.605429	-0.704085	-1.02254
145.285	-1.81152	1.03414	1.8073	1.9019	1.45404	1.17413	144.55	0.438492	0.654618	0.772902	0.650498	-0.637413	-1.00826
145.878	-1.51483	1.41837	2.01031	2.01997	1.58832	1.29746	145.14	0.458515	0.695562	0.830576	0.679765	-0.578411	-0.999296
146.471	-1.19206	1.74022	2.21916	2.1462	1.71776	1.43221	145.73	0.505145	0.744062	0.892509	0.723061	-0.50197	-0.967762
147.064	-0.80588	2.03028	2.42079	2.27686	1.8416	1.56569	146.32	0.530771	0.774295	0.942044	0.752139	-0.434502	-0.940782
147.657	-0.27042	2.30329	2.62733	2.42366	1.9647	1.68797	146.91	0.581472	0.812259	0.995277	0.796492	-0.349739	-0.891427
148.25	0.660232	2.56072	2.82348	2.57403	2.0866	1.79378	147.5	0.612855	0.833175	1.03689	0.827997	-0.275459	-0.848002
148.843	1.63326	2.81029	3.0235	2.73796	2.21441	1.88399	148.09	0.667809	0.864176	1.08246	0.875024	-0.184207	-0.783076
149.436	2.20617	3.04759	-3.07226	2.89749	2.34285	1.9594	148.68	0.70539	0.881576	1.11816	0.910059	-0.104998	-0.726609
150.029	2.59519	-3.00336	-2.88234	3.06259	2.47667	2.03062	149.27	0.764768	0.912773	1.15891	0.95976	-0.00925781	-0.649526
150.622	2.90515	-2.78152	-2.70769	-3.0727	2.60574	2.10214	149.86	0.808803	0.934748	1.19241	0.997906	0.0729674	-0.583799
151.215	-3.08366	-2.56222	-2.53492	-2.93186	2.73492	2.18437	150.45	0.872486	0.973256	1.2324	1.04903	0.1712	-0.498038
151.808	-2.80407	-2.3498	-2.3876	-2.82677	2.8539	2.27522	151.04	0.922943	1.00589	1.26808	1.08887	0.254631	-0.426486
152.401	-2.5141	-2.13581	-2.26393	-2.74494	2.97205	2.37864	151.63	0.990551	1.05514	1.31116	1.13951	0.353444	-0.335114
152.994	-2.22148	-1.92209	-2.21808	-2.71853	3.08283	2.4868	152.22	1.04721	1.10016	1.35249	1.17924	0.436401	-0.260612
153.587	-1.91375	-1.69925	-2.30985	-2.71908	-3.08224	2.60195	152.81	1.11822	1.15942	1.40085	1.22736	0.533934	-0.1662
154.18	-1.59568	-1.45995	-2.66986	-2.78138	-2.96171	2.71574	153.4	1.18078	1.21505	1.44923	1.26512	0.614775	-0.0911287
154.773	-1.26486	-1.18067	-3.02735	-2.88121	-2.82481	2.83255	153.99	1.25454	1.28112	1.50271	1.30886	0.709068	0.00411721
155.366	-0.92087	-0.77191	3.11684	3.10756	-2.68047	2.94579	154.58	1.32256	1.34392	1.55717	1.34309	0.785962	0.0776413
155.959	-0.57122	0.074821	-3.12121	2.56791	-2.5195	3.06243	155.17	1.39824	1.41278	1.61335	1.38114	0.874674	0.17162
156.552	-0.21152	1.28301	-3.02498	2.10092	-2.35459	-3.10654	155.76	1.4711	1.4789	1.67084	1.41101	0.945268	0.241427
157.145	0.144778	1.8253	-2.88658	1.98784	-2.17979	-2.98766	156.35	1.54762	1.54649	1.72541	1.44321	1.02534	0.331835
157.738	0.503939	2.11353	-2.75843	2.0316	-2.00818	-2.87178	156.94	1.6245	1.61224	1.7811	1.46947	1.08639	0.395383
158.331	0.854032	2.32614	-2.62788	2.15656	-1.83537	-2.75386	157.53	1.70063	1.67489	1.82822	1.4977	1.15384	0.479483
158.924	1.20002	2.49425	-2.53354	2.31066	-1.6711	-2.64405	158.12	1.7807	1.73706	1.87585	1.52345	1.20116	0.533683
159.517	1.5355	2.64684	-2.46132	2.48831	-1.51227	-2.53878	158.71	1.85526	1.79184	1.90873	1.55183	1.25164	0.608346
160.11	1.86038	2.77595	-2.4471	2.66536	-1.34807	-2.44936	159.3	1.93793	1.84821	1.94152	1.58204	1.28119	0.64983
160.703	2.1733	2.89697	-2.46617	2.84729	1.88847	-2.37212	159.89	2.01013	1.89366	1.95432	1.61546	1.31233	0.712241
161.296	2.4664	2.99795	-2.54214	3.01356	2.0307	-2.3191	160.48	2.0954	1.94385	1.96788	1.6549	1.32385	0.738549
161.889	2.74013	3.09327	-2.6228	-3.11159	2.17171	-2.28657	161.07	2.16512	1.98092	1.96037	1.69661	1.34003	0.787993
162.482	2.97343	-3.10897	-2.72387	-2.98355	2.29459	-2.28907	161.66	2.25383	2.02717	1.9583	1.74762	1.34222	0.800026
163.075	-3.12598	-3.02617	-2.78488	-2.87817	2.42293	-2.32006	162.25	2.32174	2.05952	1.94089	1.79795	1.35708	0.840367
163.668	-3.05234	-2.94847	-2.82744	-2.81832	2.53343	-2.38743	162.84	2.4156	2.1064	1.93723	1.86004	1.36667	0.844854
164.261	-3.14148	-2.86248	-2.80682	-2.78981	2.6427	-2.45833	163.43	2.48301	2.13916	1.92719	1.91703	1.39577	0.885165
164.854	2.85903	-2.77677	-2.758	-2.80178	2.73196	-2.51958	164.02	2.5844	2.19167	1.93758	1.988	1.42699	0.893721
165.447	2.64724	-2.68079	-2.66156	-2.81294	2.82211	-2.53299	164.61	2.65297	2.22916	1.94651	2.04894	1.47745	0.944497
166.04	2.58612	-2.58137	-2.55572	-2.816	2.90329	-2.51288	165.2	2.76481	2.29067	1.97779	2.12636	1.53493	0.968554
166.633	2.63411	-2.46815	-2.43157	-2.77644	2.99893	-2.45201	165.79	2.83643	2.33472	2.00679	2.18913	1.60491	1.03661
167.226	2.70918	-2.34665	-2.32303	-2.71247	3.09762	-2.38535	166.38	2.9624	2.4061	2.05736	2.2714	1.68626	1.08351
167.819	2.80439	-2.21087	-2.22648	-2.61625	-3.07041	-2.32139	166.97	3.03967	2.45609	2.10188	2.33513	1.77035	1.17068
168.412	2.8906	-2.06993	-2.1723	-2.51849	-2.95889	-2.32644	167.56	-3.09773	2.53615	2.16696	2.42189	1.87089	1.24399
169.005	2.98668	-1.92641	-2.15216	-2.42145	-2.84649	-2.48898	168.15	-3.00959	2.58967	2.22149	2.48699	1.96383	1.34888
169.598	3.07766	-1.79588	-2.17326	-2.3636	-2.75743	-3.01014	168.74	-2.83283	2.67586	2.29624	2.5788	2.07887	1.45024
170.191	-3.09945	-1.69423	-2.18934	-2.35887	-2.6886	2.78855	169.33	-2.71937	2.72923	2.35605	2.64644	2.17679	1.56982
170.784	-2.99638	-1.65215	-2.18374	-2.4493	-2.65916	2.61039	169.92	-2.48448	2.81789	2.43638	2.74413	2.30221	1.69951
171.377	-2.88297	-1.7038	-2.12483	-2.59266	-2.65055	2.607	170.51	-2.29472	2.86612	2.49772	2.81546	2.40255	1.82952
171.97	-2.78031	-1.85454	-2.02955	-2.72732	-2.66038	2.65554	171.1	-1.92728	2.95226	2.58031	2.91948	2.53467	1.98553
172.563	-2.67703	-2.01214	-1.89633	-2.77232	-2.65403	2.74149	171.69	-1.47796	2.98845	2.64017	2.99513	2.63579	2.12056
173.156	-2.59193	-2.08637	-1.74557	-2.75897	-2.63419	2.83925	172.28	-0.9493	3.06524	2.72231	3.10529	2.77122	2.29725
173.749	-2.51134	-2.06613	-1.58323	-2.69523	-2.5869	2.95839	172.87	-0.352324	3.0797	2.7783	-3.09795	2.87188	2.43135
174.342	-2.44895	-1.99258	-1.42435	-2.6221	-2.53188	3.08455	173.46	-0.0655883	3.13783	2.85779	-2.98252	3.00747	2.61941
174.935	-2.38579	-1.88901	-1.289	-2.53838	-2.46528	-3.05876	174.05	0.277297	3.11788	2.90797	-2.89888	3.10664	2.74739
175.528	-2.32677	-1.77736	-1.20242	-2.46645	-2.40653	-2.91997	174.64	0.433767	-3.13659	2.98299	-2.7796	-3.04359	2.93604
176.121	-2.24695	-1.66512	-1.23945	-2.39625	-2.35107	-2.77893	175.23	0.652025	3.08112	3.02566	-2.69344	-2.94685	3.0547
176.714	-2.14731	-1.5592	-1.48799	-2.33826	-2.31386	-2.64927	175.82	0.775403	3.07583	3.09446	-2.57244	-2.81881	-3.04845
177.307	-2.01148	-1.46125	-1.88306	-2.27756	-2.28649	-2.5272	176.41	0.940245	2.97139	3.12771	-2.48586	-2.72521	-2.94019
177.9	-1.84775	-1.37071	-2.12117	-2.21947	-2.27721	-2.42195	177	1.05336	2.94835	-3.09506	-2.36648	-2.60372	-2.77468
178.493	-1.65452	-1.28834	-2.16782	-2.15177	-2.27091	-2.32618	177.59	1.18968	2.84054	-3.07395	-2.28376	-2.5137	-2.67659
179.086	-1.44148	-1.21062	-2.14504	-2.08129	-2.27015	-2.24422	178.18	1.29833	2.83013	-3.02495	-2.1726	-2.39977	-2.52838
179.679	-1.21791	-1.14096	-2.08094	-2.00146	-2.25865	-2.16798	178.77	1.41613	2.75222	-3.01961	-2.10469	-2.31352	-2.43985
180.272	-0.99012	-1.07626	-2.01435	-1.91898	-2.24101	-2.10358	179.36	1.52167	2.76839	-2.98562	-2.01941	-2.20779	-2.30992
180.865	-0.79322	-1.02636	-1.93822	-1.82929	-2.2061	-2.04937	179.95	1.62558	2.72511	-2.99933	-2.00636	-2.12552	-2.23071
181.458	-0.67912	-0.9933	-1.86602	-1.73547	-2.16055	-2.01769	180.54	1.728	2.76353	-2.9822	-2.02354	-2.02866	-2.11944
182.051	-1.21892	-0.99811	-1.78934	-1.63391	-2.0965	-2.01119	181.13	1.82044	2.74547	-3.01395	-2.32744	-1.9511	-2.05028
182.644	-2.32906	-1.04637	-1.71403	-1.52512	-2.01998	-2.03862	181.72	1.91936	2.798	-3.00951	-2.87331	-1.86449	-1.95855
183.237	-2.3283	-1.1438	-1.63427	-1.4092	-1.92693	-2.08576	182.31	2.00182	2.79583	-3.04952	2.75704	-1.7936	-1.90163
183.83	-2.16715	-1.24391	-1.54979	-1.28639	-1.82406	-2.13786	182.9	2.09686	2.85637	-3.04584	2.66011	-1.72021	-1.83141
184.423	-1.95857	-1.3004	-1.45707	-1.16201	-1.71265	-2.16543	183.49	2.17049	2.86386	-3.07828	2.59536	-1.66015	-1.79075
185.016	-1.76005	-1.28671	-1.35245	-1.03571	-1.60008	-2.16486	184.08	2.26151	2.9285	-3.06255	2.67482	-1.60548	-1.7452
185.609	-1.58244	-1.21664	-1.23838	-0.91747	-1.49146	-2.13128	184.67	2.32745	2.94162	-3.07609	2.71595	-1.56391	-1.72663
186.202	-1.45764	-1.10527	-1.11103	-0.80461	-1.39182	-2.07922	185.26	2.41463	3.00761	-3.04291	2.82638	-1.53687	-1.7091
186.795	-1.4343	-0.97387	-0.97995	-0.71028	-1.30543	-2.01222	185.85	2.47421	3.02347	-3.03579	2.89585	-1.52571	-1.71876
187.388	-1.56267	-0.8306	-0.84007	-0.62592	-1.22942	-1.94244	186.44	2.5581	3.08863	-2.98719	3.01278	-1.53699	-1.7296
187.981	-1.78123	-0.69078	-0.70631	-0.5639	-1.16245	-1.87105	187.03	2.61289	3.10511	-2.96363	3.09215	-1.56823	-1.76926
188.574	-1.89213	-0.55476	-0.57027	-0.50493	-1.09471	-1.80399	187.62	2.69435	-3.11533	-2.90466	-3.07473	-1.61898	-1.80046
189.167	-1.83433	-0.4332	-0.45069	-0.46046	-1.027	-1.73975	188.21	2.74607	-3.09944	-2.87032	-2.99197	-1.68638	-1.86077
189.76	-1.67519	-0.3188	-0.33378	-0.40742	-0.95409	-1.68024	188.8	2.8262	-3.03968	-2.80599	-2.879	-1.74908	-1.8948
190.353	-1.45025	-0.21717	-0.24021	-0.37157	-0.88618	-1.62412	189.39	2.8766	-3.02418	-2.76575	-2.79561	-1.81516	-1.95614
190.946	-1.18132	-0.1154	-0.14827	-0.34075	-0.82117	-1.57229	189.98	2.95647	-2.96661	-2.69996	-2.68714	-1.8506	-1.97582
191.539	-0.88564	-0.01869	-0.07977	-0.36853	-0.77063	-1.52448	190.57	3.00708	-2.94976	-2.6573	-2.60442	-1.88346	-2.02101
192.132	-0.55597	0.084583	-0.00634	-0.44953	-0.7253	-1.47951	191.16	3.08751	-2.89233	-2.59256	-2.501	-1.88119	-2.01953
192.725	-0.21289	0.18523	0.043257	-0.62304	-0.69058	-1.43531	191.75	3.13942	-2.8714	-2.54946	-2.41969	-1.87924	-2.04207
193.318	0.165109	0.292415	0.097251	-0.78271	-0.64961	-1.38651	192.34	-3.06242	-2.81159	-2.48692	-2.32173	-1.85013	-2.02144
193.911	0.551495	0.395529	0.111458	-0.89217	-0.6077	-1.32948	192.93	-3.00873	-2.78397	-2.44398	-2.24245	-1.82431	-2.02268
194.504	0.968455	0.503878	0.112121	-0.91265	-0.54993	-1.25817	193.52	-2.92664	-2.71986	-2.38354	-2.15044	-1.78077	-1.98802
195.097	1.38608	0.607182	0.039159	-0.9054	-0.48709	-1.17236	194.11	-2.87124	-2.68397	-2.34018	-2.07392	-1.7411	-1.97234
195.69	1.8001	0.714115	-0.06075	-0.88039	-0.40737	-1.069	194.7	-2.789	-2.61485	-2.2809	-1.98852	-1.69154	-1.92886
196.283	2.19143	0.813397	-0.21868	-0.89278	-0.3264	-0.95279	195.29	-2.73236	-2.5705	-2.23595	-1.91554	-1.64467	-1.9011
196.876	2.52545	0.911365	-0.3272	-0.93368	-0.23514	-0.82265	195.88	-2.65082	-2.49681	-2.17663	-1.83737	-1.59404	-1.85329
197.469	2.82951	0.995265	-0.4053	-1.01536	-0.15523	-0.6866	196.47	-2.5936	-2.44489	-2.12891	-1.76852	-1.54392	-1.81791
198.062	3.07331	1.06858	-0.3984	-1.07363	-0.07944	-0.5436	197.06	-2.5137	-2.36791	-2.06866	-1.69786	-1.49488	-1.76944
198.655	-2.96118	1.11585	-0.35974	-1.09141	-0.03241	-0.40396	197.65	-2.45665	-2.30997	-2.01753	-1.63319	-1.44367	-1.7302
199.248	-2.73408	1.13633	-0.26383	-1.04648	0.001217	-0.26591	198.24	-2.37937	-2.23141	-1.95612	-1.56962	-1.39749	-1.68392
199.841	-2.4752	1.11325	-0.1551	-0.96616	0.007107	-0.14205	198.83	-2.32335	-2.16926	-1.90162	-1.50836	-1.34624	-1.64377
200.434	-2.21517	1.061	-0.01059	-0.85231	0.019596	-0.02978	199.42	-2.24979	-2.09098	-1.83945	-1.45068	-1.30341	-1.60166
201.027	-1.92417	0.997589	0.13336	-0.73293	0.028032	0.055784	200.01	-2.19586	-2.02652	-1.78216	-1.39138	-1.25258	-1.56258
201.62	-1.6194	0.976453	0.298313	-0.60305	0.059039	0.119807	200.6	-2.12734	-1.95038	-1.72006	-1.33799	-1.21329	-1.52563
202.213	-1.28882	1.00747	0.452835	-0.48756	0.081776	0.148851	201.19	-2.07687	-1.88542	-1.66089	-1.2791	-1.16319	-1.48859
202.806	-0.91259	1.09977	0.617057	-0.37525	0.111047	0.161462	201.78	-2.01491	-1.81317	-1.59991	-1.22872	-1.12768	-1.45679
203.399	-0.484	1.23069	0.764317	-0.29054	0.110984	0.158281	202.37	-1.96942	-1.74938	-1.5399	-1.16928	-1.07873	-1.42169
203.992	0.147502	1.39379	0.913568	-0.21624	0.106736	0.17399	202.96	-1.91544	-1.6826	-1.48117	-1.1216	-1.04741	-1.39409
204.585	1.03171	1.57412	1.04426	-0.17456	0.072507	0.205308	203.55	-1.87614	-1.62144	-1.42143	-1.06174	-1.00019	-1.35993
205.178	1.92013	1.76507	1.1739	-0.13812	0.04651	0.271519	204.14	-1.83085	-1.56143	-1.36614	-1.01757	-0.973592	-1.33491
205.771	2.47861	1.96212	1.28875	-0.12067	0.001218	0.348227	204.73	-1.79797	-1.50402	-1.30779	-0.95833	-0.928644	-1.30011
206.364	2.79362	2.15519	1.40204	-0.08421	-0.02732	0.44174	205.32	-1.76066	-1.45173	-1.25708	-0.919205	-0.906985	-1.2758
206.957	3.02722	2.3475	1.50597	-0.04015	-0.06467	0.516923	205.91	-1.73278	-1.39881	-1.20117	-0.862054	-0.86433	-1.23862
207.55	-3.13076	2.52086	1.60554	0.041976	-0.06688	0.573606	206.5	-1.70107	-1.3547	-1.15601	-0.829524	-0.847071	-1.21331
208.143	-3.00508	2.68411	1.70049	0.140578	-0.05305	0.554597	207.09	-1.67523	-1.30652	-1.10331	-0.775547	-0.805821	-1.17228
208.736	-2.897	2.80456	1.78771	0.27353	0.00785	0.438549	207.68	-1.64576	-1.27054	-1.06424	-0.75041	-0.791414	-1.14481
209.329	-2.73719	2.89471	1.88193	0.415021	0.083627	0.133747	208.27	-1.61853	-1.22686	-1.01495	-0.699709	-0.749761	-1.09897
209.922	-2.56993	2.89824	1.97492	0.577942	0.188106	-0.22446	208.86	-1.58828	-1.19849	-0.98185	-0.681607	-0.736016	-1.06884
210.515	-2.37306	2.84288	2.10189	0.737901	0.285011	-0.50555	209.45	-1.557	-1.15871	-0.935509	-0.633207	-0.691834	-1.0179
211.108	-2.19229	2.69137	2.2414	0.905042	0.38384	-0.62334	210.04	-1.52432	-1.13711	-0.907575	-0.620967	-0.676807	-0.985376
211.701	-2.02442	2.57542	2.44592	1.05676	0.44985	-0.6706	210.63	-1.48779	-1.10043	-0.863157	-0.573494	-0.62856	-0.929722
212.294	-1.91273	2.50479	2.66687	1.19845	0.496886	-0.65214	211.22	-1.45245	-1.08471	-0.839288	-0.566172	-0.611414	-0.89572
212.887	-1.86769	2.54693	2.97719	1.3067	0.502941	-0.61539	211.81	-1.41062	-1.05043	-0.795732	-0.518957	-0.558752	-0.836348
213.48	-1.90831	2.63543	-2.98537	1.376	0.506728	-0.54981	212.4	-1.37328	-1.03982	-0.775118	-0.516941	-0.540056	-0.802378
214.073	-1.96949	2.79542	-2.57623	1.36875	0.50779	-0.48455	212.99	-1.32672	-1.00736	-0.731888	-0.4708	-0.483822	-0.740754
214.666	-1.99481	2.96662	-2.17779	1.2498	0.546973	-0.40533	213.58	-1.28834	-1.00114	-0.714472	-0.476212	-0.465285	-0.708703
215.259	-1.94324	-3.10416	-1.75463	0.943032	0.605203	-0.334	214.17	-1.23776	-0.969912	-0.671802	-0.433419	-0.407138	-0.646534
215.852	-1.84644	-2.90511	-1.3585	0.583146	0.697528	-0.2537	214.76	-1.19934	-0.967151	-0.658238	-0.449522	-0.391156	-0.618392
216.445	-1.71542	-2.68701	-0.99507	0.313279	0.795308	-0.18217	215.35	-1.14546	-0.936179	-0.616843	-0.412948	-0.333164	-0.557315
217.038	-1.57333	-2.50022	-0.63954	0.246048	0.906483	-0.10193	215.94	-1.10795	-0.935423	-0.607908	-0.442624	-0.322475	-0.534834
217.631	-1.42836	-2.30956	-0.32891	0.245598	1.00676	-0.02969	216.53	-1.05147	-0.903173	-0.568257	-0.41418	-0.266875	-0.476085
218.224	-1.28557	-2.1493	-0.01121	0.327849	1.10181	0.050315	217.12	-1.01586	-0.902487	-0.563983	-0.457692	-0.264353	-0.460477
218.817	-1.15725	-1.9747	0.260777	0.416364	1.17078	0.120681	217.71	-0.957542	-0.867039	-0.525517	-0.436462	-0.213365	-0.40468
219.41	-1.03828	-1.79518	0.536868	0.537891	1.217	0.195074	218.3	-0.924898	-0.864479	-0.524572	-0.489551	-0.221697	-0.39649
220.003	-0.95001	-1.58001	0.763611	0.646689	1.22484	0.256403	218.89	-0.865561	-0.824077	-0.485431	-0.470921	-0.177109	-0.343663
220.596	-0.8785	-1.33119	0.979337	0.769264	1.20987	0.318933	219.48	-0.837003	-0.818309	-0.485333	-0.525446	-0.197951	-0.342887
221.189	-0.85085	-1.05913	1.14149	0.877227	1.17988	0.370035	220.07	-0.777483	-0.771851	-0.442959	-0.502787	-0.160154	-0.292643
221.782	-0.83684	-0.74529	1.28219	0.996109	1.17338	0.42848	220.66	-0.754064	-0.762457	-0.441161	-0.55059	-0.192635	-0.29893
222.375	-0.85803	-0.4379	1.38588	1.10919	1.19566	0.487516	221.25	-0.695035	-0.709597	-0.393451	-0.518582	-0.159371	-0.25064
222.968	-0.86805	-0.08198	1.48643	1.23601	1.26059	0.565601	221.84	-0.677488	-0.696919	-0.388538	-0.555204	-0.198938	-0.2633
223.561	-0.88872	0.241318	1.5862	1.36528	1.35127	0.653948	222.43	-0.619178	-0.637804	-0.334669	-0.511675	-0.165087	-0.215976
224.154	-0.87864	0.617461	1.69124	1.50522	1.46458	0.762291	223.02	-0.607561	-0.622539	-0.326811	-0.536862	-0.204598	-0.233709
224.747	-0.86677	0.950757	1.80313	1.64897	1.58657	0.87746	223.61	-0.549419	-0.557441	-0.267233	-0.482226	-0.164241	-0.185718
225.34	-0.81693	1.32129	1.8954	1.79182	1.71016	1.00226	224.2	-0.542805	-0.540302	-0.257793	-0.498213	-0.197471	-0.206407
225.933	-0.7613	1.66789	1.99333	1.93297	1.83096	1.1239	224.79	-0.483298	-0.46938	-0.193637	-0.434058	-0.146813	-0.155474
226.526	-0.66731	1.98577	2.0561	2.05148	1.94001	1.2429	225.38	-0.479759	-0.450968	-0.184426	-0.443834	-0.171267	-0.176565
227.119	-0.57716	2.32456	2.14846	2.15235	2.04478	1.35129	225.97	-0.41654	-0.374238	-0.11682	-0.371861	-0.109748	-0.120343
227.712	-0.46273	2.49876	2.20636	2.19378	2.13755	1.45171	226.56	-0.413632	-0.355127	-0.109462	-0.378218	-0.12661	-0.139792
228.305	-0.38389	2.73523	2.31351	2.196	2.23882	1.54472	227.15	-0.344126	-0.272574	-0.0390682	-0.299738	-0.055878	-0.0766865
228.898	-0.31733	2.71997	2.35072	2.13108	2.33963	1.63639	227.74	-0.339718	-0.253496	-0.0347008	-0.30495	-0.0682383	-0.0938162
229.491	-0.35171	2.89189	2.41996	2.08526	2.46497	1.73238	228.33	-0.261826	-0.165205	0.0384263	-0.22074	0.00945951	-0.0233923
230.084	-0.44422	2.95448	2.35133	2.06148	2.59447	1.83436	228.92	-0.254799	-0.147199	0.0391102	-0.226557	-0.0016553	-0.0390353
230.677	-0.61538	-3.05518	2.32417	2.10881	2.75126	1.94529	229.51	-0.167287	-0.0533888	0.115397	-0.136846	0.0813914	0.0382545
231.27	-0.69879	-2.85702	2.23434	2.16878	2.90124	2.05813	230.1	-0.157751	-0.0378144	0.111887	-0.144567	0.0691962	0.022314
231.863	-0.71837	-2.54167	2.30397	2.25959	3.06893	2.17492	230.69	-0.0601479	0.0613085	0.192058	-0.0489968	0.157287	0.105875
232.456	-0.64512	-2.28603	2.38347	2.30456	-3.0774	2.28413	231.28	-0.0491921	0.072916	0.183805	-0.059474	0.143079	0.087776
233.049	-0.55633	-1.98144	2.60462	2.33819	-2.94372	2.39292	231.87	0.0586552	0.177481	0.26891	0.0430637	0.237405	0.177743
233.642	-0.42815	-1.71119	2.79079	2.29134	-2.88562	2.48974	232.46	0.0694133	0.183701	0.255396	0.0294945	0.221503	0.156379
234.235	-0.31977	-1.44442	3.10101	2.26367	-2.86798	2.58949	233.05	0.187935	0.29468	0.34723	0.14114	0.324504	0.25438
234.828	-0.19464	-1.18912	-2.93715	2.23705	-2.98339	2.67915	233.64	0.196769	0.294578	0.32838	0.124719	0.307848	0.229902
235.421	-0.11129	-0.98594	-2.56177	2.30016	-3.10632	2.7765	234.23	0.327342	0.414448	0.430283	0.249039	0.422841	0.339587
236.014	-0.02753	-0.77892	-2.24276	2.38139	3.00704	2.86078	234.82	0.332713	0.407901	0.406977	0.230496	0.406229	0.313373
236.607	-0.01293	-0.67442	-1.79232	2.52494	2.94874	2.94931	235.41	0.478606	0.541548	0.524907	0.3732	0.537583	0.440892
237.2	-0.01576	-0.55204	-1.29078	2.64415	2.87998	3.01543	236	0.479356	0.529379	0.499128	0.353512	0.521258	0.414974
237.793	-0.10007	-0.56428	-0.77258	2.79731	2.90045	3.08403	236.59	0.647743	0.685883	0.643528	0.524533	0.676209	0.570543
238.386	-0.16079	-0.51526	-0.08784	2.89125	2.90214	3.13306	237.18	0.643278	0.669752	0.617905	0.50469	0.660045	0.54687
238.979	-0.22329	-0.57824	0.318803	3.00983	2.9816	-3.08229	237.77	0.852029	0.868738	0.810625	0.726402	0.855901	0.752324
239.572	-0.19452	-0.53344	0.823819	3.05483	3.04489	-3.0169	238.36	0.842782	0.8511	0.787824	0.707536	0.840195	0.732486
240.165	-0.14109	-0.57621	1.12514	-3.13911	-3.11102	-2.91871	238.95	1.16571	1.16778	1.11443	1.07263	1.15219	1.07803
240.758	-0.02143	-0.50239	1.45162	-3.1096	-3.00776	-2.82066
241.351	0.095436	-0.49501	1.72317	-3.00726	-2.85564	-2.69574
241.944	0.244206	-0.36959	1.94992	-2.95629	-2.73123	-2.58114
242.537	0.363902	-0.30003	2.20637	-2.8261	-2.56495	-2.45026
243.13	0.488214	-0.12709	2.36582	-2.75114	-2.42219	-2.33718
243.723	0.561337	-0.01806	2.60726	-2.59901	-2.24391	-2.21376
244.316	0.626601	0.174737	2.72531	-2.50637	-2.08566	-2.10952
244.909	0.647135	0.295023	2.96422	-2.34541	-1.90718	-1.99756
245.502	0.691831	0.484567	3.07599	-2.25742	-1.74877	-1.90225
246.095	0.733429	0.599365	-2.95613	-2.1266	-1.5929	-1.80066
246.688	0.825542	0.770814	-2.82726	-2.10457	-1.45203	-1.70852
247.281	0.922943	0.866711	-2.56777	-2.06791	-1.33128	-1.61028
247.874	1.05502	1.00284	-2.41634	-2.17183	-1.19954	-1.51054
248.467	1.18003	1.06426	-2.16322	-2.18129	-1.09141	-1.41134
249.06	1.31481	1.16096	-1.98624	-2.2762	-0.92947	-1.30381
249.653	1.42923	1.21123	-1.75144	-2.19957	-0.80772	-1.22017
250.246	1.52602	1.3179	-1.5396	-2.22093	-0.59277	-1.1278
250.839	1.58821	1.42306	-1.32808	-2.11766	-0.47013	-1.09917
251.432	1.61409	1.57262	-1.06716	-2.13602	-0.20128	-1.05997
252.025	1.61819	1.74474	-0.88035	-2.05365	-0.1212	-1.11473
252.618	1.62278	1.90742	-0.55851	-2.06578	0.223375	-1.12668
253.211	1.658	2.12019	-0.40101	-1.95894	0.14892	-1.19742
253.804	1.72169	2.2585	-0.01713	-1.88924	0.839832	-1.17254
254.397	1.8207	2.49684	0.098716	-1.72513	-2.1356	-1.17817
254.99	1.91715	2.59537	0.529165	-1.55418	-2.69542	-1.0767
255.583	2.03456	2.86549	0.582239	-1.36096	-2.19945	-1.03912
256.176	2.11133	2.9217	1.02052	-1.11053	-2.27765	-0.88105
256.769	2.21133	-3.05977	0.978952	-0.93079	-2.02132	-0.85053
257.362	2.25193	-3.06974	1.36998	-0.61788	-2.01409	-0.65627
257.955	2.34526	-2.76409	1.19927	-0.49965	-1.83937	-0.67113
258.548	2.38076	-2.86641	1.57149	-0.11238	-1.79945	-0.42583
259.141	2.50528	-2.55537	-1.7324	-0.13382	-1.68412	-0.49122
259.734	2.56382	-2.67815	1.57843	0.476502	-1.62124	-0.10477
260.327	2.7397	-2.31907	-1.35145	-0.30878	-1.53135	-0.27859
260.92	2.82794	-2.41096	1.14209	2.64443	-1.40305	0.596863
261.513	3.06826	-2.0711	-0.51844	-2.34708	-1.32423	-2.08186
262.106	-3.0943	-2.39555	1.57832	-2.4933	-1.11399	-2.89306
262.699	-2.77133	-2.19494	2.6573	-2.01633	-1.1528	-2.14378
263.292	-2.62221	-2.92119	2.43294	-1.92905	-0.96034	-2.05273
263.885	-2.15717	-2.20756	-2.46931	-1.62187	-1.42604	-1.64011

## Sheet: Figure 4e
	Phase synchronisatio- average per kymograph
	DMSO	DBZ
	0.0534571	0.0834355
	0.053569	0.0712011
	0.0397248	0.0641256
	0.0313598	0.0518281
	0.0270496	0.0685764
	0.0269939	0.0764166
	0.0336973	0.0460588
	0.0327672	0.0738744
	0.0340285	0.0887577
	0.0367463	0.0737061
		0.0637877
Mean	0.0369393	0.0692516
SD	0.00906322	0.01197

## Sheet: Figure 4f
	Average Peak to trough fold changes in Venus::HES5 from apical kymo data
Experiments	DMSO 2h	DMSO 10h	DBZ 2h	DBZ 10h
1	1.243	1.15467	1.102	1.08033
2	1.32473	1.30678	1.21372	1.11395
3	1.20218	1.3883	1.19673	1.14114
4			1.16272	1.22429
Means	1.25664	1.28325	1.16879	1.13993

## Sheet: Figure 4g
	% slices found significant for an auto-correlation test at 10-12h
	DMSO	DBZ
	100	16.66
	100	33.33
	100	75
		50
Mean	100	43.7475
SD	0	24.8869

## Sheet: Figure 4h
	Peak to peak distance in auto-correlation (um)
	DMSO	DBZ			DMSO	DBZ
	49.0644	41.69		Mean	54.21	71.73
	41.1557	47.2		Std. Deviation	18.48	28.82
	40.9011	47.2
	60.7365	40.71
	59.8455	31.27
	60.1425	57.23
	36.5734	37.17
	45.2925	70.8
	50.7276	71.39
	41.679	43.07
	125.334	26.67
	83.952	44.55
	50.9355	44.25
	49.1535	44.55
	51.2028	46.61
	47.025	64.31
	50.1336	72.57
	62.2215	73.75
	36.927	38.65
	35.937	70.21
	41.6988	77.29
	64.152	34.81
	67.122	33.04
	64.746	50.15
	22.3344	51.04
	33.858	51.33
	47.2824	37.76
	32.076	46.02
	36.4037	53.98
	37.3371	53.99
	33.7837	51.92
	45.144	41.74
	42.372	48.38
	79.596	87.32
	79.398	118.3
	87.912	117.41
	47.2824	118.3
	39.105	77.88
	45.0252	119.18
	99.792	84.17
	43.362	95.88
	42.966	94.99
	47.2824	105.32
	39.105	107.09
	45.0252	40.22
	99.792	60.4
	43.362	64.31
	42.966	42.33
	58.509	33.98
	58.9545	42.88
	78.606	89.68
	58.6575	28.91
	117.315	28.2
	85.338	87.32
	83.358	34.9
	83.754	83.39
	84.15	76.7
	83.16	103.84
	50.0148	106.79
	59.5485	80.24
	43.5262	78.67
	43.7634	78.86
	49.6638	100.1
	26.8332	116.82
	49.5155	97.35
	40.2054	42
	35.8765	50.3
	54.8525	35.55
	52.9252	114.46
	42.5972	128.03
	43.3878	107.38
	32.4667	66.87
	42.4983	50.3
	46.254	60.18
	53.37	122.13
	32.0961	72.77
	43.3878	108.56
	37.1049	61.8
	72.1483	71.39
	44.8308	80.63
	51.4724	77.29
	43.0913	80.44
	42.2216	55.07
	38.1497	94.4
	70.4188	72.77
	40.324	126.26
	40.917	118.8
	34.8176	112.99
	37.8673	47.65
	34.3199	82.01
	56.6908	69.03
	57.0466	120.36
	48.8632	120.36
	63.8957	63.72
	68.4915	57.08
	68.788	64.9
	71.16	76.31
	47.3412	97.94
	49.4562	80.04
	52.3026	136.29
	68.3432
	68.788
	79.6597
	40.4934
	71.16
	71.753
	54.8525
	55.8903
