# Supplementary material for: A dynamic, spatially periodic, micro‐pattern of HES5 underlies neurogenesis in the mouse spinal cord
Source: Mol Syst Biol. 2021 May 25;17(5):e9902. doi: 10.15252/msb.20209902 (PMC8144840; doi:10.15252/msb.20209902)
Supplement: Supplementary file 11 — Source Data for Figure 6 [file MSB-17-e9902-s008.xlsx]

## Sheet: Figure 1b
		Differentiation rate (fraction of population differentiating/hour)
		Repeat
Repression threshold		1	2	3	4	5	6	7	8	9	10
500		0.428962	0.432423	0.429923	0.429	0.430077	0.430962	0.423808	0.436385	0.435923	0.421538
2052.63		0.383538	0.386577	0.380615	0.360692	0.378077	0.385	0.390885	0.375385	0.386731	0.387192
3605.26		0.178077	0.180885	0.179269	0.171192	0.175154	0.178192	0.178654	0.177038	0.177846	0.181115
5157.89		0.169923	0.165769	0.166577	0.168654	0.163615	0.173385	0.167654	0.167962	0.167038	0.166423
6710.53		0.157308	0.153231	0.158462	0.155038	0.156923	0.156154	0.157231	0.153385	0.154577	0.152885
8263.16		0.155654	0.156538	0.156423	0.1545	0.154231	0.155038	0.158269	0.157577	0.153385	0.160423
9815.79		0.135308	0.131731	0.132692	0.133962	0.133692	0.134038	0.130654	0.134	0.137308	0.132
11368.4		0.127115	0.127038	0.130038	0.126577	0.126346	0.127462	0.126308	0.128962	0.128077	0.128654
12921.1		0.124846	0.121308	0.120769	0.118923	0.120731	0.118769	0.117538	0.121	0.118423	0.12
14473.7		0.0972308	0.0996538	0.103846	0.107577	0.104	0.102577	0.101962	0.1015	0.101538	0.100654
16026.3		0.0901923	0.0913462	0.0918077	0.0921538	0.0970769	0.0934615	0.0904615	0.0926923	0.0928462	0.0928077
17578.9		0.0800385	0.0813077	0.0800385	0.0820769	0.0835385	0.0845769	0.0838462	0.0812692	0.0825385	0.0818846
19131.6		0.068	0.0709231	0.0679615	0.0681923	0.0699231	0.0714231	0.0741154	0.0688077	0.0686538	0.0692308
20684.2		0.0419231	0.0495	0.0455769	0.0431923	0.0448846	0.0466923	0.0442692	0.0448846	0.0475	0.0377692
22236.8		0.0357692	0.0356154	0.0369615	0.0360769	0.0361538	0.0332692	0.0338077	0.0361538	0.0352308	0.0362308
23789.5		0.0333462	0.0309231	0.0326923	0.0343462	0.0333846	0.0321154	0.0344231	0.0329615	0.0322692	0.0321923
25342.1		0.0329231	0.0324615	0.0326923	0.0309231	0.0310385	0.0333462	0.0298462	0.0323077	0.0310769	0.0308077
26894.7		0.0307308	0.0289615	0.0303462	0.0311538	0.0316538	0.0289615	0.0298846	0.0295385	0.0290769	0.0306154
28447.4		0.0289231	0.0307308	0.0288462	0.0308462	0.0296538	0.0282308	0.0300385	0.0287308	0.0293462	0.0308462
30000		0.0293462	0.0300385	0.0311154	0.0287308	0.0293077	0.0292692	0.0294231	0.0283846	0.0309231	0.0296154
Uncoupled		0.0275	0.0271538	0.0283846	0.0303077	0.0270769	0.0271154	0.0267308	0.0283846	0.0261154	0.0278462

## Sheet: Figure 1c
		Spatial coefficient of variation											Temporal coefficient of variation
		Repeat											Repeat
Repression threshold		1	2	3	4	5	6	7	8	9	10		1	2	3	4	5	6	7	8	9	10
500		1.58186	1.6574	1.67399	1.59784	1.65661	1.61295	1.59613	1.6735	1.65725	1.61231		0.912663	0.864299	0.874052	0.875302	0.880247	0.854853	0.88912	0.878494	0.881299	0.876434
2052.63		1.41825	1.46271	1.45265	1.43379	1.44199	1.43028	1.46296	1.42752	1.43487	1.45531		0.683358	0.612653	0.669083	0.837765	0.698757	0.673868	0.557067	0.752495	0.63333	0.590729
3605.26		0.699186	0.698967	0.701457	0.696878	0.701097	0.697707	0.701519	0.701844	0.699375	0.702153		0.692261	0.691698	0.695178	0.689434	0.692644	0.691354	0.6955	0.695102	0.6933	0.69426
5157.89		0.654504	0.65388	0.651722	0.653688	0.651798	0.652758	0.653217	0.652848	0.651718	0.650465		0.651895	0.651169	0.648454	0.650866	0.648525	0.649794	0.650187	0.649786	0.649042	0.647773
6710.53		0.605381	0.605399	0.603659	0.604339	0.605008	0.607837	0.603522	0.605103	0.607348	0.609011		0.603257	0.602931	0.601827	0.602404	0.602463	0.605567	0.601445	0.603065	0.605499	0.60714
8263.16		0.56671	0.569703	0.567318	0.566584	0.567192	0.565834	0.565638	0.566397	0.567291	0.565023		0.564892	0.567822	0.565466	0.564745	0.565486	0.564021	0.564129	0.564719	0.565552	0.563327
9815.79		0.515958	0.516926	0.517702	0.516342	0.516052	0.517569	0.517607	0.51882	0.514703	0.517507		0.514421	0.515562	0.516487	0.514722	0.514675	0.516102	0.516103	0.517276	0.513375	0.515922
11368.4		0.48818	0.487132	0.488076	0.488294	0.488554	0.486048	0.486813	0.486614	0.486988	0.485413		0.486833	0.485727	0.486771	0.48691	0.487215	0.484497	0.485488	0.485062	0.485827	0.484145
12921.1		0.453019	0.450799	0.452737	0.451835	0.45357	0.451572	0.450408	0.452296	0.449404	0.450538		0.451578	0.449635	0.451386	0.450419	0.45219	0.450101	0.449003	0.451101	0.447808	0.449182
14473.7		0.411063	0.411323	0.415234	0.412055	0.414079	0.410905	0.411424	0.410819	0.408938	0.409723		0.409766	0.410045	0.413756	0.410699	0.412821	0.409593	0.409993	0.409444	0.407664	0.408576
16026.3		0.366404	0.365036	0.366608	0.369688	0.37253	0.368545	0.370774	0.367364	0.368614	0.369083		0.364848	0.363735	0.365079	0.368078	0.370907	0.366919	0.36931	0.366006	0.367008	0.367518
17578.9		0.31795	0.31626	0.319767	0.318558	0.316749	0.32312	0.32325	0.320167	0.317904	0.318546		0.316261	0.314544	0.31821	0.316725	0.315021	0.321276	0.321644	0.318543	0.316176	0.316927
19131.6		0.257775	0.262412	0.26314	0.259832	0.266672	0.26654	0.26438	0.265252	0.261409	0.267681		0.25534	0.260016	0.261106	0.256993	0.264587	0.264283	0.261895	0.263139	0.259428	0.26572
20684.2		0.174249	0.192678	0.187772	0.177682	0.180755	0.188686	0.186082	0.189358	0.18856	0.15883		0.171498	0.189382	0.185155	0.174774	0.178012	0.185635	0.183169	0.186284	0.185783	0.156362
22236.8		0.149939	0.153417	0.151291	0.14713	0.150104	0.145941	0.145989	0.149174	0.151397	0.150662		0.147684	0.151364	0.148878	0.144663	0.14804	0.143551	0.144023	0.147017	0.149055	0.148372
23789.5		0.137465	0.136339	0.138707	0.138354	0.140323	0.135533	0.138204	0.140133	0.136509	0.140965		0.135604	0.134327	0.136673	0.136515	0.13814	0.133761	0.136105	0.138149	0.134502	0.138815
25342.1		0.134182	0.13185	0.131218	0.131706	0.133683	0.132236	0.132276	0.131534	0.133196	0.131786		0.132399	0.130438	0.129375	0.129942	0.13181	0.130419	0.130468	0.129646	0.131509	0.129936
26894.7		0.128121	0.127494	0.128471	0.128524	0.127011	0.1272	0.127999	0.12746	0.12864	0.12688		0.126354	0.125788	0.126858	0.126839	0.125353	0.125448	0.126158	0.125858	0.127059	0.125427
28447.4		0.125323	0.123756	0.122302	0.125848	0.124098	0.123579	0.123958	0.124344	0.124608	0.12566		0.123905	0.122265	0.120862	0.124252	0.122575	0.122076	0.122438	0.122809	0.123063	0.123955
30000		0.119965	0.12235	0.121355	0.121655	0.122494	0.120808	0.122355	0.121196	0.120768	0.120988		0.118611	0.120817	0.12001	0.120251	0.121	0.119284	0.120776	0.119793	0.119439	0.119583
Uncoupled		0.115799	0.114401	0.11482	0.116547	0.115537	0.115591	0.116138	0.115615	0.115119	0.11513		0.114434	0.113022	0.113512	0.11522	0.114187	0.114226	0.114777	0.114283	0.113883	0.11376
