# Supplementary material for: A dynamic, spatially periodic, micro‐pattern of HES5 underlies neurogenesis in the mouse spinal cord
Source: Mol Syst Biol. 2021 May 25;17(5):e9902. doi: 10.15252/msb.20209902 (PMC8144840; doi:10.15252/msb.20209902)
Supplement: Supplementary file 12 — Source Data for Figure 7 [file MSB-17-e9902-s002.xlsx]

## Sheet: Fig 7b
NGN2			Venus::HES5
Motorneuron	Interneuron		Motorneuron	Interneuron
3.0179	0.162693		0.730312	0.457519
1.10893	1.84189		1.16174	2.52207
3.36856	0.030048		0.812018	2.09235
0.344792	0.935085		0.979438	1.38733
2.14558	0.0536364		1.57791	1.90163
2.01317	0.401107		2.37161	1.11209
0.240222	1.69918		0.835474	2.56948
0.41653	0.389266		1.16645	1.97752
0.117931	1.77502		0.697957	1.6888
0.221844	0.627487		0.741168	2.9705
0.354988	0.182568		2.24643	2.53252
1.63272	0.152092		0.570258	2.74239
0.387488	0.458825		0.538744	2.68587
2.95216	0.584056		1.30595	3.27229
2.68927	0.212087		0.929787	3.163
2.81479			2.87827	1.42083
0.0958339	-0.0867144		0.101806	0.606039
0.116188	1.30719		0.212878	1.82821
2.28658	0.275395		1.14693	2.6304
0.348029	0.139633		0.699607	2.12947
2.25253	0.220469		0.715444	2.60906
0.492575	0.070832		0.444114	2.5986
2.1716	0.617905		2.2316	3.11904
0.732591	0.510119		2.0068	2.59442
-0.00820036	0.694809		0.798482	1.53965
0.300778	0.94041		1.07023	3.21276
0.362175	0.56342		1.58225	0.675412
2.13896	0.454833		1.31136	0.974106
0.403918			0.434549	2.18934
0.125046	0.87876		0.226011	2.98162
0.37297	1.39735		0.570365	2.10681
0.044919	0.759029		0.00241335	2.13859
0.280986	1.06717		0.434811	1.28195
1.71717	0.114277		1.0502	1.25519
0.208236	0.111042		1.45273	0.649521
0.271726	0.331906		0.310802	1.98979
1.61858	0.604616		0.970506	1.78771
0.189863	1.15364		0.448155	3.53344
1.33875			1.03783	2.41231
0.8033			0.638541	0.554587
0.146809	0.344203		0.432746	2.01723
0.474416	0.225065		0.317892	1.91671
0.299884	0.963332		0.230526	2.19976
0.167685	1.14023		0.269942	1.58186
0.00497927	2.2531		0.114785	1.10769
0.219618	1.71988		0.0794177	3.23276
	0.988062		0.0103609	2.2954
0.182444	1.0177		0.134005	1.34858
0.212718	0.636291		0.209006	2.97312
0.363233	0.286071		0.267725	1.00895
0.0980543	0.104819		0.358382	1.26848
0.0983803	0.207632		0.0385228	2.1498
0.108204	0.236338		0.25472	1.10362
0.267097	1.71701		2.85382	0.984217
0.328636	0.577883		1.52989	1.2532
0.390768	0.992541		2.01969	1.36982
1.64513	0.537788		0.800609	1.99435
4.36677	0.149587		1.29052	2.4342
1.29332	0.0927437		0.905352	2.74328
3.76049	0.16968		2.12557	1.58155
0.55781	0.177509		1.38784	3.21514
1.94224	0.445021		1.82291	3.69063
2.49572	0.178893		1.63111	1.87702
1.85895	0.319148		2.33956	3.05502
2.71202	-0.242802		0.562582	0.487991
3.42763	1.37579		1.51096	0.739514
3.19784	1.32965		1.18358	1.11413
3.89853	3.0987		0.686466	2.83306
1.41186	3.08288		2.82079	3.36211
1.41229	0.507442		0.513	2.81656
2.46132	0.316769		1.7708	0.854068
0.197963	1.08841		0.178798	3.31202
0.280844	1.22418		1.52343	1.83267
1.67699	0.605496		0.56521	1.39504
3.29455	1.53958		1.39754	0.993012
0.575343	0.813543		0.611437	2.39634
0.508902	1.06014		0.560949	2.28325
0.922186	1.19672		0.634542	1.18645
0.443581	0.737672		0.920775	2.04764
0.68983	0.163186		2.15547	2.66702
0.0570231			0.66694	1.03809
0.0640652			0.666047	0.879903
0.243648	0.0460813		0.309589	1.84886
			0.00151195	1.10831
0.307148	0.122399		0.521673	2.51269
0.444243	0.50578		1.71318	3.17233
0.344316	0.239522		1.98988	1.63466
0.130044	1.43395		2.13468	0.820272
0.409683			1.61692	1.04631
2.45889	0.0955854		1.42708	0.706107
0.678816	0.273181		2.02319	0.522711
0.476539			2.38545	1.56634
0.143424	0.247092		0.40668	2.57083
0.183172	0.388318		0.275466	1.23126
0.230122	0.0237982		0.396616	1.79682
0.170653	-0.0646023		0.370499	2.1301
0.590512	0.257077		0.637753	2.68758
0.899067	-0.047126		2.38139	1.81244
0.762475			1.07602	1.21294
0.48386	4.10505		0.821896	2.08733
0.186909	0.431615		1.09594	1.23049
0.332155			1.07534	0.909424
0.516219	0.894542		0.54308	1.48858
	1.14822			1.058
	0.579663			1.03674
	1.75039			2.06793
	0.171793			1.35131
	0.209783			3.13326
	0.733433			1.94534
	0.034088			0.65503
	0.14443			2.04993
	0.140714			2.84613
	0.203449			2.04296
	1.12191			1.3947
				0.882407
				0.813092
	0.839813			1.96029
	0.0193145			1.71874
	0.175963			1.21555
	3.192			2.76935
	0.199525			2.11908
	0.0378262			1.5332
	0.118455			1.58874
	0.561196			3.76346
	3.07062			1.25698
	0.0181976			1.1374
	1.70585			1.38911
				0.648232
	0.186884			2.66084
	0.11114			1.75887
	2.16769			3.39203
	3.07553			2.04635
	1.43288			0.394531
	1.3186			1.35139
	2.49618			2.32318
	0.390283			3.37415
	0.529678			3.18284
	0.275745			0.426684
	0.986696			1.17499
	1.53184			0.804796
	1.4235			2.08066
	1.06249			1.52757
	0.589617			0.617054
	0.787			1.56296
				0.991488
	0.147778			1.86562
	0.175831			1.57221
	0.40086			1.00959
2.80281	0.068331
2.96218	0.552671		1.13769	2.58999
1.02419	0.0651597		1.7193	2.31419
2.43824	0.104202		1.49653	2.4905
1.96097	0.0659759		0.475295	2.74882
3.12855	0.686779		2.26591	2.65601
0.397841	1.3304		1.59595	1.85732
0.81849	0.809479		1.92609	1.16798
3.16103	0.529032		1.02473	1.34245
3.74979	1.66495		1.79557	1.22995
1.30355	0.601591		1.30215	1.34437
1.33078	0.728962		1.06967	0.438222
0.443716	0.947459		1.00744	1.29652
1.64121	2.62898		0.380529	2.54204
0.760156	1.07979		0.544061	2.46791
0.270238			1.29714	3.20669
2.88731	0.376634		0.0258708	2.66797
3.38463	0.0617808		1.59838	3.5622
0.195739	0.572678		1.47358	2.92986
0.953608	0.461975		0.744373	3.30408
0.590186			0.465135	2.95779
0.219231	0.0497567		0.743879	0.69119
1.66619	0.0960462		0.279418	3.1394
0.432546	0.153262		0.848532	1.53317
0.0512047	0.463064		1.48736	2.0249
0.162273	0.333503		0.203064	1.55716
0.0200119			0.825865	2.92114
-0.0496991	0.0700838		1.73032	1.76065
2.38878	0.251842		0.365633	1.1978
0.478576	1.00637		1.94334	1.34599
0.224728	1.15368		1.14739	0.957965
0.798514	0.377605		2.10495	3.55915
2.14494	2.72547		1.48014	3.72954
1.80645	0.41317		1.88458	2.94619
0.0456116	2.29002		2.76896	0.922443
0.15763	0.303513		0.105506	0.923814
1.02796	0.10184		0.108772	2.41721
0.113629	0.327745		0.53951	3.1196
0.100972	0.526646		0.486348	3.78017
0.300379	0.0414409		0.569332	3.84829
0.678881	1.4276		0.542523	1.42573
0.244604	0.807853		1.11638	2.44442
0.0475388	0.165425		1.62792	2.33072
2.50706	0.833852		2.65872	1.49493
0.392438	2.55141		1.52197	2.13911
0.829498			0.192201	2.46428
1.7268	1.14394		1.49733	2.83047
1.57784	3.21247		1.81706	0.493291
1.96817	2.77619		1.6029	4.0609
0.104808	0.791093		2.66158	3.52406
1.94941			0.278592	3.14621
1.67315	0.395026		1.8638	1.87276
0.214776	0.159034		0.283017	3.48743
0.383771	0.0814518		0.420528	3.05578
2.33297	0.0627059		0.867246	2.98868
0.502789	0.448919		0.680587	2.50818
0.606394	0.129547		0.94277	2.80074
0.755321	0.022071		0.553709	2.3109
2.75916	0.68866		0.871138	2.58202
	0.479047		1.17531	2.75033
	0.312265		0.219396	2.56174
0.025405			-0.0742412	3.86584
0.198186	-0.0559225		-0.0435337	2.84155
0.189682	1.03017		0.0960378	2.02922
0.31343	0.479408		1.01275	2.26669
3.8047	0.239834		1.9335	0.769419
0.813193	0.196686		2.163	0.386361
0.514447	0.135302		1.50317	3.00032
0.95873	2.47396		0.688273	2.05558
0.234719	0.773149		0.374462	3.44142
0.92722	0.293343		1.75493	3.91611
0.16471	1.32282		1.27636	3.4355
0.0494684	1.58906		0.0598239	4.2189
0.289449			-0.0269902	1.22946
0.189273	1.4791		0.548875	2.99918
0.0689242	0.21499		0.155895	2.22679
0.346412	1.15799		0.138426	3.35313
0.215187	0.602832		0.191529	0.779663
0.296	0.642037		0.641958	3.10158
0.343528	0.237649		0.440947	2.64736
0.213447	0.495944		0.147883	1.93492
0.293345	-0.0816556		2.10486	2.73146
	0.0151864		0.5491	0.0421786
	0.662289			1.30092
	2.07331			3.33365
	2.32627			3.44792
	1.6045			3.5674
	1.39152			4.0464
	1.56957			1.37208
	0.101812			1.14176
	0.152766			0.250249
	0.333444			1.20146
	0.826021			2.53871
				1.23245
				2.27561
	0.0824179			1.6754
	0.597096			1.95971
	0.769402			1.80025
	0.481721			0.827474
	0.760595			1.03426
	0.458032			3.14024
	2.24686			2.73773
	0.0760933			1.86048
	0.00444879			0.436109
	0.120904			1.82897
	0.00296501			1.12632
	0.203409			2.19083
	0.0272552			2.09856
	0.22763			1.63096
	0.168294			2.51314
	0.696051			2.4863
	0.607471			1.92242
	0.110334			2.32734
				2.42884
	0.0957246			0.442283
	0.012525			1.71487
	0.0378942			2.7686
	2.34981			1.91017
	0.871645			2.69367
	0.554587			2.63183
	0.528018			2.25023
	0.205168			1.89009
	0.0128261			3.32895
	0.953504			1.89742
	0.378356			1.04015
				0.549455
				1.33667
4.2267	0.770241			0.128147
4.79795	1.8637			0.794953
2.94031	0.0504186
4.85363	0.66353		1.11506	1.32296
3.4291	0.203329		1.82861	1.00659
1.66566	0.1954		1.18442	1.3496
3.06084	1.68394		1.42746	1.60632
2.8389	0.312546		1.586	2.19406
1.35883	0.51677		0.956034	1.1033
1.39956	0.59988		0.833924	1.21016
0.7438	0.111511		1.1849	2.14023
1.39879	0.102413		1.94564	2.09835
1.20828	0.140491		1.92348	2.18096
1.5799	0.734446		0.89913	2.0309
1.49357	0.165667		1.03148	2.15751
0.708067	0.244327		1.05357	1.66171
1.13884	1.58742		1.4372	0.824644
0.165444	0.128121		1.58028	2.03794
-0.0171142	0.403961		0.787758	1.58961
1.89798	0.492133		0.847445	0.441292
0.837658	0.740552		0.458169	1.72361
2.90257	0.217548		0.812184	1.15507
1.37902	0.158522		0.848053	1.58594
1.63613	0.154278		0.99785	1.94873
1.36957	1.22501		1.49104	1.5495
2.314	1.69155		1.60917	1.17324
1.89543	0.148906		1.39397	1.44397
1.35578	0.242069		1.75936	2.52809
3.02659	1.09607		1.55134	2.09408
0.207678	0.153427		1.40637	2.09633
0.551107	0.725327		1.40066	1.88926
0.429351	5.19638		1.81411	1.89289
0.336729	2.37735		1.17563	1.78996
2.77572	0.720272		1.35381	1.95464
3.91584	0.411345		1.14273	1.69267
0.50622	1.28022		1.06598	1.77827
1.21795	2.03036		1.45157	0.942252
0.376968	0.78286		1.63657	1.00161
0.553661	0.884475		1.86377	1.48809
0.31547	2.17475		0.895427	1.74556
0.392407	2.59967		0.28637	1.2764
0.303282	2.06926		0.410521	2.70698
1.8987	0.549302		0.33044	1.49333
1.90454	0.597594		0.604617	0.597479
1.61403	0.0892309		1.01831	1.26659
2.13979	0.200638		1.17509	1.72688
1.55496	-0.0181981		0.797741	1.23832
3.19009	0.369253		1.25168	0.733295
0.227387	0.021551		1.9307	1.97596
1.04549	0.417029		1.17385	1.16054
0.134983	1.33776		1.24456	1.8363
0.620866	1.03648		0.748455	1.81466
0.781152	1.4466		0.966799	1.9801
0.242259	0.863959		0.435808	1.13976
1.36728	1.31083		0.34028	1.5903
2.07039	0.0448947		0.198735	0.633707
-0.0191997	0.168294		0.597444	0.274244
-0.0287932	0.029279		1.90905	1.11618
0.0712132	0.119625		1.50474	1.82866
1.36351	0.729232		0.397413	2.03383
0.332982	0.298519		0.150244	1.90023
0.297116	0.398008		0.634532	2.06338
1.23455	0.153884		1.54454	1.49048
0.0131885	0.185858		1.14093	2.27338
0.278098	1.08456		1.652	2.26366
-0.0680138	0.249324		1.42568	1.75037
0.0603887	0.125654		0.515348	1.66601
-0.0720408	0.338515		0.887535	1.82407
-0.0363471	0.502969		0.158782	2.07401
-0.0800124	1.09882		0.28713	1.63137
-0.0381763	0.803392		0.5297	0.598662
0.819704	1.07073		0.75681	0.310793
0.524156	0.17746		0.977478	0.817777
0.025233	0.134012		1.01503	0.417649
1.5487	0.90864		0.707557	0.217255
0.124349	0.0494644		1.14791	0.837459
0.071104	0.430474		0.29121	1.06772
1.18179	0.0588238		1.82859	1.49949
1.68248	0.328585		0.234	1.29851
0.452028	-0.000438298		0.0750518	0.694996
0.216401	0.0896043		1.71279	0.972575
0.493348	0.431262		1.66377	2.10794
0.820425	0.808415		1.64189	0.327447
0.835199	2.31626		1.40582	0.924972
6.17099e-05	0.945672		1.33202	0.864543
0.177354	0.489141		1.65427	0.434135
0.942452	0.177541		1.09015	1.31826
1.40714	0.1834		0.378994	0.586637
0.439925	0.0644742		1.37726	0.698043
0.441022	1.79019		1.78722	1.21512
0.231399	1.12807		0.675442	1.84561
1.41533	0.461134		0.423869	2.00741
0.197074	0.175122		1.28524	1.90051
0.168264	0.224102		0.49753	1.90163
0.365561	0.0158341		1.05583	1.57338
0.849316	0.523129		0.343608	1.44239
0.117021	2.01644		0.544943	1.65285
0.342911	0.795947		0.288297	1.47765
0.385087	0.274732		0.895858	2.07329
0.292484	0.0335037		0.433157	1.03375
0.506747	-0.0485799		0.764083	1.63229
1.25821	1.37812		0.527219	1.44051
0.296706	0.0951424		0.341198	0.275099
0.200029	1.40293		1.61437	1.29098
0.163414	0.271311		0.85505	1.66642
0.131698	-0.00266302		2.05167	1.58456
0.465085	1.16893		1.39602	0.349677
0.371231	0.162006		0.951797	0.53456
0.19726	0.775505		0.248112	0.274378
0.103647	1.24146		0.649067	1.18996
1.23353	0.51882		0.26012	1.26991
0.138042	0.722251		0.376731	1.85802
0.584154	0.281881		0.23146	1.53735
0.194378	0.167272		0.726975	1.89331
	0.351726		0.190499	1.56343
	1.0767		0.762001	1.70059
	0.0855252		0.532865	1.69642
	0.684011			1.81078
	0.62536			0.530614
	0.316595			0.0160469
	0.0661878			1.17367
	0.306749			0.71065
	0.73133			1.45573
	1.50002			1.09017
	1.2053			1.22465
	1.47871			2.07072
	0.34781			0.769351
	0.0588665			1.31217
	0.203139			0.743565
	0.286177			1.26323
	-0.0171079			1.44174
	0.530732			0.947192
	-0.0542857			1.20076
	0.0536623			0.971624
	0.130382			0.3665
	0.108521			0.158569
	0.512607			0.769376
	0.130969			1.05866
	0.224433			0.940086
	0.408113			0.862467
	0.522757			1.09269
	0.301529			1.15772
	1.17987			1.20525
	0.0553031			0.745756
	-0.018907			0.709927
	0.912669			1.0773
	2.03018			0.965606
	2.28673			0.40102
	1.52328			0.91704
	0.400776			1.24243
	0.0909003			1.11447
	0.302882			1.98488
	1.62759			1.27755
	0.26697			1.56755
	0.585663			1.554
	0.700838			1.66322
	0.193837			1.32009
	0.692225			1.5013
	0.550292			1.52792
	0.190945			1.26351
	1.29593			1.34631
	1.40157			2.29086
	0.444987			1.18423
	0.501731			1.7938
	0.288927			0.859301
	0.100714			0.510982
	0.81576			0.401879
	0.315377			0.237506
				0.245982
				1.61985
7.11573	3.09801			1.63971
7.11054	1.10847
3.00385	1.02017
5.52768	1.50451		0.803363	2.83327
4.29405	0.246612		1.53104	1.83504
2.19708	1.52797		1.63401	2.36283
0.0596886	1.08877		1.32428	1.26158
0.00303774	2.24838		0.85257	2.39976
0.0297891	0.414573		1.83861	2.84855
0.162256	0.254458		1.3769	2.80704
3.16666	1.7473		1.19025	2.74404
0.297444	1.56125		0.714238	2.2002
0.123962	0.0856961		0.285527	2.48684
1.11711	0.101156		0.976956	2.89463
0.106409	0.943618		0.465095	1.28408
0.75719	-0.0786165		0.303495	1.35957
0.334245	-0.0256766		0.670501	2.92128
0.218242	0.0435749		0.349039	2.26088
1.23339	-0.0700265		1.11445	2.3009
0.146403	1.49198		0.546894	2.41824
0.00678543	0.475084		0.310991	0.521254
-0.0212812	0.31297		1.67086	0.570776
0.156981	2.98758		0.194435	0.485276
-0.0634419	0.975724		0.100472	0.932198
-0.0119219	0.115089		0.290952	2.04401
0.839733	0.0661572		0.45364	2.04598
0.759269	1.38067		0.135739	0.465059
0.0165633	1.10728		1.1952	3.21245
0.190077	0.995687		1.10525	2.5067
0.226999	2.80813		0.146982	0.760549
0.241636	0.424634		0.721488	0.748594
1.32312	4.12155		1.86263	0.687958
0.572032	3.75807		2.10134	1.00443
0.488562	2.17444		1.56431	1.74482
6.8198	1.58992		1.5362	2.732
1.3246	0.219068		2.1132	2.39329
-0.095095	0.473721		1.77014	0.858821
0.22371	2.16304		1.69156	3.13227
0.220912	0.440077		1.06964	1.14093
0.229771	0.0498258		0.747073	2.94984
-0.0796545	0.713197		0.367205	2.2451
-0.0123433	0.704078		1.22173	2.51288
0.600667	0.466882		0.0951772	0.0693034
1.3011	3.06865		0.608962	1.44039
1.82323	0.563196		0.637972	2.7436
1.36913	1.69221		1.22604	1.99137
-0.212945	0.535755		1.33413	2.18307
0.441737	0.743701		2.01271	2.33521
1.6228	0.326863		1.14993	3.18479
1.33195	0.410347		0.129534	2.82971
0.759662	0.31543		0.90505	0.832585
0.344821	0.396728		1.98401	2.02705
1.73336	0.132725		0.693914	2.50706
0.881868	0.180395		0.677614	1.27739
5.3154	1.73849		0.479185	0.981116
4.35272	1.58921		0.908649	1.22886
1.02732	0.663306		1.11911	0.620204
0.978238	0.357031		1.47683	0.603619
0.934584	3.06892		1.47098	0.634276
1.4748	2.89074		2.14934	2.04403
0.696961	0.276867		0.653562	0.843167
0.0414762	0.472016		0.534307	1.3541
0.229282	0.128168		1.29334	2.34707
-0.111469	0.266071		1.54253	1.93768
0.148634	0.411351		1.16946	2.09725
2.05139	0.617132		0.414646	2.00315
0.0530078	1.98687		0.43731	2.28185
-0.141645	0.578438		1.10686	2.77405
-0.287234	1.02543		0.750426	0.577807
0.322558	1.2535		0.0270841	1.36813
0.238061	0.337996		0.0123973	0.159174
0.151418	1.64109		-0.0905939	1.06978
1.38545	3.17756		0.496355	0.550147
0.446099	1.05992		0.792096	0.329156
0.847333	0.275196		1.4433	1.44275
0.236964	1.80263		1.14583	2.86092
1.14825	0.34266		0.356114	2.67152
0.184061	0.451507		1.2211	1.86685
0.349717	3.87433		0.520209	0.996607
0.980634	0.104915		2.24028	2.45889
0.402923	0.24574		1.62894	2.13785
2.34368	0.167316		1.72202	1.55059
4.04033	-0.265998		0.701468	2.29817
0.405437	0.18048		2.23501	1.7735
1.19403	0.0656848		1.83945	1.99191
0.21172	0.805008		0.958319	1.0673
0.256904	0.0543287		0.249563	2.32461
0.802106	0.136656		1.20151	0.900942
0.875594	0.208117		1.93952	2.05514
-0.00224578	-0.0793802		1.94379	2.12317
0.0262507	1.1931		0.846845	2.1629
0.00343938	1.59953		0.6008	1.16396
0.0125639	0.30023		0.162279	0.44468
0.489781	2.90801		0.179518	1.30787
0.24352	4.28646		0.023533	1.19295
0.825141	0.236458		0.334094	0.493351
0.259074	0.116223		2.71583	1.82175
0.196775	0.18341		1.3758	1.48371
	0.018317		1.35621	1.87785
	-0.0646751		0.587131	1.30769
	-0.090527		1.92433	1.85762
	2.06672			1.73855
	0.0904987			1.56506
	0.0572222			1.35741
	0.721756			1.25397
	-0.0289858			1.72626
	0.036419			1.3067
	-0.0364275			1.21727
	0.521822			0.574301
	0.0993744			-0.108939
	0.0616543			0.321324
	-0.073183			1.88118
	0.0782544			1.68483
	1.56943			1.21103
	0.605996			1.4701
	2.56042			0.727017
	0.901656			3.04701
	0.301223			2.8759
	0.774857			1.38271
	0.667178			1.40414
	0.54396			3.51375
	0.292554			1.66741
	0.0754317			2.17135
	0.926987			1.32306
	1.38605			2.39511
	2.75513			1.81581
	0.080619			2.08776
	2.978			1.40862
	0.632388			1.06642
	0.212701			2.04312
	0.420326			2.21106
	0.0260924			3.39471
	0.761608			2.40585
	1.47638			1.25962
	1.41898			1.64538
	1.89279			1.12662
	0.945327			1.33003
	2.32673			2.42416
	0.554383			2.39012
	1.40884			2.8735
	2.67397			2.16131
	0.706869			0.899576
	1.39524			1.09758
	1.69709			1.67164
	0.557972			2.59461
	0.200819			2.58828
	0.124494			2.3594
	4.55487			2.0943
	3.03982			1.59521
	1.27022			2.57216
	0.79635			2.10869
	1.35501			2.12737
	3.31422			2.97472
	0.128858			0.520755
	1.0079			1.13531
	0.815411			2.01791
	0.110179			3.01704
	1.17639			2.13627
	1.33991			1.59156
	0.595183			-0.0228724
	0.479709			0.514154
	0.596999			2.9191
	0.417325			1.78575
	1.90637			1.75978
	0.661928			2.04434
	0.859124			1.26672
	0.723243			1.21237
	0.824012			0.0284339
	0.675986			0.294274
	0.268283			1.1005
	-0.213058			0.707389
	0.0544418			0.952687
	0.0189251			0.208785
	6.40909			0.10088
	1.88196			0.648665
	0.0432016			1.826
	2.14911			1.49952
	1.44129			0.867681
	1.38446			0.336439
	0.366866			2.14122
	1.16451			2.43814
	1.495			2.45906
	0.0609274			1.75423
	0.013189			2.01146
	0.000885302			0.409818
	0.303576			0.733515
	0.0497692			0.910548
	0.0443132			2.4734
				2.20203
				1.41055
0.718682	0.958756			1.43607
2.35182	0.731759
1.57643	0.755878		1.55593	2.11905
-0.0278222	0.187525		1.38554	1.74815
2.54625	1.19763		1.71217	1.88869
0.109866	0.42495		0.420506	1.85174
-0.176856	0.180556		2.18012	0.954993
-0.0669608	-0.00147894		0.962445	1.21515
-0.0657246	0.501666		1.2195	1.72904
-0.0980482	2.22877		1.39395	1.57042
1.64715	0.554548		0.570734	1.78735
2.38857	0.0550473		1.28227	2.6393
1.01479	0.312968		1.84583	2.83806
3.06996	0.58522		1.70151	2.33875
1.14668	0.791706		0.469873	2.61921
1.82244	0.970753		1.61301	3.05631
3.99802	0.0090884		1.79832	0.376277
2.36186	0.884072		0.802349	1.76455
1.48777	0.545737		1.56193	3.03545
0.175184	-0.0483597		1.27086	2.43344
0.468609	1.95057		1.85525	2.7471
1.43383	0.153296		1.90173	1.95855
3.01177	0.478364		1.10103	1.61636
0.788969	0.992228		2.40406	1.2235
4.20578	0.11102		2.02638	0.35701
2.06124	0.0952545		1.70993	1.11714
1.70001	-0.0531772		1.52022	0.116957
0.330315	0.319708		1.33637	2.68824
0.117819	0.589222		0.474148	-0.456027
1.01081	0.469068		1.10872	0.0373341
0.968974	1.39381		0.914937	1.20001
1.18731	0.612988		0.314752	0.576221
0.81001	-0.00445079		1.0853	1.31416
0.253656	1.10697		0.575018	2.55001
0.212267	1.10933		0.661213	2.79109
0.205988	0.193413		0.641442	1.25659
0.823182	0.302006		0.175277	2.84253
0.404674	1.97421		0.393018	2.58348
0.160712	1.84		0.904987	3.06859
0.336723	0.481134		0.46358	3.01888
0.266228	0.263529		-0.169899	2.02721
0.182182	0.81537		0.250788	2.93553
0.984085	0.734306		0.0431637	2.09392
0.691522	0.879834		0.242339	2.50379
0.40623	2.30646		1.17066	2.13535
0.969976	0.266162		1.64035	1.75524
0.11776	1.90141		1.68381	2.38296
0.242907	2.28087		1.57993	2.0601
0.141006	0.690986		1.76684	2.79682
0.528072	0.0405145		1.53616	1.0962
0.194471	0.00952318		0.709254	2.49998
0.0819283	1.05617		1.05462	0.85636
0.185264	-0.0535125		0.663374	1.87586
0.10821	1.0667		0.929407	0.482086
0.0319692	0.69932		2.08541	0.589218
-0.0218873	0.740082		0.417847	0.877404
-0.0498107	0.655811		0.995221	0.793008
0.0779176	0.0220077		0.0430709	-0.0132744
0.00734057	0.370379		0.314485	-0.286508
0.982145	0.482297		0.35751	-0.200186
0.527292	2.07554		0.556935	0.214498
1.92212	0.645404		2.04289	1.03773
4.97883	0.637775		0.778618	2.40997
0.362426	2.48622		1.06127	0.749367
2.40193	0.515172		1.79717	0.907468
0.281875	1.48083		1.28353	1.09098
-0.0561752	1.1217		0.739726	1.8288
0.0101902	0.608581		-0.0856562	2.5698
-0.118261	0.424992		0.0339866	2.09811
3.63107	0.615796		-0.226234	1.36032
3.21163	0.0853943		0.153378	1.30208
1.1362	0.348759		0.869648	1.82092
0.381676	0.93185		1.258	0.921486
0.497456	0.235927		0.493021	1.83842
1.45002	1.67951		-0.0049099	2.03184
2.32514	0.049252		1.10415	1.30407
0.350196	0.258601		1.33726	0.297366
0.499026	0.0687541		0.938207	1.13784
1.06359	2.17894		0.960537	1.65186
0.333874	1.27288		0.631878	0.706873
0.147037	-0.0829498		0.692769	1.4019
0.293207	-0.0344259		0.23359	0.96864
0.0890018	0.861769		0.554967	1.37423
0.285542	0.257496		0.295764	0.0908118
0.353049	-0.0940305		0.469607	0.928431
1.45502	0.0451434		0.476578	1.40253
0.425758	0.0357704		0.749513	1.89214
1.52724	0.521573		0.799329	0.871286
0.714811	-0.0200731		0.273125	0.836566
0.577764	2.70654		1.58924	1.10091
1.13293	0.870999		0.649282	0.781099
3.74315	1.84165		1.27371	1.44651
3.81322	0.8342		1.19554	0.730526
3.45135	0.402666		1.50674	2.44626
0.824979	2.13904		1.86396	0.758941
0.986096	0.00217214		0.967225	2.19524
2.23969	0.0980168		1.42292	2.41865
0.464485	0.0317352		1.84476	1.99977
0.129686	0.0694543		0.959312	2.23462
-0.0265266	0.0302598		1.53732	1.41136
0.582159	1.20499		1.53316	2.10572
	0.00195562		-0.0236612	0.982487
	1.38534		1.78332	0.821308
	0.762441			2.51779
	1.41677			1.61274
	0.0758938			2.0509
	-0.0287703			1.05966
	0.339852			2.50283
	-0.0384367			1.93
	0.0596115			2.1468
	1.36558			-0.333625
	1.13055			-0.04136
	0.504018			1.63435
	0.0579685			2.69968
	0.404512			0.866585
	0.0136719			1.09322
	1.51156			3.0123
	0.783752			0.839449
	0.163567			0.384543
	0.111048			0.515313
	0.14158			1.96516
	0.255333			1.94561
	0.49004			1.43331
	0.913935			0.641481
	1.50675			2.4155
	0.196608			2.81386
	3.65843			2.94639
	1.98425			3.21023
	-0.0145537			2.80572
	0.572838			2.03038
	2.532			3.14518
	0.184986			2.9728
	0.508717			2.60385
	0.0315955			2.1811
	0.629457			1.37336
	0.185285			1.78714
	0.142402			2.25477
	0.117783			1.47797
	0.432809			2.94077
	0.55573			2.3348
	0.39454			2.25772
	0.47255			1.29254
	0.138985			2.70148
	0.0680801			2.47045
	1.05782			2.38137
	3.38615			-0.114452
	1.95945			0.89123
	1.13744			0.872836
	-0.0719337			2.14304
	-0.020871			1.44737
	0.0929252			1.6633
	0.270077			2.07535
	1.19398			2.06373
	0.736077			1.70618
	0.377241			1.17856
	1.13066			1.09749
	2.47118			1.04539
	0.0106459			1.24444
	0.461258			1.50229
	0.412187			2.21343
	-0.0667845			1.11887
	-0.0684345			0.155932
	0.657007			-0.152377
	0.130211			0.131032
	0.106644			0.73576
	-0.0299001			0.648241
	0.202859			1.74654
	-0.0440312			1.18082
				1.42035
				1.67142

## Sheet: Fig 7d
Cluster dimension in dorsal ventral direction (number of cells wide)
IN	MN
1	1
1	1
2	1
2	1
2	1
2	1
2	1
2	1
2	1
2	1
2	1
3	2
3	2
3	2
3	2
3
3
3
4

## Sheet: Fig 7e
Mean Pk:Pk Interval in Venus::HES5 autocorrelation						Median Pk:Pk Interval per experiment Venus::HES5 autocorrelation
MN	IN					MN	IN
22.16	34.348					33.517	49.7809
24.93	42.658					32.574	33.6151
26.1765	26.038					31.955	43.4297
20.221	17.8665					28.792	37.6736
21.8137	36.564					29.464	37.6555
42.935	47.5332					37.6573	41.236
48.8905	49.86
23.4065	20.0132
25.6225	33.1015
28.808	32.2705
31.6472	36.01
41.55	53.3918
44.32	40.7652
32.2705	62.5097
29.916	96.119
36.01	32.132
24.8377	42.104
45.8435	57.8007
41.273	71.743
36.7025	69.4347
58.17	26.869
31.9935	75.7595
31.1625	81.2995
33.1015	53.2763
33.5862	81.2995
62.602	108.238
68.142	74.3283
32.963	48.752
31.301	74.236
36.841	75.344
33.517	29.7498
50.691	36.7025
61.494	49.7809
31.024	111.077
27.0768	55.954
55.5385	52.907
36.01	46.6745
58.447	40.5805
40.5805	30.8855
38.6415	65.8337
27.572	49.86
31.964	35.868
30.5	21.411
30.988	22.8663
34.16	40.504
34.892	35.197
36.6	21.3907
37.21	31.5248
38.064	26.3032
39.04	27.0352
39.04	35.258
33.672	51.484
22.2853	41.053
33.916	33.4768
38.552	47.6613
32.086	46.848
35.868	31.476
32.696	20.9433
22.7733	33.2816
24.278	46.0347
34.3552	31.5573
26.84	40.0973
26.84	30.256
24.2373	22.8872
39.04	23.302
39.65	29.402
27.572	30.8904
37.332	31.3296
37.576	40.3413
24.4	33.7533
38.064	39.04
32.208	31.354
38.8773	44.8147
21.1467	34.587
32.452	36.478
40.504	25.7827
31.232	41.846
30.744	42.7
30.134	40.626
28.06	36.356
39.7985	33.4768
37.184	21.6907
31.0835	37.6682
30.5025	58.681
27.307	33.8142
26.726	45.1728
35.441	41.832
33.698	43.4297
33.117	49.385
28.2753	54.9045
20.335	34.279
19.754	46.48
33.117	31.5677
33.117	39.7404
33.117	47.7146
31.955	54.2654
39.7985	46.2863
40.9605	45.899
23.24	46.4074
53.1615	42.6067
38.927	32.1003
36.022	60.6177
25.564	31.4902
36.603	49.385
33.4075	33.7464
31.374	39.9728
30.793	33.532
20.335	61.586
28.7595	51.9027
30.5025	49.5303
30.4057	35.3882
34.648	49.2398
29.036	54.2267
30.5	55.195
34.16	39.8711
26.596	41.6868
24.888	32.8265
21.716	27.45
32.696	41.724
38.552	32.5333
40.016	29.9307
28.792	34.343
18.056	25.5712
33.672	24.9856
22.936	26.5472
25.864	25.4573
29.28	64.416
30.744	38.1616
34.16	37.6736
41.724	37.698
30.012	25.7943
28.304	47.0432
25.864	47.5312
25.376	60.39
27.816	62.5616
28.792	68.32
18.056	38.6333
31.232	36.9904
17.568	46.482
25.864	35.624
23.424	45.2213
19.52	34.404
15.4533	50.813
28.792	40.0973
26.352	48.19
30.744	47.458
31.232	44.2128
35.136	73.688
43.188	40.992
47.336	55.4693
46.36	53.375
14.64	51.972
27.328	34.5434
18.544	65.758
28.304	32.452
30.744	34.648
36.6	40.6016
16.592	42.883
32.208	32.0578
26.352	45.2213
26.352	41.2848
31.232	46.6853
27.816	47.58
20.74	36.8928
20.984	47.58
29.28	56.974
29.21	33.9973
26.416	29.8493
29.972	56.12
31.75	29.5937
28.956	27.8973
29.21	34.0206
31.877	22.3906
35.56	49.41
30.48	50.386
34.798	48.7024
34.417	27.328
20.574	33.0509
25.4	33.672
20.701	27.816
22.5425	34.7557
31.877	30.0143
23.114	43.0107
32.004	35.56
30.7975	40.64
29.464	39.751
35.56	44.45
16.3576	43.688
	33.1893
	46.736
	45.2755
	44.577
	45.593
	28.4988
	47.9213
	35.3695
	30.48
	30.226
	41.402
	33.6868
	44.958
	35.56
	17.8647
	34.544

## Sheet: Fig 7f
Venus::HES5 concentration differences between neighbouring cell pairs relative to mean Venus::HES5 expression in domain
Tissue 1				Tissue 2
IN	MN			IN	MN
0.306773	0.690706			0.382731	0.631258
0.302753	0.599656			0.141855	0.70524
0.102203	0.71988			0.132	0.681119
0.636839	0.990448			0.221418	0.666177
0.528359	0.801291			0.218484	0.843749
0.53348	0.249053			0.121389	0.47623
0.30446	0.512306			0.1089	0.952803
0.368667	0.543804			0.289844	0.728909
0.29598	0.649225			0.449347	0.421489
0.4125	0.589587			0.159641	0.820806
0.191905	0.308348			0.358192	0.236234
0.194934	0.411446			0.166257	0.531685
0.194769	0.158692			0.231448	0.420222
0.195705	0.217642			0.164434	0.535103
0.388216	0.0462134			0.216498	0.933417
0.159086	0.637608			0.126947	0.597726
0.278414	0.0614458			0.319235	0.826459
0.559416	0.563511			0.183052	0.172934
0.134857	0.151033			0.262339	0.33186
0.279295	0.548279			0.181366	0.347054
0.332104	0.195869			0.237089	0.153212
0.362115	0.849656			0.271452	0.151174
0.318612	0.960499			0.131392	0.132158
0.204901	0.0771084			0.105678	0.15743
0.218337	1.47633			0.075481	0.12686
0.147467	0.722375			0.186517	0.135286
0.208315	0.414286			0.146598	0.216858
0.717511	0.332788			0.114149	0.213325
0.124174	0.0642857			0.094625	0.210284
0.502643	1.18718			0.369264	0.241191
0.165253	0.953098			0.318256	0.337022
0.477863	0.299656			0.375064	0.209241
0.661949	0.473408			0.070402	0.161354
0.280782	1.27238			0.153015	0.318954
0.555396	0.396902			0.140473	0.169816
0.146861	1.10043			0.111424
0.321751	0.845009			0.125577
0.32891	0.895611			0.279009
0.145595	1.3148			0.089968
0.157544	0.261188			0.162771
0.274174	0.150172			0.192561
0.0889317	0.200688			0.121162
0.652368	0.190275			0.072126
0.279681	0.160929			0.122936
0.182434	0.1679			0.28473
0.492346	0.146558			0.18359
0.0988987	0.453528			0.131977
0.305672	0.163597			0.172555
0.464813	0.133563			0.173333
0.248678	0.378141			0.309951
0.415584	0.344923			0.138962
0.287555	0.168761			0.082783
0.197137	0.131325			0.214145
0.113877	0.109725			0.103074
0.342126	0.298709			0.29115
0.317291	0.192341			0.242203
0.102863	0.278485			0.083814
0.29576	0.164458			0.225041
0.198403	0.17401			0.367963
0.242896	0.158434			0.154569
0.225385	0.261188			0.140287
0.153084	0.150172			0.351347
0.244659	0.200688			0.095242
0.0109031	0.190275			0.170719
0.142456	0.160929			0.093321
0.12076	0.1679			0.152467
0.464923	0.146558			0.172307
0.419163	0.453528			0.218225
0.104405	0.163597			0.147651
0.16239	0.133563			0.201296
0.224449	0.378141			0.203038
0.0885463	0.344923			0.137753
0.126707	0.168761			0.031866
0.200716	0.131325			0.124236
0.116189	0.109725			0.304359
0.413711	0.298709			0.326965
0.20804	0.192341			0.473358
0.28728	0.278485			0.333765
0.171916	0.164458			0.149559
0.134967	0.17401			0.193952
0.59163	0.158434			0.17734
0.105837	0.249742			0.149919
0.0325991	0.529432			0.11259
0.077478	0.136489			0.129529
0.103304	0.214114			0.093959
0.109912	0.21747			0.157715
0.112335	0.231239			0.128227
0.088326	0.3321			0.078045
0.265088	0.352754			0.135198
0.0787445	0.139501			0.079385
0.194218	0.227281			0.160612
0.144108				0.090198
0.224284				0.113848
0.158756				0.115898
0.279405				0.170354
0.177974				0.08818
0.131608				0.276323
0.159086				0.141853
0.100936				0.215951
0.129901				0.122435
0.113271				0.227757
0.380947
0.162225
0.0585903
0.281718
0.193117
0.16652
0.148293
0.473513
0.315474
0.101542
0.306057
0.16272
0.0342511
0.158535
0.340198
0.198403
0.0251101
0.102423
0.174449
0.102148
0.378469
0.0754956
0.331222
0.224725
0.197026
0.126156
0.00269824
0.106553
0.057489
0.180672
0.489868
0.194659
0.0360683
0.082544
0.210077
0.20033
0.13315
0.110958
0.139042
0.211949
0.314537
0.107874
0.267566
0.202093
0.0618943
0.0981828
0.0678414
0.115253
0.374615
0.12913
0.217621
0.576432
0.223073
