# Supplementary material for: A dynamic, spatially periodic, micro‐pattern of HES5 underlies neurogenesis in the mouse spinal cord
Source: Mol Syst Biol. 2021 May 25;17(5):e9902. doi: 10.15252/msb.20209902 (PMC8144840; doi:10.15252/msb.20209902)
Supplement: Supplementary file 13 — Source Data for Figure 8 [file MSB-17-e9902-s013.xlsx]

## Sheet: Fig 8a
MN		IN
Distance (um)	Detrended NGN2 intensity	Distance (um)	Detrended NGN2 intensity
0	357.044	61.025	-75.7998
0.208	324.417	61.232	-160.781
0.415	238.588	61.44	-131.903
0.623	253.235	61.647	-109.206
0.83	200.045	61.855	-54.1919
1.038	249.954	62.062	-105.626
1.245	190.772	62.27	-194.217
1.453	174.204	62.478	-108.096
1.661	111.149	62.685	-128.53
1.868	104.368	62.893	-139.728
2.076	112.2	63.1	-36.6967
2.283	148.253	63.308	-44.4025
2.491	44.8543	63.515	-153.621
2.698	114.476	63.723	0.0871593
2.906	-5.59323	63.93	51.0126
3.113	75.0078	64.138	-9.71675
3.321	42.7463	64.346	54.4845
3.529	-88.4349	64.553	80.1215
3.736	-153.832	64.761	72.3202
3.944	-133.69	64.968	77.6178
4.151	-194.585	65.176	158.708
4.359	-171.247	65.383	127.573
4.566	-227.362	65.591	61.4878
4.774	-191.66	65.799	99.0248
4.982	-176.272	66.006	42.5545
5.189	-216.115	66.214	142.675
5.397	-265.547	66.421	63.8035
5.604	-127.92	66.629	57.9831
5.812	-123.406	66.836	58.8728
6.019	-199.288	67.044	138.382
6.227	-202.169	67.252	47.2053
6.435	-315.448	67.459	58.6472
6.642	-198.359	67.667	45.6945
6.85	-238.768	67.874	55.9567
7.057	-112.614	68.082	148.244
7.265	-184.47	68.289	86.9227
7.472	-171.944	68.497	137.072
7.68	-235.153	68.704	116.804
7.888	-170.595	68.912	-41.5471
8.095	-173.362	69.12	32.6098
8.303	-185.769	69.327	-40.4472
8.51	-181.762	69.535	9.13031
8.718	-175.325	69.742	29.374
8.925	-69.8314	69.95	53.3198
9.133	-176.333	70.157	-77.486
9.34	-111.082	70.365	-35.8581
9.548	-172.011	70.573	-29.7206
9.756	-174.211	70.78	-130.562
9.963	-230.101	70.988	-53.2678
10.171	-110.389	71.195	-175.681
10.378	-151.321	71.403	-32.8768
10.586	-29.7784	71.61	-171.901
10.793	29.2789	71.818	-137.504
11.001	-22.1848	72.026	-96.3762
11.209	-10.7889	72.233	-156.292
11.416	163.988	72.441	-148.557
11.624	129.948	72.648	-154.822
11.831	201.206	72.856	-199.502
12.039	100.218	73.063	-131.493
12.246	135.105	73.271	-137.722
12.454	341.902	73.479	-147.774
12.662	260.637	73.686	-154.269
12.869	405.655	73.894	-162.043
13.077	296.261	74.101	-172.772
13.284	472.554	74.309	-153.982
13.492	312.317	74.516	-137.771
13.699	338.225	74.724	-34.1317
13.907	339.894	74.931	-132.92
14.115	174.068	75.139	-104.431
14.322	259.878	75.347	71.5243
14.53	188.14	75.554	-69.7568
14.737	44.8877	75.762	3.5124
14.945	217.432	75.969	-5.45512
15.152	176.028	76.177	1.70936
15.36	109.71	76.384	-41.0638
15.567	34.5136	76.592	-51.0562
15.775	-75.9831	76.8	-79.6055
15.983	-137.307	77.007	-52.0638
16.19	-94.2337	77.215	-18.3752
16.398	-180.281	77.422	-34.1347
16.605	-92.1612	77.63	4.5365
16.813	-207.143	77.837	13.4507
17.02	-159.726	78.045	-45.9468
17.228	-165.796	78.253	90.6821
17.436	-275.377	78.46	28.4605
17.643	-64.1721	78.668	67.0105
17.851	-15.7895	78.875	-39.7231
18.058	5.948	79.083	-70.9273
18.266	53.5058	79.29	-146.698
18.473	73.0538	79.498	-77.7357
18.681	155.307	79.706	-68.635
18.889	267.423	79.913	-152.815
19.096	120.325	80.121	-120.221
19.304	82.9071	80.328	-68.5416
19.511	48.6012	80.536	-190.331
19.719	49.8487	80.743	-174.83
19.926	43.8329	80.951	-186.311
20.134	-50.4208	81.158	-73.7726
20.342	20.591	81.366	-128.255
20.549	131.268	81.574	-156.095
20.757	-136.098	81.781	-133.738
20.964	-5.63279	81.989	-172.253
21.172	-99.7162	82.196	-176.327
21.379	-228.168	82.404	-165.164
21.587	-80.8512	82.611	-154.531
21.794	-216.196	82.819	-137.038
22.002	-237.073	83.027	17.6265
22.21	-173.819	83.234	-32.2792
22.417	-199.956	83.442	-62.6076
22.625	-115.852	83.649	-130.912
22.832	-29.4475	83.857	-39.3534
23.04	-117.834	84.064	-122.688
23.247	-228.09	84.272	-91.8089
23.455	-245.778	84.48	-67.107
23.663	-110.575	84.687	-23.4451
23.87	-162.323	84.895	-108.744
24.078	-151.89	85.102	-28.1768
24.285	-101.253	85.31	-129.922
24.493	-164.198	85.517	-135.178
24.7	-134.473	85.725	-116.542
24.908	-105.985	85.933	-178.622
25.116	-210.994	86.14	-219.509
25.323	-137.279	86.348	-253.476
25.531	-42.9428	86.555	-282.17
25.738	-255.673	86.763	-303.038
25.946	-227.706	86.97	-295.157
26.153	-79.3137	87.178	-380.518
26.361	-261.323	87.385	-338.037
26.569	-184.514	87.593	-317.322
26.776	-106.156	87.801	-386.656
26.984	-135.302	88.008	-351.269
27.191	-151.229	88.216	-340.107
27.399	-179.138	88.423	-392.994
27.606	-170.7	88.631	-377.483
27.814	-171.492	88.838	-364.412
28.021	-113.456	89.046	-322.213
28.229	-160.318	89.254	-332.629
28.437	-10.8058	89.461	-308.712
28.644	-17.1389	89.669	-321.425
28.852	-131.051	89.876	-250.238
29.059	-63.3129	90.084	-253.569
29.267	-54.7532	90.291	-185.501
29.474	120.503	90.499	-176.182
29.682	105.186	90.707	-65.7324
29.89	140.332	90.914	2.0375
30.097	247.517	91.122	20.0595
30.305	349.867	91.329	-20.166
30.512	421.966	91.537	62.9563
30.72	486.67	91.744	107.277
30.927	534.066	91.952	172.312
31.135	653.17	92.16	134.182
31.343	595.073	92.367	190.467
31.55	625.686	92.575	217.561
31.758	639.394	92.782	258.354
31.965	628.781	92.99	217.106
32.173	626.813	93.197	352.936
32.38	614.627	93.405	322.103
32.588	630.285	93.612	199.997
32.796	490.753	93.82	387.539
33.003	331.47	94.028	427.784
33.211	343.416	94.235	525.053
33.418	343.485	94.443	414.188
33.626	213.809	94.65	549.957
33.833	181.182	94.858	547.766
34.041	81.8208	95.065	636.169
34.248	119.586	95.273	594.925
34.456	47.2468	95.481	652.451
34.664	78.6192	95.688	775.381
34.871	-26.8045	95.896	782.003
35.079	-2.54052	96.103	810.841
35.286	-55.2532	96.311	875.532
35.494	-96.0375	96.518	840.614
35.701	-146.883	96.726	856.646
35.909	-163.574	96.934	887.313
36.117	-224.62	97.141	796.359
36.324	-235.542	97.349	896.246
36.532	-352.638	97.556	747.079
36.739	-244.127	97.764	806.51
36.947	-363.402	97.971	828.468
37.154	-239.007	98.179	761.079
37.362	-356.75	98.387	692.287
37.57	-351.333	98.594	652.806
37.777	-309.896	98.802	530.329
37.985	-325.523	99.009	551.731
38.192	-355.066	99.217	480.462
38.4	-302.216	99.424	415.53
38.607	-365.948	99.632	264.214
38.815	-310.747	99.839	230.112
39.022	-399.726	100.047	138.125
39.23	-328.695	100.255	12.1679
39.438	-302.499	100.462	110.832
39.645	-235.838	100.67	108.948
39.853	-187.13	100.877	169.971
40.06	-177.579	101.085	-31.6642
40.268	-62.7399	101.292	-53.9065
40.475	-78.7771	101.5	15.9533
40.683	-15.4354	101.708	-34.3331
40.891	14.7394	101.915	-48.6601
41.098	28.413	102.123	-172.494
41.306	19.26	102.33	-115.612
41.513	79.917	102.538	-106.02
41.721	82.0412	102.745	-101.064
41.928	100.906	102.953	-167.614
42.136	121.061	103.161	-203.593
42.344	-0.350012	103.368	-205.491
42.551	-6.78239	103.576	-166.274
42.759	-2.06076	103.783	-170.76
42.966	-7.91474	103.991	-204.293
43.174	14.2063	104.198	-136.462
43.381	100.912	104.406	-201.461
43.589	187.471	104.613	-109.853
43.797	62.996	104.821	-134.278
44.004	48.5916	105.029	-159.484
44.212	48.8875	105.236	-97.5563
44.419	-0.963584	105.444	-97.3504
44.627	67.8159	105.651	-166.997
44.834	-119.729	105.859	-200.177
45.042	14.2746	106.066	-215.412
45.249	77.8858	106.274	-168.222
45.457	22.6242	106.482	-291.055
45.665	-52.4603	106.689	-221.958
45.872	36.6159	106.897	-200.476
46.08	3.27586	107.104	-193.698
46.287	227.11	107.312	-190.399
46.495	86.9589	107.519	-243.225
46.702	239.209	107.727	-158.192
46.91	94.0696	107.935	-164.17
47.118	190.089	108.142	-189.962
47.325	332.172	108.35	-134.329
47.533	261.064	108.557	-240.901
47.74	371.6	108.765	-171.087
47.948	352.593	108.972	-146.873
48.155	314.634	109.18	-83.6641
48.363	400.901	109.388	-84.792
48.571	320.122	109.595	-43.4797
48.778	426.812	109.803	-175.74
48.986	369.723	110.01	-89.6149
49.193	368.441	110.218	-150.252
49.401	476.408	110.425	-6.3949
49.608	340.422	110.633	-113.328
49.816	325.334	110.84	-47.6599
50.024	280.833	111.048	-1.11986
50.231	267.636	111.256	-41.3632
50.439	119.349	111.463	-2.29018
50.646	209.597	111.671	79.9521
50.854	136.846	111.878	54.8903
51.061	123.022	112.086	-5.07157
51.269	42.6325	112.293	-47.865
51.476	126.142	112.501	77.5504
51.684	-19.1714	112.709	4.45113
51.892	39.8428	112.916	28.4235
52.099	-82.2304	113.124	26.0103
52.307	-48.6948	113.331	18.3993
52.514	-109.583	113.539	-52.5447
52.722	-126.285	113.746	-22.391
52.929	-110.883	113.954	38.0525
53.137	-113.307	114.162	1.70991
53.345	-201.458	114.369	40.7882
53.552	-269.452	114.577	-72.0472
53.76	-265.638	114.784	52.0528
53.967	-249.76	114.992	2.87266
54.175	-288.346	115.199	-52.0896
54.382	-320.178	115.407	-44.0883
54.59	-282.731	115.615	-34.9017
54.798	-241.632	115.822	2.881
55.005	-227.55	116.03	-115.806
55.213	-206.418	116.237	-66.7362
55.42	-158.614	116.445	-117.649
55.628	-200.773	116.652	-118.847
55.835	-166.544	116.86	-149.825
56.043	-184.901	117.067	-103.345
56.251	-160.728	117.275	-216.849
56.458	-105.826	117.483	-213.535
56.666	-60.5246	117.69	-273.87
56.873	-68.3452	117.898	-243.665
57.081	-131.038	118.105	-241.352
57.288	-171.54	118.313	-264.228
57.496	-80.1849	118.52	-240.864
57.703	-84.2334	118.728	-223.499
57.911	-93.0194	118.936	-296.088
58.119	-75.3405	119.143	-183.369
58.326	-17.6874	119.351	-216.422
58.534	-47.9471	119.558	-227.248
58.741	-29.2037	119.766	-219.615
58.949	111.385	119.973	-287.825
59.156	90.5433	120.181	-259.645
59.364	79.1957	120.389	-238.771
59.572	37.3792	120.596	-246.809
59.779	56.933	120.804	-229.294
59.987	50.7907	121.011	-247.557
60.194	-13.1965	121.219	-257.618
60.402	38.1592	121.426	-231.471
60.609	61.306	121.634	-212.178
60.817	-37.0413	121.842	-167.923
		122.049	-194.785
		122.257	-217.718
		122.464	-201.092
		122.672	-144.051
		122.879	-152.383
		123.087	-141.1
		123.294	-95.6501
		123.502	38.2538
		123.71	67.7245
		123.917	-1.30208
		124.125	79.3544
		124.332	172.594
		124.54	210.868
		124.747	344.576
		124.955	323.046
		125.163	452.906
		125.37	487.834
		125.578	467.362
		125.785	378.012
		125.993	296.342
		126.2	248.672
		126.408	248.804
		126.616	181.917
		126.823	237.595
		127.031	55.5619
		127.238	89.9596
		127.446	137.008
		127.653	81.2703
		127.861	58.2237
		128.069	-5.84316
		128.276	34.4251
		128.484	-44.8061
		128.691	8.62242
		128.899	-5.34207
		129.106	-12.5654
		129.314	-15.2623
		129.521	52.4825
		129.729	20.0091
		129.937	22.527
		130.144	-12.203
		130.352	-35.1642
		130.559	-17.7667
		130.767	-8.50588
		130.974	-20.5748
		131.182	-19.0391
		131.39	-20.5148
		131.597	7.69217
		131.805	-55.6851
		132.012	73.7421
		132.22	-41.1336
		132.427	35.6208
		132.635	28.1528
		132.843	-26.3823
		133.05	-11.6008
		133.258	-85.4325
		133.465	-106.245
		133.673	-60.293
		133.88	-98.9172
		134.088	-160.359
		134.296	-160.842
		134.503	-218.036
		134.711	-115.887
		134.918	-128.772
		135.126	-218.477
		135.333	-174.73
		135.541	-164.871
		135.748	-183.048
		135.956	-173.369
		136.164	-212.003
		136.371	-188.782
		136.579	-199.165
		136.786	-194.488
		136.994	-119.796
		137.201	-185.099
		137.409	-192.48
		137.617	-153.634
		137.824	-114.811
		138.032	-75.5133
		138.239	-75.2918
		138.447	-76.8931
		138.654	-77.4217
		138.862	-93.5433
		139.07	8.16868
		139.277	-21.8306
		139.485	-6.45025
		139.692	-7.28112
		139.9	-12.6386
		140.107	28.8058
		140.315	-13.7886
		140.522	-30.5949
		140.73	-2.87323
		140.938	19.831
		141.145	-46.7574
		141.353	-27.129
		141.56	-43.1019
		141.768	-32.7381
		141.975	-90.8404
		142.183	-67.592
		142.391	-83.4137
		142.598	-47.5951
		142.806	-101.343
		143.013	-53.6925
		143.221	-121.934
		143.428	-126.019
		143.636	-126.807
		143.844	-78.164
		144.051	-81.2845
		144.259	-44.8909
		144.466	4.07894
		144.674	-16.5578
		144.881	50.3132
		145.089	-16.5581
		145.297	13.1376
		145.504	41.762
		145.712	100.968
		145.919	85.7123
		146.127	83.1616
		146.334	139.27
		146.542	164.164
		146.749	237.462
		146.957	261.927
		147.165	371.418
		147.372	238.435
		147.58	434.715
		147.787	292.722
		147.995	360.479
		148.202	364.263
		148.41	494.445
		148.618	441.522
		148.825	391.087
		149.033	367.66
		149.24	362.114
		149.448	328.792
		149.655	383.04
		149.863	339.258
		150.071	293.806
		150.278	239.105
		150.486	260.344
		150.693	339.754
		150.901	210.094
		151.108	204.346
		151.316	143.895
		151.524	126.239
		151.731	158.067
		151.939	101.192
		152.146	31.1248
		152.354	199.399
		152.561	33.1853
		152.769	134.691
		152.976	25.6708
		153.184	48.2772
		153.392	73.5636
		153.599	-54.0124
		153.807	-21.2835
		154.014	-55.5084
		154.222	-32.3067
		154.429	-13.7462
		154.637	-36.4862
		154.845	-95.3111
		155.052	-171.681
		155.26	-141.59
		155.467	-143.651
		155.675	-116.157
		155.882	-173.662
		156.09	-188.217
		156.298	-222.837
		156.505	-191.643
		156.713	-200.429
		156.92	-222.439
		157.128	-158.859
		157.335	-148.584
		157.543	-169.728
		157.751	-124.442
		157.958	-191.322
		158.166	-128.131
		158.373	-110.064
		158.581	-66.5589
		158.788	-138.147
		158.996	-167.403
		159.203	-141.67
		159.411	-141.56
		159.619	-142.846
		159.826	-108.45
		160.034	-158.416
		160.241	-128.575
		160.449	-170.972
		160.656	-140.763
		160.864	-119.22
		161.072	-118.277
		161.279	-106.159
		161.487	-156.484
		161.694	-119.778
		161.902	-97.62
		162.109	-109.671
		162.317	-112.537
		162.525	-55.9808
		162.732	-116.52
		162.94	-72.1112
		163.147	-10.1209
		163.355	-1.15111
		163.562	37.444
		163.77	65.847
		163.978	87.1451
		164.185	80.2633
		164.393	82.9262
		164.6	164.965
		164.808	146.959
		165.015	123.442
		165.223	98.3153
		165.43	124.452
		165.638	99.8752
		165.846	135.835
		166.053	117.901
		166.261	105.438

## Sheet: Fig 8b
MN					IN
Lag (um)	Positive significance threshold	Negative significance threshold	Autocorrelation of NGN2 spatial intensity profile		Lag (um)	Positive significance threshold	Negative significance threshold	Autocorrelation of NGN2 spatial intensity profile
-60.944	133516	-133516	18784.4		-105.456	99874	-99874	-75815.2
-60.736	138477	-138477	31304.7		-105.248	175558	-175558	-81973.8
-60.528	177794	-177794	41538.6		-105.04	180687	-180687	-86923.4
-60.32	201904	-201904	49486		-104.832	236324	-236324	-90664.1
-60.112	178721	-178721	55146.9		-104.624	203420	-203420	-93195.8
-59.904	192652	-192652	58521.3		-104.416	223047	-223047	-94518.6
-59.696	243633	-243633	59609.2		-104.208	261029	-261029	-94632.4
-59.488	281967	-281967	58410.7		-104	244375	-244375	-93537.3
-59.28	262984	-262984	54925.7		-103.792	325828	-325828	-91233.3
-59.072	330008	-330008	49154.1		-103.584	333738	-333738	-87720.3
-58.864	334909	-334909	41096.2		-103.376	315771	-315771	-82998.4
-58.656	328084	-328084	30751.7		-103.168	403622	-403622	-77067.5
-58.448	317855	-317855	18120.8		-102.96	335080	-335080	-69927.7
-58.24	325104	-325104	3203.33		-102.752	428476	-428476	-61579
-58.032	351886	-351886	-14000.6		-102.544	467520	-467520	-52021.3
-57.824	399432	-399432	-33490.9		-102.336	322757	-322757	-41254.7
-57.616	387424	-387424	-55267.8		-102.128	434403	-434403	-29279.1
-57.408	388071	-388071	-86143.1		-101.92	410235	-410235	-16094.6
-57.2	427328	-427328	-119849		-101.712	412755	-412755	-1701.15
-56.992	399884	-399884	-156681		-101.504	424001	-424001	23392.9
-56.784	464151	-464151	-197778		-101.296	452717	-452717	49964.7
-56.576	405071	-405071	-241406		-101.088	403056	-403056	77596.2
-56.368	472533	-472533	-285473		-100.88	494243	-494243	105696
-56.16	471827	-471827	-330709		-100.672	574942	-574942	133788
-55.952	492736	-492736	-374373		-100.464	616119	-616119	160761
-55.744	532787	-532787	-416382		-100.256	491247	-491247	186596
-55.536	539896	-539896	-454223		-100.048	552972	-552972	210401
-55.328	498217	-498217	-490711		-99.84	592695	-592695	231677
-55.12	533055	-533055	-522945		-99.632	491630	-491630	249885
-54.912	518833	-518833	-549861		-99.424	646792	-646792	265475
-54.704	498859	-498859	-571885		-99.216	540702	-540702	277571
-54.496	495324	-495324	-588661		-99.008	577925	-577925	286097
-54.288	634534	-634534	-600058		-98.8	525071	-525071	290843
-54.08	589833	-589833	-602956		-98.592	562646	-562646	291668
-53.872	591201	-591201	-597595		-98.384	639292	-639292	289588
-53.664	558888	-558888	-583796		-98.176	578738	-578738	284223
-53.456	557079	-557079	-561173		-97.968	653876	-653876	276502
-53.248	563863	-563863	-527221		-97.76	699842	-699842	264930
-53.04	626115	-626115	-483353		-97.552	602101	-602101	250923
-52.832	667651	-667651	-428287		-97.344	563474	-563474	235459
-52.624	607128	-607128	-364287		-97.136	693211	-693211	218779
-52.416	607929	-607929	-287418		-96.928	575526	-575526	200811
-52.208	689154	-689154	-202859		-96.72	636742	-636742	181718
-52	680068	-680068	-106550		-96.512	641226	-641226	160008
-51.792	672241	-672241	-3181.13		-96.304	728440	-728440	137571
-51.584	719067	-719067	108691		-96.096	639438	-639438	114580
-51.376	700753	-700753	228460		-95.888	690149	-690149	90619.8
-51.168	702176	-702176	353080		-95.68	657962	-657962	66240.3
-50.96	666400	-666400	481286		-95.472	760552	-760552	41454.9
-50.752	743682	-743682	611845		-95.264	725517	-725517	13012.8
-50.544	670346	-670346	745373		-95.056	739616	-739616	-15307.8
-50.336	801101	-801101	880788		-94.848	759372	-759372	-44601.8
-50.128	731591	-731591	1.01094e+06		-94.64	740724	-740724	-75446.8
-49.92	690870	-690870	1.13913e+06		-94.432	691563	-691563	-107313
-49.712	689538	-689538	1.26021e+06		-94.224	729066	-729066	-139030
-49.504	704855	-704855	1.37294e+06		-94.016	728648	-728648	-170914
-49.296	683167	-683167	1.48035e+06		-93.808	773253	-773253	-202383
-49.088	732700	-732700	1.57538e+06		-93.6	742104	-742104	-233221
-48.88	609625	-609625	1.65908e+06		-93.392	832595	-832595	-262335
-48.672	689628	-689628	1.72355e+06		-93.184	692663	-692663	-290010
-48.464	738348	-738348	1.77252e+06		-92.976	769877	-769877	-315699
-48.256	780695	-780695	1.80541e+06		-92.768	812919	-812919	-339381
-48.048	831290	-831290	1.81709e+06		-92.56	846343	-846343	-360095
-47.84	718845	-718845	1.80498e+06		-92.352	836537	-836537	-378970
-47.632	908900	-908900	1.77374e+06		-92.144	853026	-853026	-393576
-47.424	764045	-764045	1.71858e+06		-91.936	844404	-844404	-405048
-47.216	764667	-764667	1.64569e+06		-91.728	808711	-808711	-413844
-47.008	814831	-814831	1.54845e+06		-91.52	911444	-911444	-420081
-46.8	812377	-812377	1.43314e+06		-91.312	935546	-935546	-423519
-46.592	830137	-830137	1.30177e+06		-91.104	944610	-944610	-422342
-46.384	780312	-780312	1.15605e+06		-90.896	850269	-850269	-419110
-46.176	826566	-826566	995936		-90.688	916459	-916459	-412020
-45.968	862572	-862572	821794		-90.48	912930	-912930	-404242
-45.76	858390	-858390	637375		-90.272	965863	-965863	-393190
-45.552	810828	-810828	440270		-90.064	970398	-970398	-379805
-45.344	993645	-993645	239056		-89.856	965303	-965303	-365524
-45.136	818482	-818482	29983.8		-89.648	910210	-910210	-349767
-44.928	943977	-943977	-179341		-89.44	992702	-992702	-332743
-44.72	831402	-831402	-388076		-89.232	925208	-925208	-314897
-44.512	964777	-964777	-591037		-89.024	857066	-857066	-295998
-44.304	912611	-912611	-787362		-88.816	820840	-820840	-275744
-44.096	813191	-813191	-973836		-88.608	1.05556e+06	-1.05556e+06	-255592
-43.888	797382	-797382	-1.14884e+06		-88.4	990343	-990343	-236674
-43.68	763136	-763136	-1.30929e+06		-88.192	922849	-922849	-216801
-43.472	902546	-902546	-1.45794e+06		-87.984	1.03775e+06	-1.03775e+06	-197084
-43.264	856289	-856289	-1.58374e+06		-87.776	1.02277e+06	-1.02277e+06	-173719
-43.056	1.01512e+06	-1.01512e+06	-1.69653e+06		-87.568	954022	-954022	-151418
-42.848	983177	-983177	-1.79029e+06		-87.36	998241	-998241	-127869
-42.64	816294	-816294	-1.86566e+06		-87.152	1.0335e+06	-1.0335e+06	-101672
-42.432	943525	-943525	-1.92865e+06		-86.944	1.00533e+06	-1.00533e+06	-73919.7
-42.224	868311	-868311	-1.98046e+06		-86.736	986149	-986149	-43322.7
-42.016	965685	-965685	-2.0209e+06		-86.528	925688	-925688	-9568.51
-41.808	896975	-896975	-2.04551e+06		-86.32	1.17039e+06	-1.17039e+06	28208.5
-41.6	931710	-931710	-2.05638e+06		-86.112	1.00518e+06	-1.00518e+06	67973.4
-41.392	928332	-928332	-2.05993e+06		-85.904	983938	-983938	112409
-41.184	917962	-917962	-2.05282e+06		-85.696	1.13051e+06	-1.13051e+06	159368
-40.976	1.08939e+06	-1.08939e+06	-2.02953e+06		-85.488	937768	-937768	210223
-40.768	1.03745e+06	-1.03745e+06	-1.99608e+06		-85.28	1.09345e+06	-1.09345e+06	264549
-40.56	940052	-940052	-1.94692e+06		-85.072	1.03954e+06	-1.03954e+06	318175
-40.352	944273	-944273	-1.89317e+06		-84.864	1.19691e+06	-1.19691e+06	376004
-40.144	1.03185e+06	-1.03185e+06	-1.82256e+06		-84.656	971796	-971796	432269
-39.936	921185	-921185	-1.74779e+06		-84.448	1.01917e+06	-1.01917e+06	488999
-39.728	869157	-869157	-1.66375e+06		-84.24	1.03042e+06	-1.03042e+06	546028
-39.52	1.12815e+06	-1.12815e+06	-1.57498e+06		-84.032	997937	-997937	602319
-39.312	1.03823e+06	-1.03823e+06	-1.47702e+06		-83.824	944690	-944690	655907
-39.104	1.06479e+06	-1.06479e+06	-1.37343e+06		-83.616	1.02587e+06	-1.02587e+06	706010
-38.896	932460	-932460	-1.26378e+06		-83.408	886812	-886812	754002
-38.688	912835	-912835	-1.15022e+06		-83.2	978549	-978549	795623
-38.48	1.01121e+06	-1.01121e+06	-1.03316e+06		-82.992	977759	-977759	832030
-38.272	1.05862e+06	-1.05862e+06	-912089		-82.784	1.14628e+06	-1.14628e+06	861728
-38.064	1.12333e+06	-1.12333e+06	-781787		-82.576	1.12835e+06	-1.12835e+06	883703
-37.856	1.01005e+06	-1.01005e+06	-649634		-82.368	1.11452e+06	-1.11452e+06	896528
-37.648	950655	-950655	-509739		-82.16	1.02784e+06	-1.02784e+06	900681
-37.44	940154	-940154	-367045		-81.952	1.12673e+06	-1.12673e+06	896183
-37.232	976716	-976716	-222380		-81.744	1.12729e+06	-1.12729e+06	878713
-37.024	1.08048e+06	-1.08048e+06	-72369.4		-81.536	1.08024e+06	-1.08024e+06	852097
-36.816	1.08255e+06	-1.08255e+06	74148.9		-81.328	1.0591e+06	-1.0591e+06	812891
-36.608	1.11665e+06	-1.11665e+06	221091		-81.12	1.12384e+06	-1.12384e+06	762337
-36.4	1.08653e+06	-1.08653e+06	357260		-80.912	1.06964e+06	-1.06964e+06	702423
-36.192	1.13251e+06	-1.13251e+06	485778		-80.704	1.1255e+06	-1.1255e+06	630694
-35.984	990064	-990064	609563		-80.496	1.06602e+06	-1.06602e+06	553087
-35.776	1.11097e+06	-1.11097e+06	726403		-80.288	1.0706e+06	-1.0706e+06	463971
-35.568	927149	-927149	835332		-80.08	1.09297e+06	-1.09297e+06	369330
-35.36	1.16772e+06	-1.16772e+06	946369		-79.872	1.10592e+06	-1.10592e+06	267296
-35.152	1.13745e+06	-1.13745e+06	1.05336e+06		-79.664	1.31664e+06	-1.31664e+06	161423
-34.944	1.19672e+06	-1.19672e+06	1.16018e+06		-79.456	1.116e+06	-1.116e+06	54040.8
-34.736	1.19928e+06	-1.19928e+06	1.26052e+06		-79.248	1.38474e+06	-1.38474e+06	-54189.1
-34.528	1.08702e+06	-1.08702e+06	1.36204e+06		-79.04	1.14262e+06	-1.14262e+06	-161389
-34.32	1.02977e+06	-1.02977e+06	1.46813e+06		-78.832	1.07275e+06	-1.07275e+06	-266899
-34.112	940895	-940895	1.57666e+06		-78.624	1.13426e+06	-1.13426e+06	-364518
-33.904	1.04056e+06	-1.04056e+06	1.68802e+06		-78.416	1.16305e+06	-1.16305e+06	-457980
-33.696	962479	-962479	1.80241e+06		-78.208	1.22792e+06	-1.22792e+06	-543878
-33.488	1.19955e+06	-1.19955e+06	1.92456e+06		-78	1.20823e+06	-1.20823e+06	-619769
-33.28	1.295e+06	-1.295e+06	2.05382e+06		-77.792	1.22352e+06	-1.22352e+06	-685468
-33.072	1.16813e+06	-1.16813e+06	2.18756e+06		-77.584	1.10325e+06	-1.10325e+06	-736525
-32.864	1.11996e+06	-1.11996e+06	2.32499e+06		-77.376	1.10217e+06	-1.10217e+06	-773952
-32.656	1.0616e+06	-1.0616e+06	2.46666e+06		-77.168	1.34212e+06	-1.34212e+06	-795097
-32.448	1.00698e+06	-1.00698e+06	2.60465e+06		-76.96	1.16241e+06	-1.16241e+06	-802492
-32.24	1.1502e+06	-1.1502e+06	2.74087e+06		-76.752	1.2728e+06	-1.2728e+06	-795448
-32.032	1.25781e+06	-1.25781e+06	2.8685e+06		-76.544	1.16802e+06	-1.16802e+06	-772220
-31.824	1.16597e+06	-1.16597e+06	2.98599e+06		-76.336	1.10485e+06	-1.10485e+06	-730583
-31.616	992389	-992389	3.09738e+06		-76.128	1.31311e+06	-1.31311e+06	-673474
-31.408	1.33819e+06	-1.33819e+06	3.19906e+06		-75.92	1.11226e+06	-1.11226e+06	-604662
-31.2	1.09481e+06	-1.09481e+06	3.27637e+06		-75.712	1.22999e+06	-1.22999e+06	-522594
-30.992	1.19528e+06	-1.19528e+06	3.33906e+06		-75.504	1.21644e+06	-1.21644e+06	-428804
-30.784	1.21634e+06	-1.21634e+06	3.36568e+06		-75.296	1.11727e+06	-1.11727e+06	-326113
-30.576	1.28772e+06	-1.28772e+06	3.36071e+06		-75.088	1.14207e+06	-1.14207e+06	-215207
-30.368	1.40603e+06	-1.40603e+06	3.31852e+06		-74.88	1.2394e+06	-1.2394e+06	-97721.4
-30.16	1.12919e+06	-1.12919e+06	3.23361e+06		-74.672	1.25508e+06	-1.25508e+06	22945.4
-29.952	1.33747e+06	-1.33747e+06	3.10894e+06		-74.464	1.28973e+06	-1.28973e+06	145021
-29.744	1.08238e+06	-1.08238e+06	2.93785e+06		-74.256	1.20187e+06	-1.20187e+06	267931
-29.536	1.1521e+06	-1.1521e+06	2.72668e+06		-74.048	1.37009e+06	-1.37009e+06	387322
-29.328	1.14552e+06	-1.14552e+06	2.47705e+06		-73.84	1.23243e+06	-1.23243e+06	504797
-29.12	1.24773e+06	-1.24773e+06	2.18167e+06		-73.632	1.31406e+06	-1.31406e+06	616340
-28.912	1.39837e+06	-1.39837e+06	1.84582e+06		-73.424	1.26179e+06	-1.26179e+06	722862
-28.704	1.31474e+06	-1.31474e+06	1.47312e+06		-73.216	1.33107e+06	-1.33107e+06	824272
-28.496	1.09134e+06	-1.09134e+06	1.06914e+06		-73.008	1.33482e+06	-1.33482e+06	915044
-28.288	1.44279e+06	-1.44279e+06	636905		-72.8	1.31505e+06	-1.31505e+06	1.00113e+06
-28.08	1.10045e+06	-1.10045e+06	176472		-72.592	1.37703e+06	-1.37703e+06	1.07732e+06
-27.872	1.32588e+06	-1.32588e+06	-294595		-72.384	1.25751e+06	-1.25751e+06	1.14661e+06
-27.664	1.1846e+06	-1.1846e+06	-773087		-72.176	1.30251e+06	-1.30251e+06	1.20483e+06
-27.456	1.3389e+06	-1.3389e+06	-1.25679e+06		-71.968	1.31251e+06	-1.31251e+06	1.25452e+06
-27.248	1.26154e+06	-1.26154e+06	-1.74235e+06		-71.76	1.31586e+06	-1.31586e+06	1.29371e+06
-27.04	1.39573e+06	-1.39573e+06	-2.22132e+06		-71.552	1.2389e+06	-1.2389e+06	1.32452e+06
-26.832	1.20365e+06	-1.20365e+06	-2.68796e+06		-71.344	1.46003e+06	-1.46003e+06	1.34562e+06
-26.624	1.28812e+06	-1.28812e+06	-3.1346e+06		-71.136	1.3118e+06	-1.3118e+06	1.35805e+06
-26.416	1.27237e+06	-1.27237e+06	-3.56858e+06		-70.928	1.37557e+06	-1.37557e+06	1.36016e+06
-26.208	1.32747e+06	-1.32747e+06	-3.97741e+06		-70.72	1.34565e+06	-1.34565e+06	1.35638e+06
-26	1.28526e+06	-1.28526e+06	-4.35593e+06		-70.512	1.22415e+06	-1.22415e+06	1.34133e+06
-25.792	1.4719e+06	-1.4719e+06	-4.70103e+06		-70.304	1.3356e+06	-1.3356e+06	1.31847e+06
-25.584	1.35152e+06	-1.35152e+06	-5.01046e+06		-70.096	1.29629e+06	-1.29629e+06	1.28903e+06
-25.376	1.411e+06	-1.411e+06	-5.27894e+06		-69.888	1.49712e+06	-1.49712e+06	1.24896e+06
-25.168	1.28298e+06	-1.28298e+06	-5.50892e+06		-69.68	1.28266e+06	-1.28266e+06	1.19922e+06
-24.96	1.31858e+06	-1.31858e+06	-5.69263e+06		-69.472	1.28939e+06	-1.28939e+06	1.13952e+06
-24.752	1.41776e+06	-1.41776e+06	-5.83434e+06		-69.264	1.34235e+06	-1.34235e+06	1.07076e+06
-24.544	1.28327e+06	-1.28327e+06	-5.93621e+06		-69.056	1.34058e+06	-1.34058e+06	991525
-24.336	1.24936e+06	-1.24936e+06	-5.99539e+06		-68.848	1.43304e+06	-1.43304e+06	901675
-24.128	1.37704e+06	-1.37704e+06	-6.0136e+06		-68.64	1.40989e+06	-1.40989e+06	799062
-23.92	1.3871e+06	-1.3871e+06	-5.99084e+06		-68.432	1.50107e+06	-1.50107e+06	687161
-23.712	1.32074e+06	-1.32074e+06	-5.92262e+06		-68.224	1.23752e+06	-1.23752e+06	560494
-23.504	1.31184e+06	-1.31184e+06	-5.80669e+06		-68.016	1.44481e+06	-1.44481e+06	420656
-23.296	1.32309e+06	-1.32309e+06	-5.65116e+06		-67.808	1.29523e+06	-1.29523e+06	270410
-23.088	1.28391e+06	-1.28391e+06	-5.45673e+06		-67.6	1.44359e+06	-1.44359e+06	104541
-22.88	1.22813e+06	-1.22813e+06	-5.21635e+06		-67.392	1.38423e+06	-1.38423e+06	-74197.3
-22.672	1.50198e+06	-1.50198e+06	-4.93553e+06		-67.184	1.53325e+06	-1.53325e+06	-264069
-22.464	1.37715e+06	-1.37715e+06	-4.6126e+06		-66.976	1.45001e+06	-1.45001e+06	-468749
-22.256	1.34178e+06	-1.34178e+06	-4.24376e+06		-66.768	1.40486e+06	-1.40486e+06	-683583
-22.048	1.33849e+06	-1.33849e+06	-3.82944e+06		-66.56	1.40787e+06	-1.40787e+06	-910512
-21.84	1.3309e+06	-1.3309e+06	-3.36681e+06		-66.352	1.48811e+06	-1.48811e+06	-1.14628e+06
-21.632	1.43147e+06	-1.43147e+06	-2.87175e+06		-66.144	1.55202e+06	-1.55202e+06	-1.38874e+06
-21.424	1.36801e+06	-1.36801e+06	-2.33479e+06		-65.936	1.47074e+06	-1.47074e+06	-1.63473e+06
-21.216	1.48099e+06	-1.48099e+06	-1.76113e+06		-65.728	1.56389e+06	-1.56389e+06	-1.8844e+06
-21.008	1.46815e+06	-1.46815e+06	-1.15475e+06		-65.52	1.31695e+06	-1.31695e+06	-2.136e+06
-20.8	1.3257e+06	-1.3257e+06	-522496		-65.312	1.37715e+06	-1.37715e+06	-2.39236e+06
-20.592	1.49301e+06	-1.49301e+06	121572		-65.104	1.33993e+06	-1.33993e+06	-2.64454e+06
-20.384	1.28918e+06	-1.28918e+06	781287		-64.896	1.24075e+06	-1.24075e+06	-2.89166e+06
-20.176	1.45067e+06	-1.45067e+06	1.44198e+06		-64.688	1.57478e+06	-1.57478e+06	-3.1321e+06
-19.968	1.22376e+06	-1.22376e+06	2.09567e+06		-64.48	1.39085e+06	-1.39085e+06	-3.36449e+06
-19.76	1.35889e+06	-1.35889e+06	2.74007e+06		-64.272	1.49501e+06	-1.49501e+06	-3.58774e+06
-19.552	1.28336e+06	-1.28336e+06	3.35418e+06		-64.064	1.41023e+06	-1.41023e+06	-3.79819e+06
-19.344	1.42158e+06	-1.42158e+06	3.93769e+06		-63.856	1.50031e+06	-1.50031e+06	-3.99226e+06
-19.136	1.39691e+06	-1.39691e+06	4.47962e+06		-63.648	1.31315e+06	-1.31315e+06	-4.17253e+06
-18.928	1.48691e+06	-1.48691e+06	4.96487e+06		-63.44	1.38051e+06	-1.38051e+06	-4.33307e+06
-18.72	1.40867e+06	-1.40867e+06	5.39808e+06		-63.232	1.2322e+06	-1.2322e+06	-4.47821e+06
-18.512	1.44925e+06	-1.44925e+06	5.76211e+06		-63.024	1.49123e+06	-1.49123e+06	-4.60051e+06
-18.304	1.38392e+06	-1.38392e+06	6.06068e+06		-62.816	1.41616e+06	-1.41616e+06	-4.70278e+06
-18.096	1.35868e+06	-1.35868e+06	6.28618e+06		-62.608	1.30478e+06	-1.30478e+06	-4.78542e+06
-17.888	1.4285e+06	-1.4285e+06	6.43874e+06		-62.4	1.47521e+06	-1.47521e+06	-4.8467e+06
-17.68	1.47066e+06	-1.47066e+06	6.51371e+06		-62.192	1.65946e+06	-1.65946e+06	-4.88817e+06
-17.472	1.4418e+06	-1.4418e+06	6.5154e+06		-61.984	1.39256e+06	-1.39256e+06	-4.90848e+06
-17.264	1.37739e+06	-1.37739e+06	6.43959e+06		-61.776	1.76342e+06	-1.76342e+06	-4.90475e+06
-17.056	1.32833e+06	-1.32833e+06	6.30112e+06		-61.568	1.51784e+06	-1.51784e+06	-4.87823e+06
-16.848	1.28471e+06	-1.28471e+06	6.09595e+06		-61.36	1.33452e+06	-1.33452e+06	-4.83308e+06
-16.64	1.50679e+06	-1.50679e+06	5.83265e+06		-61.152	1.4159e+06	-1.4159e+06	-4.76139e+06
-16.432	1.48223e+06	-1.48223e+06	5.52604e+06		-60.944	1.764e+06	-1.764e+06	-4.6696e+06
-16.224	1.47248e+06	-1.47248e+06	5.19043e+06		-60.736	1.45221e+06	-1.45221e+06	-4.55072e+06
-16.016	1.45392e+06	-1.45392e+06	4.83204e+06		-60.528	1.50984e+06	-1.50984e+06	-4.41083e+06
-15.808	1.4442e+06	-1.4442e+06	4.46147e+06		-60.32	1.54191e+06	-1.54191e+06	-4.24976e+06
-15.6	1.30836e+06	-1.30836e+06	4.0811e+06		-60.112	1.58022e+06	-1.58022e+06	-4.06116e+06
-15.392	1.48721e+06	-1.48721e+06	3.71094e+06		-59.904	1.41869e+06	-1.41869e+06	-3.84517e+06
-15.184	1.48135e+06	-1.48135e+06	3.34717e+06		-59.696	1.61854e+06	-1.61854e+06	-3.60628e+06
-14.976	1.48038e+06	-1.48038e+06	2.9965e+06		-59.488	1.4956e+06	-1.4956e+06	-3.34336e+06
-14.768	1.57101e+06	-1.57101e+06	2.67906e+06		-59.28	1.40677e+06	-1.40677e+06	-3.05993e+06
-14.56	1.49376e+06	-1.49376e+06	2.38178e+06		-59.072	1.49322e+06	-1.49322e+06	-2.75466e+06
-14.352	1.51282e+06	-1.51282e+06	2.11449e+06		-58.864	1.46162e+06	-1.46162e+06	-2.42909e+06
-14.144	1.54883e+06	-1.54883e+06	1.87265e+06		-58.656	1.42946e+06	-1.42946e+06	-2.08429e+06
-13.936	1.58291e+06	-1.58291e+06	1.64693e+06		-58.448	1.37375e+06	-1.37375e+06	-1.72405e+06
-13.728	1.46974e+06	-1.46974e+06	1.44745e+06		-58.24	1.67681e+06	-1.67681e+06	-1.34753e+06
-13.52	1.53036e+06	-1.53036e+06	1.26256e+06		-58.032	1.6042e+06	-1.6042e+06	-959538
-13.312	1.40634e+06	-1.40634e+06	1.08954e+06		-57.824	1.57565e+06	-1.57565e+06	-557427
-13.104	1.62094e+06	-1.62094e+06	926556		-57.616	1.54221e+06	-1.54221e+06	-146361
-12.896	1.45819e+06	-1.45819e+06	753370		-57.408	1.3884e+06	-1.3884e+06	267621
-12.688	1.55748e+06	-1.55748e+06	588718		-57.2	1.48745e+06	-1.48745e+06	689215
-12.48	1.48407e+06	-1.48407e+06	414470		-56.992	1.72107e+06	-1.72107e+06	1.1076e+06
-12.272	1.36547e+06	-1.36547e+06	233310		-56.784	1.33857e+06	-1.33857e+06	1.5291e+06
-12.064	1.26659e+06	-1.26659e+06	41081		-56.576	1.4432e+06	-1.4432e+06	1.94136e+06
-11.856	1.20963e+06	-1.20963e+06	-170783		-56.368	1.37335e+06	-1.37335e+06	2.34864e+06
-11.648	1.5124e+06	-1.5124e+06	-404362		-56.16	1.46194e+06	-1.46194e+06	2.74357e+06
-11.44	1.3293e+06	-1.3293e+06	-659781		-55.952	1.38249e+06	-1.38249e+06	3.12461e+06
-11.232	1.47651e+06	-1.47651e+06	-936923		-55.744	1.53843e+06	-1.53843e+06	3.49149e+06
-11.024	1.44521e+06	-1.44521e+06	-1.23965e+06		-55.536	1.57908e+06	-1.57908e+06	3.83903e+06
-10.816	1.5446e+06	-1.5446e+06	-1.56198e+06		-55.328	1.57338e+06	-1.57338e+06	4.16682e+06
-10.608	1.40752e+06	-1.40752e+06	-1.90065e+06		-55.12	1.64702e+06	-1.64702e+06	4.47294e+06
-10.4	1.77316e+06	-1.77316e+06	-2.24769e+06		-54.912	1.51702e+06	-1.51702e+06	4.75754e+06
-10.192	1.55063e+06	-1.55063e+06	-2.60212e+06		-54.704	1.59412e+06	-1.59412e+06	5.01741e+06
-9.984	1.64777e+06	-1.64777e+06	-2.96405e+06		-54.496	1.75133e+06	-1.75133e+06	5.25418e+06
-9.776	1.69745e+06	-1.69745e+06	-3.32261e+06		-54.288	1.46561e+06	-1.46561e+06	5.4652e+06
-9.568	1.56844e+06	-1.56844e+06	-3.67448e+06		-54.08	1.77654e+06	-1.77654e+06	5.65306e+06
-9.36	1.5741e+06	-1.5741e+06	-4.02084e+06		-53.872	1.53784e+06	-1.53784e+06	5.82014e+06
-9.152	1.72519e+06	-1.72519e+06	-4.35714e+06		-53.664	1.58815e+06	-1.58815e+06	5.9604e+06
-8.944	1.50502e+06	-1.50502e+06	-4.68247e+06		-53.456	1.73e+06	-1.73e+06	6.08081e+06
-8.736	1.70158e+06	-1.70158e+06	-4.97352e+06		-53.248	1.5526e+06	-1.5526e+06	6.17879e+06
-8.528	1.62341e+06	-1.62341e+06	-5.25351e+06		-53.04	1.53134e+06	-1.53134e+06	6.2581e+06
-8.32	1.67351e+06	-1.67351e+06	-5.50806e+06		-52.832	1.90403e+06	-1.90403e+06	6.31786e+06
-8.112	1.60097e+06	-1.60097e+06	-5.73643e+06		-52.624	1.46297e+06	-1.46297e+06	6.35754e+06
-7.904	1.55984e+06	-1.55984e+06	-5.94384e+06		-52.416	1.57878e+06	-1.57878e+06	6.37532e+06
-7.696	1.66041e+06	-1.66041e+06	-6.13144e+06		-52.208	1.5288e+06	-1.5288e+06	6.37255e+06
-7.488	1.5254e+06	-1.5254e+06	-6.29001e+06		-52	1.61103e+06	-1.61103e+06	6.3497e+06
-7.28	1.57771e+06	-1.57771e+06	-6.43494e+06		-51.792	1.64045e+06	-1.64045e+06	6.30256e+06
-7.072	1.52296e+06	-1.52296e+06	-6.54754e+06		-51.584	1.74352e+06	-1.74352e+06	6.23688e+06
-6.864	1.68723e+06	-1.68723e+06	-6.62845e+06		-51.376	1.48548e+06	-1.48548e+06	6.14748e+06
-6.656	1.3748e+06	-1.3748e+06	-6.68184e+06		-51.168	1.60164e+06	-1.60164e+06	6.04031e+06
-6.448	1.70475e+06	-1.70475e+06	-6.70175e+06		-50.96	1.68088e+06	-1.68088e+06	5.91235e+06
-6.24	1.44921e+06	-1.44921e+06	-6.6805e+06		-50.752	1.85271e+06	-1.85271e+06	5.76088e+06
-6.032	1.74814e+06	-1.74814e+06	-6.62389e+06		-50.544	1.64634e+06	-1.64634e+06	5.5932e+06
-5.824	1.77632e+06	-1.77632e+06	-6.52746e+06		-50.336	1.60167e+06	-1.60167e+06	5.40555e+06
-5.616	1.68862e+06	-1.68862e+06	-6.37684e+06		-50.128	1.56338e+06	-1.56338e+06	5.19961e+06
-5.408	1.59205e+06	-1.59205e+06	-6.18176e+06		-49.92	1.59598e+06	-1.59598e+06	4.97998e+06
-5.2	1.72906e+06	-1.72906e+06	-5.9251e+06		-49.712	1.88905e+06	-1.88905e+06	4.73933e+06
-4.992	1.66691e+06	-1.66691e+06	-5.6143e+06		-49.504	1.75015e+06	-1.75015e+06	4.48857e+06
-4.784	1.75686e+06	-1.75686e+06	-5.22903e+06		-49.296	1.58419e+06	-1.58419e+06	4.21687e+06
-4.576	1.57395e+06	-1.57395e+06	-4.77891e+06		-49.088	1.5959e+06	-1.5959e+06	3.93671e+06
-4.368	1.77202e+06	-1.77202e+06	-4.25612e+06		-48.88	1.56954e+06	-1.56954e+06	3.63766e+06
-4.16	1.57301e+06	-1.57301e+06	-3.65501e+06		-48.672	1.62481e+06	-1.62481e+06	3.33045e+06
-3.952	1.34949e+06	-1.34949e+06	-2.98124e+06		-48.464	1.63109e+06	-1.63109e+06	3.0142e+06
-3.744	1.84029e+06	-1.84029e+06	-2.23332e+06		-48.256	1.88155e+06	-1.88155e+06	2.69288e+06
-3.536	1.61073e+06	-1.61073e+06	-1.41265e+06		-48.048	2.0383e+06	-2.0383e+06	2.36302e+06
-3.328	1.65652e+06	-1.65652e+06	-560839		-47.84	1.53474e+06	-1.53474e+06	2.03408e+06
-3.12	1.50345e+06	-1.50345e+06	409774		-47.632	1.97578e+06	-1.97578e+06	1.70096e+06
-2.912	1.58218e+06	-1.58218e+06	1.43361e+06		-47.424	1.85792e+06	-1.85792e+06	1.36636e+06
-2.704	1.47489e+06	-1.47489e+06	2.50376e+06		-47.216	1.65487e+06	-1.65487e+06	1.03947e+06
-2.496	1.40882e+06	-1.40882e+06	3.61003e+06		-47.008	1.73606e+06	-1.73606e+06	714765
-2.288	1.59076e+06	-1.59076e+06	4.72507e+06		-46.8	1.68116e+06	-1.68116e+06	400555
-2.08	1.5711e+06	-1.5711e+06	5.84012e+06		-46.592	1.82903e+06	-1.82903e+06	91968.3
-1.872	1.58331e+06	-1.58331e+06	6.92094e+06		-46.384	1.72201e+06	-1.72201e+06	-203361
-1.664	1.70364e+06	-1.70364e+06	7.94993e+06		-46.176	1.76181e+06	-1.76181e+06	-484065
-1.456	1.6734e+06	-1.6734e+06	8.91715e+06		-45.968	1.88957e+06	-1.88957e+06	-754024
-1.248	1.72337e+06	-1.72337e+06	9.79481e+06		-45.76	1.47318e+06	-1.47318e+06	-1.01036e+06
-1.04	1.41675e+06	-1.41675e+06	1.05676e+07		-45.552	2.03286e+06	-2.03286e+06	-1.25019e+06
-0.832	1.80229e+06	-1.80229e+06	1.12254e+07		-45.344	1.9011e+06	-1.9011e+06	-1.47321e+06
-0.624	1.74742e+06	-1.74742e+06	1.17452e+07		-45.136	1.70815e+06	-1.70815e+06	-1.67908e+06
-0.416	1.63901e+06	-1.63901e+06	1.21388e+07		-44.928	1.73872e+06	-1.73872e+06	-1.86842e+06
-0.208	1.64891e+06	-1.64891e+06	1.23742e+07		-44.72	1.67418e+06	-1.67418e+06	-2.04109e+06
0	NaN	NaN	1.24521e+07		-44.512	1.74718e+06	-1.74718e+06	-2.20165e+06
0.208	1.64891e+06	-1.64891e+06	1.23742e+07		-44.304	1.91961e+06	-1.91961e+06	-2.34113e+06
0.416	1.63901e+06	-1.63901e+06	1.21388e+07		-44.096	1.81794e+06	-1.81794e+06	-2.46423e+06
0.624	1.74742e+06	-1.74742e+06	1.17452e+07		-43.888	1.5261e+06	-1.5261e+06	-2.56528e+06
0.832	1.80229e+06	-1.80229e+06	1.12254e+07		-43.68	1.80515e+06	-1.80515e+06	-2.65115e+06
1.04	1.41675e+06	-1.41675e+06	1.05676e+07		-43.472	1.91826e+06	-1.91826e+06	-2.72057e+06
1.248	1.72337e+06	-1.72337e+06	9.79481e+06		-43.264	1.8493e+06	-1.8493e+06	-2.77327e+06
1.456	1.6734e+06	-1.6734e+06	8.91715e+06		-43.056	1.72361e+06	-1.72361e+06	-2.81206e+06
1.664	1.70364e+06	-1.70364e+06	7.94993e+06		-42.848	2.05066e+06	-2.05066e+06	-2.83762e+06
1.872	1.58331e+06	-1.58331e+06	6.92094e+06		-42.64	1.89372e+06	-1.89372e+06	-2.85388e+06
2.08	1.5711e+06	-1.5711e+06	5.84012e+06		-42.432	1.91081e+06	-1.91081e+06	-2.8599e+06
2.288	1.59076e+06	-1.59076e+06	4.72507e+06		-42.224	1.67807e+06	-1.67807e+06	-2.85932e+06
2.496	1.40882e+06	-1.40882e+06	3.61003e+06		-42.016	1.72378e+06	-1.72378e+06	-2.85614e+06
2.704	1.47489e+06	-1.47489e+06	2.50376e+06		-41.808	1.89444e+06	-1.89444e+06	-2.84622e+06
2.912	1.58218e+06	-1.58218e+06	1.43361e+06		-41.6	1.54802e+06	-1.54802e+06	-2.8397e+06
3.12	1.50345e+06	-1.50345e+06	409774		-41.392	1.87543e+06	-1.87543e+06	-2.8289e+06
3.328	1.65652e+06	-1.65652e+06	-560839		-41.184	1.92535e+06	-1.92535e+06	-2.82219e+06
3.536	1.61073e+06	-1.61073e+06	-1.41265e+06		-40.976	1.98847e+06	-1.98847e+06	-2.8159e+06
3.744	1.84029e+06	-1.84029e+06	-2.23332e+06		-40.768	1.84122e+06	-1.84122e+06	-2.8154e+06
3.952	1.34949e+06	-1.34949e+06	-2.98124e+06		-40.56	2.00671e+06	-2.00671e+06	-2.81102e+06
4.16	1.57301e+06	-1.57301e+06	-3.65501e+06		-40.352	1.9515e+06	-1.9515e+06	-2.8171e+06
4.368	1.77202e+06	-1.77202e+06	-4.25612e+06		-40.144	1.94168e+06	-1.94168e+06	-2.82125e+06
4.576	1.57395e+06	-1.57395e+06	-4.77891e+06		-39.936	1.72504e+06	-1.72504e+06	-2.82664e+06
4.784	1.75686e+06	-1.75686e+06	-5.22903e+06		-39.728	1.74784e+06	-1.74784e+06	-2.83639e+06
4.992	1.66691e+06	-1.66691e+06	-5.6143e+06		-39.52	1.9292e+06	-1.9292e+06	-2.84182e+06
5.2	1.72906e+06	-1.72906e+06	-5.9251e+06		-39.312	1.98532e+06	-1.98532e+06	-2.85246e+06
5.408	1.59205e+06	-1.59205e+06	-6.18176e+06		-39.104	1.75974e+06	-1.75974e+06	-2.85635e+06
5.616	1.68862e+06	-1.68862e+06	-6.37684e+06		-38.896	1.66219e+06	-1.66219e+06	-2.85883e+06
5.824	1.77632e+06	-1.77632e+06	-6.52746e+06		-38.688	1.77596e+06	-1.77596e+06	-2.8554e+06
6.032	1.74814e+06	-1.74814e+06	-6.62389e+06		-38.48	1.80855e+06	-1.80855e+06	-2.84369e+06
6.24	1.44921e+06	-1.44921e+06	-6.6805e+06		-38.272	1.72506e+06	-1.72506e+06	-2.82533e+06
6.448	1.70475e+06	-1.70475e+06	-6.70175e+06		-38.064	1.66869e+06	-1.66869e+06	-2.79465e+06
6.656	1.3748e+06	-1.3748e+06	-6.68184e+06		-37.856	1.92574e+06	-1.92574e+06	-2.75076e+06
6.864	1.68723e+06	-1.68723e+06	-6.62845e+06		-37.648	1.79225e+06	-1.79225e+06	-2.69161e+06
7.072	1.52296e+06	-1.52296e+06	-6.54754e+06		-37.44	1.56689e+06	-1.56689e+06	-2.61468e+06
7.28	1.57771e+06	-1.57771e+06	-6.43494e+06		-37.232	1.84603e+06	-1.84603e+06	-2.52004e+06
7.488	1.5254e+06	-1.5254e+06	-6.29001e+06		-37.024	2.05301e+06	-2.05301e+06	-2.39916e+06
7.696	1.66041e+06	-1.66041e+06	-6.13144e+06		-36.816	1.80035e+06	-1.80035e+06	-2.25817e+06
7.904	1.55984e+06	-1.55984e+06	-5.94384e+06		-36.608	1.95744e+06	-1.95744e+06	-2.09424e+06
8.112	1.60097e+06	-1.60097e+06	-5.73643e+06		-36.4	1.77539e+06	-1.77539e+06	-1.9107e+06
8.32	1.67351e+06	-1.67351e+06	-5.50806e+06		-36.192	1.90782e+06	-1.90782e+06	-1.70516e+06
8.528	1.62341e+06	-1.62341e+06	-5.25351e+06		-35.984	1.91424e+06	-1.91424e+06	-1.48163e+06
8.736	1.70158e+06	-1.70158e+06	-4.97352e+06		-35.776	1.7989e+06	-1.7989e+06	-1.24123e+06
8.944	1.50502e+06	-1.50502e+06	-4.68247e+06		-35.568	1.85466e+06	-1.85466e+06	-987724
9.152	1.72519e+06	-1.72519e+06	-4.35714e+06		-35.36	1.86061e+06	-1.86061e+06	-723089
9.36	1.5741e+06	-1.5741e+06	-4.02084e+06		-35.152	1.81232e+06	-1.81232e+06	-446820
9.568	1.56844e+06	-1.56844e+06	-3.67448e+06		-34.944	2.25166e+06	-2.25166e+06	-170159
9.776	1.69745e+06	-1.69745e+06	-3.32261e+06		-34.736	1.72223e+06	-1.72223e+06	112171
9.984	1.64777e+06	-1.64777e+06	-2.96405e+06		-34.528	1.95604e+06	-1.95604e+06	390185
10.192	1.55063e+06	-1.55063e+06	-2.60212e+06		-34.32	1.87433e+06	-1.87433e+06	668016
10.4	1.77316e+06	-1.77316e+06	-2.24769e+06		-34.112	1.73218e+06	-1.73218e+06	941073
10.608	1.40752e+06	-1.40752e+06	-1.90065e+06		-33.904	1.99597e+06	-1.99597e+06	1.20864e+06
10.816	1.5446e+06	-1.5446e+06	-1.56198e+06		-33.696	2.08962e+06	-2.08962e+06	1.46611e+06
11.024	1.44521e+06	-1.44521e+06	-1.23965e+06		-33.488	1.7683e+06	-1.7683e+06	1.71439e+06
11.232	1.47651e+06	-1.47651e+06	-936923		-33.28	1.81074e+06	-1.81074e+06	1.9523e+06
11.44	1.3293e+06	-1.3293e+06	-659781		-33.072	2.31696e+06	-2.31696e+06	2.17367e+06
11.648	1.5124e+06	-1.5124e+06	-404362		-32.864	1.70226e+06	-1.70226e+06	2.38617e+06
11.856	1.20963e+06	-1.20963e+06	-170783		-32.656	1.74291e+06	-1.74291e+06	2.58671e+06
12.064	1.26659e+06	-1.26659e+06	41081		-32.448	1.9169e+06	-1.9169e+06	2.77327e+06
12.272	1.36547e+06	-1.36547e+06	233310		-32.24	1.91361e+06	-1.91361e+06	2.94777e+06
12.48	1.48407e+06	-1.48407e+06	414470		-32.032	1.97656e+06	-1.97656e+06	3.10975e+06
12.688	1.55748e+06	-1.55748e+06	588718		-31.824	1.84443e+06	-1.84443e+06	3.26148e+06
12.896	1.45819e+06	-1.45819e+06	753370		-31.616	1.94947e+06	-1.94947e+06	3.39658e+06
13.104	1.62094e+06	-1.62094e+06	926556		-31.408	1.83293e+06	-1.83293e+06	3.51898e+06
13.312	1.40634e+06	-1.40634e+06	1.08954e+06		-31.2	1.82948e+06	-1.82948e+06	3.625e+06
13.52	1.53036e+06	-1.53036e+06	1.26256e+06		-30.992	1.80283e+06	-1.80283e+06	3.71943e+06
13.728	1.46974e+06	-1.46974e+06	1.44745e+06		-30.784	1.99616e+06	-1.99616e+06	3.80183e+06
13.936	1.58291e+06	-1.58291e+06	1.64693e+06		-30.576	1.73826e+06	-1.73826e+06	3.86599e+06
14.144	1.54883e+06	-1.54883e+06	1.87265e+06		-30.368	2.23717e+06	-2.23717e+06	3.91991e+06
14.352	1.51282e+06	-1.51282e+06	2.11449e+06		-30.16	1.94111e+06	-1.94111e+06	3.95492e+06
14.56	1.49376e+06	-1.49376e+06	2.38178e+06		-29.952	2.01183e+06	-2.01183e+06	3.9712e+06
14.768	1.57101e+06	-1.57101e+06	2.67906e+06		-29.744	1.73471e+06	-1.73471e+06	3.96824e+06
14.976	1.48038e+06	-1.48038e+06	2.9965e+06		-29.536	1.91419e+06	-1.91419e+06	3.93763e+06
15.184	1.48135e+06	-1.48135e+06	3.34717e+06		-29.328	2.05444e+06	-2.05444e+06	3.88682e+06
15.392	1.48721e+06	-1.48721e+06	3.71094e+06		-29.12	2.28198e+06	-2.28198e+06	3.80855e+06
15.6	1.30836e+06	-1.30836e+06	4.0811e+06		-28.912	2.18413e+06	-2.18413e+06	3.70016e+06
15.808	1.4442e+06	-1.4442e+06	4.46147e+06		-28.704	2.00168e+06	-2.00168e+06	3.55825e+06
16.016	1.45392e+06	-1.45392e+06	4.83204e+06		-28.496	2.02512e+06	-2.02512e+06	3.38284e+06
16.224	1.47248e+06	-1.47248e+06	5.19043e+06		-28.288	1.95069e+06	-1.95069e+06	3.17511e+06
16.432	1.48223e+06	-1.48223e+06	5.52604e+06		-28.08	2.21564e+06	-2.21564e+06	2.93337e+06
16.64	1.50679e+06	-1.50679e+06	5.83265e+06		-27.872	1.8117e+06	-1.8117e+06	2.65949e+06
16.848	1.28471e+06	-1.28471e+06	6.09595e+06		-27.664	2.06497e+06	-2.06497e+06	2.35372e+06
17.056	1.32833e+06	-1.32833e+06	6.30112e+06		-27.456	2.02699e+06	-2.02699e+06	2.02328e+06
17.264	1.37739e+06	-1.37739e+06	6.43959e+06		-27.248	1.98924e+06	-1.98924e+06	1.66591e+06
17.472	1.4418e+06	-1.4418e+06	6.5154e+06		-27.04	1.8279e+06	-1.8279e+06	1.29666e+06
17.68	1.47066e+06	-1.47066e+06	6.51371e+06		-26.832	1.98392e+06	-1.98392e+06	900211
17.888	1.4285e+06	-1.4285e+06	6.43874e+06		-26.624	1.95899e+06	-1.95899e+06	495830
18.096	1.35868e+06	-1.35868e+06	6.28618e+06		-26.416	1.95293e+06	-1.95293e+06	76177.9
18.304	1.38392e+06	-1.38392e+06	6.06068e+06		-26.208	2.30416e+06	-2.30416e+06	-336056
18.512	1.44925e+06	-1.44925e+06	5.76211e+06		-26	2.19378e+06	-2.19378e+06	-751195
18.72	1.40867e+06	-1.40867e+06	5.39808e+06		-25.792	1.93208e+06	-1.93208e+06	-1.16011e+06
18.928	1.48691e+06	-1.48691e+06	4.96487e+06		-25.584	2.1419e+06	-2.1419e+06	-1.55592e+06
19.136	1.39691e+06	-1.39691e+06	4.47962e+06		-25.376	1.86711e+06	-1.86711e+06	-1.93348e+06
19.344	1.42158e+06	-1.42158e+06	3.93769e+06		-25.168	2.17092e+06	-2.17092e+06	-2.29401e+06
19.552	1.28336e+06	-1.28336e+06	3.35418e+06		-24.96	2.01941e+06	-2.01941e+06	-2.62878e+06
19.76	1.35889e+06	-1.35889e+06	2.74007e+06		-24.752	2.14996e+06	-2.14996e+06	-2.94133e+06
19.968	1.22376e+06	-1.22376e+06	2.09567e+06		-24.544	2.15772e+06	-2.15772e+06	-3.22533e+06
20.176	1.45067e+06	-1.45067e+06	1.44198e+06		-24.336	1.95752e+06	-1.95752e+06	-3.47863e+06
20.384	1.28918e+06	-1.28918e+06	781287		-24.128	2.22398e+06	-2.22398e+06	-3.69288e+06
20.592	1.49301e+06	-1.49301e+06	121572		-23.92	2.14243e+06	-2.14243e+06	-3.86959e+06
20.8	1.3257e+06	-1.3257e+06	-522496		-23.712	2.25481e+06	-2.25481e+06	-4.00959e+06
21.008	1.46815e+06	-1.46815e+06	-1.15475e+06		-23.504	1.90801e+06	-1.90801e+06	-4.11168e+06
21.216	1.48099e+06	-1.48099e+06	-1.76113e+06		-23.296	2.30775e+06	-2.30775e+06	-4.17736e+06
21.424	1.36801e+06	-1.36801e+06	-2.33479e+06		-23.088	2.01842e+06	-2.01842e+06	-4.20377e+06
21.632	1.43147e+06	-1.43147e+06	-2.87175e+06		-22.88	1.81651e+06	-1.81651e+06	-4.19814e+06
21.84	1.3309e+06	-1.3309e+06	-3.36681e+06		-22.672	2.08586e+06	-2.08586e+06	-4.1562e+06
22.048	1.33849e+06	-1.33849e+06	-3.82944e+06		-22.464	2.0538e+06	-2.0538e+06	-4.08455e+06
22.256	1.34178e+06	-1.34178e+06	-4.24376e+06		-22.256	2.16522e+06	-2.16522e+06	-3.98707e+06
22.464	1.37715e+06	-1.37715e+06	-4.6126e+06		-22.048	1.96339e+06	-1.96339e+06	-3.86253e+06
22.672	1.50198e+06	-1.50198e+06	-4.93553e+06		-21.84	2.01018e+06	-2.01018e+06	-3.71683e+06
22.88	1.22813e+06	-1.22813e+06	-5.21635e+06		-21.632	1.94455e+06	-1.94455e+06	-3.55588e+06
23.088	1.28391e+06	-1.28391e+06	-5.45673e+06		-21.424	2.06873e+06	-2.06873e+06	-3.37933e+06
23.296	1.32309e+06	-1.32309e+06	-5.65116e+06		-21.216	1.90539e+06	-1.90539e+06	-3.1889e+06
23.504	1.31184e+06	-1.31184e+06	-5.80669e+06		-21.008	2.08636e+06	-2.08636e+06	-2.98178e+06
23.712	1.32074e+06	-1.32074e+06	-5.92262e+06		-20.8	2.11245e+06	-2.11245e+06	-2.76481e+06
23.92	1.3871e+06	-1.3871e+06	-5.99084e+06		-20.592	2.03767e+06	-2.03767e+06	-2.54017e+06
24.128	1.37704e+06	-1.37704e+06	-6.0136e+06		-20.384	1.73416e+06	-1.73416e+06	-2.30894e+06
24.336	1.24936e+06	-1.24936e+06	-5.99539e+06		-20.176	2.03443e+06	-2.03443e+06	-2.07471e+06
24.544	1.28327e+06	-1.28327e+06	-5.93621e+06		-19.968	2.26161e+06	-2.26161e+06	-1.84082e+06
24.752	1.41776e+06	-1.41776e+06	-5.83434e+06		-19.76	1.67706e+06	-1.67706e+06	-1.60542e+06
24.96	1.31858e+06	-1.31858e+06	-5.69263e+06		-19.552	2.15836e+06	-2.15836e+06	-1.37612e+06
25.168	1.28298e+06	-1.28298e+06	-5.50892e+06		-19.344	1.99446e+06	-1.99446e+06	-1.14593e+06
25.376	1.411e+06	-1.411e+06	-5.27894e+06		-19.136	1.99219e+06	-1.99219e+06	-925324
25.584	1.35152e+06	-1.35152e+06	-5.01046e+06		-18.928	1.8978e+06	-1.8978e+06	-708685
25.792	1.4719e+06	-1.4719e+06	-4.70103e+06		-18.72	2.05348e+06	-2.05348e+06	-511085
26	1.28526e+06	-1.28526e+06	-4.35593e+06		-18.512	2.14844e+06	-2.14844e+06	-325910
26.208	1.32747e+06	-1.32747e+06	-3.97741e+06		-18.304	2.29946e+06	-2.29946e+06	-156767
26.416	1.27237e+06	-1.27237e+06	-3.56858e+06		-18.096	1.99209e+06	-1.99209e+06	-4319.97
26.624	1.28812e+06	-1.28812e+06	-3.1346e+06		-17.888	2.05887e+06	-2.05887e+06	125276
26.832	1.20365e+06	-1.20365e+06	-2.68796e+06		-17.68	2.32061e+06	-2.32061e+06	237554
27.04	1.39573e+06	-1.39573e+06	-2.22132e+06		-17.472	2.0417e+06	-2.0417e+06	323252
27.248	1.26154e+06	-1.26154e+06	-1.74235e+06		-17.264	2.27589e+06	-2.27589e+06	392437
27.456	1.3389e+06	-1.3389e+06	-1.25679e+06		-17.056	1.87903e+06	-1.87903e+06	435385
27.664	1.1846e+06	-1.1846e+06	-773087		-16.848	1.79195e+06	-1.79195e+06	458355
27.872	1.32588e+06	-1.32588e+06	-294595		-16.64	2.06712e+06	-2.06712e+06	456958
28.08	1.10045e+06	-1.10045e+06	176472		-16.432	2.20502e+06	-2.20502e+06	428094
28.288	1.44279e+06	-1.44279e+06	636905		-16.224	2.52814e+06	-2.52814e+06	374909
28.496	1.09134e+06	-1.09134e+06	1.06914e+06		-16.016	2.2428e+06	-2.2428e+06	294009
28.704	1.31474e+06	-1.31474e+06	1.47312e+06		-15.808	2.20625e+06	-2.20625e+06	185998
28.912	1.39837e+06	-1.39837e+06	1.84582e+06		-15.6	2.07704e+06	-2.07704e+06	45306.1
29.12	1.24773e+06	-1.24773e+06	2.18167e+06		-15.392	1.91034e+06	-1.91034e+06	-126303
29.328	1.14552e+06	-1.14552e+06	2.47705e+06		-15.184	2.10353e+06	-2.10353e+06	-338433
29.536	1.1521e+06	-1.1521e+06	2.72668e+06		-14.976	1.97287e+06	-1.97287e+06	-582163
29.744	1.08238e+06	-1.08238e+06	2.93785e+06		-14.768	2.0666e+06	-2.0666e+06	-857015
29.952	1.33747e+06	-1.33747e+06	3.10894e+06		-14.56	2.23622e+06	-2.23622e+06	-1.16255e+06
30.16	1.12919e+06	-1.12919e+06	3.23361e+06		-14.352	2.16521e+06	-2.16521e+06	-1.50185e+06
30.368	1.40603e+06	-1.40603e+06	3.31852e+06		-14.144	1.95921e+06	-1.95921e+06	-1.86798e+06
30.576	1.28772e+06	-1.28772e+06	3.36071e+06		-13.936	2.12061e+06	-2.12061e+06	-2.26073e+06
30.784	1.21634e+06	-1.21634e+06	3.36568e+06		-13.728	2.02127e+06	-2.02127e+06	-2.67608e+06
30.992	1.19528e+06	-1.19528e+06	3.33906e+06		-13.52	2.00403e+06	-2.00403e+06	-3.11527e+06
31.2	1.09481e+06	-1.09481e+06	3.27637e+06		-13.312	2.11978e+06	-2.11978e+06	-3.57184e+06
31.408	1.33819e+06	-1.33819e+06	3.19906e+06		-13.104	2.38433e+06	-2.38433e+06	-4.04408e+06
31.616	992389	-992389	3.09738e+06		-12.896	2.18017e+06	-2.18017e+06	-4.52829e+06
31.824	1.16597e+06	-1.16597e+06	2.98599e+06		-12.688	2.15261e+06	-2.15261e+06	-5.02293e+06
32.032	1.25781e+06	-1.25781e+06	2.8685e+06		-12.48	2.23101e+06	-2.23101e+06	-5.52064e+06
32.24	1.1502e+06	-1.1502e+06	2.74087e+06		-12.272	2.29038e+06	-2.29038e+06	-6.01921e+06
32.448	1.00698e+06	-1.00698e+06	2.60465e+06		-12.064	2.18339e+06	-2.18339e+06	-6.5166e+06
32.656	1.0616e+06	-1.0616e+06	2.46666e+06		-11.856	2.13432e+06	-2.13432e+06	-7.00531e+06
32.864	1.11996e+06	-1.11996e+06	2.32499e+06		-11.648	2.07802e+06	-2.07802e+06	-7.48539e+06
33.072	1.16813e+06	-1.16813e+06	2.18756e+06		-11.44	2.04817e+06	-2.04817e+06	-7.95135e+06
33.28	1.295e+06	-1.295e+06	2.05382e+06		-11.232	2.11427e+06	-2.11427e+06	-8.39846e+06
33.488	1.19955e+06	-1.19955e+06	1.92456e+06		-11.024	2.1018e+06	-2.1018e+06	-8.81694e+06
33.696	962479	-962479	1.80241e+06		-10.816	2.21122e+06	-2.21122e+06	-9.20627e+06
33.904	1.04056e+06	-1.04056e+06	1.68802e+06		-10.608	2.11368e+06	-2.11368e+06	-9.5605e+06
34.112	940895	-940895	1.57666e+06		-10.4	2.26404e+06	-2.26404e+06	-9.87823e+06
34.32	1.02977e+06	-1.02977e+06	1.46813e+06		-10.192	2.09571e+06	-2.09571e+06	-1.01595e+07
34.528	1.08702e+06	-1.08702e+06	1.36204e+06		-9.984	2.37284e+06	-2.37284e+06	-1.03904e+07
34.736	1.19928e+06	-1.19928e+06	1.26052e+06		-9.776	2.34557e+06	-2.34557e+06	-1.05777e+07
34.944	1.19672e+06	-1.19672e+06	1.16018e+06		-9.568	2.28935e+06	-2.28935e+06	-1.07092e+07
35.152	1.13745e+06	-1.13745e+06	1.05336e+06		-9.36	2.50763e+06	-2.50763e+06	-1.07886e+07
35.36	1.16772e+06	-1.16772e+06	946369		-9.152	2.15576e+06	-2.15576e+06	-1.0815e+07
35.568	927149	-927149	835332		-8.944	2.24096e+06	-2.24096e+06	-1.0788e+07
35.776	1.11097e+06	-1.11097e+06	726403		-8.736	2.17153e+06	-2.17153e+06	-1.07089e+07
35.984	990064	-990064	609563		-8.528	2.3634e+06	-2.3634e+06	-1.05764e+07
36.192	1.13251e+06	-1.13251e+06	485778		-8.32	2.36578e+06	-2.36578e+06	-1.03963e+07
36.4	1.08653e+06	-1.08653e+06	357260		-8.112	1.88951e+06	-1.88951e+06	-1.01557e+07
36.608	1.11665e+06	-1.11665e+06	221091		-7.904	2.14496e+06	-2.14496e+06	-9.86798e+06
36.816	1.08255e+06	-1.08255e+06	74148.9		-7.696	2.31016e+06	-2.31016e+06	-9.51844e+06
37.024	1.08048e+06	-1.08048e+06	-72369.4		-7.488	2.60141e+06	-2.60141e+06	-9.11877e+06
37.232	976716	-976716	-222380		-7.28	1.95666e+06	-1.95666e+06	-8.66428e+06
37.44	940154	-940154	-367045		-7.072	2.01521e+06	-2.01521e+06	-8.1557e+06
37.648	950655	-950655	-509739		-6.864	2.40951e+06	-2.40951e+06	-7.5966e+06
37.856	1.01005e+06	-1.01005e+06	-649634		-6.656	2.2801e+06	-2.2801e+06	-6.98376e+06
38.064	1.12333e+06	-1.12333e+06	-781787		-6.448	2.25906e+06	-2.25906e+06	-6.31621e+06
38.272	1.05862e+06	-1.05862e+06	-912089		-6.24	2.04754e+06	-2.04754e+06	-5.5946e+06
38.48	1.01121e+06	-1.01121e+06	-1.03316e+06		-6.032	2.2828e+06	-2.2828e+06	-4.81999e+06
38.688	912835	-912835	-1.15022e+06		-5.824	2.12755e+06	-2.12755e+06	-3.99779e+06
38.896	932460	-932460	-1.26378e+06		-5.616	2.4294e+06	-2.4294e+06	-3.12526e+06
39.104	1.06479e+06	-1.06479e+06	-1.37343e+06		-5.408	2.2954e+06	-2.2954e+06	-2.20338e+06
39.312	1.03823e+06	-1.03823e+06	-1.47702e+06		-5.2	2.3563e+06	-2.3563e+06	-1.23413e+06
39.52	1.12815e+06	-1.12815e+06	-1.57498e+06		-4.992	2.25423e+06	-2.25423e+06	-215290
39.728	869157	-869157	-1.66375e+06		-4.784	2.41754e+06	-2.41754e+06	850571
39.936	921185	-921185	-1.74779e+06		-4.576	2.39533e+06	-2.39533e+06	1.96158e+06
40.144	1.03185e+06	-1.03185e+06	-1.82256e+06		-4.368	2.15107e+06	-2.15107e+06	3.11351e+06
40.352	944273	-944273	-1.89317e+06		-4.16	2.36043e+06	-2.36043e+06	4.31193e+06
40.56	940052	-940052	-1.94692e+06		-3.952	2.16918e+06	-2.16918e+06	5.54498e+06
40.768	1.03745e+06	-1.03745e+06	-1.99608e+06		-3.744	2.03168e+06	-2.03168e+06	6.81912e+06
40.976	1.08939e+06	-1.08939e+06	-2.02953e+06		-3.536	2.36126e+06	-2.36126e+06	8.0912e+06
41.184	917962	-917962	-2.05282e+06		-3.328	2.35106e+06	-2.35106e+06	9.42715e+06
41.392	928332	-928332	-2.05993e+06		-3.12	2.02202e+06	-2.02202e+06	1.07745e+07
41.6	931710	-931710	-2.05638e+06		-2.912	2.39062e+06	-2.39062e+06	1.21325e+07
41.808	896975	-896975	-2.04551e+06		-2.704	2.20356e+06	-2.20356e+06	1.3483e+07
42.016	965685	-965685	-2.0209e+06		-2.496	2.14135e+06	-2.14135e+06	1.48124e+07
42.224	868311	-868311	-1.98046e+06		-2.288	2.43925e+06	-2.43925e+06	1.61134e+07
42.432	943525	-943525	-1.92865e+06		-2.08	2.40183e+06	-2.40183e+06	1.73646e+07
42.64	816294	-816294	-1.86566e+06		-1.872	1.96152e+06	-1.96152e+06	1.85529e+07
42.848	983177	-983177	-1.79029e+06		-1.664	2.35926e+06	-2.35926e+06	1.96643e+07
43.056	1.01512e+06	-1.01512e+06	-1.69653e+06		-1.456	2.22278e+06	-2.22278e+06	2.06843e+07
43.264	856289	-856289	-1.58374e+06		-1.248	2.31044e+06	-2.31044e+06	2.16018e+07
43.472	902546	-902546	-1.45794e+06		-1.04	2.11536e+06	-2.11536e+06	2.24047e+07
43.68	763136	-763136	-1.30929e+06		-0.832	2.38076e+06	-2.38076e+06	2.30856e+07
43.888	797382	-797382	-1.14884e+06		-0.624	2.11573e+06	-2.11573e+06	2.36254e+07
44.096	813191	-813191	-973836		-0.416	2.1848e+06	-2.1848e+06	2.40271e+07
44.304	912611	-912611	-787362		-0.208	2.08166e+06	-2.08166e+06	2.42782e+07
44.512	964777	-964777	-591037		0	NaN	NaN	2.43816e+07
44.72	831402	-831402	-388076		0.208	2.08166e+06	-2.08166e+06	2.43296e+07
44.928	943977	-943977	-179341		0.416	2.1848e+06	-2.1848e+06	2.41228e+07
45.136	818482	-818482	29983.8		0.624	2.11573e+06	-2.11573e+06	2.37697e+07
45.344	993645	-993645	239056		0.832	2.38076e+06	-2.38076e+06	2.32686e+07
45.552	810828	-810828	440270		1.04	2.11536e+06	-2.11536e+06	2.26323e+07
45.76	858390	-858390	637375		1.248	2.31044e+06	-2.31044e+06	2.18601e+07
45.968	862572	-862572	821794		1.456	2.22278e+06	-2.22278e+06	2.09701e+07
46.176	826566	-826566	995936		1.664	2.35926e+06	-2.35926e+06	1.99718e+07
46.384	780312	-780312	1.15605e+06		1.872	1.96152e+06	-1.96152e+06	1.88773e+07
46.592	830137	-830137	1.30177e+06		2.08	2.40183e+06	-2.40183e+06	1.76981e+07
46.8	812377	-812377	1.43314e+06		2.288	2.43925e+06	-2.43925e+06	1.64501e+07
47.008	814831	-814831	1.54845e+06		2.496	2.14135e+06	-2.14135e+06	1.51472e+07
47.216	764667	-764667	1.64569e+06		2.704	2.20356e+06	-2.20356e+06	1.38032e+07
47.424	764045	-764045	1.71858e+06		2.912	2.39062e+06	-2.39062e+06	1.24389e+07
47.632	908900	-908900	1.77374e+06		3.12	2.02202e+06	-2.02202e+06	1.10621e+07
47.84	718845	-718845	1.80498e+06		3.328	2.35106e+06	-2.35106e+06	9.68564e+06
48.048	831290	-831290	1.81709e+06		3.536	2.36126e+06	-2.36126e+06	8.32813e+06
48.256	780695	-780695	1.80541e+06		3.744	2.03168e+06	-2.03168e+06	6.98969e+06
48.464	738348	-738348	1.77252e+06		3.952	2.16918e+06	-2.16918e+06	5.72646e+06
48.672	689628	-689628	1.72355e+06		4.16	2.36043e+06	-2.36043e+06	4.46384e+06
48.88	609625	-609625	1.65908e+06		4.368	2.15107e+06	-2.15107e+06	3.24791e+06
49.088	732700	-732700	1.57538e+06		4.576	2.39533e+06	-2.39533e+06	2.07132e+06
49.296	683167	-683167	1.48035e+06		4.784	2.41754e+06	-2.41754e+06	945812
49.504	704855	-704855	1.37294e+06		4.992	2.25423e+06	-2.25423e+06	-134372
49.712	689538	-689538	1.26021e+06		5.2	2.3563e+06	-2.3563e+06	-1.16599e+06
49.92	690870	-690870	1.13913e+06		5.408	2.2954e+06	-2.2954e+06	-2.14755e+06
50.128	731591	-731591	1.01094e+06		5.616	2.4294e+06	-2.4294e+06	-3.07691e+06
50.336	801101	-801101	880788		5.824	2.12755e+06	-2.12755e+06	-3.95696e+06
50.544	670346	-670346	745373		6.032	2.2828e+06	-2.2828e+06	-4.78529e+06
50.752	743682	-743682	611845		6.24	2.04754e+06	-2.04754e+06	-5.56154e+06
50.96	666400	-666400	481286		6.448	2.25906e+06	-2.25906e+06	-6.28903e+06
51.168	702176	-702176	353080		6.656	2.2801e+06	-2.2801e+06	-6.96218e+06
51.376	700753	-700753	228460		6.864	2.40951e+06	-2.40951e+06	-7.58077e+06
51.584	719067	-719067	108691		7.072	2.01521e+06	-2.01521e+06	-8.14435e+06
51.792	672241	-672241	-3181.13		7.28	1.95666e+06	-1.95666e+06	-8.65386e+06
52	680068	-680068	-106550		7.488	2.60141e+06	-2.60141e+06	-9.11273e+06
52.208	689154	-689154	-202859		7.696	2.31016e+06	-2.31016e+06	-9.51739e+06
52.416	607929	-607929	-287418		7.904	2.14496e+06	-2.14496e+06	-9.86714e+06
52.624	607128	-607128	-364287		8.112	1.88951e+06	-1.88951e+06	-1.01671e+07
52.832	667651	-667651	-428287		8.32	2.36578e+06	-2.36578e+06	-1.04059e+07
53.04	626115	-626115	-483353		8.528	2.3634e+06	-2.3634e+06	-1.05984e+07
53.248	563863	-563863	-527221		8.736	2.17153e+06	-2.17153e+06	-1.07301e+07
53.456	557079	-557079	-561173		8.944	2.24096e+06	-2.24096e+06	-1.08156e+07
53.664	558888	-558888	-583796		9.152	2.15576e+06	-2.15576e+06	-1.08482e+07
53.872	591201	-591201	-597595		9.36	2.50763e+06	-2.50763e+06	-1.08298e+07
54.08	589833	-589833	-602956		9.568	2.28935e+06	-2.28935e+06	-1.07596e+07
54.288	634534	-634534	-600058		9.776	2.34557e+06	-2.34557e+06	-1.06378e+07
54.496	495324	-495324	-588661		9.984	2.37284e+06	-2.37284e+06	-1.04655e+07
54.704	498859	-498859	-571885		10.192	2.09571e+06	-2.09571e+06	-1.02395e+07
54.912	518833	-518833	-549861		10.4	2.26404e+06	-2.26404e+06	-9.97251e+06
55.12	533055	-533055	-522945		10.608	2.11368e+06	-2.11368e+06	-9.65773e+06
55.328	498217	-498217	-490711		10.816	2.21122e+06	-2.21122e+06	-9.30897e+06
55.536	539896	-539896	-454223		11.024	2.1018e+06	-2.1018e+06	-8.9268e+06
55.744	532787	-532787	-416382		11.232	2.11427e+06	-2.11427e+06	-8.51226e+06
55.952	492736	-492736	-374373		11.44	2.04817e+06	-2.04817e+06	-8.07162e+06
56.16	471827	-471827	-330709		11.648	2.07802e+06	-2.07802e+06	-7.60536e+06
56.368	472533	-472533	-285473		11.856	2.13432e+06	-2.13432e+06	-7.12405e+06
56.576	405071	-405071	-241406		12.064	2.18339e+06	-2.18339e+06	-6.63175e+06
56.784	464151	-464151	-197778		12.272	2.29038e+06	-2.29038e+06	-6.13445e+06
56.992	399884	-399884	-156681		12.48	2.23101e+06	-2.23101e+06	-5.63131e+06
57.2	427328	-427328	-119849		12.688	2.15261e+06	-2.15261e+06	-5.12998e+06
57.408	388071	-388071	-86143.1		12.896	2.18017e+06	-2.18017e+06	-4.63261e+06
57.616	387424	-387424	-55267.8		13.104	2.38433e+06	-2.38433e+06	-4.1417e+06
57.824	399432	-399432	-33490.9		13.312	2.11978e+06	-2.11978e+06	-3.66413e+06
58.032	351886	-351886	-14000.6		13.52	2.00403e+06	-2.00403e+06	-3.20088e+06
58.24	325104	-325104	3203.33		13.728	2.02127e+06	-2.02127e+06	-2.75562e+06
58.448	317855	-317855	18120.8		13.936	2.12061e+06	-2.12061e+06	-2.32985e+06
58.656	328084	-328084	30751.7		14.144	1.95921e+06	-1.95921e+06	-1.92946e+06
58.864	334909	-334909	41096.2		14.352	2.16521e+06	-2.16521e+06	-1.554e+06
59.072	330008	-330008	49154.1		14.56	2.23622e+06	-2.23622e+06	-1.20731e+06
59.28	262984	-262984	54925.7		14.768	2.0666e+06	-2.0666e+06	-889379
59.488	281967	-281967	58410.7		14.976	1.97287e+06	-1.97287e+06	-605990
59.696	243633	-243633	59609.2		15.184	2.10353e+06	-2.10353e+06	-354456
59.904	192652	-192652	58521.3		15.392	1.91034e+06	-1.91034e+06	-134943
60.112	178721	-178721	55146.9		15.6	2.07704e+06	-2.07704e+06	52665.5
60.32	201904	-201904	49486		15.808	2.20625e+06	-2.20625e+06	199044
60.528	177794	-177794	41538.6		16.016	2.2428e+06	-2.2428e+06	314692
60.736	138477	-138477	31304.7		16.224	2.52814e+06	-2.52814e+06	397782
60.944	133516	-133516	18784.4		16.432	2.20502e+06	-2.20502e+06	454132
					16.64	2.06712e+06	-2.06712e+06	483552
					16.848	1.79195e+06	-1.79195e+06	489284
					17.056	1.87903e+06	-1.87903e+06	468254
					17.264	2.27589e+06	-2.27589e+06	424072
					17.472	2.0417e+06	-2.0417e+06	360613
					17.68	2.32061e+06	-2.32061e+06	271803
					17.888	2.05887e+06	-2.05887e+06	167299
					18.096	1.99209e+06	-1.99209e+06	37157.2
					18.304	2.29946e+06	-2.29946e+06	-108623
					18.512	2.14844e+06	-2.14844e+06	-275438
					18.72	2.05348e+06	-2.05348e+06	-457329
					18.928	1.8978e+06	-1.8978e+06	-653362
					19.136	1.99219e+06	-1.99219e+06	-860353
					19.344	1.99446e+06	-1.99446e+06	-1.0841e+06
					19.552	2.15836e+06	-2.15836e+06	-1.31023e+06
					19.76	1.67706e+06	-1.67706e+06	-1.54388e+06
					19.968	2.26161e+06	-2.26161e+06	-1.77525e+06
					20.176	2.03443e+06	-2.03443e+06	-2.01012e+06
					20.384	1.73416e+06	-1.73416e+06	-2.24173e+06
					20.592	2.03767e+06	-2.03767e+06	-2.47223e+06
					20.8	2.11245e+06	-2.11245e+06	-2.69786e+06
					21.008	2.08636e+06	-2.08636e+06	-2.91501e+06
					21.216	1.90539e+06	-1.90539e+06	-3.1225e+06
					21.424	2.06873e+06	-2.06873e+06	-3.31824e+06
					21.632	1.94455e+06	-1.94455e+06	-3.495e+06
					21.84	2.01018e+06	-2.01018e+06	-3.65631e+06
					22.048	1.96339e+06	-1.96339e+06	-3.80045e+06
					22.256	2.16522e+06	-2.16522e+06	-3.92793e+06
					22.464	2.0538e+06	-2.0538e+06	-4.03186e+06
					22.672	2.08586e+06	-2.08586e+06	-4.10771e+06
					22.88	1.81651e+06	-1.81651e+06	-4.15662e+06
					23.088	2.01842e+06	-2.01842e+06	-4.17473e+06
					23.296	2.30775e+06	-2.30775e+06	-4.15573e+06
					23.504	1.90801e+06	-1.90801e+06	-4.10384e+06
					23.712	2.25481e+06	-2.25481e+06	-4.01261e+06
					23.92	2.14243e+06	-2.14243e+06	-3.8853e+06
					24.128	2.22398e+06	-2.22398e+06	-3.7204e+06
					24.336	1.95752e+06	-1.95752e+06	-3.51982e+06
					24.544	2.15772e+06	-2.15772e+06	-3.28287e+06
					24.752	2.14996e+06	-2.14996e+06	-3.00845e+06
					24.96	2.01941e+06	-2.01941e+06	-2.7055e+06
					25.168	2.17092e+06	-2.17092e+06	-2.37568e+06
					25.376	1.86711e+06	-1.86711e+06	-2.02637e+06
					25.584	2.1419e+06	-2.1419e+06	-1.65395e+06
					25.792	1.93208e+06	-1.93208e+06	-1.26706e+06
					26	2.19378e+06	-2.19378e+06	-864282
					26.208	2.30416e+06	-2.30416e+06	-451393
					26.416	1.95293e+06	-1.95293e+06	-34744.5
					26.624	1.95899e+06	-1.95899e+06	376415
					26.832	1.98392e+06	-1.98392e+06	792546
					27.04	1.8279e+06	-1.8279e+06	1.191e+06
					27.248	1.98924e+06	-1.98924e+06	1.57916e+06
					27.456	2.02699e+06	-2.02699e+06	1.93793e+06
					27.664	2.06497e+06	-2.06497e+06	2.28283e+06
					27.872	1.8117e+06	-1.8117e+06	2.59895e+06
					28.08	2.21564e+06	-2.21564e+06	2.88825e+06
					28.288	1.95069e+06	-1.95069e+06	3.14436e+06
					28.496	2.02512e+06	-2.02512e+06	3.36695e+06
					28.704	2.00168e+06	-2.00168e+06	3.5547e+06
					28.912	2.18413e+06	-2.18413e+06	3.70929e+06
					29.12	2.28198e+06	-2.28198e+06	3.82984e+06
					29.328	2.05444e+06	-2.05444e+06	3.91662e+06
					29.536	1.91419e+06	-1.91419e+06	3.9731e+06
					29.744	1.73471e+06	-1.73471e+06	4.00221e+06
					29.952	2.01183e+06	-2.01183e+06	4.01166e+06
					30.16	1.94111e+06	-1.94111e+06	3.99379e+06
					30.368	2.23717e+06	-2.23717e+06	3.95705e+06
					30.576	1.73826e+06	-1.73826e+06	3.90227e+06
					30.784	1.99616e+06	-1.99616e+06	3.82903e+06
					30.992	1.80283e+06	-1.80283e+06	3.74636e+06
					31.2	1.82948e+06	-1.82948e+06	3.6463e+06
					31.408	1.83293e+06	-1.83293e+06	3.53486e+06
					31.616	1.94947e+06	-1.94947e+06	3.4127e+06
					31.824	1.84443e+06	-1.84443e+06	3.27547e+06
					32.032	1.97656e+06	-1.97656e+06	3.12653e+06
					32.24	1.91361e+06	-1.91361e+06	2.96195e+06
					32.448	1.9169e+06	-1.9169e+06	2.78774e+06
					32.656	1.74291e+06	-1.74291e+06	2.60253e+06
					32.864	1.70226e+06	-1.70226e+06	2.40643e+06
					33.072	2.31696e+06	-2.31696e+06	2.19712e+06
					33.28	1.81074e+06	-1.81074e+06	1.97707e+06
					33.488	1.7683e+06	-1.7683e+06	1.74883e+06
					33.696	2.08962e+06	-2.08962e+06	1.50505e+06
					33.904	1.99597e+06	-1.99597e+06	1.25202e+06
					34.112	1.73218e+06	-1.73218e+06	991405
					34.32	1.87433e+06	-1.87433e+06	720983
					34.528	1.95604e+06	-1.95604e+06	446903
					34.736	1.72223e+06	-1.72223e+06	168779
					34.944	2.25166e+06	-2.25166e+06	-107351
					35.152	1.81232e+06	-1.81232e+06	-386813
					35.36	1.86061e+06	-1.86061e+06	-659247
					35.568	1.85466e+06	-1.85466e+06	-930213
					35.776	1.7989e+06	-1.7989e+06	-1.18836e+06
					35.984	1.91424e+06	-1.91424e+06	-1.43435e+06
					36.192	1.90782e+06	-1.90782e+06	-1.66583e+06
					36.4	1.77539e+06	-1.77539e+06	-1.87966e+06
					36.608	1.95744e+06	-1.95744e+06	-2.07457e+06
					36.816	1.80035e+06	-1.80035e+06	-2.24673e+06
					37.024	2.05301e+06	-2.05301e+06	-2.39863e+06
					37.232	1.84603e+06	-1.84603e+06	-2.52742e+06
					37.44	1.56689e+06	-1.56689e+06	-2.63612e+06
					37.648	1.79225e+06	-1.79225e+06	-2.71878e+06
					37.856	1.92574e+06	-1.92574e+06	-2.78407e+06
					38.064	1.66869e+06	-1.66869e+06	-2.83193e+06
					38.272	1.72506e+06	-1.72506e+06	-2.86497e+06
					38.48	1.80855e+06	-1.80855e+06	-2.88597e+06
					38.688	1.77596e+06	-1.77596e+06	-2.89509e+06
					38.896	1.66219e+06	-1.66219e+06	-2.89848e+06
					39.104	1.75974e+06	-1.75974e+06	-2.89485e+06
					39.312	1.98532e+06	-1.98532e+06	-2.88559e+06
					39.52	1.9292e+06	-1.9292e+06	-2.87541e+06
					39.728	1.74784e+06	-1.74784e+06	-2.8592e+06
					39.936	1.72504e+06	-1.72504e+06	-2.84881e+06
					40.144	1.94168e+06	-1.94168e+06	-2.83476e+06
					40.352	1.9515e+06	-1.9515e+06	-2.82507e+06
					40.56	2.00671e+06	-2.00671e+06	-2.81703e+06
					40.768	1.84122e+06	-1.84122e+06	-2.80759e+06
					40.976	1.98847e+06	-1.98847e+06	-2.80861e+06
					41.184	1.92535e+06	-1.92535e+06	-2.80606e+06
					41.392	1.87543e+06	-1.87543e+06	-2.8089e+06
					41.6	1.54802e+06	-1.54802e+06	-2.81164e+06
					41.808	1.89444e+06	-1.89444e+06	-2.81838e+06
					42.016	1.72378e+06	-1.72378e+06	-2.82044e+06
					42.224	1.67807e+06	-1.67807e+06	-2.82535e+06
					42.432	1.91081e+06	-1.91081e+06	-2.8227e+06
					42.64	1.89372e+06	-1.89372e+06	-2.81617e+06
					42.848	2.05066e+06	-2.05066e+06	-2.80236e+06
					43.056	1.72361e+06	-1.72361e+06	-2.7772e+06
					43.264	1.8493e+06	-1.8493e+06	-2.74208e+06
					43.472	1.91826e+06	-1.91826e+06	-2.6932e+06
					43.68	1.80515e+06	-1.80515e+06	-2.6293e+06
					43.888	1.5261e+06	-1.5261e+06	-2.54839e+06
					44.096	1.81794e+06	-1.81794e+06	-2.45039e+06
					44.304	1.91961e+06	-1.91961e+06	-2.33666e+06
					44.512	1.74718e+06	-1.74718e+06	-2.20068e+06
					44.72	1.67418e+06	-1.67418e+06	-2.04813e+06
					44.928	1.73872e+06	-1.73872e+06	-1.87472e+06
					45.136	1.70815e+06	-1.70815e+06	-1.68941e+06
					45.344	1.9011e+06	-1.9011e+06	-1.48749e+06
					45.552	2.03286e+06	-2.03286e+06	-1.26927e+06
					45.76	1.47318e+06	-1.47318e+06	-1.0342e+06
					45.968	1.88957e+06	-1.88957e+06	-783390
					46.176	1.76181e+06	-1.76181e+06	-516845
					46.384	1.72201e+06	-1.72201e+06	-237296
					46.592	1.82903e+06	-1.82903e+06	51651.9
					46.8	1.68116e+06	-1.68116e+06	354085
					47.008	1.73606e+06	-1.73606e+06	668736
					47.216	1.65487e+06	-1.65487e+06	987552
					47.424	1.85792e+06	-1.85792e+06	1.31579e+06
					47.632	1.97578e+06	-1.97578e+06	1.6445e+06
					47.84	1.53474e+06	-1.53474e+06	1.97974e+06
					48.048	2.0383e+06	-2.0383e+06	2.31227e+06
					48.256	1.88155e+06	-1.88155e+06	2.63876e+06
					48.464	1.63109e+06	-1.63109e+06	2.96523e+06
					48.672	1.62481e+06	-1.62481e+06	3.28106e+06
					48.88	1.56954e+06	-1.56954e+06	3.59068e+06
					49.088	1.5959e+06	-1.5959e+06	3.89002e+06
					49.296	1.58419e+06	-1.58419e+06	4.1797e+06
					49.504	1.75015e+06	-1.75015e+06	4.44937e+06
					49.712	1.88905e+06	-1.88905e+06	4.70923e+06
					49.92	1.59598e+06	-1.59598e+06	4.94732e+06
					50.128	1.56338e+06	-1.56338e+06	5.17437e+06
					50.336	1.60167e+06	-1.60167e+06	5.37992e+06
					50.544	1.64634e+06	-1.64634e+06	5.57073e+06
					50.752	1.85271e+06	-1.85271e+06	5.74257e+06
					50.96	1.68088e+06	-1.68088e+06	5.89353e+06
					51.168	1.60164e+06	-1.60164e+06	6.02768e+06
					51.376	1.48548e+06	-1.48548e+06	6.13764e+06
					51.584	1.74352e+06	-1.74352e+06	6.22641e+06
					51.792	1.64045e+06	-1.64045e+06	6.29698e+06
					52	1.61103e+06	-1.61103e+06	6.34323e+06
					52.208	1.5288e+06	-1.5288e+06	6.3705e+06
					52.416	1.57878e+06	-1.57878e+06	6.37289e+06
					52.624	1.46297e+06	-1.46297e+06	6.35527e+06
					52.832	1.90403e+06	-1.90403e+06	6.3171e+06
					53.04	1.53134e+06	-1.53134e+06	6.25733e+06
					53.248	1.5526e+06	-1.5526e+06	6.17771e+06
					53.456	1.73e+06	-1.73e+06	6.07807e+06
					53.664	1.58815e+06	-1.58815e+06	5.95943e+06
					53.872	1.53784e+06	-1.53784e+06	5.81896e+06
					54.08	1.77654e+06	-1.77654e+06	5.65868e+06
					54.288	1.46561e+06	-1.46561e+06	5.47206e+06
					54.496	1.75133e+06	-1.75133e+06	5.26474e+06
					54.704	1.59412e+06	-1.59412e+06	5.03496e+06
					54.912	1.51702e+06	-1.51702e+06	4.78026e+06
					55.12	1.64702e+06	-1.64702e+06	4.50331e+06
					55.328	1.57338e+06	-1.57338e+06	4.2025e+06
					55.536	1.57908e+06	-1.57908e+06	3.88173e+06
					55.744	1.53843e+06	-1.53843e+06	3.54069e+06
					55.952	1.38249e+06	-1.38249e+06	3.18144e+06
					56.16	1.46194e+06	-1.46194e+06	2.80435e+06
					56.368	1.37335e+06	-1.37335e+06	2.41452e+06
					56.576	1.4432e+06	-1.4432e+06	2.01263e+06
					56.784	1.33857e+06	-1.33857e+06	1.59979e+06
					56.992	1.72107e+06	-1.72107e+06	1.18413e+06
					57.2	1.48745e+06	-1.48745e+06	760668
					57.408	1.3884e+06	-1.3884e+06	342305
					57.616	1.54221e+06	-1.54221e+06	-77678.1
					57.824	1.57565e+06	-1.57565e+06	-487871
					58.032	1.6042e+06	-1.6042e+06	-893558
					58.24	1.67681e+06	-1.67681e+06	-1.28849e+06
					58.448	1.37375e+06	-1.37375e+06	-1.66799e+06
					58.656	1.42946e+06	-1.42946e+06	-2.03461e+06
					58.864	1.46162e+06	-1.46162e+06	-2.38328e+06
					59.072	1.49322e+06	-1.49322e+06	-2.71468e+06
					59.28	1.40677e+06	-1.40677e+06	-3.02573e+06
					59.488	1.4956e+06	-1.4956e+06	-3.31505e+06
					59.696	1.61854e+06	-1.61854e+06	-3.58176e+06
					59.904	1.41869e+06	-1.41869e+06	-3.82675e+06
					60.112	1.58022e+06	-1.58022e+06	-4.0468e+06
					60.32	1.54191e+06	-1.54191e+06	-4.243e+06
					60.528	1.50984e+06	-1.50984e+06	-4.41095e+06
					60.736	1.45221e+06	-1.45221e+06	-4.55086e+06
					60.944	1.764e+06	-1.764e+06	-4.66934e+06
					61.152	1.4159e+06	-1.4159e+06	-4.76697e+06
					61.36	1.33452e+06	-1.33452e+06	-4.83746e+06
					61.568	1.51784e+06	-1.51784e+06	-4.88808e+06
					61.776	1.76342e+06	-1.76342e+06	-4.91223e+06
					61.984	1.39256e+06	-1.39256e+06	-4.91836e+06
					62.192	1.65946e+06	-1.65946e+06	-4.90231e+06
					62.4	1.47521e+06	-1.47521e+06	-4.86281e+06
					62.608	1.30478e+06	-1.30478e+06	-4.80296e+06
					62.816	1.41616e+06	-1.41616e+06	-4.72399e+06
					63.024	1.49123e+06	-1.49123e+06	-4.62433e+06
					63.232	1.2322e+06	-1.2322e+06	-4.50568e+06
					63.44	1.38051e+06	-1.38051e+06	-4.36775e+06
					63.648	1.31315e+06	-1.31315e+06	-4.20814e+06
					63.856	1.50031e+06	-1.50031e+06	-4.03414e+06
					64.064	1.41023e+06	-1.41023e+06	-3.84158e+06
					64.272	1.49501e+06	-1.49501e+06	-3.63631e+06
					64.48	1.39085e+06	-1.39085e+06	-3.41604e+06
					64.688	1.57478e+06	-1.57478e+06	-3.18416e+06
					64.896	1.24075e+06	-1.24075e+06	-2.94472e+06
					65.104	1.33993e+06	-1.33993e+06	-2.69835e+06
					65.312	1.37715e+06	-1.37715e+06	-2.44677e+06
					65.52	1.31695e+06	-1.31695e+06	-2.19132e+06
					65.728	1.56389e+06	-1.56389e+06	-1.93313e+06
					65.936	1.47074e+06	-1.47074e+06	-1.68115e+06
					66.144	1.55202e+06	-1.55202e+06	-1.43248e+06
					66.352	1.48811e+06	-1.48811e+06	-1.18887e+06
					66.56	1.40787e+06	-1.40787e+06	-949702
					66.768	1.40486e+06	-1.40486e+06	-718663
					66.976	1.45001e+06	-1.45001e+06	-497365
					67.184	1.53325e+06	-1.53325e+06	-289349
					67.392	1.38423e+06	-1.38423e+06	-92153.5
					67.6	1.44359e+06	-1.44359e+06	89677.6
					67.808	1.29523e+06	-1.29523e+06	259885
					68.016	1.44481e+06	-1.44481e+06	416640
					68.224	1.23752e+06	-1.23752e+06	557398
					68.432	1.50107e+06	-1.50107e+06	687502
					68.64	1.40989e+06	-1.40989e+06	804344
					68.848	1.43304e+06	-1.43304e+06	906266
					69.056	1.34058e+06	-1.34058e+06	998821
					69.264	1.34235e+06	-1.34235e+06	1.07858e+06
					69.472	1.28939e+06	-1.28939e+06	1.148e+06
					69.68	1.28266e+06	-1.28266e+06	1.20689e+06
					69.888	1.49712e+06	-1.49712e+06	1.25646e+06
					70.096	1.29629e+06	-1.29629e+06	1.29604e+06
					70.304	1.3356e+06	-1.3356e+06	1.3262e+06
					70.512	1.22415e+06	-1.22415e+06	1.34604e+06
					70.72	1.34565e+06	-1.34565e+06	1.35955e+06
					70.928	1.37557e+06	-1.37557e+06	1.36557e+06
					71.136	1.3118e+06	-1.3118e+06	1.36034e+06
					71.344	1.46003e+06	-1.46003e+06	1.34951e+06
					71.552	1.2389e+06	-1.2389e+06	1.32848e+06
					71.76	1.31586e+06	-1.31586e+06	1.29938e+06
					71.968	1.31251e+06	-1.31251e+06	1.26063e+06
					72.176	1.30251e+06	-1.30251e+06	1.21382e+06
					72.384	1.25751e+06	-1.25751e+06	1.15694e+06
					72.592	1.37703e+06	-1.37703e+06	1.09218e+06
					72.8	1.31505e+06	-1.31505e+06	1.01702e+06
					73.008	1.33482e+06	-1.33482e+06	935478
					73.216	1.33107e+06	-1.33107e+06	844601
					73.424	1.26179e+06	-1.26179e+06	749837
					73.632	1.31406e+06	-1.31406e+06	645552
					73.84	1.23243e+06	-1.23243e+06	536753
					74.048	1.37009e+06	-1.37009e+06	423792
					74.256	1.20187e+06	-1.20187e+06	305609
					74.464	1.28973e+06	-1.28973e+06	186356
					74.672	1.25508e+06	-1.25508e+06	64631.1
					74.88	1.2394e+06	-1.2394e+06	-55464
					75.088	1.14207e+06	-1.14207e+06	-172755
					75.296	1.11727e+06	-1.11727e+06	-285879
					75.504	1.21644e+06	-1.21644e+06	-391696
					75.712	1.22999e+06	-1.22999e+06	-488235
					75.92	1.11226e+06	-1.11226e+06	-575276
					76.128	1.31311e+06	-1.31311e+06	-649842
					76.336	1.10485e+06	-1.10485e+06	-710373
					76.544	1.16802e+06	-1.16802e+06	-758764
					76.752	1.2728e+06	-1.2728e+06	-791271
					76.96	1.16241e+06	-1.16241e+06	-805211
					77.168	1.34212e+06	-1.34212e+06	-802942
					77.376	1.10217e+06	-1.10217e+06	-786599
					77.584	1.10325e+06	-1.10325e+06	-756742
					77.792	1.22352e+06	-1.22352e+06	-711094
					78	1.20823e+06	-1.20823e+06	-651985
					78.208	1.22792e+06	-1.22792e+06	-579228
					78.416	1.16305e+06	-1.16305e+06	-496841
					78.624	1.13426e+06	-1.13426e+06	-405136
					78.832	1.07275e+06	-1.07275e+06	-306936
					79.04	1.14262e+06	-1.14262e+06	-205276
					79.248	1.38474e+06	-1.38474e+06	-96787.6
					79.456	1.116e+06	-1.116e+06	12330.8
					79.664	1.31664e+06	-1.31664e+06	121250
					79.872	1.10592e+06	-1.10592e+06	228337
					80.08	1.09297e+06	-1.09297e+06	332811
					80.288	1.0706e+06	-1.0706e+06	432770
					80.496	1.06602e+06	-1.06602e+06	524355
					80.704	1.1255e+06	-1.1255e+06	609450
					80.912	1.06964e+06	-1.06964e+06	682303
					81.12	1.12384e+06	-1.12384e+06	748976
					81.328	1.0591e+06	-1.0591e+06	803243
					81.536	1.08024e+06	-1.08024e+06	847577
					81.744	1.12729e+06	-1.12729e+06	880292
					81.952	1.12673e+06	-1.12673e+06	900145
					82.16	1.02784e+06	-1.02784e+06	910826
					82.368	1.11452e+06	-1.11452e+06	908521
					82.576	1.12835e+06	-1.12835e+06	897969
					82.784	1.14628e+06	-1.14628e+06	879086
					82.992	977759	-977759	851215
					83.2	978549	-978549	816156
					83.408	886812	-886812	774734
					83.616	1.02587e+06	-1.02587e+06	728480
					83.824	944690	-944690	676644
					84.032	997937	-997937	623322
					84.24	1.03042e+06	-1.03042e+06	567234
					84.448	1.01917e+06	-1.01917e+06	508812
					84.656	971796	-971796	450120
					84.864	1.19691e+06	-1.19691e+06	392053
					85.072	1.03954e+06	-1.03954e+06	335063
					85.28	1.09345e+06	-1.09345e+06	276929
					85.488	937768	-937768	223457
					85.696	1.13051e+06	-1.13051e+06	169376
					85.904	983938	-983938	119172
					86.112	1.00518e+06	-1.00518e+06	73106
					86.32	1.17039e+06	-1.17039e+06	29727.8
					86.528	925688	-925688	-8444.74
					86.736	986149	-986149	-44678
					86.944	1.00533e+06	-1.00533e+06	-76746.7
					87.152	1.0335e+06	-1.0335e+06	-105789
					87.36	998241	-998241	-131967
					87.568	954022	-954022	-156767
					87.776	1.02277e+06	-1.02277e+06	-178847
					87.984	1.03775e+06	-1.03775e+06	-199552
					88.192	922849	-922849	-221413
					88.4	990343	-990343	-239634
					88.608	1.05556e+06	-1.05556e+06	-257984
					88.816	820840	-820840	-275243
					89.024	857066	-857066	-293798
					89.232	925208	-925208	-312314
					89.44	992702	-992702	-329450
					89.648	910210	-910210	-345735
					89.856	965303	-965303	-361026
					90.064	970398	-970398	-374974
					90.272	965863	-965863	-387394
					90.48	912930	-912930	-398897
					90.688	916459	-916459	-407961
					90.896	850269	-850269	-413966
					91.104	944610	-944610	-419348
					91.312	935546	-935546	-420658
					91.52	911444	-911444	-419937
					91.728	808711	-808711	-414523
					91.936	844404	-844404	-406311
					92.144	853026	-853026	-395559
					92.352	836537	-836537	-382368
					92.56	846343	-846343	-366027
					92.768	812919	-812919	-345344
					92.976	769877	-769877	-322983
					93.184	692663	-692663	-297726
					93.392	832595	-832595	-270556
					93.6	742104	-742104	-241674
					93.808	773253	-773253	-211513
					94.016	728648	-728648	-179655
					94.224	729066	-729066	-147279
					94.432	691563	-691563	-114654
					94.64	740724	-740724	-82521.5
					94.848	759372	-759372	-50527.9
					95.056	739616	-739616	-19858.8
					95.264	725517	-725517	9045.66
					95.472	760552	-760552	36891.5
					95.68	657962	-657962	64703.4
					95.888	690149	-690149	88633.2
					96.096	639438	-639438	111980
					96.304	728440	-728440	134719
					96.512	641226	-641226	156426
					96.72	636742	-636742	177579
					96.928	575526	-575526	197795
					97.136	693211	-693211	215159
					97.344	563474	-563474	231361
					97.552	602101	-602101	246171
					97.76	699842	-699842	259634
					97.968	653876	-653876	271595
					98.176	578738	-578738	281158
					98.384	639292	-639292	286652
					98.592	562646	-562646	289784
					98.8	525071	-525071	289696
					99.008	577925	-577925	286769
					99.216	540702	-540702	279957
					99.424	646792	-646792	269561
					99.632	491630	-491630	255854
					99.84	592695	-592695	238725
					100.048	552972	-552972	219154
					100.256	491247	-491247	196738
					100.464	616119	-616119	172074
					100.672	574942	-574942	145614
					100.88	494243	-494243	118294
					101.088	403056	-403056	89983.9
					101.296	452717	-452717	61832.1
					101.504	424001	-424001	34388.9
					101.712	412755	-412755	8280.99
					101.92	410235	-410235	-16094.6
					102.128	434403	-434403	-29279.1
					102.336	322757	-322757	-41254.7
					102.544	467520	-467520	-52021.3
					102.752	428476	-428476	-61579
					102.96	335080	-335080	-69927.7
					103.168	403622	-403622	-77067.5
					103.376	315771	-315771	-82998.4
					103.584	333738	-333738	-87720.3
					103.792	325828	-325828	-91233.3
					104	244375	-244375	-93537.3
					104.208	261029	-261029	-94632.4
					104.416	223047	-223047	-94518.6
					104.624	203420	-203420	-93195.8
					104.832	236324	-236324	-90664.1
					105.04	180687	-180687	-86923.4
					105.248	175558	-175558	-81973.8
					105.456	99874	-99874	-75815.2

## Sheet: Fig 8c
Ratio of NGN2 to Venus::HES5 spatial period
0.6
0.928793
1.30576
0.508361
1.73494
0.486698
0.194745
0.51634
0.326797
1.24506
0.542857
1.04348
1.89071
0.62963
0.414286
1.42857
1.55588
0.772242
0.37013
0.253602
0.367893
1.27677
0.602076
1.2008
0.457203
0.85879
2.30841
0.523719
0.523397

## Sheet: Fig 8d
Mean peak:peak interval in auto-correlation of NGN2 spatial intensity profile
MN	IN
14.7608	18.82
17.124	25.2597
13.0953	17.5477
18.0583	16.9018
15.4613	25.6533
35.568	21.528
15.8773	23.504
18.356	46.384
21.944	33.488
23.504	14.4352
24.6593	23.2155
22.0605	49.896
23.639	29.491
19.173	30.3188
39.501	60.4065
20.68	31.46
11.44	33.55
30.14	34.65
21.23	33.0733
16.17	20.9
45.969	48.048
22.1404	27.6755
25.0809	27.2431
30.6161	11.4162
26.2289	28.965
15.0014	47.929
15.6618	45.2872
24.8136	27.5026
18.0017	20.7566
15.7247	52.4577
15.271	38.5481
13.393	26.5389
17.7914	19.0887

## Sheet: Fig 8e
Detrended Venus::HES5 and NGN2::mScarlet-I intensity in the same slice
Distance (um)	Detrended Venus::HES5 intensity	Detrended NGN2::mScarlet-I intensity
0	55.0736	-28.7954
0.208	60.2256	-88.615
0.415	66.2295	-153.327
0.623	57.3113	-124.939
0.83	30.8817	-130.65
1.038	75.2294	-163.982
1.245	54.6328	-157.648
1.453	11.4312	-155.155
1.661	17.5362	-116.719
1.868	-46.0614	-131.865
2.076	20.4305	-229.077
2.283	2.96765	-167.243
2.491	-111.635	-216.957
2.698	-1.69372	-225.082
2.906	-75.6782	-247.572
3.113	-71.8548	-284.135
3.321	-30.8817	-312.894
3.529	-25.7644	-308.988
3.736	-100.707	-290.091
3.944	-9.17913	-338.102
4.151	-99.6559	-311.634
4.359	-100.266	-241.348
4.566	-107.882	-298.229
4.774	-53.3317	-272.151
4.982	-62.6331	-281.756
5.189	-64.4434	-255.757
5.397	-107.699	-262.564
5.604	-143.824	-269.26
5.812	-59.7737	-208.813
6.019	45.7404	-35.5546
6.227	-34.9669	-133.249
6.435	-122.545	45.7495
6.642	-29.7057	128.417
6.85	-14.5838	60.3127
7.057	-48.9423	48.7329
7.265	-60.2496	126.316
7.472	-101.397	214.209
7.68	-188.831	156.006
7.888	-79.9328	173.732
8.095	-191.322	135.449
8.303	-164.73	58.0817
8.51	-257.421	193.464
8.718	-38.2231	134.711
8.925	-124.985	16.2867
9.133	-107.572	55.9668
9.34	-137.102	141.528
9.548	-31.351	97.1986
9.756	14.0425	122.918
9.963	31.0192	264.394
10.171	29.6429	285.522
10.378	124.41	401.849
10.586	74.7196	537.415
10.793	119.776	619.093
11.001	145.66	537.476
11.209	134.369	651.027
11.416	201.393	626.612
11.624	187.71	731.512
11.831	188.403	749.221
12.039	353.897	804.791
12.246	194.411	795.072
12.454	212.818	960.735
12.662	176.982	795.331
12.869	165.21	831.865
13.077	130.726	815.685
13.284	201.992	755.817
13.492	144.803	559.519
13.699	117.858	708.616
13.907	173.842	546.428
14.115	171.949	392.925
14.322	184.094	346.853
14.53	170.675	287.483
14.737	166.717	267.599
14.945	150.925	236.299
15.152	86.5466	243.417
15.36	37.4131	112.043
15.567	92.2408	137.67
15.775	15.3785	-20.6339
15.983	108.057	126.507
16.19	-22.4774	23.3823
16.398	-13.489	53.4543
16.605	37.1558	28.1517
16.813	-54.7639	-54.6432
17.02	18.827	-67.9914
17.228	-107.803	-115.171
17.436	-208.341	-213.216
17.643	-28.9884	-135.873
17.851	-140.711	-230.204
18.058	-126.491	-144.757
18.266	-143.158	-227.074
18.473	-173.61	-136.928
18.681	-280.423	-187.61
18.889	-197.8	-78.5492
19.096	-120.457	-19.1221
19.304	-160.495	-22.1451
19.511	-111.165	70.2581
19.719	-159.457	-49.7533
19.926	-210.357	-87.6131
20.134	-146.105	58.0932
20.342	-10.4157	8.07034
20.549	-177.427	127.642
20.757	-120.749	48.7718
20.964	-33.6775	231.362
21.172	-39.435	171.643
21.379	-60.468	245.835
21.587	-110.654	184.281
21.794	19.6303	309.88
22.002	-12.6019	289.767
22.21	1.04352	276.586
22.417	100.735	184.087
22.625	-1.70568	191.313
22.832	-55.9508	177.506
23.04	58.7117	-37.6234
23.247	136.274	-0.017407
23.455	160.741	-146.863
23.663	81.3505	-164.288
23.87	115.203	-237.903
24.078	160.287	-266.326
24.285	222.89	-437.212
24.493	200.056	-441.647
24.7	176.472	-562.87
24.908	185.018	-529.454
25.116	44.1407	-459.04
25.323	162.788	-550.479
25.531	92.5893	-640.717
25.738	117.773	-453.037
25.946	140.274	-481.701
26.153	92.2816	-546.968
26.361	105.575	-578.043
26.569	65.5194	-524.361
26.776	158.398	-427.318
26.984	169.781	-496.34
27.191	116.346	-510.951
27.399	183.843	-519.173
27.606	237.076	-601.656
27.814	212.822	-547.559
28.021	191.121	-468.964
28.229	156.39	-522.587
28.437	308.453	-525.822
28.644	166.983	-479.943
28.852	177.327	-417.939
29.059	227.732	-471.936
29.267	119.52	-552.868
29.474	208.466	-522.792
29.682	154.568	-502.572
29.89	245.543	-559.841
30.097	50.6591	-591.608
30.305	-2.44574	-493.071
30.512	-17.1033	-529.716
30.72	4.1411	-511.101
30.927	124.595	-407.161
31.135	85.7965	-520.032
31.343	-96.0112	-377.769
31.55	-24.5961	-439.142
31.758	34.0226	-339.043
31.965	31.2642	-304.626
32.173	-10.7221	-324.071
32.38	11.0256	-205.468
32.588	39.6119	-199.218
32.796	-14.7024	-118.607
33.003	5.96534	-209.743
33.211	-36.1124	-156.542
33.418	-101.097	-172.105
33.626	-69.7591	-96.1535
33.833	-85.0234	-149.232
34.041	-94.4798	-129.107
34.248	-23.7328	-160.61
34.456	-95.9301	-89.5645
34.664	-175.172	-68.4222
34.871	-101.739	-131.595
35.079	-56.2097	-49.0545
35.286	-170.478	-93.0125
35.494	-87.554	-121.331
35.701	-105.22	-35.9685
35.909	-4.34627	-21.108
36.117	-149.548	-115.326
36.324	-121.171	-57.2838
36.532	-188.175	-71.1912
36.739	-108.227	-169.534
36.947	-131.464	13.0733
37.154	-106.818	-37.3967
37.362	-124.734	-102.835
37.57	-242.517	-208.624
37.777	-183.473	-163.798
37.985	-152.173	-155.956
38.192	-211.029	-220.614
38.4	-220.02	-176.383
38.607	-148.71	-187.722
38.815	-217.02	-226.218
39.022	-196.098	-299.157
39.23	-196.129	-249.507
39.438	-186.155	-187.159
39.645	-170.448	-253.119
39.853	-159.528	-296.56
40.06	-268.556	-226.088
40.268	-192.137	-239.961
40.475	-211.054	-280.253
40.683	-218.703	-205.573
40.891	-104.485	-233.535
41.098	-159.963	-295.058
41.306	-233.925	-228.179
41.513	-163.373	-202.668
41.721	-282.791	-210.785
41.928	-190.586	-111.742
42.136	-83.9611	-150.245
42.344	-179.44	-161.297
42.551	-41.9596	-98.4536
42.759	-195.102	-35.187
42.966	-196.299	-111.596
43.174	-200.952	79.6125
43.381	-169.894	99.7149
43.589	-144.71	159.669
43.797	-186.155	218.723
44.004	-143.43	200.089
44.212	-100.551	229.499
44.419	-89.8191	349.468
44.627	-72.7526	465.967
44.834	-19.5831	543.54
45.042	-80.2311	539.445
45.249	82.0447	766.217
45.457	-50.6227	785.598
45.665	123.653	731.329
45.872	-66.5767	782.327
46.08	32.3345	877.49
46.287	44.2683	811.213
46.495	36.4003	885.141
46.702	126.528	875.712
46.91	87.5203	869.446
47.118	67.5412	800.5
47.325	53.5593	912.336
47.533	-37.1684	854.278
47.74	-36.3556	810.31
47.948	-59.2613	794.099
48.155	-45.7494	740.296
48.363	-91.6074	601.918
48.571	-138.255	609.941
48.778	-158.927	352.625
48.986	-152.539	396.314
49.193	-90.6341	409.789
49.401	-73.7648	377.894
49.608	-99.7657	296.813
49.816	-82.2318	390.514
50.024	-10.1794	415.035
50.231	-21.7303	375.55
50.439	-114.553	485.751
50.646	6.6203	259.266
50.854	27.4804	390.231
51.061	98.2389	503.289
51.269	169.908	324.059
51.476	155.074	343.285
51.684	73.6949	379.848
51.892	-26.2867	365.771
52.099	13.8424	296.666
52.307	118.273	379.731
52.514	78.6208	379.489
52.722	107.534	234.363
52.929	84.8933	219.166
53.137	58.6959	105.209
53.345	188.984	144.767
53.552	62.9973	83.5364
53.76	132.468	89.2801
53.967	119.04	24.2207
54.175	81.3071	7.24786
54.382	157.164	-34.791
54.59	162.77	18.5757
54.798	37.5894	45.0994
55.005	131	96.9057
55.213	32.9129	119.854
55.42	78.4456	161.753
55.628	119.177	146.142
55.835	52.8895	188.191
56.043	208.385	75.3824
56.251	99.346	160.746
56.458	37.223	114.91
56.666	60.2998	144.078
56.873	71.7786	129.618
57.081	14.4032	174.869
57.288	54.21	189.328
57.496	8.62058	49.5949
57.703	10.4378	49.278
57.911	70.4568	115.924
58.119	24.3234	68.7052
58.326	27.7915	57.0409
58.534	-36.259	-45.4367
58.741	37.8364	110.115
58.949	67.3732	1.63046
59.156	77.7081	-51.7396
59.364	0.097603	0.187886
59.572	44.2538	-8.90019
59.779	37.503	-97.886
59.987	37.0575	-34.0326
60.194	76.2482	-99.3107
60.402	27.3833	-88.3461
60.609	-95.4831	-70.2767
60.817	48.3189	-87.7421
61.025	45.6558	-118.524
61.232	-35.5068	-104.256
61.44	66.6536	-140.66
61.647	116.76	-161.872
61.855	-50.3239	-111.755
62.062	-18.2256	-70.016
62.27	-16.6209	-122.878
62.478	-1.55927	-81.6517
62.685	1.46415	-78.8012
62.893	-70.6294	-47.3696
63.1	19.2131	-39.3402
63.308	-63.9503	-74.1042
63.515	-92.5235	19.5229
63.723	46.0247	84.3153
63.93	-50.4759	23.2222
64.138	-2.7699	130.531
64.346	-142.381	-27.6927
64.553	-3.91336	67.229
64.761	-68.0018	-1.41932
64.968	-50.1771	141.689
65.176	-43.9489	-59.7427
65.383	50.5404	10.4585
65.591	-10.3585	-34.4907
65.799	-84.6802	5.07201
66.006	-4.73809	-77.9933
66.214	-32.8075	-97.4179
66.421	121.915	-89.8303
66.629	62.878	-91.3362
66.836	22.2449	-95.1345
67.044	-1.56234	-104.694
67.252	-62.7483	-132.319
67.459	36.2079	-109.846
67.667	82.8519	-92.1458
67.874	68.333	-123.971
68.082	78.5301	-154.47
68.289	-39.8227	-220.868
68.497	98.4457	-184.051
68.704	120.593	-134.077
68.912	99.0448	-208.803
69.12	82.3445	-149.327
69.327	1.88764	-162.928
69.535	83.5138	-225.382
69.742	93.9803	-245.257
69.95	137.474	-177.651
70.157	10.0738	-179.688
70.365	51.37	-211.075
70.573	218.547	-136.355
70.78	46.6489	-185.485
70.988	99.4071	-132.06
71.195	56.8575	-154.36
71.403	116.186	-151.342
71.61	118.623	-246.351
71.818	-13.2683	-206.639
72.026	258.142	-133.718
72.233	10.2724	-253.365
72.441	73.5215	-186.608
72.648	124.033	-206.752
72.856	163.219	-259.574
73.063	111.183	-220.74
73.271	64.1979	-181.265
73.479	113.767	-265.327
73.686	89.8776	-278.537
73.894	139.598	-232.382
74.101	258.666	-232.137
74.309	165.982	-199.942
74.516	76.7991	-194.033
74.724	100.727	-251.186
74.931	27.2685	-209.29
75.139	144.7	-202.679
75.347	68.2855	-262.963
75.554	146.333	-172.056
75.762	144.437	-199.891
75.969	73.754	-201.091
76.177	220.977	-146.712
76.384	218.051	-121.711
76.592	171.364	-123.672
76.8	109.544	-108.149
77.007	84.3396	-79.6144
77.215	188.543	-58.9427
77.422	94.0301	-145.507
77.63	30.5087	-91.8104
77.837	138.91	-115.918
78.045	109.985	-43.0267
78.253	77.957	-92.594
78.46	-92.2878	-41.9914
78.668	106.239	64.3884
78.875	75.4402	-108.438
79.083	157.456	-39.1656
79.29	66.7846	-59.8066
79.498	64.2201	-26.1949
79.706	-41.9044	-92.5119
79.913	8.50613	11.2327
80.121	-81.78	-75.7848
80.328	-52.0178	-80.4078
80.536	-46.7835	-40.0682
80.743	-103.349	7.81855
80.951	-75.6488	-53.8323
81.158	-63.9844	36.3026
81.366	-128.304	-67.1972
81.574	-116.447	30.0324
81.781	-102.193	100.2
81.989	-179.298	59.4575
82.196	-180.813	128.237
82.404	-120.519	88.0786
82.611	-138.19	46.8326
82.819	-178.121	-2.72567
83.027	-114.276	36.8509
83.234	-186.423	4.40816
83.442	-236.565	-105.15
83.649	-188.853	-65.0174
83.857	-130.774	-113.682
84.064	-274.286	-152.362
84.272	-188.207	-34.4904
84.48	-105.795	-110.678
84.687	-147.391	-105.202
84.895	-166.506	-109.214
85.102	-130.574	-32.422
85.31	-92.4243	-49.1333
85.517	-166.769	-65.3875
85.725	-167.16	-185.879
85.933	-101.106	-153.497
86.14	-6.62814	-108.853
86.348	-139.919	-139.708
86.555	12.8376	-239.246
86.763	23.8822	-233.797
86.97	82.1682	-179.737
87.178	-148.159	-199.441
87.385	-90.6486	-190.34
87.593	-36.3899	-206.502
87.801	-78.658	-217.745
88.008	36.0935	-159.128
88.216	21.6338	-182.662
88.423	-26.2377	-269.001
88.631	-58.0828	-173.977
88.838	-32.1312	-186.647
89.046	102.11	-196.716
89.254	10.8119	-128.118
89.461	4.79487	-204.462
89.669	28.6102	-166.874
89.876	-35.4318	-189.951
90.084	66.2211	-215.843
90.291	24.4181	-166.567
90.499	32.9763	-145.385
90.707	54.6747	-98.8248
90.914	26.4306	-76.7492
91.122	-57.6588	-127.767
91.329	2.72467	-150.964
91.537	61.5811	-64.7242
91.744	78.2029	-88.5399
91.952	-25.3691	-94.1832
92.16	130.186	-99.3792
92.367	56.6569	-76.6292
92.575	54.6018	-44.0675
92.782	93.1435	-56.9359
92.99	107.868	-24.7841
93.197	157.73	-34.6586
93.405	67.4695	38.7922
93.612	114.29	38.1328
93.82	110.446	154.202
94.028	172.824	138.248
94.235	225.005	161.016
94.443	116.911	275.486
94.65	186.466	283.082
94.858	81.3575	243.156
95.065	17.021	336.537
95.273	233.327	283.841
95.481	95.3123	336.914
95.688	90.8199	304.36
95.896	55.6489	296.76
96.103	77.6812	319.798
96.311	38.1599	347.856
96.518	132.645	428.888
96.726	113.259	387.676
96.934	110.12	282.857
97.141	37.5138	386.564
97.349	23.3821	241.669
97.556	120.867	356.98
97.764	91.7301	312.035
97.971	26.5399	402.005
98.179	39.6306	413.581
98.387	10.7178	351.659
98.594	-89.0685	360.208
98.802	38.1619	364.653
99.009	108.741	335.789
99.217	94.5163	210.517
99.424	-99.8737	246.728
99.632	-71.1233	141.557
99.839	27.2238	49.6751
100.047	10.989	170.064
100.255	-7.93281	59.7612
100.462	20.1297	7.24503
100.67	-32.5842	51.0699
100.877	-57.9947	-21.9707
101.085	-44.8218	-5.96344
101.292	-3.31854	5.51183
101.5	-42.7872	-130.908
101.708	34.4718	-55.5786
101.915	-22.8722	-28.4758
102.123	41.2283	-108.16
102.33	2.47672	-64.9456
102.538	6.09823	-92.0455
102.745	41.5887	-90.3182
102.953	129.62	-112.252
103.161	3.91723	-71.6445
103.368	42.4281	28.3583
103.576	167.118	68.1586
103.783	24.4242	82.2697
103.991	-23.4811	94.6089
104.198	58.756	106.855
104.406	55.5612	77.6487
104.613	32.4366	47.4326
104.821	-51.4264	9.70792
105.029	-140.749	2.78544
105.236	-137.709	90.6028
105.444	-105.118	126.424
105.651	-137.54	107.221
105.859	-156.746	55.2859
106.066	-184.41	57.5882
106.274	2.68411	66.9084
106.482	-230.365	97.057
106.689	-207	66.9992
106.897	-191.085	105.235
107.104	-247.897	42.6392
107.312	-164.257	-41.5256
107.519	-344.566	32.52
107.727	-245.148	-76.5452
107.935	-237.652	-3.99195
108.142	-214.496	-36.3004
108.35	-265.127	-84.9273
108.557	-182.113	-26.7495
108.765	-207.649	-133.989
108.972	-208.93	-134.522
109.18	-91.3609	-54.0701
109.388	-161.482	-105.432
109.595	-239.349	-138.435
109.803	-192.019	-124.954
110.01	-147.339	-80.5044
110.218	-189.575	-22.2094
110.425	-33.9469	-116.613
110.633	-143.415	-150.909
110.84	-124.273	-152.32
111.048	13.467	-76.7762
111.256	-14.7793	-103.272
111.463	-73.3321	-174.594
111.671	-89.9279	-77.2381
111.878	-148.762	-101.362
112.086	-217.167	-103.853
112.293	-154.521	-228.641
112.501	-59.1966	-140.339
112.709	-98.3749	-172.772
112.916	-198.434	-128.923
113.124	-109.776	-102.635
113.331	-85.6089	-120.51
113.539	-65.1966	-174.669
113.746	-83.6947	-206.936
113.954	-164.671	-152.099
114.162	-100.724	-199.141
114.369	-125.271	-166.887
114.577	-47.478	-223.406
114.784	-67.6262	-167.021
114.992	-95.4614	-114.547
115.199	-41.7117	-107.365
115.407	-24.8589	-101.317
115.615	-25.8788	-131.052
115.822	12.4227	-28.1893
116.03	-35.6051	12.1345
116.237	-32.9245	14.7625
116.445	-82.4492	108.116
116.652	47.9416	6.1058
116.86	-169.443	78.3474
117.067	-35.9819	201.144
117.275	-66.4931	125.05
117.483	-94.3244	175.796
117.69	34.1474	220.499
117.898	-0.159544	246.186
118.105	63.5017	179.328
118.313	-9.58877	326.038
118.52	61.817	321.189
118.728	15.6082	300.989
118.936	67.2139	275.252
119.143	65.3555	251.442
119.351	24.466	238.946
119.558	20.5136	332.848
119.766	84.167	178.65
119.973	-1.56334	201.264
120.181	-27.3398	212.067
120.389	33.3472	282.775
120.596	-9.14099	163.241
120.804	-4.76165	208.685
121.011	62.3988	246.72
121.219	-70.5592	167.666
121.426	43.8461	217.811
121.634	28.632	202.588
121.842	-28.1358	101.96
122.049	-14.3595	183.243
122.257	-96.524	39.5841
122.464	-56.215	107.557
122.672	15.4152	135.604
122.879	-3.42683	113.862
123.087	-49.8636	175.862
123.294	-2.85628	101.227
123.502	-16.5576	129.72
123.71	32.8517	50.0139
123.917	-35.0449	54.5908
124.125	-23.7625	125.182
124.332	-25.4536	-0.387905
124.54	-65.8276	33.5698
124.747	12.9214	-2.96853
124.955	-24.2355	36.2014
125.163	20.6597	0.213078
125.37	-11.239	-42.2847
125.578	42.8992	-3.17308
125.785	52.1591	-5.60015
125.993	-43.5159	18.6665
126.2	52.0541	-43.5227
126.408	-13.9085	-32.8668
126.616	96.9006	-54.6065
126.823	-29.8229	-29.4124
127.031	17.7248	-96.749
127.238	27.4615	-85.7368
127.446	-0.489384	-36.6018
127.653	12.7204	-106.326
127.861	-42.6192	-69.1512
128.069	9.33894	-103.748
128.276	32.7763	-43.8563
128.484	32.9832	-13.289
128.691	7.80811	-36.6501
128.899	96.9708	-4.45998
129.106	9.75135	-44.9763
129.314	36.299	-39.7469
129.521	29.1733	-99.8908
129.729	37.6481	-66.4023
129.937	0.959725	-43.4074
130.144	36.6956	-102.438
130.352	80.0723	-84.156
130.559	105.705	-89.7874
130.767	5.01923	-139.633
130.974	76.2855	-48.6567
131.182	16.0384	-93.4098
131.39	82.697	-97.7826
131.597	90.1828	-68.554
131.805	106.946	-165.403
132.012	48.6737	-122.748
132.22	137.068	-139.989
132.427	107.122	-129.489
132.635	109.355	-80.2751
132.843	177.482	-149.347
133.05	107.767	-129.761
133.258	122.273	-142.767
133.465	99.1208	-118.614
133.673	173.022	-130.108
133.88	21.6667	-167.055
134.088	176.657	-102.244
134.296	179.067	-127.482
134.503	139.457	-74.6589
134.711	96.4842	-152.231
134.918	129.367	-120.45
135.126	132.846	-127.801
135.333	146.68	-41.1428
135.541	120.692	-89.714
135.748	165.423	-128.568
135.956	182.179	-12.9003
136.164	132.967	-94.4321
136.371	157.875	-32.0803
136.579	213.241	-90.7616
136.786	41.8395	-112.209
136.994	258.117	-20.607
137.201	239.711	6.25593
137.409	273.484	-102.301
137.617	94.8041	-78.4031
137.824	58.651	-42.2703
138.032	84.511	-49.6264
138.239	162.245	-66.8998
138.447	119.27	-6.57736
138.654	176.531	-13.8801
138.862	173.806	-37.0872
139.07	67.1724	-97.3218
139.277	164.221	-35.7338
139.485	185.034	-121.577
139.692	142.418	-11.055
139.9	231.568	-93.4492
140.107	162.972	-38.3791
140.315	134.587	-67.655
140.522	89.914	-109.063
140.73	165.799	-68.4683
140.938	108.1	-121.631
141.145	92.9477	-133.995
141.353	123.634	-105.963
141.56	142.41	-116.714
141.768	5.7213	-99.124
141.975	99.1795	-83.1064
142.183	76.3802	-137.969
142.391	144.569	-103.877
142.598	184.421	-100.269
142.806	187.532	-79.1383
143.013	124.474	-74.8524
143.221	43.8583	-86.4559
143.428	158.242	-87.8207
143.636	11.9413	-17.1291
143.844	105.884	-9.962
144.051	72.3711	31.4897
144.259	82.2889	32.6108
144.466	71.4053	15.5885
144.674	18.4388	30.2527
144.881	-30.2152	79.3016
145.089	-30.1165	56.1922
145.297	-57.1988	19.6207
145.504	11.7972	-7.56193
145.712	-131.715	12.8228
145.919	2.46381	3.71062
146.127	-59.2246	21.2363
146.334	-140.011	73.5305
146.542	-18.6481	50.0911
146.749	3.38288	113.631
146.957	-75.838	104.912
147.165	-40.0505	206.48
147.372	-37.1613	208.78
147.58	-133.673	234.979
147.787	-158.304	172.761
147.995	-118.152	202.653
148.202	-94.6983	274.866
148.41	-93.9601	195.276
148.618	-158.858	212.871
148.825	-72.7975	261.597
149.033	-77.894	274.776
149.24	-170.14	186.616
149.448	-126.276	256.231
149.655	-86.9346	183.773
149.863	-67.7981	230.401
150.071	-122.58	140.753
150.278	4.02325	175.51
150.486	-115.742	129.802
150.693	-146.828	176.169
150.901	-128.819	100.449
151.108	-164.491	199.739
151.316	-73.8553	186.377
151.524	-2.47313	107.474
151.731	-48.3925	138.071
151.939	-110.331	102.996
152.146	-83.6657	101.842
152.354	-114.142	130.907
152.561	-115.731	38.9387
152.769	-143.82	52.0841
152.976	-168.06	53.2825
153.184	-101.267	42.8501
153.392	-159.294	46.8822
153.599	-126.386	-7.63807
153.807	-120.062	-41.6433
154.014	-211.702	-0.197173
154.222	-187.116	-53.2845
154.429	-87.0595	-49.3766
154.637	-146.494	-72.7045
154.845	-226.888	-24.2454
155.052	-127.93	-77.3398
155.26	-133.471	-72.7594
155.467	-221.642	-82.3674
155.675	-158.681	-39.9604
155.882	-194.848	-71.9736
156.09	-176.544	-54.8405
156.298	-209.21	-136.638
156.505	-120.441	-105.739
156.713	-123.471	-91.2674
156.92	-205.119	-102.524
157.128	-92.4608	-67.0621
157.335	-53.0825	-152.283
157.543	-151.352	-135.431
157.751	-87.713	-134.504
157.958	-92.2073	-115.767
158.166	-43.2436	-115.501
158.373	-95.5207	-100.17
158.581	-32.8452	-112.123
158.788	-71.42	-101.27
158.996	-76.3005	-178.872
159.203	-78.8996	-121.58
159.411	-58.0745	-102.946
159.619	-8.05077	-98.8876
159.826	18.0393	-100.886
160.034	3.53654	-93.0424
160.241	-20.561	-120.958
160.449	17.742	-87.4113
160.656	83.0102	-83.7861
160.864	74.1317	-98.9541
161.072	-0.27729	-157.202
161.279	74.7313	-50.154
161.487	4.0763	-114.414
161.694	44.4701	-101.636
161.902	70.8745	-76.9753
162.109	45.5409	2.7012
162.317	42.0884	-20.5226
162.525	126.421	-22.6192
162.732	-0.00386971	85.0721
162.94	103.368	-49.7869
163.147	53.0561	15.8569
163.355	19.0512	-22.7083
163.562	-4.35348	13.7785
163.77	5.27952	27.8869
163.978	42.0426	3.58141
164.185	139.233	33.4333
164.393	157.616	98.2431
164.6	89.3769	34.3286
164.808	80.3395	53.2433
165.015	53.9496	60.5231
165.223	131.965	55.7837
165.43	188.246	141.596
165.638	210.721	167.22
165.846	207.919	128.583
166.053	151.738	152.049
166.261	179.337	204.192

## Sheet: Fig 8g
Phase shift between Venus::HES5 and NGN2
MN	IN
4.42823	0
0.213162	0.426324
0.261906	0.261906
0.415133	0.415133
8.9	9.2
3.5	1.4
0	0.3
0.624	7.9
1.456	5
0	11.4
3.9	8.3
0.2	6.6
5.2	6.24
9.24	16.9
3.5	8.3
6.2	5.1
1.6	5.5
1.2	3.4
7.5	6.8
4	4.2
8.4	1.8
8.4	4.4
8.14	3.52
16.6	5.3
3.97836	0.86486
0.518916	3.97836
1.72972	3.45944
0.172972	5.18916
2.64176	5.8496
0	0.943484
3.77394	1.13218
8.11396	2.83045
3.58524	7.35917
5.6609	3.58524
